# Supplementary material for: Mapping spatially resolved transcriptomes in human and mouse pulmonary fibrosis
Source: Nat Genet. 2024 Jul 1;56(8):1725–36. doi: 10.1038/s41588-024-01819-2 (PMC11319205; doi:10.1038/s41588-024-01819-2)
Supplement: Supplementary file 3 — Supplementary Tables 1–11. [file 41588_2024_1819_MOESM3_ESM.xlsx]

## Sheet: Overview
Content overview
Supplementary Tables	Title	Content
S. Table 1	Donor, biopsy, and Visium run information	Detailed information on human donor samples, biopsy characteristics, and Visium spatial transcriptomics run data
S. Table 2	Human pseudo-bulk DESeq2 results (HC vs IPF DEA)	Pseudo-bulk DESeq2 differential expression analysis results comparing healthy controls and IPF patients
S. Table 3	Human pseudo-bulk DESeq2 results (HC-alv vs IPF-fib or IPF-alv DEA) and gene-distance correlation results	Pseudo-bulk DESeq2 differential expression analysis results comparing alveolar regions of healthy controls against "normal" alveolar (A) or fibrotic (B) regions of IPF patient lungs, and distance correlation results (C) for selected DEGs
S. Table 4	Human (hs) NMF factor descriptions	Characterization of human NMF factors (hsNMF) identified via non-negative matrix factorization in IPF and healthy control samples
S. Table 5	Hs-NMF-F14hi-C0 pathway enrichment results (IPA, NicheNet)	Upstream regulators, pathway and disease enrichment, and NicheNet predicted ligands for human F14hiC0 and neighboring (Nb) clusters 0, 1, 2
S. Table 6	Mouse data QC metrics	Sequencing run quality metrics for bleomycin treated mouse lung samples
S. Table 7	Human/Mouse pseudo-bulk DESeq2 results	Comparative pseudo-bulk DESeq2 differential expression analysis of fibrotic regions in human IPF and mouse bleomycin-induced fibrosis
S. Table 8	Mouse cell co-localization compartments	Mouse cell co-localization compartments
S. Table 9	Mouse (mm) NMF-d7 and NMF-d21 factor descriptions	Descriptions of NMF factors at day 7 (mmNMFd7) and day 21 (mmNMFd21) in mouse samples
S. Table 10	Hs-NMF-F14hi-C0 and Mm-NMF_d21-F14hi-C0 marker genes	Marker gene profiles for hsNMF:F14hi:C0 and mmNMFd21:F14hi:C0 clusters calculated using Seurat::FindMarkers (Wilcoxon Rank Sum Test, two-sided)
S. Table 11	Translational IPA analysis of upstream regulators for F14hi-C0 marker genes	Comparative IPA upstream regulator (A) and canonical pathway (B) analysis for hsNMF-F14hi-C0 and mmNMFd21-F14hi-C0 marker genes (right-tailed Fisher's exact test)

## Sheet: S. Table 1
Supplementary Table 1: Detailed information on human donor samples, biopsy characteristics, and Visium spatial transcriptomics run data
Donor Information							Visium Data Information
Donor	Group	Sex	Age	Smoker status	Biopsies	n sections per biopsy for Visium	Visium slide ID	M reads sequenced	n spots under tissue	Avg. unique genes (after filtering)	Avg. UMIs (after filtering)
HC_1	Control	Female	44	smoker	B0	2	V19S23-092-A1	327.099	4187	1199.71	2339.63
							V10T03-282-A1	334.431	4496	688.046	1051.94
HC_2	Control	Male	66	ex-smoker	B0	1	V10T31-015-A1	385.936	3479	527.472	748.038
HC_3	Control	Male	56	non-smoker	B0	2	V10T31-019-A1	374.185	4379	1082.7	1752.34
							V10T03-280-A1	334.964	4392	1083.67	1740.92
HC_4	Control	Male	62	non-smoker	B0	1	V10T03-281-A1	405.854	3646	527.949	782.116
IPF_1	IPF	Male	50	ex-smoker	B1	2	V19S23-092-B1	420.088	4097	1718.86	3659.47
							V10T03-279-B1	387.397	4026	1849.94	3862.68
					B2	2	V19S23-092-C1	301.868	4552	2182.74	4794.33
							V10T03-279-C1	315.316	4874	1924.5	3808.59
					B3	2	V19S23-092-D1	280.367	3982	3238.81	8332.48
							V10T03-279-D1	344.04	4756	2777.05	5977.31
IPF_2	IPF	Female	57	ex-smoker	B1	2	V10T31-015-B1	326.643	4114	1386.79	3209.75
							V10T03-280-B1	332.766	4585	1196.68	2350.4
					B2	2	V10T31-015-C1	277.332	4719	1636.04	3593.72
							V10T03-280-C1	254.766	4231	1235.4	2410.99
					B3	2	V10T31-015-D1	278.723	3230	1001.65	1922.6
							V10T03-280-D1	367.469	3044	1924	4488.02
IPF_3	IPF	Male	68	ex-smoker	B1	1	V10T03-281-B1	444.344	4781	1619.98	3100.3
					B2	1	V10T03-281-C1	404.842	3767	1179.37	2052.71
					B3	1	V10T03-281-D1	405.332	3484	1345.86	2390.08
IPF_4	IPF	Male	57	ex-smoker	B1	2	V10T31-051-B1	373.202	2883	1059.92	1842.28
							V10T03-282-B1	440.326	3225	1292	2334.26
					B2	1	V10T31-051-C1	337.48	3658	1573.13	2978.17
					B3	1	V10T31-051-D1	279.85	4488	2780.92	6087.5

## Sheet: S. Table 2
Supplementary Table 2: Pseudo-bulk DESeq2 differential expression analysis results comparing healthy controls and IPF patients
gene	baseMean	log2FoldChange	lfcSE	stat	pvalue	padj	sign_0.05
SAMD11	254.868	3.63895	0.544143	6.6875	2.27023e-11	8.19552e-09	TRUE
NOC2L	772.811	-0.208921	0.323671	-0.645473	0.518621	0.758387	FALSE
KLHL17	131.052	0.832075	0.322457	2.58042	0.00986795	0.0793181	FALSE
PLEKHN1	39.842	1.5401	0.459132	3.35437	0.000795448	0.0141133	TRUE
PERM1	3.4175	1.85555	1.51156	1.22758	0.219606	0.480263	FALSE
HES4	654.625	0.0628955	0.365098	0.17227	0.863225	0.947804	FALSE
ISG15	1618.97	0.708312	0.272301	2.60121	0.00928949	0.0759285	FALSE
AGRN	574.791	1.38902	0.534089	2.60072	0.00930278	0.0759552	FALSE
RNF223	14.263	0.0508977	0.729478	0.0697728	0.944375	0.979251	FALSE
C1orf159	168.394	0.738177	0.310695	2.37589	0.0175067	0.113823	FALSE
TTLL10	75.6411	0.764149	1.01449	0.753234	0.45131	0.706385	FALSE
TNFRSF18	104.987	2.73068	0.517396	5.27774	1.30789e-07	1.22409e-05	TRUE
TNFRSF4	428.786	1.32477	0.482831	2.74375	0.00607409	0.0579581	FALSE
SDF4	3416.72	0.171601	0.162369	1.05686	0.290574	0.558988	FALSE
B3GALT6	546.477	0.0889112	0.254043	0.349985	0.72635	0.883711	FALSE
C1QTNF12	24.9078	1.42483	0.579901	2.45702	0.0140096	0.0991657	FALSE
UBE2J2	1274.05	-0.0239208	0.134559	-0.177772	0.858902	0.945453	FALSE
SCNN1D	74.0623	1.49657	0.466688	3.20679	0.00134226	0.0202245	TRUE
ACAP3	528.326	0.887946	0.266305	3.33432	0.000855081	0.0146951	TRUE
PUSL1	256.942	0.548313	0.243378	2.25293	0.0242638	0.138564	FALSE
INTS11	1073.98	0.492993	0.283576	1.73849	0.082125	0.280319	FALSE
CPTP	644.838	0.294561	0.142413	2.06835	0.038607	0.182982	FALSE
TAS1R3	30.3721	1.3208	0.870054	1.51806	0.128999	0.361597	FALSE
DVL1	879.005	-0.0317876	0.26511	-0.119904	0.904559	0.965296	FALSE
MXRA8	5017.78	1.48189	0.413732	3.58177	0.000341278	0.00738154	TRUE
AURKAIP1	2093.35	0.320718	0.178317	1.79858	0.0720853	0.259671	FALSE
CCNL2	1836.46	0.164621	0.209321	0.786456	0.431601	0.690871	FALSE
MRPL20-AS1	233.662	0.138971	0.293419	0.473628	0.635766	0.834009	FALSE
MRPL20	3918.59	-0.375449	0.184166	-2.03864	0.0414856	0.191013	FALSE
ANKRD65	429.216	0.778471	0.633248	1.22933	0.218948	0.479516	FALSE
VWA1	1486.35	1.01716	0.402727	2.52568	0.0115476	0.0882929	FALSE
ATAD3C	257.474	-0.218677	0.307755	-0.710555	0.47736	0.726899	FALSE
ATAD3B	361.648	0.509506	0.351828	1.44817	0.14757	0.388375	FALSE
ATAD3A	295.749	0.713431	0.26649	2.67714	0.00742542	0.0659931	FALSE
TMEM240	135.289	0.81527	0.432876	1.88338	0.0596488	0.234541	FALSE
SSU72	3617.29	-0.314486	0.141203	-2.22719	0.0259347	0.144726	FALSE
FNDC10	223.552	0.65153	0.337371	1.9312	0.0534589	0.220114	FALSE
MIB2	417.849	0.0858075	0.208619	0.411312	0.680844	0.858277	FALSE
MMP23B	1347.15	1.56771	0.263004	5.9608	2.50999e-09	4.69832e-07	TRUE
CDK11B	185.794	-0.382513	0.387485	-0.987167	0.323561	0.591064	FALSE
FO704657.1	12.0186	0.378007	0.842283	0.448789	0.653584	0.843473	FALSE
SLC35E2B	575.865	-0.330701	0.368668	-0.897014	0.369711	0.636923	FALSE
CDK11A	661.055	-0.473184	0.248141	-1.90691	0.0565316	0.227573	FALSE
NADK	1393.41	-0.480742	0.183081	-2.62584	0.00864343	0.0726451	FALSE
GNB1	4884.39	0.141724	0.210653	0.672783	0.501085	0.745209	FALSE
TMEM52	40.2786	-0.218435	0.834568	-0.261735	0.793526	0.915287	FALSE
CFAP74	98.2609	0.253293	1.05605	0.23985	0.810447	0.924263	FALSE
GABRD	71.589	-1.24392	0.512837	-2.42557	0.0152845	0.10453	FALSE
PRKCZ	1653.59	-0.935993	0.279429	-3.34966	0.000809095	0.014248	TRUE
FAAP20	1826.67	0.438578	0.181092	2.42185	0.0154416	0.10523	FALSE
SKI	1911.65	-0.0787884	0.191905	-0.410559	0.681396	0.858315	FALSE
MORN1	149.991	0.302644	0.744159	0.406693	0.684233	0.860383	FALSE
RER1	2569.4	0.255138	0.197196	1.29383	0.195726	0.450933	FALSE
PEX10	336.376	0.162937	0.233966	0.696411	0.486171	0.733632	FALSE
PLCH2	53.1295	1.95981	0.88438	2.21603	0.0266894	0.146977	FALSE
PANK4	300.914	0.422295	0.209014	2.02041	0.0433406	0.195744	FALSE
HES5	8.12313	0.470474	0.844478	0.557119	0.577446	0.799054	FALSE
TNFRSF14	2650.09	-0.237702	0.326661	-0.727671	0.466815	0.719373	FALSE
PRXL2B	539.576	0.673093	0.288642	2.33193	0.0197045	0.122042	FALSE
MMEL1	83.6874	0.245349	0.475196	0.516312	0.605636	0.815439	FALSE
TTC34	20.6976	-0.388761	0.718333	-0.541199	0.58837	0.805447	FALSE
PRDM16	198.115	-1.04104	0.364917	-2.85281	0.00433343	0.0464664	TRUE
ARHGEF16	124.024	0.284211	0.310744	0.914614	0.360394	0.626209	FALSE
MEGF6	990.89	1.45781	0.381986	3.8164	0.000135414	0.00383766	TRUE
TPRG1L	1132.83	-0.156507	0.114694	-1.36456	0.172391	0.421164	FALSE
WRAP73	377.591	0.281637	0.183751	1.53271	0.125347	0.356435	FALSE
TP73	118.071	0.481974	1.9016	0.253458	0.799915	0.918602	FALSE
SMIM1	184.557	-0.27267	0.597947	-0.456011	0.648382	0.841203	FALSE
LRRC47	908.807	-0.109874	0.155527	-0.706459	0.479903	0.728893	FALSE
CEP104	528.554	-0.237978	0.189594	-1.2552	0.209408	0.468226	FALSE
DFFB	104.538	-0.177589	0.218328	-0.813405	0.415986	0.677681	FALSE
C1orf174	508.964	-0.353956	0.202793	-1.74541	0.0809139	0.278253	FALSE
AJAP1	52.4752	-0.817497	0.534616	-1.52913	0.126232	0.357611	FALSE
NPHP4	214.202	0.14349	0.253929	0.565078	0.57202	0.795905	FALSE
KCNAB2	1004.96	0.16241	0.284934	0.569993	0.568682	0.794091	FALSE
CHD5	7.56522	-0.21864	0.764703	-0.285915	0.774943	0.905355	FALSE
RNF207	59.2956	0.910671	0.425457	2.14045	0.0323181	0.165097	FALSE
ICMT	1701.18	0.378371	0.312695	1.21003	0.226267	0.487864	FALSE
GPR153	449.81	1.37841	0.359659	3.83256	0.000126818	0.00363482	TRUE
ACOT7	643.911	0.790137	0.289985	2.72475	0.006435	0.0601155	FALSE
HES2	86.1803	0.522196	0.556107	0.93902	0.347721	0.613682	FALSE
ESPN	82.7166	0.954327	1.14382	0.834336	0.404092	0.666453	FALSE
TNFRSF25	149.764	0.806972	0.357015	2.26033	0.0238005	0.136639	FALSE
PLEKHG5	159.361	0.0888225	0.372242	0.238615	0.811404	0.924837	FALSE
NOL9	693.181	-0.129696	0.19975	-0.64929	0.516151	0.756928	FALSE
TAS1R1	4.93894	0.303623	1.00258	0.302842	0.76201	0.900241	FALSE
ZBTB48	372.473	0.493305	0.264569	1.86456	0.0622432	0.239891	FALSE
KLHL21	666.585	-0.343131	0.188265	-1.8226	0.0683637	0.251911	FALSE
PHF13	460.604	-0.125497	0.335413	-0.374157	0.708288	0.873935	FALSE
THAP3	490.25	0.239771	0.194239	1.23441	0.21705	0.47722	FALSE
DNAJC11	642.099	-0.0746141	0.204148	-0.36549	0.714746	0.877843	FALSE
CAMTA1	1281.1	0.149305	0.13225	1.12896	0.258915	0.525173	FALSE
VAMP3	1927.38	0.236981	0.245484	0.965364	0.334363	0.600871	FALSE
Z98884.2	10.4361	-0.964453	0.881791	-1.09374	0.274068	0.540506	FALSE
PER3	361.381	-0.2592	0.681406	-0.38039	0.703656	0.870783	FALSE
UTS2	7.5753	-0.143564	1.05058	-0.136651	0.891306	0.959126	FALSE
TNFRSF9	67.3939	-0.993609	1.19141	-0.83398	0.404292	0.666581	FALSE
PARK7	3691.72	0.470713	0.26431	1.78092	0.0749263	0.265552	FALSE
ERRFI1	1864.87	-0.654009	0.359863	-1.81738	0.0691583	0.253571	FALSE
SLC45A1	43.0427	1.34764	0.404253	3.33365	0.000857146	0.0147014	TRUE
RERE	1468.16	0.0248126	0.148862	0.166681	0.867621	0.94984	FALSE
ENO1	10277.6	-0.241104	0.274903	-0.87705	0.380459	0.645465	FALSE
SLC2A5	58.9335	2.08678	0.630403	3.31023	0.000932198	0.0155489	TRUE
GPR157	364.508	-0.415155	0.228551	-1.81647	0.0692985	0.253732	FALSE
H6PD	1414.84	-0.263721	0.316952	-0.832053	0.405379	0.667543	FALSE
SPSB1	722.399	0.46241	0.456847	1.01218	0.311454	0.578954	FALSE
BX323043.1	7.76895	1.77681	0.992509	1.79022	0.0734191	0.262558	FALSE
SLC25A33	258.781	-0.595335	0.469722	-1.26742	0.205005	0.462956	FALSE
TMEM201	165.822	-0.027634	0.227788	-0.121315	0.903442	0.964824	FALSE
PIK3CD	501.317	-0.971327	0.334435	-2.90438	0.00367981	0.0414389	TRUE
CLSTN1	2262.4	0.828001	0.245662	3.37049	0.000750342	0.0136248	TRUE
CTNNBIP1	1118.96	-0.838098	0.382639	-2.19031	0.0285016	0.152754	FALSE
LZIC	788.707	0.00680653	0.168525	0.0403888	0.967783	0.988298	FALSE
NMNAT1	232.117	0.178407	0.203018	0.878778	0.379522	0.644655	FALSE
RBP7	226.442	-0.0876217	0.370986	-0.236186	0.813288	0.925687	FALSE
UBE4B	615.348	-0.21123	0.165172	-1.27885	0.20095	0.457889	FALSE
KIF1B	981.413	-0.666286	0.31152	-2.13882	0.0324502	0.165431	FALSE
PGD	2784.31	-0.527002	0.190324	-2.76897	0.00562332	0.0554361	FALSE
CENPS	260.656	-0.322522	0.376497	-0.856638	0.391645	0.655264	FALSE
CORT	39.3312	0.371365	0.653683	0.568112	0.569959	0.794787	FALSE
DFFA	742.894	0.115875	0.18365	0.630955	0.52807	0.765595	FALSE
PEX14	395.443	0.215046	0.225283	0.954563	0.339799	0.6066	FALSE
CASZ1	486.5	-0.570683	0.195902	-2.9131	0.00357858	0.0406381	TRUE
C1orf127	6.88708	-0.292406	1.01385	-0.288413	0.773031	0.904304	FALSE
TARDBP	1623.67	-0.176732	0.151045	-1.17006	0.241978	0.505633	FALSE
SRM	1503.31	0.221595	0.305624	0.725058	0.468416	0.720297	FALSE
EXOSC10	809.39	-0.304502	0.271746	-1.12054	0.262485	0.528665	FALSE
MTOR	484.433	0.0618581	0.158663	0.389871	0.696632	0.867308	FALSE
ANGPTL7	25.0598	-0.347961	0.761129	-0.457165	0.647552	0.840842	FALSE
UBIAD1	330.314	-0.208176	0.263141	-0.791118	0.428875	0.688725	FALSE
FBXO2	148.617	1.07503	0.599617	1.79287	0.072994	0.261763	FALSE
FBXO44	247.546	0.696457	0.316226	2.20241	0.0276367	0.149877	FALSE
FBXO6	336.177	0.549931	0.422913	1.30034	0.193484	0.448289	FALSE
MAD2L2	624.098	0.482764	0.238841	2.02128	0.0432508	0.19546	FALSE
DRAXIN	11.0444	0.34138	0.648373	0.526518	0.598528	0.81178	FALSE
AGTRAP	1755.6	0.334197	0.242037	1.38077	0.167351	0.414376	FALSE
C1orf167	198.262	0.48248	0.476899	1.0117	0.31168	0.579	FALSE
MTHFR	760.13	-0.431649	0.163651	-2.63761	0.00834927	0.0711189	FALSE
CLCN6	449.955	-0.916642	0.392261	-2.33682	0.0194488	0.121101	FALSE
KIAA2013	1251.17	0.137282	0.253703	0.541113	0.58843	0.805447	FALSE
PLOD1	1320.6	1.66726	0.361983	4.60592	4.10647e-06	0.000234069	TRUE
MFN2	1391.6	-0.464921	0.274388	-1.69439	0.0901904	0.295797	FALSE
MIIP	495.81	0.165389	0.254396	0.650123	0.515613	0.756578	FALSE
TNFRSF8	32.9712	0.139223	0.717537	0.194029	0.846154	0.939848	FALSE
TNFRSF1B	1479.79	-0.274942	0.279597	-0.983352	0.325434	0.592939	FALSE
VPS13D	1119.89	-0.587463	0.19984	-2.93967	0.00328563	0.0383206	TRUE
DHRS3	2389.35	-0.0742815	0.348311	-0.213262	0.831123	0.932683	FALSE
C1orf158	106.396	0.309771	1.294	0.239391	0.810802	0.924523	FALSE
PDPN	954.582	-0.0740198	0.255954	-0.289192	0.772434	0.904165	FALSE
PRDM2	1046.92	-0.296719	0.22929	-1.29407	0.19564	0.450804	FALSE
KAZN	376.684	0.372685	0.269103	1.38491	0.166078	0.412665	FALSE
TMEM51	667.233	-0.287181	0.368306	-0.779734	0.435548	0.694841	FALSE
FHAD1	156.382	0.20723	0.895883	0.231314	0.817071	0.927904	FALSE
EFHD2	2443.38	-0.378349	0.294723	-1.28374	0.199232	0.456212	FALSE
CASP9	201.161	0.0221464	0.250925	0.0882589	0.929671	0.974609	FALSE
DNAJC16	463.477	-0.215299	0.183318	-1.17446	0.240212	0.503532	FALSE
AGMAT	17.9412	0.264115	0.717543	0.368082	0.712812	0.876676	FALSE
DDI2	688.583	-0.581532	0.253999	-2.2895	0.0220502	0.130595	FALSE
PLEKHM2	1073.79	0.129321	0.392255	0.329687	0.741637	0.890951	FALSE
SLC25A34	42.087	0.742002	0.49835	1.48892	0.136509	0.372007	FALSE
FBLIM1	1158.03	1.22864	0.423939	2.89815	0.00375371	0.04191	TRUE
UQCRHL	24.9283	-0.820493	0.574348	-1.42856	0.153129	0.39563	FALSE
SPEN	1252.12	-0.698472	0.232727	-3.00125	0.00268874	0.0328234	TRUE
ZBTB17	490.063	0.0739142	0.402588	0.183598	0.854329	0.943615	FALSE
HSPB7	238.021	1.07759	0.270195	3.98819	6.65804e-05	0.00218979	TRUE
CLCNKA	11.3016	-0.786604	0.932938	-0.843147	0.399146	0.662343	FALSE
CLCNKB	23.1672	-0.152074	0.85489	-0.177887	0.858812	0.945422	FALSE
EPHA2	608.658	-0.249265	0.501016	-0.497519	0.618823	0.82354	FALSE
ARHGEF19	181.697	0.69899	0.282501	2.4743	0.0133499	0.0966161	FALSE
CPLANE2	62.8533	0.714107	0.55717	1.28167	0.199959	0.456884	FALSE
FBXO42	498.555	0.318586	0.144641	2.2026	0.0276229	0.149877	FALSE
SZRD1	2281.4	0.194342	0.175067	1.1101	0.266956	0.533404	FALSE
NECAP2	1308.69	0.375135	0.219837	1.70642	0.0879299	0.291549	FALSE
NBPF1	292.412	0.366444	0.388782	0.942542	0.345915	0.611812	FALSE
CROCC	478.816	0.829223	0.548414	1.51204	0.130524	0.363988	FALSE
BX284668.5	739.246	-0.70619	0.616825	-1.14488	0.25226	0.517699	FALSE
MFAP2	1667.47	3.80965	0.414323	9.19488	3.75398e-20	7.11473e-17	TRUE
ATP13A2	474.358	0.207665	0.239778	0.866073	0.38645	0.650948	FALSE
SDHB	1595.42	-0.199203	0.133003	-1.49774	0.134201	0.368949	FALSE
PADI2	152.119	-0.472281	0.43843	-1.07721	0.281387	0.548873	FALSE
PADI4	126.975	-1.79153	0.818427	-2.18899	0.0285974	0.153105	FALSE
RCC2	787.192	0.401029	0.173602	2.31005	0.0208856	0.126667	FALSE
ARHGEF10L	444.07	0.242736	0.311934	0.778165	0.436472	0.69554	FALSE
IGSF21	91.7182	0.764202	0.694986	1.09959	0.271509	0.537982	FALSE
KLHDC7A	87.0038	0.551555	0.423965	1.30094	0.193278	0.448085	FALSE
ALDH4A1	242.449	0.0819105	0.248273	0.329921	0.74146	0.890951	FALSE
IFFO2	329.998	-0.310033	0.320093	-0.968573	0.332758	0.599345	FALSE
UBR4	420.502	-1.2184	0.541406	-2.25043	0.0244216	0.139046	FALSE
EMC1	886.506	0.0730487	0.194376	0.375812	0.707057	0.873047	FALSE
MRTO4	758.44	-0.516776	0.398189	-1.29782	0.194351	0.449117	FALSE
AKR7A3	10.8856	1.13895	0.754042	1.51045	0.130928	0.364645	FALSE
AKR7A2	959.763	0.851571	0.404333	2.10611	0.0351947	0.173592	FALSE
SLC66A1	400.845	0.314871	0.207363	1.51845	0.128901	0.361499	FALSE
CAPZB	6936.15	-0.0265197	0.252265	-0.105126	0.916276	0.969557	FALSE
MICOS10	3224.31	0.440583	0.186384	2.36385	0.0180862	0.116049	FALSE
NBL1	12077.2	1.37995	0.301242	4.58087	4.63054e-06	0.000259071	TRUE
TMCO4	297.852	0.265326	0.260949	1.01677	0.309261	0.576784	FALSE
OTUD3	235.513	-0.742639	0.497491	-1.49277	0.135498	0.370949	FALSE
PLA2G2A	582.359	2.14624	0.695624	3.08534	0.00203316	0.0270886	TRUE
PLA2G5	192.273	1.15404	0.449276	2.56866	0.0102093	0.0812567	FALSE
PLA2G2D	36.9316	2.88164	1.04385	2.7606	0.00576957	0.0561696	FALSE
UBXN10-AS1	41.2459	1.08471	0.444183	2.44204	0.0146046	0.101903	FALSE
UBXN10	374.714	0.485457	0.889152	0.545978	0.585081	0.802856	FALSE
CAMK2N1	3193.35	-0.191431	0.144719	-1.32278	0.185907	0.43878	FALSE
MUL1	810.608	-0.149917	0.213728	-0.701435	0.483032	0.731568	FALSE
FAM43B	35.6163	3.92169	0.728555	5.38284	7.33208e-08	7.99777e-06	TRUE
CDA	205.124	-0.882792	0.607959	-1.45206	0.146486	0.386936	FALSE
PINK1	1676.81	-0.00465714	0.314464	-0.0148098	0.988184	0.995681	FALSE
DDOST	1320.7	0.420137	0.155394	2.7037	0.00685726	0.0624819	FALSE
KIF17	148.628	0.0869346	0.434724	0.199977	0.841499	0.937364	FALSE
HP1BP3	3914.21	-0.24514	0.187596	-1.30674	0.1913	0.445607	FALSE
EIF4G3	1003.57	0.0364156	0.215223	0.169199	0.86564	0.948943	FALSE
ECE1	2355.33	0.231885	0.208487	1.11223	0.266041	0.532643	FALSE
NBPF3	75.9113	0.00867191	0.537784	0.0161253	0.987134	0.995671	FALSE
ALPL	3626.61	-0.49499	0.376459	-1.31486	0.188558	0.442421	FALSE
RAP1GAP	710.748	-0.0441803	0.423176	-0.104402	0.916851	0.969746	FALSE
USP48	910.166	-0.0113217	0.182982	-0.0618732	0.950664	0.981744	FALSE
LDLRAD2	14.4934	1.21356	0.648384	1.87167	0.0612519	0.237909	FALSE
HSPG2	4240.23	1.72894	0.37537	4.60597	4.10549e-06	0.000234069	TRUE
CDC42	8515.89	-0.274708	0.137658	-1.99557	0.0459803	0.202956	FALSE
CDC42-AS1	7.10024	0.185646	0.955151	0.194363	0.845891	0.939728	FALSE
WNT4	74.4919	0.452192	0.632156	0.715317	0.474413	0.725253	FALSE
ZBTB40	394.336	-0.447291	0.195395	-2.28916	0.02207	0.130611	FALSE
C1QA	24962.2	0.128691	0.402919	0.319397	0.749425	0.89432	FALSE
C1QC	6061.44	0.347579	0.54693	0.635509	0.525097	0.763825	FALSE
C1QB	19513.2	0.0365394	0.53793	0.0679259	0.945845	0.979636	FALSE
EPHB2	213.475	1.78594	0.541784	3.29641	0.000979288	0.0161743	TRUE
KDM1A	679.314	0.259069	0.208297	1.24375	0.213593	0.472842	FALSE
LUZP1	883.043	-0.549124	0.376353	-1.45906	0.144548	0.384114	FALSE
HNRNPR	2446.11	-0.249431	0.225626	-1.10551	0.26894	0.535108	FALSE
ZNF436	207.994	0.450703	0.36475	1.23565	0.21659	0.476623	FALSE
TCEA3	588.742	-0.208121	0.374776	-0.55532	0.578676	0.799855	FALSE
ASAP3	346.683	0.156303	0.224177	0.697228	0.48566	0.733628	FALSE
E2F2	37.0358	0.00855918	0.602875	0.0141973	0.988673	0.995766	FALSE
ID3	3779.75	0.203903	0.415602	0.490621	0.623695	0.826252	FALSE
ELOA	1447.26	-0.826879	0.167588	-4.93401	8.05576e-07	5.87218e-05	TRUE
PITHD1	1346.64	-0.539991	0.217742	-2.47996	0.0131398	0.0955516	FALSE
LYPLA2	1267.16	0.340685	0.232303	1.46655	0.142497	0.381519	FALSE
GALE	672.124	-0.587322	0.305943	-1.91971	0.0548942	0.223758	FALSE
HMGCL	676.74	0.099993	0.317412	0.315026	0.752742	0.895776	FALSE
FUCA1	1754.07	0.262926	0.481061	0.546554	0.584685	0.802528	FALSE
CNR2	13.0513	1.2178	0.982092	1.24001	0.214973	0.474857	FALSE
PNRC2	3292.98	-0.679659	0.129439	-5.25082	1.5142e-07	1.38303e-05	TRUE
SRSF10	1674.25	-0.39688	0.2568	-1.54548	0.12223	0.350915	FALSE
IL22RA1	25.7835	-0.919307	0.858012	-1.07144	0.283972	0.551574	FALSE
IFNLR1	112.792	-0.169183	0.380143	-0.44505	0.656283	0.84464	FALSE
GRHL3	9.39233	1.64749	0.958429	1.71895	0.0856237	0.286964	FALSE
STPG1	155.199	0.302902	0.441774	0.685649	0.492934	0.738628	FALSE
NIPAL3	460.539	-0.0212854	0.243275	-0.0874955	0.930278	0.974834	FALSE
RCAN3AS	39.5715	-0.161736	1.15731	-0.139751	0.888857	0.958524	FALSE
RCAN3	572.782	0.0482027	0.406617	0.118546	0.905635	0.965861	FALSE
NCMAP	139.645	-0.647701	0.48205	-1.34364	0.179065	0.429243	FALSE
SRRM1	1522.55	-0.473799	0.30618	-1.54745	0.121754	0.35023	FALSE
CLIC4	5965.18	-0.320836	0.319517	-1.00413	0.315317	0.582532	FALSE
RUNX3	335.611	0.198041	0.359589	0.550743	0.58181	0.800781	FALSE
SYF2	2082.92	-0.239418	0.233084	-1.02718	0.304337	0.57209	FALSE
RSRP1	1646.58	-0.403765	0.417657	-0.966738	0.333675	0.600133	FALSE
TMEM50A	3729.37	-0.25958	0.127834	-2.0306	0.0422957	0.192985	FALSE
RHCE	9.19364	-0.0461117	0.676248	-0.0681876	0.945636	0.979636	FALSE
MACO1	552.266	-0.0519427	0.179197	-0.289863	0.771921	0.903913	FALSE
LDLRAP1	573.427	0.0580573	0.292745	0.19832	0.842795	0.937868	FALSE
MAN1C1	373.449	0.716397	0.257926	2.77752	0.00547749	0.0544589	FALSE
SELENON	2092.19	1.0926	0.380627	2.87052	0.00409801	0.0448049	TRUE
MTFR1L	971.017	0.0229377	0.130931	0.17519	0.860931	0.946518	FALSE
PAQR7	267.235	0.775629	0.263146	2.94753	0.00320325	0.0377921	TRUE
STMN1	2168.05	0.535313	0.412127	1.2989	0.193978	0.449091	FALSE
PAFAH2	346.341	-0.240347	0.215212	-1.11679	0.264082	0.530896	FALSE
EXTL1	26.7576	1.43615	0.567421	2.53102	0.0113733	0.0874893	FALSE
TRIM63	17.7026	-0.31103	0.874009	-0.355866	0.721941	0.88169	FALSE
PDIK1L	188.478	0.0880112	0.293737	0.299626	0.764463	0.901247	FALSE
FAM110D	136.81	-0.256869	0.498967	-0.514802	0.606692	0.815661	FALSE
ZNF593	913.792	-0.514837	0.358243	-1.43712	0.150684	0.392266	FALSE
CNKSR1	293.36	-0.398534	0.382841	-1.04099	0.29788	0.566611	FALSE
CEP85	134.918	0.0298457	0.236828	0.126023	0.899714	0.962966	FALSE
SH3BGRL3	12553.7	0.368608	0.188332	1.95722	0.0503215	0.213003	FALSE
UBXN11	530.2	0.437862	0.614537	0.712508	0.47615	0.726077	FALSE
CD52	5331.52	0.686739	0.551785	1.24458	0.213287	0.472579	FALSE
CRYBG2	31.6993	-0.174519	0.39032	-0.447119	0.654789	0.843852	FALSE
ZNF683	29.3837	1.24165	1.00034	1.24123	0.214521	0.474343	FALSE
DHDDS	429.213	0.051896	0.16254	0.319281	0.749513	0.89432	FALSE
HMGN2	6643.1	-0.0181299	0.213674	-0.0848484	0.932382	0.975085	FALSE
ARID1A	1723.63	-0.0976929	0.177064	-0.551736	0.581129	0.800781	FALSE
PIGV	254.236	0.0101805	0.37963	0.026817	0.978606	0.992881	FALSE
ZDHHC18	600.1	-0.162758	0.234194	-0.694971	0.487074	0.734096	FALSE
SFN	2891.72	-0.318937	0.620431	-0.514057	0.607212	0.815838	FALSE
GPN2	401.988	0.252433	0.260534	0.968908	0.332591	0.599186	FALSE
GPATCH3	200.136	0.470755	0.235624	1.99791	0.0457263	0.202424	FALSE
NUDC	1957.89	0.23728	0.231441	1.02523	0.305254	0.572876	FALSE
NR0B2	96.6907	0.104422	0.723961	0.144238	0.885313	0.957494	FALSE
KDF1	177.318	-0.741843	0.252262	-2.94076	0.00327407	0.0382425	TRUE
TRNP1	360.073	0.0564946	0.339175	0.166565	0.867713	0.94984	FALSE
TENT5B	358.047	-0.697261	0.278745	-2.50143	0.0123694	0.0920241	FALSE
SLC9A1	763.718	0.331774	0.187845	1.76621	0.0773598	0.271092	FALSE
WDTC1	964.447	-0.147299	0.243229	-0.6056	0.54478	0.778015	FALSE
TMEM222	1129.94	0.116183	0.243944	0.47627	0.633882	0.832907	FALSE
SYTL1	572.401	0.985267	0.480734	2.04951	0.0404128	0.188143	FALSE
MAP3K6	892.411	1.1938	0.279571	4.27011	1.95376e-05	0.000818314	TRUE
FCN3	7046.44	-0.597809	0.775376	-0.770992	0.440712	0.698927	FALSE
CD164L2	271.83	-0.0214687	1.63356	-0.0131423	0.989514	0.99588	FALSE
GPR3	10.2894	1.17842	0.942089	1.25086	0.210985	0.46998	FALSE
WASF2	2841	0.0760522	0.215722	0.352546	0.724428	0.882627	FALSE
BX293535.1	14.8557	-0.483883	0.802024	-0.603328	0.546291	0.77927	FALSE
AHDC1	457.385	0.803298	0.317522	2.5299	0.0114096	0.0876797	FALSE
FGR	2313.25	-0.731326	0.398794	-1.83384	0.0666775	0.248761	FALSE
IFI6	5895.72	0.0420464	0.376844	0.111575	0.91116	0.967754	FALSE
FAM76A	438.05	0.0784742	0.205413	0.382032	0.702438	0.870057	FALSE
STX12	2313.82	-0.133144	0.229592	-0.579916	0.561971	0.78886	FALSE
PPP1R8	769.717	-0.138193	0.211951	-0.652004	0.514399	0.755967	FALSE
THEMIS2	1081.54	0.139656	0.275614	0.506709	0.612359	0.819542	FALSE
RPA2	774.502	0.218709	0.365295	0.598718	0.549361	0.780819	FALSE
SMPDL3B	306.206	0.154794	0.470471	0.329018	0.742142	0.891244	FALSE
XKR8	267.659	0.273223	0.266311	1.02595	0.304913	0.572732	FALSE
EYA3	473.37	-0.316318	0.251042	-1.26002	0.207663	0.466388	FALSE
PTAFR	530.544	-0.448129	0.295354	-1.51726	0.129201	0.361747	FALSE
DNAJC8	2217.15	-0.0876182	0.162174	-0.540273	0.589009	0.805537	FALSE
ATP5IF1	4165.03	0.207136	0.452121	0.458143	0.64685	0.84055	FALSE
SESN2	732.746	-1.21503	0.658584	-1.84492	0.0650497	0.245527	FALSE
MED18	209.938	-0.261266	0.276161	-0.946066	0.344115	0.610792	FALSE
PHACTR4	934.026	-0.43316	0.302569	-1.43161	0.152256	0.394481	FALSE
RCC1	352.892	-0.198098	0.342249	-0.578813	0.562715	0.789233	FALSE
SNHG3	1206.71	-1.03994	0.489958	-2.12252	0.0337943	0.169834	FALSE
TRNAU1AP	716.791	-0.0250712	0.218667	-0.114655	0.908719	0.966945	FALSE
TAF12	659.954	0.0568014	0.136375	0.416509	0.677037	0.856794	FALSE
RAB42	51.8361	0.34102	0.486769	0.700577	0.483567	0.73194	FALSE
GMEB1	336.046	-0.451616	0.303855	-1.48629	0.137204	0.373076	FALSE
YTHDF2	1599.96	-0.344807	0.192026	-1.79563	0.0725538	0.260678	FALSE
EPB41	1190.33	-1.03853	0.284131	-3.65513	0.000257054	0.00613773	TRUE
TMEM200B	159.439	0.591872	0.418145	1.41547	0.15693	0.401379	FALSE
SRSF4	1587.3	-0.384292	0.270913	-1.41851	0.156042	0.400279	FALSE
MECR	303.546	0.144891	0.179083	0.809072	0.418474	0.679325	FALSE
PTPRU	787.022	-0.148753	0.206561	-0.720141	0.471438	0.722379	FALSE
LAPTM5	9742.91	0.385744	0.303742	1.26997	0.204095	0.461794	FALSE
SDC3	1092.18	1.40209	0.351109	3.99333	6.5152e-05	0.00215835	TRUE
PUM1	1998.11	-0.554587	0.34986	-1.58517	0.112928	0.336178	FALSE
SNRNP40	568.757	0.0712384	0.154933	0.459802	0.645658	0.840091	FALSE
ZCCHC17	645.974	0.23524	0.132904	1.77	0.0767275	0.269889	FALSE
FABP3	666.038	1.95102	0.715197	2.72795	NA	NA	FALSE
SERINC2	1291.88	1.00563	0.270805	3.71349	0.000204421	0.00511187	TRUE
TINAGL1	2099.75	0.882783	0.334717	2.6374	0.00835436	0.0711223	FALSE
PEF1	1011.11	0.158484	0.207876	0.762394	0.445825	0.702525	FALSE
COL16A1	1780.69	1.91	0.496155	3.84961	0.000118307	0.00343634	TRUE
ADGRB2	76.3594	2.94532	0.768595	3.83209	0.000127061	0.0036349	TRUE
SPOCD1	231.777	0.640291	0.483568	1.3241	0.185471	0.438558	FALSE
PTP4A2	4800.82	-0.486721	0.236758	-2.05577	0.0398045	0.186328	FALSE
KHDRBS1	3017.32	-0.385395	0.274091	-1.40608	0.1597	0.405386	FALSE
TMEM39B	411.341	-0.248034	0.210978	-1.17564	0.239739	0.503237	FALSE
KPNA6	572.769	-0.286575	0.315794	-0.907475	0.364156	0.630217	FALSE
TXLNA	1730.4	0.00745386	0.205763	0.0362254	0.971103	0.989772	FALSE
CCDC28B	130.594	1.96219	0.401587	4.8861	1.02851e-06	7.32125e-05	TRUE
IQCC	54.3095	0.442095	0.421235	1.04952	0.293939	0.562652	FALSE
DCDC2B	177.656	-0.0238838	1.61834	-0.0147582	0.988225	0.995681	FALSE
TMEM234	191.071	0.449228	0.343968	1.30602	0.191547	0.445727	FALSE
EIF3I	3083.52	-0.288694	0.22924	-1.25935	0.207903	0.466719	FALSE
FAM167B	172.867	1.02857	0.42356	2.42839	0.0151658	0.104189	FALSE
LCK	238.179	1.00629	0.433449	2.32159	0.0202548	0.124283	FALSE
HDAC1	1053.98	0.00822614	0.164853	0.0498997	0.960202	0.986528	FALSE
MARCKSL1	1110.29	0.825159	0.363879	2.26767	0.023349	0.13507	FALSE
FAM229A	77.6204	0.367817	0.540877	0.680038	0.49648	0.741639	FALSE
BSDC1	701.428	-0.136215	0.193356	-0.704478	0.481135	0.729989	FALSE
ZBTB8A	389.768	0.142464	0.258456	0.551212	0.581488	0.800781	FALSE
ZBTB8OS	896.475	0.0880373	0.223632	0.393671	0.693824	0.866109	FALSE
RBBP4	2466.78	-0.168407	0.12559	-1.34092	0.179945	0.430675	FALSE
SYNC	442.309	0.5068	0.255332	1.98487	0.0471593	0.206239	FALSE
KIAA1522	986.717	-0.134728	0.306083	-0.440169	0.659815	0.846515	FALSE
YARS	1467.17	-0.902714	0.47982	-1.88136	0.0599231	0.235089	FALSE
S100PBP	399.431	0.409331	0.193156	2.11917	0.0340758	0.170514	FALSE
FNDC5	24.2083	2.45928	0.826508	2.97551	0.00292504	0.0352539	TRUE
TMEM54	995.766	0.361567	0.445226	0.812098	0.416735	0.678206	FALSE
RNF19B	843.834	-0.116291	0.301501	-0.385707	0.699714	0.868598	FALSE
AK2	1950.96	-0.0601017	0.221354	-0.271519	0.785992	0.911233	FALSE
AZIN2	55.4426	1.49531	0.641578	2.33067	0.0197705	0.122351	FALSE
TRIM62	92.3141	0.400102	0.363781	1.09984	0.2714	0.537982	FALSE
ZNF362	552.416	0.168513	0.316664	0.53215	0.594622	0.80916	FALSE
PHC2	4379.41	0.0348587	0.288634	0.120771	0.903872	0.964852	FALSE
ZSCAN20	28.066	-0.0983433	0.402482	-0.244342	0.806966	0.922438	FALSE
CSMD2	19.7212	1.04679	0.790211	1.32469	0.185274	0.438322	FALSE
SMIM12	1336.05	-0.37198	0.29516	-1.26027	0.207573	0.466325	FALSE
GJB5	16.3041	1.50856	1.32286	1.14038	0.254128	0.519725	FALSE
GJB4	5.80829	2.28619	1.45177	1.57476	0.115311	0.340211	FALSE
GJB3	26.2205	1.94018	0.623881	3.10986	0.00187175	0.0254524	TRUE
GJA4	911.829	0.768625	0.615474	1.24883	0.211726	0.470731	FALSE
DLGAP3	33.2763	0.0840651	0.448392	0.187481	0.851283	0.942128	FALSE
TMEM35B	1148.49	0.0595246	0.302101	0.197035	0.8438	0.938504	FALSE
ZMYM6	591.807	-0.572946	0.308289	-1.85847	0.0631022	0.24191	FALSE
ZMYM1	142.555	-0.352821	0.319268	-1.1051	0.269118	0.535131	FALSE
SFPQ	3253.56	-0.0801229	0.170881	-0.46888	0.639155	0.836213	FALSE
ZMYM4	793.207	0.0424265	0.213266	0.198937	0.842312	0.937538	FALSE
KIAA0319L	1035.48	0.156249	0.292356	0.534449	0.593031	0.808083	FALSE
NCDN	423.415	0.612384	0.201425	3.04025	0.0023638	0.0299664	TRUE
TFAP2E	17.5283	-0.466791	0.537681	-0.868157	0.385308	0.650055	FALSE
PSMB2	2321.73	-0.079168	0.16081	-0.492307	0.622502	0.825538	FALSE
C1orf216	208.173	0.666045	0.485164	1.37282	0.169807	0.417917	FALSE
CLSPN	63.8543	0.298862	0.485901	0.615068	0.53851	0.773736	FALSE
AGO4	721.736	-0.566927	0.127089	-4.46086	8.16309e-06	0.000399254	TRUE
AGO1	529.399	0.279905	0.195283	1.43333	0.151764	0.393722	FALSE
AGO3	544.475	-0.260735	0.269785	-0.966453	0.333817	0.600254	FALSE
TEKT2	183.423	-0.0468989	1.19277	-0.0393193	0.968636	0.988654	FALSE
ADPRHL2	600.568	0.0233013	0.296527	0.0785807	0.937366	0.977533	FALSE
COL8A2	314.493	1.3096	0.47056	2.78307	0.00538468	0.0539251	FALSE
TRAPPC3	1216.07	0.0394134	0.140609	0.280306	0.779243	0.907802	FALSE
MAP7D1	2333.71	0.0823042	0.179909	0.457477	0.647328	0.840802	FALSE
THRAP3	2271.17	-0.425712	0.231462	-1.83923	0.0658817	0.247313	FALSE
SH3D21	185.644	-0.186197	0.288548	-0.645289	0.51874	0.758387	FALSE
EVA1B	1191.4	0.727324	0.205237	3.54382	0.000394372	0.0082933	TRUE
STK40	1265.32	-0.535069	0.25902	-2.06575	0.0388524	0.183571	FALSE
LSM10	730.941	0.484547	0.270696	1.79	0.0734536	0.262573	FALSE
OSCP1	409.762	-0.113344	0.664808	-0.170492	0.864623	0.948309	FALSE
MRPS15	1097.91	-0.0591025	0.169109	-0.349493	0.726719	0.883885	FALSE
CSF3R	2794.5	-1.55134	0.288959	-5.36872	7.92972e-08	8.20477e-06	TRUE
ZC3H12A	417.836	-1.3269	0.666496	-1.99086	0.0464965	0.204361	FALSE
MEAF6	1260.19	-0.14415	0.097902	-1.4724	0.140914	0.37929	FALSE
SNIP1	448.232	-0.271618	0.195404	-1.39004	0.164518	0.410875	FALSE
DNALI1	663.389	0.207093	0.697509	0.296903	0.76654	0.90199	FALSE
GNL2	668.859	-0.369402	0.417141	-0.885557	0.375856	0.641451	FALSE
RSPO1	48.8108	-0.607253	0.732057	-0.829517	0.406812	0.668699	FALSE
C1orf109	221.793	0.2731	0.243875	1.11983	0.262784	0.528918	FALSE
CDCA8	73.4935	-0.0318575	0.536909	-0.0593349	0.952685	0.983167	FALSE
EPHA10	15.0122	1.72329	0.831839	2.07166	0.0382973	0.182255	FALSE
MANEAL	108.361	0.28179	0.286606	0.983196	0.325511	0.592939	FALSE
YRDC	296.229	-0.337889	0.277628	-1.21706	0.223582	0.484706	FALSE
C1orf122	1583.88	0.946442	0.273916	3.45523	0.000549821	0.0108265	TRUE
MTF1	351.022	-0.496327	0.234347	-2.11792	0.0341821	0.170821	FALSE
INPP5B	512.683	-0.354773	0.203616	-1.74236	0.0814448	0.279255	FALSE
SF3A3	917.184	0.0445047	0.138112	0.322237	0.747273	0.893757	FALSE
FHL3	534.505	0.414219	0.471111	0.87924	0.379271	0.644564	FALSE
UTP11	898.466	-0.396208	0.271474	-1.45947	0.144436	0.384114	FALSE
RRAGC	2443.81	-1.1974	0.617663	-1.9386	0.0525498	0.218236	FALSE
MYCBP	987.555	-0.0805742	0.440119	-0.183074	0.85474	0.943681	FALSE
RHBDL2	24.3036	1.228	0.585712	2.09659	0.0360301	0.17588	FALSE
AKIRIN1	1328.15	-0.143558	0.150212	-0.955707	0.33922	0.605874	FALSE
NDUFS5	6522.55	-0.0935841	0.239354	-0.390987	0.695807	0.866943	FALSE
MACF1	8197.93	-1.19038	0.275444	-4.32167	1.5485e-05	0.000678566	TRUE
BMP8A	47.3412	3.35884	0.889602	3.77567	0.000159581	0.00430528	TRUE
PABPC4	4377.49	-0.520686	0.354049	-1.47066	0.141383	0.380148	FALSE
HEYL	1055.81	0.646436	0.355904	1.81632	0.0693215	0.253755	FALSE
HPCAL4	16.5719	1.49848	0.877125	1.7084	0.0875619	0.291073	FALSE
PPIE	803.534	0.476853	0.246401	1.93527	0.0529568	0.219021	FALSE
BMP8B	59.4211	-0.0711723	0.384484	-0.185111	0.853142	0.94301	FALSE
OXCT2	22.5631	0.628028	0.656634	0.956436	0.338852	0.605501	FALSE
TRIT1	216.855	-0.170721	0.314469	-0.542888	0.587207	0.804412	FALSE
MYCL	108.166	-0.404888	0.549082	-0.73739	0.460885	0.714148	FALSE
MFSD2A	2610.63	-0.758317	0.413992	-1.83172	0.066993	0.2492	FALSE
CAP1	6548.15	-0.064473	0.155402	-0.414878	0.678231	0.857516	FALSE
PPT1	2638.21	0.211901	0.188267	1.12553	0.260363	0.52662	FALSE
RLF	397.798	-1.08173	0.452578	-2.39016	0.0168412	0.111117	FALSE
ZMPSTE24	1375.7	0.118857	0.147058	0.808228	0.418959	0.67975	FALSE
COL9A2	116.759	1.49479	0.543797	2.7488	0.00598134	0.0574552	FALSE
SMAP2	2458.03	0.809399	0.212775	3.80401	0.000142371	0.00398272	TRUE
ZFP69B	15.3453	0.056367	0.654377	0.0861385	0.931356	0.974979	FALSE
ZFP69	56.0237	0.402429	0.40091	1.00379	0.31548	0.582549	FALSE
EXO5	98.3746	0.474948	0.349936	1.35724	0.174704	0.423953	FALSE
ZNF684	83.0142	0.0920885	0.320395	0.287422	0.773789	0.904703	FALSE
RIMS3	135.495	-0.0592943	0.27986	-0.211871	0.832208	0.933083	FALSE
NFYC	939.602	-0.256963	0.165198	-1.55548	0.119831	0.347527	FALSE
KCNQ4	23.2223	0.171868	0.503233	0.341527	0.732707	0.887341	FALSE
CITED4	410.631	0.249661	0.208242	1.19889	0.230569	0.492253	FALSE
CTPS1	367.534	-0.413649	0.398713	-1.03746	0.299521	0.567881	FALSE
SLFNL1	29.3833	-0.836342	0.630499	-1.32648	0.184682	0.437522	FALSE
SCMH1	464.673	-0.276752	0.16371	-1.69051	0.0909311	0.297518	FALSE
FOXO6	24.2418	0.373075	0.630203	0.591992	0.553856	0.783355	FALSE
EDN2	52.6673	0.901691	0.954964	0.944214	0.34506	0.611516	FALSE
HIVEP3	299.756	-0.108741	0.325976	-0.333585	0.738692	0.88992	FALSE
FOXJ3	1156.08	-0.633797	0.267832	-2.3664	0.0179623	0.115547	FALSE
RIMKLA	185.273	-1.13047	0.346799	-3.25973	0.00111518	0.0178924	TRUE
ZMYND12	111.105	-0.267748	0.786997	-0.340214	0.733695	0.88735	FALSE
PPCS	1836.82	0.0366508	0.191256	0.191633	0.84803	0.940451	FALSE
CCDC30	177.083	0.0324731	0.508906	0.0638096	0.949122	0.98082	FALSE
PPIH	525.438	-0.206872	0.204228	-1.01294	0.311088	0.578809	FALSE
YBX1	9043.73	0.301681	0.137604	2.19238	0.0283519	0.152329	FALSE
P3H1	952.554	1.69779	0.375305	4.52375	6.0753e-06	0.000318733	TRUE
C1orf50	367.296	-0.0602053	0.174953	-0.344122	0.730755	0.886091	FALSE
SVBP	529.546	-0.0726825	0.246427	-0.294945	0.768036	0.902221	FALSE
ERMAP	326.946	0.145071	0.235749	0.615361	0.538316	0.773604	FALSE
ZNF691	128.051	0.679518	0.30446	2.23188	0.025623	0.143834	FALSE
SLC2A1	369.916	0.0374957	0.514458	0.0728838	0.941899	0.978612	FALSE
FAM183A	1115.48	0.410021	1.61076	0.254552	0.799069	0.918339	FALSE
EBNA1BP2	1003.85	-0.436152	0.200447	-2.1759	0.0295625	0.156693	FALSE
CFAP57	150.873	0.641103	1.09623	0.584823	0.558667	0.786126	FALSE
TMEM125	2102.38	-0.891518	0.194598	-4.58133	4.62034e-06	0.000259071	TRUE
C1orf210	342.727	-0.944527	0.436256	-2.16508	0.0303818	0.15926	FALSE
TIE1	686.538	0.254137	0.344444	0.737818	0.460625	0.713964	FALSE
CDC20	91.5628	0.799551	0.754407	1.05984	0.289218	0.557761	FALSE
ELOVL1	1501.8	0.476924	0.26119	1.82597	0.067855	0.250687	FALSE
MED8	731.596	-0.10933	0.172192	-0.634932	0.525473	0.764095	FALSE
SZT2	415.691	-0.00641698	0.156467	-0.0410118	0.967287	0.988274	FALSE
HYI	789.353	-0.154274	0.370046	-0.416906	0.676747	0.856779	FALSE
PTPRF	2491.49	-0.121328	0.333735	-0.363547	0.716196	0.878628	FALSE
KDM4A	662.423	-0.164292	0.162125	-1.01337	0.310883	0.578587	FALSE
ST3GAL3	295.245	0.354272	0.303074	1.16893	0.242432	0.506302	FALSE
ARTN	25.8024	1.72898	0.574035	3.01198	0.00259549	0.0321152	TRUE
IPO13	448.165	0.650465	0.244746	2.65771	0.00786733	0.0682487	FALSE
DPH2	310.078	0.175823	0.243178	0.723024	0.469665	0.721036	FALSE
ATP6V0B	5394.16	0.314554	0.219812	1.43101	0.152427	0.394858	FALSE
B4GALT2	860.939	1.19845	0.349625	3.42783	0.000608429	0.0116477	TRUE
CCDC24	217.159	0.634923	0.630638	1.0068	0.314033	0.581363	FALSE
SLC6A9	252.309	-0.0227468	0.314169	-0.0724028	0.942281	0.978612	FALSE
DMAP1	572.686	0.300967	0.215788	1.39473	0.163096	0.409541	FALSE
ERI3	1161.32	0.531438	0.186826	2.84455	0.00444738	0.0471217	TRUE
RNF220	891.15	0.0160819	0.170221	0.0944768	0.92473	0.972111	FALSE
TMEM53	390.426	-0.218023	0.385444	-0.565643	0.571636	0.795517	FALSE
ARMH1	134.678	0.544961	0.649893	0.83854	0.401727	0.664593	FALSE
KIF2C	63.8237	0.534759	0.589364	0.90735	0.364222	0.630259	FALSE
BEST4	17.9066	1.75816	1.25779	1.39782	0.162168	0.408163	FALSE
PLK3	591.505	-0.254107	0.548837	-0.462991	0.643371	0.838689	FALSE
TCTEX1D4	119.296	-0.224006	1.17923	-0.189959	0.849341	0.941284	FALSE
BTBD19	101.532	0.0626596	0.482984	0.129734	0.896777	0.962001	FALSE
PTCH2	77.9276	0.419047	0.535919	0.781922	0.43426	0.69359	FALSE
EIF2B3	437.232	-0.125041	0.260595	-0.479828	0.63135	0.831815	FALSE
HECTD3	544.978	-0.0258882	0.183327	-0.141213	0.887701	0.958034	FALSE
UROD	1368.31	-0.026787	0.201229	-0.133117	0.894101	0.960694	FALSE
ZSWIM5	49.5841	-0.444918	0.309095	-1.43942	0.150031	0.391122	FALSE
MUTYH	223.093	0.2048	0.264426	0.774508	0.438631	0.697558	FALSE
TOE1	155.584	0.125909	0.275011	0.457831	0.647074	0.840625	FALSE
TESK2	116.771	0.00278063	0.434596	0.00639818	0.994895	0.998284	FALSE
CCDC163	40.324	0.329091	0.690455	0.476629	0.633626	0.83273	FALSE
MMACHC	140.241	0.413203	0.305965	1.35049	0.176858	0.427101	FALSE
PRDX1	8929.78	-0.0277984	0.194899	-0.142629	0.886583	0.957941	FALSE
AKR1A1	2169.76	0.479438	0.239246	2.00395	0.0450752	0.200628	FALSE
NASP	1293.37	0.012823	0.12292	0.10432	0.916916	0.969746	FALSE
CCDC17	616.136	0.373288	1.30206	0.28669	0.77435	0.905219	FALSE
GPBP1L1	1606.45	-0.364236	0.162931	-2.23552	0.025383	0.142804	FALSE
TMEM69	493.743	-0.117815	0.153089	-0.769582	0.441548	0.699409	FALSE
IPP	154.909	-0.470348	0.238869	-1.96906	0.0489461	0.21095	FALSE
MAST2	410.175	0.51394	0.319856	1.60678	0.108102	0.328133	FALSE
PIK3R3	930.4	0.44105	0.523774	0.842061	0.399754	0.662846	FALSE
TSPAN1	3036.38	0.689599	0.973483	0.708383	0.478707	0.728292	FALSE
POMGNT1	845.233	0.303975	0.23265	1.30658	0.191356	0.445607	FALSE
LURAP1	64.4612	0.54283	0.289513	1.87497	0.0607962	0.236843	FALSE
RAD54L	25.844	1.08136	0.679575	1.59123	0.111558	0.334476	FALSE
LRRC41	1045.19	0.421223	0.211911	1.98773	0.046841	0.205248	FALSE
UQCRH	4548.6	-0.039473	0.125657	-0.314133	0.75342	0.89602	FALSE
NSUN4	426.367	-0.460766	0.273849	-1.68256	0.092461	0.300658	FALSE
FAAH	231.924	-0.23917	0.366498	-0.652583	0.514025	0.755801	FALSE
MKNK1	943.552	-0.104933	0.18612	-0.563794	0.572894	0.796381	FALSE
MOB3C	292.878	0.359603	0.230563	1.55967	0.118837	0.34597	FALSE
ATPAF1	863.974	0.0709395	0.258579	0.274343	0.783821	0.910046	FALSE
EFCAB14	3027.13	-0.363627	0.19358	-1.87844	0.0603215	0.23571	FALSE
CYP4B1	4954.52	-0.575403	0.408458	-1.40872	0.158918	0.404746	FALSE
CYP4X1	297.342	0.0840088	0.608066	0.138158	0.890116	0.959038	FALSE
CYP4Z1	28.1441	-0.598251	0.61338	-0.975336	0.329394	0.596461	FALSE
PDZK1IP1	978.782	-0.390972	0.314007	-1.24511	0.213093	0.472356	FALSE
TAL1	281.107	0.100039	0.397204	0.251858	0.801151	0.919117	FALSE
STIL	65.0968	0.259741	0.463476	0.560419	0.575194	0.797904	FALSE
CMPK1	4014.46	-0.287875	0.137134	-2.09923	0.035797	0.175365	FALSE
FOXD2	38.651	-0.191673	0.429676	-0.446088	0.655534	0.844237	FALSE
TRABD2B	108.798	1.23052	0.517499	2.37783	0.0174149	0.11356	FALSE
SLC5A9	59.9026	-1.73272	0.761344	-2.27587	0.0228537	0.133671	FALSE
SPATA6	324.926	-0.119548	0.430564	-0.277655	0.781277	0.909052	FALSE
AGBL4	11.6989	-0.629513	1.14081	-0.551812	0.581077	0.800781	FALSE
BEND5	105.364	0.837381	0.558267	1.49997	0.133623	0.36836	FALSE
FAF1	649.153	-0.209834	0.163096	-1.28657	0.198245	0.454738	FALSE
CDKN2C	279.263	0.767589	0.502474	1.52762	0.126607	0.358004	FALSE
RNF11	2863.79	-0.159824	0.162705	-0.982292	0.325956	0.593199	FALSE
TTC39A	412.347	-1.13322	0.26908	-4.21146	2.53723e-05	0.00101502	TRUE
EPS15	1957.82	-0.212724	0.145929	-1.45772	0.144918	0.384807	FALSE
OSBPL9	1604.82	-0.423313	0.19821	-2.13568	0.0327059	0.16607	FALSE
NRDC	1594.32	-0.125395	0.199448	-0.628712	0.529537	0.766843	FALSE
RAB3B	21.9175	0.12786	0.712387	0.179481	0.85756	0.944968	FALSE
TXNDC12	961.967	0.224872	0.243841	0.922205	0.356422	0.62266	FALSE
KTI12	204.014	-0.0859069	0.230413	-0.372839	0.709268	0.874516	FALSE
BTF3L4	1279.57	-0.342964	0.292709	-1.17169	0.241322	0.504818	FALSE
ZFYVE9	245.289	-0.548121	0.275511	-1.98947	0.0466494	0.204777	FALSE
CC2D1B	476.589	-0.169452	0.176064	-0.962446	0.335826	0.602433	FALSE
ORC1	26.5653	0.512513	0.514511	0.996115	0.319194	0.586763	FALSE
PRPF38A	820.739	-0.250706	0.137139	-1.82812	0.0675315	0.249979	FALSE
TUT4	728.79	-0.147271	0.273358	-0.538748	0.590061	0.806137	FALSE
GPX7	409.976	1.2129	0.456142	2.65905	0.00783615	0.0682042	FALSE
SHISAL2A	27.597	0.776331	0.886934	0.875298	0.381412	0.646286	FALSE
COA7	276.987	-0.472199	0.359502	-1.31348	0.189021	0.443022	FALSE
ZYG11B	882.663	0.0107983	0.159285	0.0677921	0.945951	0.979656	FALSE
ECHDC2	946.744	-0.136968	0.334678	-0.409252	0.682355	0.858934	FALSE
SCP2	5150.58	-0.183073	0.248705	-0.736105	0.461667	0.714616	FALSE
PODN	3096.99	1.0723	0.400399	2.67807	0.00740469	0.0659248	FALSE
SLC1A7	24.7632	-0.287171	0.706269	-0.406602	0.6843	0.860383	FALSE
CPT2	452.219	0.0332291	0.316379	0.105029	0.916353	0.969557	FALSE
CZIB	1049.99	0.393202	0.265342	1.48187	0.138375	0.3749	FALSE
MAGOH	1175.09	-0.193775	0.213934	-0.905768	0.365059	0.631563	FALSE
LRP8	129.288	-0.341257	0.4295	-0.794544	0.426879	0.687231	FALSE
GLIS1	8.78798	0.225616	0.983775	0.229337	0.818607	0.928326	FALSE
NDC1	312.217	-0.177228	0.267342	-0.662924	0.507379	0.750133	FALSE
YIPF1	521.464	-0.00430956	0.16958	-0.0254131	0.979725	0.993278	FALSE
DIO1	14.9143	-0.814227	1.44738	-0.562554	0.573739	0.79676	FALSE
HSPB11	733.433	0.52886	0.495446	1.06744	0.285772	0.553732	FALSE
LRRC42	328.113	0.0755512	0.252386	0.299348	0.764675	0.901247	FALSE
LDLRAD1	372.083	0.226271	1.44182	0.156934	0.875297	0.953326	FALSE
TMEM59	7418.72	0.131902	0.244872	0.538655	0.590125	0.806151	FALSE
TCEANC2	174.307	0.0863112	0.361256	0.23892	0.811168	0.924801	FALSE
CYB5RL	93.8174	-0.081361	0.297132	-0.273821	0.784222	0.910161	FALSE
MRPL37	994.433	0.108844	0.226556	0.480427	0.630924	0.83147	FALSE
SSBP3	1138.19	0.00342901	0.23548	0.0145618	0.988382	0.995681	FALSE
ACOT11	94.5523	0.382156	0.485397	0.787306	0.431103	0.690293	FALSE
MROH7	28.519	0.620198	0.838464	0.739684	0.459492	0.71301	FALSE
TTC4	374.523	-0.331199	0.256909	-1.28917	0.197341	0.453345	FALSE
PARS2	50.9918	0.318283	0.322238	0.987725	0.323287	0.590849	FALSE
TTC22	104.029	-0.159121	0.408639	-0.389392	0.696987	0.867352	FALSE
DHCR24	8947.32	-0.729222	0.371984	-1.96036	0.0499537	0.212504	FALSE
TMEM61	50.6204	0.730763	0.633877	1.15285	0.248974	0.51371	FALSE
PCSK9	396.915	-1.35512	0.553555	-2.44802	0.0143642	0.100875	FALSE
USP24	870.157	-0.587515	0.225884	-2.60096	0.00929626	0.0759428	FALSE
PLPP3	1692.67	-0.0135917	0.251742	-0.0539905	0.956943	0.985031	FALSE
PRKAA2	159.669	-0.665316	0.340292	-1.95513	0.0505675	0.213331	FALSE
FYB2	88.5308	0.67676	0.950805	0.711776	0.476604	0.726477	FALSE
C8B	68.6278	-1.80843	0.789418	-2.29084	0.0219726	0.130289	FALSE
DAB1	6.70501	2.11032	1.19187	1.7706	0.0766273	0.26969	FALSE
OMA1	438.665	-0.286212	0.221302	-1.29331	0.195905	0.45121	FALSE
TACSTD2	2883.45	-0.339156	0.40254	-0.842541	0.399485	0.662546	FALSE
MYSM1	714.336	-0.726955	0.363491	-1.99992	0.0455086	0.201755	FALSE
JUN	5375.53	-1.01068	0.284967	-3.54666	0.00039015	0.00821591	TRUE
FGGY	937.89	-0.702905	0.425323	-1.65264	0.0984042	0.310939	FALSE
HOOK1	322.739	-0.561109	0.324135	-1.7311	0.0834346	0.282889	FALSE
CYP2J2	72.9686	0.651319	0.756302	0.86119	0.389134	0.65331	FALSE
C1orf87	109.171	0.0704604	1.07942	0.0652761	0.947954	0.980682	FALSE
NFIA	2234.48	-0.000155079	0.293776	-0.000527882	0.999579	0.999839	FALSE
TM2D1	1372.42	-0.068632	0.165806	-0.41393	0.678925	0.857837	FALSE
PATJ	546.268	-0.877453	0.199958	-4.38818	1.14304e-05	0.000531617	TRUE
L1TD1	46.1126	0.226073	0.461901	0.48944	0.62453	0.82694	FALSE
KANK4	80.6544	0.73437	0.453514	1.61929	0.105385	0.323386	FALSE
USP1	697.038	-0.401321	0.200865	-1.99796	0.0457205	0.202424	FALSE
DOCK7	412.684	-0.386165	0.366902	-1.0525	0.29257	0.561228	FALSE
ATG4C	375.618	-0.101254	0.331322	-0.305607	0.759904	0.899497	FALSE
ALG6	198.694	0.0008091	0.202138	0.00400272	0.996806	0.999155	FALSE
ITGB3BP	500.442	-0.527396	0.337889	-1.56086	0.118557	0.345431	FALSE
EFCAB7	160.993	-0.366105	0.314339	-1.16468	0.244148	0.507997	FALSE
PGM1	890.446	0.102572	0.415959	0.246591	0.805225	0.921497	FALSE
ROR1	583.741	-0.657074	0.351884	-1.8673	0.0618591	0.239079	FALSE
CACHD1	423.888	-0.719966	0.163503	-4.40338	1.06578e-05	0.000503062	TRUE
RAVER2	358.779	0.394719	0.313001	1.26108	0.207281	0.465919	FALSE
JAK1	4156.41	-0.445784	0.242164	-1.84084	0.0656455	0.246732	FALSE
AK4	136.081	0.496465	0.518545	0.95742	0.338355	0.604917	FALSE
DNAJC6	162.411	-1.92794	0.638995	-3.01714	0.00255171	0.0317383	TRUE
LEPROT	3012.85	-0.16623	0.153525	-1.08276	0.278916	0.546373	FALSE
LEPR	712.67	-0.337386	0.456715	-0.738723	0.460075	0.713477	FALSE
PDE4B	751.341	-0.0263049	0.545708	-0.0482032	0.961554	0.986919	FALSE
SGIP1	201.568	0.251273	0.518256	0.484843	0.627788	0.829314	FALSE
TCTEX1D1	146.064	-0.195326	0.844999	-0.231156	0.817194	0.927904	FALSE
WDR78	370.751	-0.00300786	0.756464	-0.00397621	0.996827	0.999155	FALSE
MIER1	1497.27	-0.444737	0.302471	-1.47035	0.141468	0.380177	FALSE
SLC35D1	273.93	0.130339	0.354599	0.367566	0.713197	0.876793	FALSE
C1orf141	38.1043	-0.504219	1.61614	-0.311989	0.755049	0.896972	FALSE
IL12RB2	6.25287	1.45195	0.928207	1.56425	0.117759	0.344285	FALSE
SERBP1	6278.56	-0.372897	0.289373	-1.28864	0.197523	0.45349	FALSE
GADD45A	1800.32	-0.94606	0.771707	-1.22593	0.220224	0.480645	FALSE
GNG12	2139.68	0.280296	0.323338	0.866882	0.386006	0.650726	FALSE
DIRAS3	99.7334	1.95558	0.556203	3.51595	0.000438178	0.00897791	TRUE
WLS	1909.88	0.329912	0.18573	1.7763	0.0756831	0.267484	FALSE
DEPDC1	41.0118	0.953171	0.845172	1.12778	0.259411	0.525828	FALSE
LRRC40	367.1	-0.48168	0.204359	-2.35703	0.0184217	0.117259	FALSE
SRSF11	2958.85	-0.244912	0.277085	-0.883886	0.376758	0.641843	FALSE
ANKRD13C	616.833	-0.245331	0.24659	-0.994893	0.319788	0.587285	FALSE
CTH	162.943	-1.93751	0.664228	-2.91694	0.00353482	0.0403881	TRUE
PTGER3	50.0193	1.11015	0.656974	1.68979	0.0910676	0.297532	FALSE
ZRANB2	1817.92	-0.349801	0.209616	-1.66877	0.095163	0.305645	FALSE
ZRANB2-AS2	20.9996	-0.51616	0.501032	-1.03019	0.302919	0.571283	FALSE
NEGR1	406.735	-0.488874	0.39095	-1.25048	0.211125	0.470142	FALSE
LRRIQ3	26.4894	0.138864	1.0665	0.130205	0.896404	0.961933	FALSE
FPGT	272.189	-0.215151	0.243135	-0.884904	0.376208	0.641501	FALSE
TNNI3K	24.1156	-0.339978	0.710467	-0.478528	0.632275	0.832285	FALSE
ERICH3	293.949	-0.45101	1.37876	-0.327113	0.743582	0.891734	FALSE
CRYZ	612.423	0.161099	0.446536	0.360775	0.718268	0.879538	FALSE
TYW3	571.502	-0.208653	0.179892	-1.15988	0.246097	0.509933	FALSE
SLC44A5	20.8311	-0.00276454	1.04488	-0.00264581	0.997889	0.999405	FALSE
ACADM	1018.35	-0.312403	0.175821	-1.77682	0.0755977	0.267245	FALSE
RABGGTB	1632.38	-0.816995	0.431153	-1.89491	0.058105	0.230927	FALSE
ST6GALNAC3	215.132	-0.635089	0.381874	-1.66309	0.0962951	0.307363	FALSE
ST6GALNAC5	319.52	-0.799106	0.302432	-2.64227	0.00823531	0.0704821	FALSE
PIGK	781.363	-0.00874246	0.180051	-0.0485554	0.961274	0.986919	FALSE
AK5	7.99342	1.1783	1.1507	1.02398	0.305844	0.57347	FALSE
USP33	1152.57	-0.360116	0.185133	-1.94517	0.0517543	0.216283	FALSE
MIGA1	577.344	-0.486938	0.243206	-2.00216	0.0452672	0.201155	FALSE
NEXN	1732.66	-0.492505	0.550818	-0.894133	0.371251	0.6378	FALSE
FUBP1	1394.65	-0.334677	0.274366	-1.21982	0.222534	0.483234	FALSE
DNAJB4	1193.53	-0.632448	0.31386	-2.01507	0.0438977	0.19715	FALSE
GIPC2	141.683	0.215706	0.580402	0.37165	0.710153	0.87502	FALSE
PTGFR	148.986	-0.622076	0.656293	-0.947864	0.343199	0.609818	FALSE
IFI44L	346.299	0.659249	0.38258	1.72317	0.0848586	0.285473	FALSE
IFI44	758.275	0.398521	0.200714	1.98551	0.0470878	0.205985	FALSE
ADGRL4	957.974	-0.639143	0.365019	-1.75099	0.0799483	0.276462	FALSE
ADGRL2	2702.13	-0.383006	0.388402	-0.986108	0.32408	0.591777	FALSE
TTLL7	350.24	-0.861111	0.254407	-3.38478	0.000712356	0.0131716	TRUE
PRKACB	706.965	0.758327	0.254713	2.97718	0.00290913	0.03509	TRUE
SAMD13	32.6657	0.376962	0.532039	0.708523	0.478621	0.728292	FALSE
DNASE2B	174.764	1.63404	0.872673	1.87245	NA	NA	FALSE
RPF1	870.14	-0.262213	0.243853	-1.07529	0.282243	0.549624	FALSE
GNG5	5634.52	0.123604	0.16648	0.742455	0.457812	0.711641	FALSE
SPATA1	35.2619	-0.173407	0.518519	-0.334427	0.738057	0.889816	FALSE
CTBS	835.962	-0.256238	0.163138	-1.57068	0.116257	0.341978	FALSE
SSX2IP	221.994	-0.105268	0.185809	-0.56654	0.571027	0.795241	FALSE
LPAR3	136.698	-0.258837	0.612108	-0.422861	0.672397	0.854597	FALSE
MCOLN2	142.259	-0.112982	0.298166	-0.378924	0.704744	0.87126	FALSE
WDR63	94.7086	0.567932	0.786527	0.722075	0.470248	0.721494	FALSE
MCOLN3	138.211	-0.0996226	0.326486	-0.305136	0.760262	0.899519	FALSE
SYDE2	191.089	-1.4882	0.356238	-4.17756	2.94656e-05	0.00114553	TRUE
C1orf52	715.253	-0.458728	0.254042	-1.80572	0.0709628	0.257406	FALSE
BCL10	779.534	-0.511687	0.297374	-1.72068	0.0853081	0.28635	FALSE
DDAH1	2096.41	-0.493846	0.196242	-2.51652	0.011852	0.0896259	FALSE
CCN1	5362.8	-0.732968	0.569529	-1.28697	0.198104	0.454548	FALSE
ZNHIT6	674.895	-0.249513	0.330802	-0.754268	0.450688	0.705753	FALSE
COL24A1	59.2937	3.48647	0.501396	6.95353	3.56267e-12	1.45992e-09	TRUE
ODF2L	839.244	-0.0123114	0.300271	-0.041001	0.967295	0.988274	FALSE
CLCA2	83.8082	1.87165	1.28951	1.45145	0.146655	0.387058	FALSE
SH3GLB1	3351.25	-0.0658552	0.2658	-0.247762	0.804319	0.92087	FALSE
SELENOF	5073.31	-0.0763947	0.158308	-0.482571	0.629401	0.830401	FALSE
HS2ST1	827.5	0.142406	0.268417	0.530539	0.595738	0.810201	FALSE
LMO4	2389.57	-0.177535	0.297429	-0.5969	0.550574	0.781337	FALSE
PKN2	1132.89	-0.574339	0.183442	-3.1309	0.00174273	0.0241793	TRUE
GTF2B	709.411	-0.328909	0.148672	-2.21232	0.0269448	0.147562	FALSE
KYAT3	483.34	-0.138814	0.207828	-0.667928	0.504179	0.747835	FALSE
RBMXL1	385.285	-0.449378	0.149195	-3.01202	0.00259515	0.0321152	TRUE
GBP3	882.351	0.375061	0.338593	1.1077	0.26799	0.53464	FALSE
GBP1	2343.13	1.05554	0.762162	1.38492	0.166076	0.412665	FALSE
GBP2	1546.61	0.305897	0.292696	1.0451	0.295976	0.564626	FALSE
GBP7	7.08132	0.3316	1.69935	0.195133	0.845289	0.939379	FALSE
GBP4	1591.95	1.53862	0.585781	2.62661	0.00862412	0.0726086	FALSE
GBP5	295.372	0.776988	0.423109	1.83638	0.0663017	0.248102	FALSE
GBP6	18.3461	1.11762	0.9291	1.20291	0.229013	0.490859	FALSE
LRRC8B	393.784	-0.828344	0.290855	-2.84796	0.00440001	0.0468282	TRUE
LRRC8C	625.418	-0.0615396	0.292604	-0.210317	0.83342	0.933853	FALSE
LRRC8D	323.99	0.129671	0.242425	0.53489	0.592726	0.807878	FALSE
ZNF326	644.184	-0.648383	0.285494	-2.27109	0.0231414	0.134647	FALSE
ZNF644	1137.18	-0.529073	0.316954	-1.66924	0.095069	0.305583	FALSE
HFM1	13.0403	0.142757	0.586255	0.243506	0.807613	0.92283	FALSE
CDC7	100.696	0.233375	0.314622	0.741764	0.45823	0.711857	FALSE
TGFBR3	1934.82	-1.40056	0.39036	-3.58787	0.000333393	0.00725545	TRUE
EPHX4	21.8154	-0.0651926	0.804807	-0.081004	0.935439	0.97663	FALSE
BTBD8	71.108	-0.397049	0.489032	-0.811908	0.416845	0.678206	FALSE
GLMN	135.671	-0.291458	0.255639	-1.14011	0.254238	0.51986	FALSE
RPAP2	350.178	0.0536974	0.253045	0.212205	0.831947	0.933083	FALSE
GFI1	47.1854	0.56272	0.397868	1.41434	0.157262	0.40183	FALSE
EVI5	994.111	-0.0510514	0.288029	-0.177244	0.859317	0.945635	FALSE
DIPK1A	165.068	1.29671	0.309062	4.19562	2.72131e-05	0.0010773	TRUE
MTF2	466.978	-0.21196	0.212215	-0.998801	0.317891	0.585463	FALSE
TMED5	2764.53	-0.4886	0.127122	-3.84355	0.000121266	0.00350215	TRUE
CCDC18	148.071	-0.264537	0.267235	-0.989904	0.322221	0.589825	FALSE
CCDC18-AS1	165.77	0.0183308	0.334139	0.0548599	0.95625	0.984897	FALSE
DR1	1610.14	-0.0244783	0.169966	-0.144019	0.885485	0.957498	FALSE
FNBP1L	1117.28	-0.432561	0.269611	-1.60439	0.108627	0.329336	FALSE
BCAR3	792.163	-0.66999	0.423084	-1.58359	0.113288	0.336745	FALSE
DNTTIP2	893.399	-0.461078	0.345934	-1.33285	0.182581	0.434651	FALSE
GCLM	955.69	-0.882204	0.386009	-2.28545	0.0222865	0.131329	FALSE
ABCA4	21.752	1.27088	0.531659	2.39041	0.0168295	0.111117	FALSE
ARHGAP29	1352.03	-1.21841	0.25358	-4.80484	1.54875e-06	0.000103446	TRUE
ABCD3	1148.82	-0.285768	0.260586	-1.09664	0.2728	0.539762	FALSE
F3	2173.92	-0.305393	0.2805	-1.08874	0.276267	0.543078	FALSE
SLC44A3	222.525	0.720726	0.432206	1.66755	0.0954043	0.30603	FALSE
CNN3	7689.99	0.160378	0.292155	0.548946	0.583042	0.801895	FALSE
ALG14	318.43	0.0424958	0.211447	0.200977	0.840717	0.937207	FALSE
TLCD4	327.928	-0.658574	0.274795	-2.3966	0.0165481	0.109997	FALSE
RWDD3	387.074	-0.439329	0.145522	-3.01899	0.00253622	0.0316495	TRUE
PTBP2	349.025	-0.258438	0.477508	-0.541221	0.588355	0.805447	FALSE
DPYD	1384.62	-0.363032	0.158025	-2.29731	0.021601	0.128954	FALSE
SNX7	520.182	-0.0220341	0.208558	-0.10565	0.91586	0.969433	FALSE
PLPPR5	6.58399	1.24312	1.20898	1.02823	0.303841	0.571816	FALSE
PLPPR4	149.96	2.15922	0.385014	5.60815	2.04497e-08	2.79332e-06	TRUE
PALMD	629.799	-0.345599	0.3776	-0.915254	0.360058	0.625707	FALSE
FRRS1	19.4549	-1.40175	0.623629	-2.24773	0.0245932	0.139656	FALSE
AGL	566.002	0.191363	0.210024	0.91115	0.362216	0.628374	FALSE
SLC35A3	952.724	-0.32588	0.203807	-1.59896	0.109829	0.331588	FALSE
MFSD14A	1552.02	-0.751651	0.314635	-2.38896	0.0168962	0.111286	FALSE
SASS6	109.706	-0.665738	0.366339	-1.81727	0.0691753	0.253571	FALSE
TRMT13	266.592	-0.099582	0.259439	-0.383836	0.7011	0.86947	FALSE
LRRC39	20.353	-0.779133	0.463406	-1.68132	0.0927009	0.300906	FALSE
DBT	582.197	-0.251342	0.260232	-0.965838	0.334125	0.600665	FALSE
RTCA	1429.28	-0.726172	0.381318	-1.90438	0.0568612	0.228318	FALSE
CDC14A	231.907	-0.587972	0.335919	-1.75034	0.0800604	0.276761	FALSE
VCAM1	551.575	1.40996	0.501786	2.80988	0.00495595	0.0507952	FALSE
EXTL2	348.502	0.538259	0.258646	2.08107	0.0374279	0.179626	FALSE
SLC30A7	1103.7	0.00410727	0.272401	0.015078	0.98797	0.995681	FALSE
DPH5	422.325	-0.210193	0.174054	-1.20763	0.227189	0.488948	FALSE
S1PR1	2285.91	-0.600758	0.292927	-2.05088	0.0402786	0.187967	FALSE
COL11A1	137.195	2.4769	0.989652	2.5028	0.0123215	0.0918739	FALSE
RNPC3	499.369	-0.464411	0.271407	-1.71113	0.087058	0.290359	FALSE
AMY2B	228.636	0.0191975	0.408325	0.0470152	0.962501	0.987111	FALSE
PRMT6	277.303	0.366654	0.334934	1.09471	0.273645	0.540236	FALSE
NTNG1	118.305	0.4116	0.279397	1.47318	0.140704	0.378946	FALSE
VAV3	235.529	-0.120177	0.246709	-0.48712	0.626174	0.828306	FALSE
SLC25A24	3259.29	-0.950305	0.309749	-3.06798	0.0021551	0.0281531	TRUE
FAM102B	264.927	0.447752	0.262441	1.7061	0.0879888	0.291549	FALSE
HENMT1	163.793	0.172449	0.3425	0.503501	0.614612	0.820843	FALSE
PRPF38B	1628.13	-0.139156	0.227384	-0.611989	0.540545	0.774895	FALSE
STXBP3	977.915	-0.35123	0.165985	-2.11604	0.0343416	0.171222	FALSE
AKNAD1	10.6729	0.397976	0.72562	0.548464	0.583374	0.802128	FALSE
GPSM2	410.987	0.20852	0.369282	0.564665	0.572302	0.795981	FALSE
CLCC1	698.562	0.0481035	0.238249	0.201904	0.839992	0.937207	FALSE
WDR47	268.502	-0.168858	0.238637	-0.707592	0.479199	0.728674	FALSE
TAF13	1619.96	-0.117681	0.319093	-0.368799	0.712277	0.876373	FALSE
TMEM167B	1463.15	-0.206882	0.12947	-1.59792	0.110061	0.331652	FALSE
C1orf194	1189.34	0.443191	1.49804	0.295847	0.767347	0.90199	FALSE
KIAA1324	421.798	-0.0796824	0.902915	-0.0882502	0.929678	0.974609	FALSE
SARS	4641.07	-1.05369	0.5347	-1.97061	0.0487683	0.210482	FALSE
CELSR2	109.695	0.374468	0.272312	1.37514	0.169087	0.416967	FALSE
PSRC1	157.905	1.41451	0.389219	3.63423	0.000278808	0.00646374	TRUE
MYBPHL	27.946	0.340214	0.80469	0.422788	0.67245	0.854597	FALSE
SORT1	3502.46	-0.444544	0.389732	-1.14064	0.25402	0.519693	FALSE
PSMA5	1752.22	-0.0651247	0.121349	-0.536674	0.591493	0.80722	FALSE
SYPL2	37.9553	-0.0232224	0.553169	-0.0419807	0.966514	0.988274	FALSE
ATXN7L2	84.0391	-0.384376	0.476929	-0.805939	0.420278	0.68116	FALSE
CYB561D1	253.077	0.0159425	0.352043	0.0452857	0.96388	0.987253	FALSE
AMIGO1	148.275	-0.31928	0.338675	-0.942732	0.345818	0.611748	FALSE
GNAI3	1679.06	-0.334079	0.321174	-1.04018	0.298257	0.566787	FALSE
AMPD2	462.941	0.693548	0.240154	2.88794	0.00387778	0.0430732	TRUE
GSTM4	315.431	0.690958	0.270208	2.55713	0.010554	0.0833002	FALSE
GSTM2	44.7744	0.398821	0.506068	0.788078	0.430651	0.689934	FALSE
GSTM1	4.93472	4.14202	3.30039	1.25501	NA	NA	FALSE
GSTM5	209.537	0.0638134	0.455327	0.140149	0.888543	0.958426	FALSE
GSTM3	600.066	0.706223	0.385342	1.83272	0.0668444	0.249016	FALSE
CSF1	1164.65	0.0833717	0.519516	0.160479	0.872503	0.951925	FALSE
AHCYL1	2596.4	-0.27518	0.136073	-2.0223	0.043145	0.195098	FALSE
STRIP1	552.651	-0.714439	0.443949	-1.60928	0.107554	0.327537	FALSE
KCNC4	200.743	0.170549	0.396779	0.429833	0.667317	0.850455	FALSE
RBM15	294.195	-0.142347	0.224646	-0.633649	0.52631	0.764937	FALSE
LAMTOR5-AS1	30.2854	-0.461592	0.51529	-0.895791	0.370364	0.637469	FALSE
SLC16A4	474.035	0.342878	0.287021	1.19461	0.232239	0.493928	FALSE
LAMTOR5	3228.44	-0.0990782	0.189448	-0.522984	0.600985	0.812713	FALSE
KCNA2	7.82985	0.705301	1.03096	0.684117	0.493901	0.739379	FALSE
KCNA3	39.5301	-0.961259	0.721928	-1.33152	0.183019	0.434955	FALSE
CD53	2440.53	0.276402	0.327927	0.842876	0.399298	0.662452	FALSE
LRIF1	278.745	-0.361798	0.284517	-1.27162	0.203507	0.461023	FALSE
DRAM2	952.343	0.438599	0.223279	1.96436	0.0494886	0.211949	FALSE
CEPT1	635.84	-0.348018	0.233058	-1.49327	0.135368	0.370882	FALSE
DENND2D	915.988	-0.0476414	0.334102	-0.142595	0.88661	0.957941	FALSE
CHI3L2	2367.45	-2.95875	0.518721	-5.70393	1.17073e-08	1.81129e-06	TRUE
CHIA	179.409	-0.929428	0.638849	-1.45485	0.145711	0.385996	FALSE
PIFO	1131.74	0.203496	0.920764	0.221007	0.825087	0.930853	FALSE
OVGP1	33.1168	0.424046	0.521792	0.812672	0.416406	0.678046	FALSE
WDR77	492.058	-0.122019	0.265872	-0.458939	0.646278	0.840383	FALSE
ATP5PB	3127.08	-0.126814	0.143486	-0.883806	0.376801	0.641844	FALSE
C1orf162	2405.57	0.128398	0.38939	0.329743	0.741594	0.890951	FALSE
TMIGD3	150.447	1.36854	0.722047	1.89537	0.0580438	0.230805	FALSE
ADORA3	170.96	0.628173	0.596306	1.05344	0.292139	0.560757	FALSE
RAP1A	4163.88	-0.473109	0.137623	-3.43771	0.000586655	0.011331	TRUE
INKA2	354.684	0.211717	0.209194	1.01206	0.311507	0.578954	FALSE
INKA2-AS1	25.6042	0.244466	0.634809	0.385101	0.700163	0.868942	FALSE
DDX20	299.893	-0.640656	0.272032	-2.35508	0.0185188	0.117517	FALSE
KCND3	249.944	0.902739	0.507167	1.77996	0.075082	0.26591	FALSE
CTTNBP2NL	815.238	-0.122629	0.307585	-0.398682	0.690127	0.863332	FALSE
WNT2B	155.183	0.306688	0.471178	0.650896	0.515114	0.75637	FALSE
ST7L	297.784	0.0390572	0.194869	0.200428	0.841146	0.937272	FALSE
CAPZA1	3543.2	0.11858	0.136577	0.868229	0.385269	0.650055	FALSE
MOV10	489.576	0.477062	0.225101	2.11933	0.0340627	0.170505	FALSE
RHOC	6076.75	0.619664	0.212533	2.91561	0.00354994	0.040449	TRUE
PPM1J	23.7682	1.36676	0.555537	2.46025	0.0138841	0.0989707	FALSE
SLC16A1	305.172	-0.0464989	0.569972	-0.081581	0.93498	0.97663	FALSE
LRIG2-DT	4.91938	1.14521	1.00564	1.13878	0.254794	0.520644	FALSE
LRIG2	336.959	-0.055056	0.242642	-0.226902	0.8205	0.928749	FALSE
MAGI3	932.719	-1.06917	0.300423	-3.55889	0.000372421	0.00790847	TRUE
PHTF1	491.661	0.190658	0.225205	0.846598	0.397219	0.660666	FALSE
RSBN1	622.212	-0.356457	0.204524	-1.74286	0.081358	0.27906	FALSE
PTPN22	296.6	-0.0686996	0.23427	-0.29325	0.769331	0.902717	FALSE
BCL2L15	45.538	0.0588933	0.369918	0.159206	0.873506	0.95247	FALSE
AP4B1	354.812	-0.0105053	0.211234	-0.0497327	0.960335	0.986558	FALSE
DCLRE1B	189.8	0.16928	0.305489	0.554129	0.579491	0.800202	FALSE
HIPK1	1861.89	-0.342528	0.293275	-1.16794	0.242831	0.506679	FALSE
OLFML3	1353.14	1.39587	0.374484	3.72745	0.000193428	0.00491248	TRUE
TRIM33	736.602	-0.769992	0.298948	-2.57567	0.0100046	0.0801711	FALSE
BCAS2	921.586	-0.24067	0.232528	-1.03502	0.300661	0.569316	FALSE
DENND2C	144.958	-0.62968	0.332114	-1.89597	0.0579635	0.230778	FALSE
AMPD1	20.8786	1.86707	0.93858	1.98925	0.0466733	0.204794	FALSE
NRAS	1146.66	-0.537998	0.360543	-1.49219	0.13565	0.370949	FALSE
CSDE1	10331	-0.497793	0.293266	-1.69741	0.0896192	0.294369	FALSE
SIKE1	659.504	-0.179526	0.191542	-0.937267	0.348621	0.61477	FALSE
TSPAN2	237.92	0.756209	0.512353	1.47595	0.139957	0.377584	FALSE
NGF	22.976	-1.31449	0.812855	-1.61713	0.105849	0.32422	FALSE
VANGL1	272.799	0.327718	0.322083	1.0175	0.308917	0.576468	FALSE
CASQ2	72.5258	0.935526	0.402934	2.32178	0.0202446	0.124271	FALSE
SLC22A15	299.647	-1.52053	0.510587	-2.97801	0.00290131	0.0350236	TRUE
ATP1A1	10530.8	-0.227206	0.195332	-1.16318	0.244757	0.508715	FALSE
ATP1A1-AS1	26.9517	0.314435	0.484738	0.64867	0.516552	0.757138	FALSE
CD58	1286.49	-0.17463	0.230477	-0.75769	0.448636	0.704383	FALSE
IGSF3	253.923	-0.119245	0.352497	-0.338288	0.735146	0.887938	FALSE
CD2	550.547	1.24335	0.4152	2.99459	0.00274817	0.0333876	TRUE
PTGFRN	980.204	1.83991	0.338657	5.43297	5.54248e-08	6.31842e-06	TRUE
CD101	73.025	0.332919	0.738538	0.450781	0.652147	0.842954	FALSE
TTF2	220.088	-0.109039	0.297567	-0.366437	0.714039	0.877331	FALSE
TRIM45	36.2719	1.02556	0.62038	1.65312	0.0983071	0.310939	FALSE
VTCN1	43.6598	1.26319	1.3876	0.91034	0.362643	0.628622	FALSE
MAN1A2	1790.13	0.147304	0.217328	0.677792	0.497903	0.742798	FALSE
TENT5C	824.144	0.388036	0.571413	0.679082	0.497086	0.742324	FALSE
GDAP2	396.146	-0.595004	0.270439	-2.20014	0.0277969	0.150315	FALSE
WDR3	435.142	-0.401984	0.307034	-1.30925	0.190449	0.444904	FALSE
SPAG17	165.08	0.718383	1.10978	0.647321	0.517425	0.757697	FALSE
TBX15	31.1965	0.979164	0.833873	1.17424	0.240301	0.503532	FALSE
WARS2	310.149	-0.626565	0.367221	-1.70623	0.0879644	0.291549	FALSE
ZNF697	158.941	-0.490608	0.451803	-1.08589	0.277528	0.544775	FALSE
PHGDH	450.186	-1.56561	0.488147	-3.20725	0.00134012	0.0202245	TRUE
HMGCS2	16.9478	-2.15105	1.00763	-2.13476	0.0327803	0.166226	FALSE
NOTCH2	2128.13	-0.0634009	0.199477	-0.317835	0.75061	0.894949	FALSE
SEC22B	2865.35	-0.412759	0.294379	-1.40214	0.160875	0.406968	FALSE
NBPF26	121.033	-0.693101	0.426509	-1.62506	0.104151	0.320897	FALSE
FCGR1B	109.65	0.353841	0.483363	0.732041	0.464143	0.717218	FALSE
SRGAP2C	468.919	0.199852	0.221256	0.903259	0.366388	0.632709	FALSE
HIST2H3PS2	26.4928	0.341859	0.673924	0.507266	0.611968	0.819308	FALSE
NBPF15	86.4462	-0.362883	0.591089	-0.613924	0.539265	0.7742	FALSE
SRGAP2B	261.339	0.894983	0.338421	2.64459	0.00817909	0.0701818	FALSE
FAM72D	7.41919	1.17026	0.979384	1.19489	0.23213	0.493834	FALSE
NBPF20	151.911	-0.201942	0.555679	-0.363415	0.716295	0.878678	FALSE
GPR89A	111.872	-0.00610767	0.277726	-0.0219917	0.982455	0.993993	FALSE
CD160	12.1908	0.846597	0.746394	1.13425	0.25669	0.522547	FALSE
RNF115	992.243	0.159478	0.209485	0.761288	0.446485	0.702751	FALSE
POLR3C	520.836	-0.0386395	0.288647	-0.133864	0.89351	0.960264	FALSE
NUDT17	56.3108	0.821493	0.308846	2.65988	0.00781689	0.0681931	FALSE
PIAS3	530.353	0.712246	0.233782	3.04662	0.0023143	0.0296363	TRUE
ANKRD35	243.752	1.01622	0.300035	3.38701	0.0007066	0.0130811	TRUE
ITGA10	347.468	-0.546964	0.306888	-1.78229	0.0747021	0.265068	FALSE
PEX11B	603.193	0.0812895	0.251104	0.323728	0.746144	0.893181	FALSE
RBM8A	3043.04	-0.235055	0.250145	-0.939674	0.347385	0.613303	FALSE
LIX1L	1273.74	0.237745	0.216986	1.09567	0.273223	0.539894	FALSE
ANKRD34A	18.2784	1.441	0.566121	2.54539	0.0109156	0.0850404	FALSE
POLR3GL	650.953	0.439723	0.301759	1.4572	0.145062	0.384851	FALSE
TXNIP	30264.9	0.113682	0.397291	0.286142	0.774769	0.905342	FALSE
NBPF10	125.853	-1.30558	0.59544	-2.19263	0.0283342	0.152288	FALSE
NOTCH2NLA	68.8711	-1.29556	0.524344	-2.47082	0.0134803	0.0972804	FALSE
NBPF12	148.936	-0.13527	0.282843	-0.478253	0.63247	0.832285	FALSE
PRKAB2	324.049	0.351667	0.287164	1.22462	0.220718	0.481376	FALSE
FMO5	1152.1	-1.43182	0.739154	-1.93711	0.0527322	0.218509	FALSE
CHD1L	343.521	-0.248677	0.205403	-1.21068	0.226019	0.487698	FALSE
BCL9	214.365	0.042352	0.269612	0.157085	0.875178	0.953326	FALSE
ACP6	189.681	-0.0480675	0.437145	-0.109958	0.912443	0.968425	FALSE
GJA5	1331.17	1.46157	0.609198	2.39917	0.0164322	0.109643	FALSE
GPR89B	93.0016	0.322903	0.438739	0.735979	0.461743	0.714616	FALSE
NBPF11	171.708	-0.375357	0.467143	-0.803516	0.421676	0.681969	FALSE
PPIAL4G	16.2085	-0.351245	0.572676	-0.61334	0.539652	0.774266	FALSE
NBPF14	381.779	-0.929783	0.61457	-1.5129	0.130305	0.363579	FALSE
PDE4DIP	1884.01	-0.308874	0.190219	-1.62379	0.104422	0.32147	FALSE
NBPF9	116.709	-1.34147	0.617135	-2.1737	0.0297273	0.157376	FALSE
NOTCH2NLC	80.6525	-1.25885	0.404758	-3.11013	0.00187007	0.0254524	TRUE
NBPF19	288.847	-1.22466	0.684188	-1.78995	0.0734623	0.262573	FALSE
FCGR1A	404.771	0.847474	0.457939	1.85062	0.0642236	0.244417	FALSE
HIST2H2BF	72.0899	-0.989143	0.530322	-1.86517	0.0621569	0.239741	FALSE
HIST2H2AA4	154.176	-0.353499	0.71774	-0.492517	0.622354	0.825486	FALSE
HIST2H4B	23.9594	-1.36165	0.715078	-1.9042	0.0568841	0.22832	FALSE
HIST2H2BE	453.855	-1.30503	0.402161	-3.24504	0.00117432	0.0185276	TRUE
HIST2H2AC	149.099	-1.39385	0.419063	-3.32611	0.000880669	0.0149526	TRUE
HIST2H2AB	11.6202	-0.173513	0.833365	-0.208208	0.835066	0.934455	FALSE
BOLA1	232.206	0.232735	0.388492	0.599072	0.549125	0.780819	FALSE
SV2A	67.878	1.08331	0.414622	2.61276	0.00898152	0.0745363	FALSE
SF3B4	538.14	0.304269	0.294487	1.03322	0.301502	0.57014	FALSE
MTMR11	173.617	1.75185	0.522653	3.35184	0.000802766	0.0141859	TRUE
OTUD7B	707.504	-0.876047	0.216529	-4.04587	5.21292e-05	0.0018128	TRUE
VPS45	472.664	0.1237	0.174893	0.707292	0.479385	0.728677	FALSE
PLEKHO1	1745.49	-0.952811	0.570441	-1.67031	0.094859	0.305165	FALSE
ANP32E	1298.35	-0.776589	0.212465	-3.65513	0.000257051	0.00613773	TRUE
APH1A	4363.38	-0.420935	0.135127	-3.11511	0.00183877	0.0251847	TRUE
C1orf54	461.707	1.20322	0.305586	3.93743	8.23589e-05	0.00257469	TRUE
CIART	107.935	-0.872669	0.843477	-1.03461	0.300852	0.569388	FALSE
MRPS21	2450.48	0.465955	0.279102	1.66948	0.0950223	0.305498	FALSE
PRPF3	522.191	-0.388561	0.284588	-1.36535	0.172144	0.420772	FALSE
RPRD2	742.332	-0.306594	0.19856	-1.54409	0.122567	0.351562	FALSE
TARS2	234.061	0.00599149	0.220759	0.0271404	0.978348	0.992734	FALSE
ECM1	1204.5	1.70763	0.33723	5.06371	4.11177e-07	3.3161e-05	TRUE
ADAMTSL4	740.451	0.622879	0.470025	1.3252	0.185103	0.438138	FALSE
ADAMTSL4-AS1	48.8324	-1.70705	0.448352	-3.80739	0.000140442	0.0039433	TRUE
MCL1	8504.46	-0.173354	0.204306	-0.848502	0.396159	0.659554	FALSE
ENSA	3579.17	-0.379226	0.173757	-2.1825	0.0290724	0.154977	FALSE
GOLPH3L	705.359	-0.0679068	0.244111	-0.27818	0.780874	0.908968	FALSE
HORMAD1	8.38877	0.370565	0.825328	0.448991	0.653438	0.843473	FALSE
CTSS	8236.94	-0.133505	0.316863	-0.421333	0.673512	0.855187	FALSE
CTSK	1542.9	2.23057	0.396452	5.62633	1.84081e-08	2.56058e-06	TRUE
ARNT	1299.32	-0.545594	0.204392	-2.66935	0.00759982	0.0671886	FALSE
SETDB1	442.232	-0.147675	0.217197	-0.679911	0.496561	0.741686	FALSE
CERS2	2985.83	-0.491472	0.19447	-2.52723	0.0114966	0.0879916	FALSE
ANXA9	16.5362	-0.114456	0.722218	-0.158479	0.87408	0.952753	FALSE
MINDY1	353.987	-0.390133	0.282786	-1.37961	0.167708	0.414675	FALSE
PRUNE1	356.87	-0.153847	0.360804	-0.4264	0.669816	0.852493	FALSE
BNIPL	93.6184	-0.426231	0.787915	-0.540961	0.588535	0.805447	FALSE
C1orf56	173.221	0.523198	0.44064	1.18736	0.235087	0.497194	FALSE
CDC42SE1	1438.02	0.0294831	0.175439	0.168053	0.866542	0.94952	FALSE
MLLT11	109.309	1.7122	0.630907	2.71387	0.00665027	0.0612585	FALSE
GABPB2	295.223	0.21494	0.325201	0.660945	0.508647	0.751225	FALSE
SEMA6C	197.176	0.304246	0.480654	0.632984	0.526744	0.76507	FALSE
TNFAIP8L2	158.794	0.49607	0.412981	1.20119	0.229676	0.49142	FALSE
SCNM1	533.367	0.398675	0.250691	1.5903	0.111766	0.334703	FALSE
LYSMD1	188.697	0.117292	0.222731	0.526607	0.598467	0.81178	FALSE
VPS72	610.031	-0.133558	0.200011	-0.667751	0.504292	0.747929	FALSE
PIP5K1A	606.764	-0.115169	0.256824	-0.448434	0.65384	0.843473	FALSE
PSMD4	2053.82	-0.127562	0.116198	-1.0978	0.272291	0.539089	FALSE
ZNF687	315.04	-0.263379	0.179135	-1.47028	0.141486	0.380177	FALSE
PI4KB	919.245	0.225654	0.226347	0.996935	0.318796	0.586434	FALSE
RFX5	578.59	0.351856	0.1903	1.84895	0.064465	0.244789	FALSE
SELENBP1	4053.41	-0.710305	0.553396	-1.28354	0.199304	0.456265	FALSE
PSMB4	4892.21	-0.204267	0.145457	-1.40431	0.160226	0.406141	FALSE
POGZ	781.191	0.0160675	0.143881	0.111673	0.911083	0.967754	FALSE
CGN	692.005	-0.837784	0.241671	-3.46663	0.000527031	0.0104455	TRUE
TUFT1	222.135	-1.0952	0.328618	-3.33274	0.000859945	0.0147328	TRUE
SNX27	743.438	-0.185248	0.168434	-1.09982	0.271408	0.537982	FALSE
RIIAD1	187.654	0.105055	1.17637	0.0893046	0.92884	0.97427	FALSE
MRPL9	792.853	-0.183229	0.134519	-1.36211	0.173164	0.421736	FALSE
OAZ3	61.324	-0.398772	0.346665	-1.15031	0.250017	0.514958	FALSE
TDRKH	99.4634	-0.228389	0.420142	-0.5436	0.586717	0.804075	FALSE
LINGO4	32.5367	0.164446	0.655741	0.250779	0.801985	0.919587	FALSE
RORC	137.486	0.655328	0.662929	0.988534	0.322891	0.590576	FALSE
C2CD4D	6.93068	0.239471	0.92149	0.259874	0.794961	0.916156	FALSE
THEM4	345.392	0.0684499	0.239718	0.285543	0.775228	0.905497	FALSE
S100A10	21381.3	0.367433	0.205628	1.78688	0.0739562	0.263601	FALSE
S100A11	20276.9	0.680357	0.33398	2.03712	0.0416383	0.191444	FALSE
TCHH	25.4325	-0.0342223	0.544563	-0.0628437	0.949891	0.981403	FALSE
CRCT1	3.78469	3.76172	1.76752	2.12825	0.0333163	0.168437	FALSE
IVL	37.7447	0.635554	1.36044	0.467168	0.64038	0.837237	FALSE
SPRR1B	12.473	4.58826	1.30301	3.52127	0.000429478	0.00883548	TRUE
SPRR2D	17.7924	-0.930973	1.36233	-0.683367	0.494375	0.739641	FALSE
S100A9	19717.4	-1.16407	0.472378	-2.46428	0.0137288	0.0983721	FALSE
S100A12	913.832	-1.0723	0.634626	-1.68966	0.0910924	0.297532	FALSE
S100A8	10740.2	-1.50979	0.572786	-2.63588	0.00839201	0.0714027	FALSE
S100A6	70010.5	0.160089	0.311758	0.513505	0.607598	0.816051	FALSE
S100A5	3.87224	1.03591	1.3527	0.765806	0.443792	0.701267	FALSE
S100A4	12399.1	0.316966	0.37304	0.849684	0.395501	0.658965	FALSE
S100A3	324.286	-1.10897	0.683729	-1.62194	0.104816	0.322204	FALSE
S100A2	822.762	2.87461	0.639174	4.49739	6.87932e-06	0.000350014	TRUE
BX470102.2	23.8458	0.644859	0.590936	1.09125	0.275163	0.54175	FALSE
S100A16	2980.81	0.339741	0.313006	1.08541	0.277738	0.544775	FALSE
S100A14	1940.93	-1.12198	0.263906	-4.25142	2.12417e-05	0.000882375	TRUE
S100A13	3445.15	0.909335	0.427902	2.1251	0.0335781	0.169252	FALSE
S100A1	18.8473	0.584532	0.924295	0.632408	0.52712	0.76539	FALSE
CHTOP	1379.22	-0.15673	0.179655	-0.872391	0.382995	0.647853	FALSE
SNAPIN	829.43	0.26194	0.303175	0.863988	0.387594	0.652025	FALSE
ILF2	1992.65	0.102275	0.213359	0.479358	0.631684	0.832183	FALSE
NPR1	745.744	-0.13652	0.610648	-0.223565	0.823095	0.929957	FALSE
INTS3	639.173	0.0799785	0.18524	0.431756	0.665918	0.849843	FALSE
SLC27A3	1903.76	-0.426248	0.45587	-0.93502	0.349778	0.616094	FALSE
GATAD2B	951.732	-0.398574	0.247058	-1.61328	0.106683	0.325852	FALSE
DENND4B	869.184	-0.406102	0.335611	-1.21004	0.226264	0.487864	FALSE
CRTC2	461.761	0.325805	0.261587	1.2455	0.212949	0.472106	FALSE
SLC39A1	2348.3	-0.15423	0.193025	-0.799018	0.42428	0.684719	FALSE
CREB3L4	232.4	0.169939	0.385246	0.441118	0.659127	0.846508	FALSE
JTB	4014.89	0.33278	0.185581	1.79318	0.0729439	0.261645	FALSE
RAB13	3086.12	0.375624	0.225824	1.66335	0.0962428	0.307363	FALSE
TPM3	8614.47	-0.343547	0.222211	-1.54604	0.122096	0.350724	FALSE
C1orf189	96.6317	0.631015	1.29478	0.487352	0.626009	0.828306	FALSE
C1orf43	3077.46	-0.333387	0.130795	-2.54893	0.0108055	0.0846412	FALSE
UBAP2L	1482.35	-0.229998	0.24069	-0.955578	0.339286	0.605918	FALSE
HAX1	1392.39	-0.147161	0.177531	-0.828932	0.407143	0.669026	FALSE
AQP10	26.9773	-1.50341	0.933372	-1.61073	0.107239	0.326893	FALSE
ATP8B2	921.677	-0.0677126	0.301607	-0.224506	0.822364	0.929597	FALSE
IL6R	854.322	-1.24924	0.197231	-6.33386	2.391e-10	6.97159e-08	TRUE
SHE	683.049	-0.381173	0.431194	-0.883996	0.376698	0.641843	FALSE
TDRD10	118.913	-0.714378	0.387488	-1.84361	0.0652395	0.245877	FALSE
UBE2Q1	2252.6	-0.389761	0.172122	-2.26445	0.0235463	0.135706	FALSE
ADAR	3356.1	-0.207015	0.150812	-1.37267	0.169855	0.417917	FALSE
KCNN3	146.563	0.619959	0.459961	1.34785	0.177706	0.427884	FALSE
PMVK	955.536	0.329486	0.266315	1.2372	0.216012	0.476043	FALSE
PBXIP1	1667.1	0.763492	0.357186	2.13752	0.0325559	0.165748	FALSE
PYGO2	504.75	0.230134	0.317122	0.725695	0.468025	0.720134	FALSE
SHC1	2058.32	0.688267	0.249571	2.7578	0.0058191	0.0564848	FALSE
CKS1B	792.396	-0.0404037	0.221532	-0.182383	0.855282	0.943799	FALSE
FLAD1	497.367	0.438512	0.200654	2.18541	0.0288587	0.154123	FALSE
ZBTB7B	616.797	0.11169	0.222735	0.501448	0.616056	0.821444	FALSE
DCST2	9.10214	0.268658	0.835264	0.321644	0.747722	0.893904	FALSE
ADAM15	1646.89	0.431169	0.252411	1.7082	0.0875985	0.291073	FALSE
EFNA4	168.119	1.08959	0.273643	3.98181	6.83929e-05	0.00223005	TRUE
EFNA3	39.1915	0.633721	0.412342	1.53688	0.124323	0.35472	FALSE
EFNA1	2433.38	-0.205573	0.210095	-0.978475	0.327839	0.594765	FALSE
SLC50A1	1031.58	-0.29696	0.140357	-2.11575	0.0343662	0.171251	FALSE
DPM3	1632.55	0.450009	0.391348	1.14989	0.250188	0.515148	FALSE
KRTCAP2	4096.19	0.312579	0.189442	1.65	0.0989429	0.311627	FALSE
TRIM46	30.1534	1.28746	0.508121	2.53376	0.0112846	0.0869395	FALSE
MUC1	17702.6	0.207415	0.395202	0.524833	0.599699	0.8121	FALSE
THBS3	443.753	1.8464	0.33103	5.57775	2.4365e-08	3.13069e-06	TRUE
MTX1	846.298	0.371234	0.225371	1.64721	0.099514	0.312646	FALSE
GBA	1625.14	0.0348832	0.264338	0.131965	0.895012	0.961064	FALSE
FAM189B	408.341	0.432077	0.282686	1.52847	0.126396	0.357911	FALSE
SCAMP3	1526.72	0.0607198	0.188375	0.322334	0.747199	0.893757	FALSE
CLK2	644.882	0.472195	0.149868	3.15073	0.00162862	0.0230347	TRUE
HCN3	20.1113	1.2529	0.536332	2.33605	0.0194887	0.121201	FALSE
FDPS	2350.15	-0.265156	0.321349	-0.825136	0.409294	0.670816	FALSE
RUSC1	571.006	0.37277	0.212564	1.75369	0.0794844	0.275596	FALSE
ASH1L	2096.52	-0.405045	0.205038	-1.97546	0.0482155	0.20889	FALSE
MSTO1	316.504	0.110153	0.301602	0.365227	0.714942	0.877942	FALSE
YY1AP1	1453.95	-0.148969	0.172851	-0.861835	0.388779	0.653076	FALSE
DAP3	1853.94	-0.403578	0.232037	-1.73929	0.0819842	0.280028	FALSE
GON4L	637.135	-0.121947	0.26969	-0.452173	0.651144	0.842545	FALSE
SYT11	470.607	0.554565	0.371583	1.49244	0.135585	0.370949	FALSE
RIT1	885.214	-0.664309	0.348691	-1.90515	0.0567602	0.228132	FALSE
KHDC4	466.036	-0.236008	0.307651	-0.76713	0.443004	0.700721	FALSE
ARHGEF2	1128.57	-0.186361	0.220541	-0.845017	0.398101	0.661707	FALSE
SSR2	4866.6	0.245986	0.185556	1.32567	0.184951	0.437954	FALSE
UBQLN4	586.515	0.195733	0.225555	0.867783	0.385513	0.650176	FALSE
LAMTOR2	1289.58	0.762844	0.3627	2.10324	0.0354449	0.174316	FALSE
RAB25	894.61	-0.101888	0.330589	-0.308203	0.757928	0.898442	FALSE
MEX3A	30.8933	2.03097	0.730314	2.78095	0.00542001	0.0541715	FALSE
LMNA	4074	0.674297	0.334237	2.01742	0.0436513	0.196705	FALSE
SEMA4A	531.214	-0.738167	0.260378	-2.83498	0.00458286	0.04812	TRUE
SLC25A44	701.848	-0.318614	0.194044	-1.64197	0.100596	0.314418	FALSE
PMF1	846.771	-0.0307517	0.289335	-0.106284	0.915357	0.969382	FALSE
BGLAP	113.239	0.858237	0.407318	2.10705	0.0351136	0.173474	FALSE
PAQR6	24.7533	0.617866	0.652812	0.946469	0.34391	0.610509	FALSE
SMG5	753.928	0.245677	0.28044	0.876042	0.381007	0.645923	FALSE
TMEM79	72.1557	0.766154	0.382473	2.00316	0.0451604	0.200823	FALSE
GLMP	1794.89	0.150012	0.221679	0.676708	0.498591	0.743108	FALSE
CCT3	1534.44	0.24541	0.174219	1.40863	0.158945	0.404746	FALSE
MEF2D	1360.54	-0.263486	0.241657	-1.09033	0.275567	0.542288	FALSE
IQGAP3	51.5044	1.05979	0.732852	1.44611	0.148145	0.388882	FALSE
NAXE	1368.5	0.23166	0.196832	1.17695	0.239217	0.502634	FALSE
GPATCH4	563.041	-0.492427	0.395348	-1.24555	0.212928	0.472106	FALSE
HAPLN2	36.5486	0.904848	0.90872	0.99574	0.319377	0.586863	FALSE
BCAN	7.03596	2.13627	1.24792	1.71186	0.0869216	0.290287	FALSE
NES	2191.64	-0.00169951	0.49209	-0.00345365	0.997244	0.999155	FALSE
CRABP2	247.62	4.22246	0.502873	8.39668	4.59293e-17	4.64253e-14	TRUE
ISG20L2	462.39	0.136715	0.13926	0.981722	0.326237	0.593446	FALSE
RRNAD1	534.881	-0.153277	0.225237	-0.680514	0.496179	0.741592	FALSE
MRPL24	1259.74	0.0577555	0.189322	0.305065	0.760317	0.899519	FALSE
HDGF	2370.49	-0.166754	0.254008	-0.656493	0.511507	0.754203	FALSE
PRCC	746.82	0.211763	0.137231	1.54311	0.122805	0.351979	FALSE
SH2D2A	103.781	0.61778	0.451726	1.3676	0.171437	0.419721	FALSE
NTRK1	16.2702	1.51851	0.836445	1.81543	0.0694574	0.254122	FALSE
PEAR1	921.994	0.187466	0.297051	0.631092	0.52798	0.765548	FALSE
LRRC71	137.322	0.0423135	1.13597	0.0372486	0.970287	0.989359	FALSE
ARHGEF11	783.293	-0.677579	0.236525	-2.86473	0.00417366	0.0451685	TRUE
ETV3	507.364	-0.531974	0.194424	-2.73616	0.00621608	0.0587837	FALSE
FCRL5	211.233	3.15281	0.868861	3.62868	0.000284879	0.00656434	TRUE
FCRL3	26.385	1.03423	0.851937	1.21398	0.224755	0.486473	FALSE
FCRL2	20.7217	1.13842	0.813585	1.39927	0.161733	0.407812	FALSE
FCRL1	24.3577	-0.330924	0.73936	-0.447582	0.654455	0.843708	FALSE
CD5L	39.9475	-1.67604	0.631855	-2.65256	0.00798828	0.0690526	FALSE
KIRREL1	699.541	-0.128392	0.501651	-0.255939	0.797998	0.91766	FALSE
CD1D	98.2667	0.0957953	0.352261	0.271944	0.785665	0.911167	FALSE
CD1A	55.9404	3.96943	1.34882	2.94289	0.00325165	0.0380707	TRUE
CD1C	87.5688	1.4983	0.623257	2.40398	0.0162177	0.108846	FALSE
CD1B	10.3723	1.98502	1.0467	1.89645	0.0579008	0.23066	FALSE
CD1E	76.1164	2.42359	0.900664	2.6909	0.00712606	0.064198	FALSE
MNDA	2026.99	-0.865966	0.293157	-2.95393	0.00313756	0.0372819	TRUE
PYHIN1	73.4823	0.550613	0.459147	1.19921	0.230447	0.492253	FALSE
IFI16	3698.26	0.223222	0.383554	0.581982	0.560578	0.787865	FALSE
AIM2	46.4579	1.09407	0.634099	1.7254	0.0844553	0.284809	FALSE
CADM3	76.953	1.30337	0.561865	2.31972	0.0203559	0.1245	FALSE
ACKR1	1591.94	2.01235	0.434742	4.62882	3.67752e-06	0.000214456	TRUE
FCER1A	166.117	0.416002	0.671472	0.619538	0.535562	0.771442	FALSE
DUSP23	1648.15	0.299976	0.21532	1.39317	0.16357	0.409857	FALSE
FCRL6	34.8315	-0.241925	0.562258	-0.430274	0.666996	0.850321	FALSE
SLAMF8	745.026	1.44723	0.410733	3.52352	0.000425851	0.00880726	TRUE
VSIG8	8.21226	0.104187	0.957201	0.108846	0.913325	0.968718	FALSE
CFAP45	265.688	0.0279086	1.01335	0.027541	0.978028	0.992734	FALSE
TAGLN2	16238	0.22872	0.232161	0.98518	0.324536	0.592059	FALSE
IGSF9	33.0589	1.01492	0.741774	1.36824	0.171238	0.4193	FALSE
SLAMF9	11.1527	1.81637	1.37471	1.32128	0.186409	0.43935	FALSE
PIGM	412.813	-0.479596	0.184963	-2.59293	0.0095162	0.077215	FALSE
IGSF8	679.119	0.0186764	0.37042	0.0504195	0.959788	0.986312	FALSE
ATP1A2	244.004	0.882947	0.490591	1.79976	0.0718985	0.259554	FALSE
CASQ1	11.5177	-0.225559	0.841793	-0.267951	0.788737	0.912957	FALSE
PEA15	4933.59	-0.223777	0.418215	-0.535075	0.592598	0.807878	FALSE
DCAF8	1189.72	0.105391	0.218747	0.481793	0.629953	0.830926	FALSE
PEX19	918.705	-0.0830604	0.281741	-0.294811	0.768138	0.902271	FALSE
COPA	2463.36	-0.0621566	0.194724	-0.319203	0.749573	0.89432	FALSE
NCSTN	1624.46	0.212493	0.182908	1.16175	0.245336	0.509142	FALSE
VANGL2	103.768	0.604347	0.431422	1.40083	0.161266	0.407232	FALSE
SLAMF6	159.507	1.2312	0.393249	3.13085	0.00174304	0.0241793	TRUE
CD84	824.163	0.797958	0.302458	2.63824	0.00833368	0.0710659	FALSE
SLAMF1	103.054	1.44419	0.496382	2.90944	0.00362078	0.0409995	TRUE
CD48	480.535	0.683627	0.38142	1.79232	0.0730811	0.261952	FALSE
SLAMF7	305.591	1.0748	0.694999	1.54648	0.121989	0.350569	FALSE
LY9	98.4679	0.852144	0.80777	1.05493	0.291455	0.559904	FALSE
CD244	53.6673	-1.0708	0.585272	-1.82958	0.0673132	0.249719	FALSE
ITLN1	124.886	-3.30834	0.795649	-4.15804	3.20992e-05	0.00123525	TRUE
ITLN2	196.785	-2.97214	0.620568	-4.78939	1.67287e-06	0.000109801	TRUE
F11R	2604.14	-0.459042	0.226227	-2.02913	0.0424456	0.193319	FALSE
TSTD1	1943.83	-0.239225	0.568969	-0.420454	0.674154	0.855458	FALSE
USF1	167.765	0.14074	0.367248	0.38323	0.70155	0.869539	FALSE
ARHGAP30	841.081	-0.181076	0.308065	-0.587785	0.556677	0.784921	FALSE
NECTIN4	154.783	0.338531	0.401276	0.843635	0.398873	0.66211	FALSE
KLHDC9	162.884	0.0011863	0.824929	0.00143806	0.998853	0.99971	FALSE
PFDN2	1286.28	-0.0270191	0.271471	-0.0995285	0.920719	0.970946	FALSE
NIT1	531.064	0.364948	0.225918	1.6154	0.106224	0.324918	FALSE
DEDD	679.875	-0.0436957	0.140821	-0.310292	0.756339	0.89759	FALSE
UFC1	2815.1	0.211787	0.32362	0.654429	0.512835	0.754987	FALSE
USP21	228.756	0.430066	0.447807	0.960382	0.336863	0.603654	FALSE
PPOX	385.666	0.396092	0.491939	0.805166	0.420724	0.681206	FALSE
B4GALT3	675.83	0.018674	0.208758	0.0894532	0.928722	0.97427	FALSE
ADAMTS4	772.51	-0.0654624	0.859001	-0.0762076	0.939254	0.977908	FALSE
NDUFS2	2060.71	0.139444	0.199805	0.697899	0.48524	0.733302	FALSE
FCER1G	6569.31	0.0721454	0.323599	0.222947	0.823577	0.930274	FALSE
TOMM40L	210.385	0.218402	0.236677	0.922786	0.356119	0.622418	FALSE
PCP4L1	85.1593	-1.36424	0.442618	-3.0822	0.00205473	0.0272086	TRUE
MPZ	28.4423	0.458321	0.46894	0.977355	0.328393	0.595342	FALSE
SDHC	2711.57	-0.267706	0.175334	-1.52683	0.126802	0.358234	FALSE
CFAP126	484.346	-0.0477278	1.32048	-0.0361443	0.971167	0.989772	FALSE
FCGR2A	4505.17	-0.0786113	0.286994	-0.273913	0.784152	0.910161	FALSE
HSPA6	530.23	-2.23738	0.839473	-2.66522	0.00769382	0.0676075	FALSE
FCGR3A	3339.38	0.300413	0.576413	0.521177	0.602244	0.813762	FALSE
FCGR3B	707.83	-1.50352	0.849153	-1.77061	0.0766255	0.26969	FALSE
FCGR2B	626.735	1.64105	0.423676	3.87335	0.000107349	0.00317895	TRUE
FCRLA	37.5803	3.32709	0.912972	3.64424	0.000268183	0.00632379	TRUE
FCRLB	28.1205	-0.222906	0.518135	-0.430209	0.667044	0.850321	FALSE
DUSP12	402.621	-0.16791	0.173124	-0.969888	0.332103	0.598695	FALSE
ATF6	1317.68	-0.241921	0.186519	-1.29703	0.194621	0.449481	FALSE
OLFML2B	729.753	2.06581	0.368662	5.60352	2.10043e-08	2.84345e-06	TRUE
NOS1AP	12.7644	-0.914189	0.660823	-1.38341	0.166539	0.413289	FALSE
C1orf226	80.9745	-0.0383263	0.394092	-0.0972522	0.922526	0.971196	FALSE
SH2D1B	29.3239	0.252282	0.379554	0.664681	0.506255	0.749484	FALSE
UHMK1	2304.68	-0.383168	0.203714	-1.88091	0.0599847	0.235192	FALSE
UAP1	862.583	-0.232207	0.410028	-0.56632	0.571176	0.795241	FALSE
DDR2	1482.67	-0.00686137	0.474268	-0.0144673	0.988457	0.995681	FALSE
HSD17B7	377.768	-0.728921	0.315153	-2.31291	0.0207276	0.126011	FALSE
CCDC190	52.5373	1.08131	1.26927	0.851911	0.394264	0.657844	FALSE
RGS4	34.2919	0.986313	0.753357	1.30922	0.190459	0.444904	FALSE
RGS5	4969.66	1.28255	0.601823	2.13111	0.0330799	0.167465	FALSE
NUF2	60.9112	-0.240542	0.648414	-0.37097	0.71066	0.875199	FALSE
PBX1	1334.11	-0.20961	0.295458	-0.709441	0.478051	0.727805	FALSE
RXRG	51.0014	-0.717092	0.678958	-1.05616	0.290893	0.559329	FALSE
MGST3	2793.65	0.743815	0.430362	1.72835	0.0839262	0.283974	FALSE
ALDH9A1	1366.53	-0.106937	0.160538	-0.666113	0.505339	0.748822	FALSE
TMCO1	2239.99	-0.171347	0.196621	-0.871456	0.383505	0.648312	FALSE
UCK2	367.536	-0.646302	0.684585	-0.944079	0.345129	0.611516	FALSE
FAM78B	26.6487	1.47187	0.708523	2.07738	0.0377663	0.180464	FALSE
POGK	1035.61	-0.396056	0.134296	-2.94913	0.00318666	0.0376588	TRUE
TADA1	237.266	-0.234868	0.230943	-1.017	0.309155	0.57677	FALSE
ILDR2	52.0685	-0.624117	0.701371	-0.889853	0.373545	0.639587	FALSE
GPA33	81.9889	0.426567	0.835406	0.51061	0.609624	0.81783	FALSE
POU2F1	495.423	-0.59508	0.303847	-1.95849	0.050173	0.212671	FALSE
CD247	199.173	0.512582	0.371286	1.38056	0.167414	0.414376	FALSE
CREG1	4811.84	-0.675758	0.185796	-3.63709	0.000275732	0.00643462	TRUE
RCSD1	849.983	-0.101417	0.304047	-0.333556	0.738714	0.88992	FALSE
MPZL1	1889.54	0.34352	0.254826	1.34806	0.177639	0.42779	FALSE
MPC2	1699.46	0.0209031	0.192791	0.108424	0.913659	0.968735	FALSE
DCAF6	989.124	0.0597013	0.22827	0.261539	0.793677	0.915391	FALSE
GPR161	276.209	1.33627	0.318705	4.1928	2.75529e-05	0.00108508	TRUE
TIPRL	983.313	-0.427345	0.394056	-1.08448	0.278152	0.545386	FALSE
SFT2D2	1089	0.13403	0.161446	0.830183	0.406435	0.668443	FALSE
TBX19	69.5665	0.602398	0.32248	1.86802	0.0617599	0.238879	FALSE
XCL2	57.3629	2.58547	0.682705	3.7871	0.000152417	0.00417894	TRUE
XCL1	35.7413	0.284793	0.716524	0.397465	0.691025	0.863681	FALSE
DPT	906.681	0.722476	0.404423	1.78644	0.0740288	0.263715	FALSE
ATP1B1	3989	-0.297067	0.190832	-1.55669	0.119543	0.347225	FALSE
NME7	287.928	0.166231	0.295794	0.561983	0.574128	0.797224	FALSE
BLZF1	426.993	-0.264391	0.219144	-1.20647	0.227636	0.48935	FALSE
CCDC181	106.216	-0.473883	0.80844	-0.586169	0.557762	0.785368	FALSE
SLC19A2	618.093	-0.39753	0.474656	-0.837512	0.402305	0.66504	FALSE
Z99572.1	61.5194	-0.607034	0.396628	-1.53049	0.125896	0.357358	FALSE
F5	104.213	-0.204472	0.54984	-0.371875	0.709986	0.87502	FALSE
SELP	337.597	0.894063	0.595915	1.50032	0.133531	0.368322	FALSE
C1orf112	55.2766	0.358606	0.335292	1.06954	0.284828	0.5526	FALSE
SELL	1130.6	-0.936438	0.311724	-3.00407	0.00266398	0.0326493	TRUE
SELE	300.618	2.32541	0.927135	2.50817	0.012136	0.091092	FALSE
METTL18	129.355	-0.16553	0.33795	-0.489806	0.624271	0.826729	FALSE
SCYL3	279.996	0.015912	0.274709	0.0579232	0.95381	0.983519	FALSE
KIFAP3	645.889	-0.0998284	0.188966	-0.528287	0.5973	0.811057	FALSE
GORAB	297.285	-0.576468	0.393694	-1.46426	0.143124	0.382185	FALSE
PRRX1	1134.34	0.958317	0.62538	1.53238	0.12543	0.356604	FALSE
Z97200.1	26.7614	-0.47543	0.892208	-0.532868	0.594125	0.808846	FALSE
MROH9	24.8276	-0.14991	1.41803	-0.105717	0.915807	0.969433	FALSE
FMO3	794.464	-0.342526	0.607922	-0.563437	0.573137	0.796381	FALSE
FMO2	3355.75	-0.79079	0.444728	-1.77814	0.0753801	0.2666	FALSE
FMO1	107.555	3.71512	0.567829	6.54268	6.04271e-11	1.99173e-08	TRUE
FMO4	71.7919	0.668636	0.420126	1.59151	0.111494	0.334349	FALSE
PRRC2C	3401.06	-0.687651	0.4275	-1.60854	0.107716	0.327622	FALSE
MYOCOS	8.26457	-0.239036	0.852814	-0.280292	0.779254	0.907802	FALSE
MYOC	41.1571	-0.334083	0.713087	-0.468502	0.639426	0.836431	FALSE
VAMP4	656.972	-0.146717	0.136838	-1.07219	0.283635	0.551201	FALSE
EEF1AKNMT	497.231	-0.102271	0.159743	-0.64022	0.52203	0.76062	FALSE
DNM3	166.865	-0.894635	0.404283	-2.21289	0.0269052	0.147562	FALSE
PIGC	574.839	0.00209424	0.16491	0.0126993	0.989868	0.995926	FALSE
SUCO	904.035	-0.606299	0.280991	-2.15771	0.0309502	0.161094	FALSE
FASLG	25.7349	0.672942	0.518616	1.29757	0.194434	0.449117	FALSE
TNFSF4	66.1243	0.264499	0.375173	0.705003	0.480808	0.729658	FALSE
PRDX6	5929.31	-0.252217	0.249453	-1.01108	0.311977	0.579255	FALSE
SLC9C2	9.81754	-0.0790226	1.31757	-0.0599761	0.952175	0.982969	FALSE
ANKRD45	40.1125	0.698723	0.905902	0.771301	0.440529	0.698905	FALSE
KLHL20	302.807	0.306215	0.219857	1.3928	0.163682	0.410052	FALSE
CENPL	69.5603	0.436315	0.326148	1.33778	0.180968	0.431965	FALSE
DARS2	199.13	-0.0738526	0.193597	-0.381476	0.70285	0.870212	FALSE
GAS5	6420.05	-0.484991	0.187232	-2.59032	0.00958861	0.0776616	FALSE
ZBTB37	265.112	-0.463794	0.252378	-1.8377	0.0661066	0.247727	FALSE
RC3H1	772.709	-0.707106	0.253548	-2.78884	0.00528967	0.0530787	FALSE
RABGAP1L	1126.42	-0.429975	0.288154	-1.49217	0.135654	0.370949	FALSE
CACYBP	1657.57	-0.61134	0.312826	-1.95425	0.0506719	0.213591	FALSE
MRPS14	800.656	-0.042536	0.137407	-0.309563	0.756893	0.897824	FALSE
TNN	25.6288	3.34247	0.854267	3.91268	9.12789e-05	0.0027959	TRUE
KIAA0040	1130.61	-0.0731286	0.262265	-0.278835	0.780372	0.908685	FALSE
TNR	60.2403	1.68123	0.770835	2.18105	0.0291798	0.155182	FALSE
COP1	617.256	-0.0107159	0.161688	-0.0662752	0.947159	0.980191	FALSE
PAPPA2	5.99863	3.68624	1.38353	2.66437	0.00771324	0.0676711	FALSE
ASTN1	7.0605	0.642245	0.831009	0.77285	0.439611	0.698312	FALSE
SEC16B	70.122	1.05423	0.374444	2.81546	0.00487076	0.0502128	FALSE
RASAL2	675.9	-0.256545	0.324718	-0.790056	0.429495	0.688892	FALSE
RALGPS2	202.233	0.839715	0.523134	1.60516	0.108458	0.328955	FALSE
ANGPTL1	439.776	0.488063	0.38289	1.27468	0.202421	0.459772	FALSE
FAM20B	992.371	-0.393375	0.171438	-2.29456	0.0217581	0.129472	FALSE
TOR3A	954.367	0.201089	0.180956	1.11126	0.266455	0.533191	FALSE
ABL2	763.694	-0.455449	0.536243	-0.849335	0.395695	0.659144	FALSE
SOAT1	1909.81	-0.23168	0.232407	-0.996872	0.318827	0.586434	FALSE
AXDND1	6.29892	0.104301	1.07072	0.0974116	0.9224	0.971196	FALSE
TOR1AIP2	2247.18	-0.422385	0.179223	-2.35675	0.0184354	0.117297	FALSE
TOR1AIP1	1749.47	-0.326192	0.14695	-2.21975	0.0264359	0.146348	FALSE
CEP350	1467.01	-0.46315	0.329242	-1.40671	0.159512	0.405249	FALSE
QSOX1	8308.64	0.334234	0.213323	1.5668	0.117162	0.343335	FALSE
ACBD6	850.019	-0.38077	0.328021	-1.16081	0.245719	0.509448	FALSE
XPR1	799.591	-0.0552947	0.164409	-0.336324	0.736627	0.88894	FALSE
KIAA1614	61.8616	0.410531	0.373844	1.09814	0.272145	0.538888	FALSE
STX6	869.176	-0.0733351	0.182943	-0.400863	0.688521	0.862443	FALSE
MR1	949.787	0.309175	0.265572	1.16419	0.244349	0.508275	FALSE
IER5	1040.23	0.0175978	0.210895	0.0834432	0.933499	0.975782	FALSE
GLUL	20659.3	0.12172	0.303994	0.400401	0.688861	0.862541	FALSE
RNASEL	267.59	-0.0259319	0.332472	-0.0779971	0.93783	0.977823	FALSE
RGS16	389.356	-1.26583	0.375785	-3.3685	0.00075578	0.0137071	TRUE
NPL	931.836	-0.52468	0.347518	-1.50979	0.131096	0.364712	FALSE
DHX9	1531.25	-0.174762	0.172573	-1.01269	0.31121	0.578823	FALSE
LAMC1	3521.7	-0.489019	0.318304	-1.53633	0.124459	0.354974	FALSE
LAMC2	887.55	0.335955	0.388737	0.864222	0.387466	0.651882	FALSE
NMNAT2	17.0321	1.73499	0.737129	2.35372	0.0185867	0.117765	FALSE
SMG7	863.065	-0.205821	0.255064	-0.806939	0.419702	0.680518	FALSE
NCF2	2127.38	-0.713259	0.270234	-2.63941	0.00830497	0.070861	FALSE
ARPC5	7320.07	-0.286494	0.181044	-1.58246	0.113545	0.337228	FALSE
RGL1	1166.61	-0.191961	0.272226	-0.705153	0.480715	0.72959	FALSE
APOBEC4	80.4043	0.412062	1.96958	0.209213	0.834282	0.934154	FALSE
COLGALT2	129.25	-0.596751	0.327727	-1.82088	0.0686249	0.252425	FALSE
TSEN15	677.784	-0.369838	0.217146	-1.70318	0.0885345	0.29259	FALSE
C1orf21	1562.62	-0.337472	0.264282	-1.27694	0.201623	0.458805	FALSE
EDEM3	1061.6	-0.254456	0.254536	-0.999685	0.317463	0.585071	FALSE
NIBAN1	1461.24	-0.650384	0.463926	-1.40191	0.160941	0.406968	FALSE
RNF2	527.044	-0.222962	0.25937	-0.85963	0.389993	0.654029	FALSE
TRMT1L	379.17	-0.124713	0.319313	-0.390568	0.696116	0.867122	FALSE
SWT1	161.723	-0.5066	0.319361	-1.58629	0.112673	0.335727	FALSE
IVNS1ABP	2301.21	-0.964219	0.547801	-1.76016	0.0783804	0.27328	FALSE
HMCN1	1112.2	1.56378	0.297366	5.25877	1.45019e-07	1.34072e-05	TRUE
PRG4	1783.6	0.976723	0.61196	1.59606	0.110476	0.332266	FALSE
TPR	2382.31	-0.548775	0.281719	-1.94795	0.0514208	0.21543	FALSE
ODR4	651.616	-0.37982	0.282787	-1.34313	0.17923	0.429439	FALSE
PTGS2	2399.74	-2.36624	1.22573	-1.93048	NA	NA	FALSE
PLA2G4A	147.135	-0.241745	0.319566	-0.756477	0.449363	0.704648	FALSE
BRINP3	24.4131	2.37488	0.847197	2.80322	0.00505946	0.0514153	FALSE
RGS18	319.1	-0.635884	0.309039	-2.05762	0.0396264	0.185781	FALSE
RGS1	1245.26	2.11823	0.557666	3.79838	0.000145646	0.00404586	TRUE
RGS13	138.638	0.444483	0.518669	0.856967	0.391463	0.655122	FALSE
RGS2	2246.27	0.0195958	0.272232	0.0719819	0.942616	0.978612	FALSE
UCHL5	633.671	-0.221634	0.191343	-1.15831	0.246738	0.510593	FALSE
RO60	1008.51	-0.366118	0.219879	-1.66509	0.0958957	0.307134	FALSE
GLRX2	693.965	-0.618691	0.339993	-1.81972	0.068802	0.252891	FALSE
CDC73	1081.68	-0.536552	0.292394	-1.83503	0.0665009	0.24846	FALSE
B3GALT2	104.684	-0.504159	0.586943	-0.858957	0.390364	0.654289	FALSE
KCNT2	134.027	-0.562114	0.473213	-1.18787	0.234886	0.497116	FALSE
CFH	3632.03	1.37575	0.288596	4.76702	1.86968e-06	0.000121146	TRUE
CFHR3	8.86375	-0.038409	1.08231	-0.035488	0.971691	0.990164	FALSE
ASPM	84.7851	0.413397	0.621124	0.665563	0.505691	0.749249	FALSE
ZBTB41	462.794	-0.395922	0.221692	-1.78591	0.0741136	0.263782	FALSE
DENND1B	331.174	0.0257983	0.209794	0.12297	0.902131	0.964277	FALSE
C1orf53	131.194	-0.354409	0.28069	-1.26264	0.206719	0.465477	FALSE
LHX9	15.3105	-1.23946	1.21042	-1.02399	NA	NA	FALSE
NEK7	2393.31	-0.441627	0.224831	-1.96426	0.0494994	0.211949	FALSE
PTPRC	3227.16	-0.321623	0.256029	-1.2562	0.209044	0.467718	FALSE
NR5A2	85.319	-0.83435	0.527456	-1.58184	0.113686	0.337426	FALSE
ZNF281	557.643	-0.310969	0.262879	-1.18294	0.236835	0.499025	FALSE
KIF14	53.7156	0.171389	0.651229	0.263178	0.792413	0.914461	FALSE
DDX59	333.677	-0.410902	0.205032	-2.00409	0.0450607	0.200628	FALSE
CAMSAP2	1144.51	-0.403177	0.342263	-1.17798	0.238806	0.502188	FALSE
INAVA	224.226	0.910806	0.413794	2.20111	0.0277284	0.150096	FALSE
KIF21B	101.322	-0.229455	0.303047	-0.75716	0.448954	0.704384	FALSE
ASCL5	5.61338	2.68325	1.13222	2.36991	0.0177925	0.114942	FALSE
TMEM9	1847.18	0.388021	0.330072	1.17556	0.239769	0.503237	FALSE
IGFN1	91.5359	0.274788	1.24776	0.220226	0.825695	0.930952	FALSE
PKP1	413.269	0.18491	0.927989	0.199259	0.84206	0.93745	FALSE
TNNT2	114.311	-0.879835	0.357504	-2.46105	0.0138532	0.0987966	FALSE
LAD1	532.231	-0.802247	0.369269	-2.17253	0.0298157	0.157514	FALSE
TNNI1	11.4905	-1.07139	0.729968	-1.46772	0.142181	0.380942	FALSE
PHLDA3	2107.79	0.992344	0.245727	4.0384	5.38179e-05	0.00185874	TRUE
CSRP1	9195.52	-0.152673	0.234219	-0.651841	0.514504	0.756048	FALSE
NAV1	616.988	0.462592	0.455274	1.01607	0.309594	0.577091	FALSE
IPO9	923.031	-0.0741241	0.228016	-0.325083	0.745118	0.892235	FALSE
SHISA4	392.932	0.666614	0.366377	1.81948	0.0688389	0.252966	FALSE
LMOD1	971.19	0.681067	0.212315	3.20782	0.00133746	0.020218	TRUE
TIMM17A	1690.89	-0.253915	0.344605	-0.736829	0.461226	0.714458	FALSE
RNPEP	1152.68	0.302135	0.407148	0.742076	0.458042	0.711852	FALSE
ELF3	3613.29	-1.14267	0.62358	-1.83243	0.0668871	0.249114	FALSE
ARL8A	1859.32	-0.805715	0.316242	-2.54778	0.010841	0.0848152	FALSE
PTPN7	179.62	0.852083	0.326309	2.61128	0.00902049	0.0745965	FALSE
LGR6	126.29	1.58166	0.491242	3.21973	0.00128313	0.019671	TRUE
UBE2T	126.969	0.782201	0.442738	1.76673	0.0772727	0.270989	FALSE
PPP1R12B	1022.22	0.0314061	0.262711	0.119546	0.904843	0.965327	FALSE
KDM5B	734.743	-0.0661813	0.305	-0.216988	0.828218	0.931802	FALSE
RABIF	448.69	-0.0766958	0.138978	-0.551856	0.581047	0.800781	FALSE
KLHL12	370.843	0.233033	0.317045	0.735015	0.46233	0.714999	FALSE
ADIPOR1	2637.89	-0.355545	0.112833	-3.15107	0.00162674	0.0230296	TRUE
CYB5R1	1082.69	0.412989	0.328755	1.25622	0.209036	0.467718	FALSE
TMEM183A	1109.95	-0.20761	0.218658	-0.949473	0.34238	0.609404	FALSE
PPFIA4	13.9116	-0.10448	0.754321	-0.138509	0.889838	0.958969	FALSE
ADORA1	70.4576	0.721563	0.536642	1.34459	0.178758	0.429208	FALSE
CHI3L1	1665.14	0.442855	0.601922	0.735735	0.461892	0.714686	FALSE
CHIT1	304.106	0.929645	0.651363	1.42723	0.153513	0.396047	FALSE
BTG2	2779.64	0.303231	0.311469	0.973548	0.330281	0.597251	FALSE
FMOD	2089.16	1.24762	0.345974	3.60612	0.000310814	0.00692006	TRUE
PRELP	5832.52	-0.867263	0.526281	-1.64791	0.0993712	0.312586	FALSE
ATP2B4	2809.9	0.115028	0.233157	0.493353	0.621763	0.825315	FALSE
LAX1	61.6703	1.44573	0.726112	1.99105	0.046475	0.204361	FALSE
ZC3H11A	18.9983	-0.985891	0.67734	-1.45553	0.145521	0.385605	FALSE
SNRPE	2175.5	-0.0179299	0.165863	-0.108101	0.913916	0.968735	FALSE
SOX13	787.228	-0.0696448	0.322425	-0.216003	0.828986	0.931802	FALSE
ETNK2	94.2194	1.21873	0.306666	3.97413	7.06358e-05	0.00228354	TRUE
REN	33.9163	-1.87591	0.92093	-2.03698	0.0416525	0.191444	FALSE
KISS1	13.5786	0.849302	0.683294	1.24295	0.213885	0.473282	FALSE
GOLT1A	307.219	-1.23471	0.403832	-3.05748	0.00223207	0.0288268	TRUE
PLEKHA6	174.576	0.244917	0.448216	0.546426	0.584773	0.802528	FALSE
PPP1R15B	1294.09	-0.656273	0.311052	-2.10985	0.0348712	0.172671	FALSE
PIK3C2B	439.007	-0.015522	0.325898	-0.0476284	0.962012	0.986919	FALSE
MDM4	1139.92	-0.756277	0.421052	-1.79616	0.072469	0.260558	FALSE
LRRN2	92.1746	1.61976	0.815246	1.98684	0.04694	0.205489	FALSE
NFASC	394.496	0.945458	0.251042	3.76614	0.000165791	0.0044412	TRUE
TMEM81	30.588	0.709978	0.497143	1.42812	0.153258	0.395657	FALSE
RBBP5	428.26	-0.405649	0.227538	-1.78277	0.0746232	0.264974	FALSE
DSTYK	451.139	-0.227038	0.256613	-0.884749	0.376292	0.641554	FALSE
TMCC2	99.4163	-0.160456	0.335578	-0.478148	0.632545	0.832285	FALSE
NUAK2	407.106	-0.226008	0.395993	-0.570736	0.568179	0.793589	FALSE
KLHDC8A	6.88602	2.86183	1.2473	2.29442	0.0217666	0.129472	FALSE
LEMD1	11.5088	1.40999	0.940902	1.49855	0.133991	0.368796	FALSE
BLACAT1	7.21018	1.03587	0.888275	1.16616	0.243551	0.507242	FALSE
CDK18	277.849	-0.220508	0.308794	-0.714093	0.475169	0.725935	FALSE
MFSD4A	218.411	-0.0821759	0.649047	-0.12661	0.899249	0.962814	FALSE
ELK4	1316.41	-0.0282947	0.200445	-0.14116	0.887744	0.958034	FALSE
SLC45A3	165.428	-0.138085	0.244891	-0.563862	0.572848	0.796381	FALSE
NUCKS1	5007.06	-0.0366687	0.201053	-0.182383	0.855282	0.943799	FALSE
RAB29	778.846	-0.266183	0.258884	-1.02819	0.30386	0.571816	FALSE
SLC41A1	590.963	-0.526082	0.248534	-2.11674	0.0342821	0.171139	FALSE
SLC26A9	280.623	-0.123162	0.483075	-0.254955	0.798758	0.918339	FALSE
RAB7B	258.158	0.93177	0.397938	2.34149	0.0192068	0.120137	FALSE
CTSE	2417.66	1.30229	0.30379	4.28681	1.81255e-05	0.000767243	TRUE
RHEX	175.414	-0.174431	0.82736	-0.210829	0.833021	0.933569	FALSE
FAM72A	27.8397	0.913898	0.425452	2.14806	0.0317089	0.16334	FALSE
SRGAP2	756.392	0.192965	0.234811	0.821786	0.411199	0.672992	FALSE
IKBKE	219.222	0.271016	0.334955	0.80911	0.418452	0.679325	FALSE
RASSF5	851.694	-0.612651	0.274305	-2.23346	0.0255184	0.143332	FALSE
EIF2D	591.61	-0.0193695	0.218546	-0.0886293	0.929377	0.974428	FALSE
DYRK3	273.168	-0.529561	0.430324	-1.23061	0.218468	0.47888	FALSE
MAPKAPK2	2908.03	-0.0811187	0.261347	-0.310386	0.756267	0.897575	FALSE
IL10	67.8846	0.927942	0.508359	1.82537	0.0679452	0.250788	FALSE
FCMR	257.238	0.763858	0.48984	1.5594	0.118901	0.345972	FALSE
PIGR	21649.2	-1.18913	0.591089	-2.01176	0.0442456	0.198125	FALSE
C1orf116	2217.75	-0.827844	0.484306	-1.70934	0.0873878	0.291052	FALSE
PFKFB2	846.292	-0.689355	0.203363	-3.38977	0.000699505	0.0130134	TRUE
YOD1	271.842	-0.754823	0.309623	-2.43788	0.0147736	0.102431	FALSE
C4BPB	64.7696	0.00815132	0.631753	0.0129027	0.989705	0.99588	FALSE
C4BPA	4185.93	-0.217664	0.345276	-0.630406	0.528429	0.765969	FALSE
CD55	11263.1	-1.14359	0.312226	-3.6627	0.000249568	0.00603771	TRUE
CR2	55.2759	2.73884	1.43836	1.90414	0.0568916	0.22832	FALSE
CR1	369.942	-0.346485	0.400125	-0.865942	0.386522	0.650948	FALSE
CR1L	10.3625	-0.491902	0.923615	-0.532583	0.594322	0.809042	FALSE
CD46	5875.49	-0.489293	0.091874	-5.3257	1.00564e-07	9.96574e-06	TRUE
CD34	1056.43	0.840069	0.400162	2.09932	0.0357884	0.175365	FALSE
PLXNA2	1273.37	-0.337369	0.274016	-1.2312	0.218248	0.478517	FALSE
MIR205HG	249.124	1.83483	0.996553	1.84117	0.0655962	0.246608	FALSE
CAMK1G	30.8256	1.89049	0.791307	2.38907	0.016891	0.111286	FALSE
LAMB3	2077.01	-0.38146	0.300614	-1.26894	0.204464	0.462285	FALSE
G0S2	1883.39	-1.6081	0.850159	-1.89153	0.0585541	0.231801	FALSE
HSD11B1	493.369	-0.992812	0.313464	-3.16723	0.00153901	0.0222444	TRUE
TRAF3IP3	225.505	0.104379	0.335663	0.310964	0.755828	0.897405	FALSE
C1orf74	54.1559	0.28492	0.331619	0.859178	0.390242	0.654157	FALSE
IRF6	422.499	-0.505536	0.375109	-1.3477	0.177754	0.427929	FALSE
UTP25	325.498	-0.468151	0.395212	-1.18456	0.236193	0.49842	FALSE
SYT14	5.7172	4.34278	1.8533	2.34327	0.0191157	0.120051	FALSE
SERTAD4-AS1	164.417	0.301089	0.46709	0.644607	0.519182	0.758513	FALSE
SERTAD4	134.269	-0.297749	0.361045	-0.824686	0.40955	0.670966	FALSE
HHAT	127.257	0.51567	0.326193	1.58088	0.113906	0.337775	FALSE
RCOR3	885.223	-0.435662	0.186212	-2.3396	0.0193042	0.120598	FALSE
TRAF5	345.657	0.487958	0.392165	1.24427	0.213401	0.472621	FALSE
RD3	15.536	-0.804469	1.25142	-0.642843	0.520326	0.75894	FALSE
SLC30A1	878.653	0.0524626	0.348708	0.150449	0.880411	0.954869	FALSE
NEK2	55.7411	1.05214	0.981726	1.07172	0.283845	0.551398	FALSE
LPGAT1	866.815	-0.133291	0.26483	-0.503308	0.614748	0.820854	FALSE
INTS7	284.829	-0.518526	0.375692	-1.38019	0.167528	0.414384	FALSE
DTL	65.9026	0.270324	0.617945	0.437457	0.66178	0.847668	FALSE
PPP2R5A	1600.37	-0.842066	0.32607	-2.58247	0.00980967	0.0789879	FALSE
PACC1	128.389	0.670761	0.328216	2.04366	0.0409872	0.189603	FALSE
NENF	1988.15	0.593044	0.273353	2.16952	0.0300433	0.158062	FALSE
ATF3	1526.08	-1.59952	0.792407	-2.01856	0.043533	0.196368	FALSE
BATF3	261.72	0.0352631	0.561925	0.062754	0.949962	0.981403	FALSE
NSL1	549.449	0.193801	0.189014	1.02533	0.305208	0.57286	FALSE
TATDN3	329.245	-0.281156	0.164827	-1.70576	0.0880524	0.291687	FALSE
FLVCR1	208.537	-0.433028	0.276593	-1.56558	0.117447	0.343683	FALSE
VASH2	76.6614	1.55281	0.647677	2.39751	0.0165071	0.10982	FALSE
ANGEL2	409.395	-0.0377106	0.182075	-0.207115	0.83592	0.934815	FALSE
PROX1	76.6888	0.291039	0.527884	0.551331	0.581407	0.800781	FALSE
SMYD2	787.903	0.0115236	0.224371	0.0513594	0.959039	0.98617	FALSE
PTPN14	834.63	-0.257054	0.32506	-0.790792	0.429066	0.688732	FALSE
CENPF	178.478	0.133982	0.59986	0.223355	0.823259	0.929989	FALSE
KCTD3	726.396	0.0426802	0.239259	0.178385	0.858421	0.945335	FALSE
ESRRG	29.2319	0.203556	0.791273	0.257251	0.796985	0.917252	FALSE
GPATCH2	282.284	-0.100766	0.291581	-0.345583	0.729656	0.885539	FALSE
SPATA17	137.75	0.0770093	0.845328	0.0910998	0.927413	0.973919	FALSE
RRP15	663.018	-0.920639	0.419305	-2.19563	0.0281184	0.151396	FALSE
TGFB2	132.901	-0.441837	0.497773	-0.887626	0.374742	0.640568	FALSE
LYPLAL1	465.001	-0.150258	0.255253	-0.588666	0.556086	0.784722	FALSE
ZC3H11B	30.9401	-0.636105	0.441745	-1.43998	0.149873	0.391007	FALSE
EPRS	1380.34	-0.558377	0.428051	-1.30446	0.192076	0.446345	FALSE
BPNT1	769.601	-0.612791	0.210509	-2.911	0.00360275	0.0408258	TRUE
IARS2	984.705	0.146081	0.175002	0.834738	0.403865	0.666239	FALSE
RAB3GAP2	947.69	-0.658742	0.3179	-2.07217	0.0382494	0.182084	FALSE
MARK1	138.093	0.229205	0.307539	0.745286	0.456099	0.710434	FALSE
C1orf115	730.004	-1.16314	0.232771	-4.99695	5.82434e-07	4.50316e-05	TRUE
MARC2	835.172	-0.512408	0.360859	-1.41997	0.155617	0.39964	FALSE
MARC1	371.967	-1.13868	0.309625	-3.6776	0.000235436	0.00577125	TRUE
HLX	982.643	-1.24147	0.361079	-3.43824	0.000585516	0.0113256	TRUE
DUSP10	405.506	-0.227096	0.308626	-0.735828	0.461835	0.714671	FALSE
TAF1A	100.613	-0.867998	0.461936	-1.87905	0.0602383	0.235516	FALSE
MIA3	1255.25	-0.256407	0.224476	-1.14225	0.253351	0.519095	FALSE
AIDA	2349.85	0.000461024	0.19211	0.00239979	0.998085	0.999453	FALSE
BROX	1340.61	-0.323542	0.129778	-2.49305	0.0126651	0.0932173	FALSE
FAM177B	9.89609	1.38781	0.911813	1.52203	0.128001	0.359865	FALSE
DISP1	421.249	-0.452189	0.340602	-1.32762	0.184305	0.437107	FALSE
TLR5	230.735	-0.179351	0.402411	-0.445691	0.65582	0.844391	FALSE
SUSD4	88.9374	0.41596	0.538921	0.771838	0.44021	0.698678	FALSE
CAPN8	522.663	-0.484768	0.421383	-1.15042	0.24997	0.514952	FALSE
CAPN2	6268.69	-0.293257	0.135124	-2.17028	0.0299857	0.157992	FALSE
TP53BP2	1033.85	-0.717301	0.367453	-1.95209	0.0509276	0.214252	FALSE
FBXO28	778.489	-0.262091	0.192262	-1.3632	0.17282	0.421269	FALSE
DEGS1	1977.15	-0.0426623	0.186578	-0.228657	0.819135	0.928459	FALSE
NVL	374.671	-0.279602	0.156961	-1.78135	0.0748558	0.265365	FALSE
CNIH4	1627.43	-0.0791036	0.264777	-0.298756	0.765126	0.901247	FALSE
WDR26	2095.2	-0.108289	0.133266	-0.812574	0.416463	0.678046	FALSE
CNIH3	69.2945	0.754515	0.367002	2.05589	0.0397933	0.186328	FALSE
DNAH14	154.424	-0.650906	0.350579	-1.85666	0.0633595	0.242529	FALSE
LBR	1014.3	-0.310438	0.192714	-1.61087	0.107207	0.326893	FALSE
ENAH	2327.97	0.496215	0.41717	1.18948	0.234251	0.496372	FALSE
SRP9	3110.32	0.11812	0.177651	0.6649	0.506114	0.749484	FALSE
EPHX1	3573.14	0.203775	0.524557	0.38847	0.697668	0.867538	FALSE
TMEM63A	586.913	0.41901	0.240265	1.74395	0.0811685	0.278739	FALSE
LEFTY1	9.47403	1.16721	0.953419	1.22423	0.220864	0.481463	FALSE
PYCR2	1594.18	-0.405411	0.131416	-3.08494	0.00203592	0.0271016	TRUE
LEFTY2	65.7382	0.428368	0.563547	0.760127	0.447178	0.703359	FALSE
SDE2	866.623	-1.03507	0.344374	-3.00565	0.00265016	0.0325358	TRUE
H3F3A	14045.5	0.0968117	0.232542	0.416319	0.677177	0.856898	FALSE
ACBD3	1473.29	-0.451979	0.275046	-1.64329	0.100324	0.3138	FALSE
MIXL1	5.05524	1.45738	1.13332	1.28594	0.198465	0.455101	FALSE
LIN9	81.5951	-0.118795	0.373509	-0.318053	0.750445	0.894949	FALSE
PARP1	1068.94	0.163695	0.143421	1.14136	0.253718	0.519427	FALSE
STUM	14.7126	0.651221	0.688696	0.945585	0.34436	0.610951	FALSE
ITPKB	639.398	-0.505553	0.380895	-1.32728	0.184417	0.437194	FALSE
PSEN2	373.671	-0.0813508	0.180728	-0.450129	0.652617	0.843274	FALSE
COQ8A	639.955	-0.516279	0.399507	-1.29229	0.196257	0.451815	FALSE
CDC42BPA	1336.45	-0.192954	0.290483	-0.664253	0.506529	0.749633	FALSE
ZNF678	152.647	-0.303441	0.285381	-1.06329	0.287652	0.556085	FALSE
SNAP47	414.776	0.266522	0.259017	1.02897	0.303493	0.571622	FALSE
JMJD4	426.423	0.259012	0.193212	1.34056	0.180064	0.430892	FALSE
WNT9A	93.9034	-0.654621	0.426796	-1.5338	0.125078	0.356029	FALSE
WNT3A	117.544	-1.02411	0.656801	-1.55924	0.11894	0.346004	FALSE
ARF1	10060.2	-0.29541	0.108624	-2.71956	0.00653688	0.0606249	FALSE
C1orf35	379.536	0.0899133	0.211667	0.424787	0.670992	0.853417	FALSE
MRPL55	1232.02	0.425991	0.257962	1.65137	0.0986623	0.311259	FALSE
GUK1	5901.65	0.878664	0.300256	2.92638	0.00342931	0.0395573	TRUE
GJC2	113.09	0.692572	0.454686	1.52319	0.127712	0.359453	FALSE
IBA57	257.585	-0.384084	0.314227	-1.22232	0.221589	0.482511	FALSE
OBSCN	334.68	-0.0644513	0.309667	-0.208131	0.835127	0.934455	FALSE
TRIM11	374.4	0.169563	0.192726	0.879817	0.378958	0.644288	FALSE
TRIM17	18.1128	-0.114243	0.796174	-0.14349	0.885903	0.957668	FALSE
HIST3H2A	118.594	0.219514	0.621982	0.352926	0.724144	0.882592	FALSE
HIST3H2BB	12.5698	-0.351507	1.31314	-0.267684	0.788943	0.912998	FALSE
RNF187	2996.74	-0.405378	0.245971	-1.64808	0.0993372	0.312544	FALSE
RHOU	988.524	0.262377	0.213676	1.22792	0.219479	0.480124	FALSE
RAB4A	1335.7	0.145409	0.244466	0.594803	0.551975	0.782154	FALSE
CCSAP	229.183	0.202634	0.27556	0.735354	0.462124	0.714772	FALSE
ACTA1	9.98604	0.419268	1.03636	0.404557	0.685803	0.86113	FALSE
NUP133	594.116	-0.134573	0.182262	-0.738352	0.460301	0.71368	FALSE
ABCB10	585.278	-0.11483	0.149813	-0.766487	0.443386	0.700943	FALSE
TAF5L	569.727	-0.26149	0.229588	-1.13895	0.254723	0.52064	FALSE
URB2	144.59	-0.772143	0.456695	-1.69072	0.0908903	0.297449	FALSE
GALNT2	1385.6	0.487909	0.158608	3.07619	0.00209662	0.0277209	TRUE
PGBD5	117.019	0.465849	0.602215	0.773559	0.439192	0.697962	FALSE
COG2	554.633	-0.0429294	0.137355	-0.312542	0.754628	0.896964	FALSE
AGT	182.001	-0.0759455	0.881258	-0.0861784	0.931325	0.974979	FALSE
CAPN9	78.2094	-0.0226209	0.761352	-0.0297115	0.976297	0.991968	FALSE
C1orf198	1813.02	-0.601018	0.335527	-1.79126	0.0732509	0.262374	FALSE
TTC13	214.723	0.0818378	0.203894	0.401374	0.688145	0.862326	FALSE
ARV1	266.95	0.144639	0.307123	0.470949	0.637678	0.835505	FALSE
FAM89A	795.249	-0.738393	0.244959	-3.01435	0.00257529	0.0319852	TRUE
C1orf131	267.29	0.199439	0.253418	0.786997	0.431284	0.690437	FALSE
GNPAT	1127.23	0.120917	0.167544	0.721703	0.470477	0.721527	FALSE
EXOC8	388.985	-0.758282	0.189093	-4.0101	6.06921e-05	0.00204947	TRUE
SPRTN	206.315	-0.311748	0.172005	-1.81244	0.0699188	0.255141	FALSE
EGLN1	1521.9	-0.54974	0.148725	-3.69636	0.000218712	0.00541848	TRUE
TSNAX	1248.89	-0.318901	0.127424	-2.50267	0.0123261	0.0918739	FALSE
DISC1	114.309	0.578536	0.382812	1.51128	0.130717	0.364327	FALSE
SIPA1L2	584.329	-0.58023	0.4442	-1.30624	0.191472	0.445727	FALSE
MAP10	40.2755	0.144617	0.556893	0.259686	0.795106	0.916192	FALSE
NTPCR	762.627	0.120628	0.168935	0.714052	0.475195	0.725935	FALSE
PCNX2	168.428	0.321181	0.301649	1.06475	0.286988	0.555155	FALSE
MAP3K21	130.056	-1.2309	0.31836	-3.86637	0.000110466	0.00324591	TRUE
KCNK1	309.722	-0.0355558	0.280336	-0.126833	0.899073	0.962805	FALSE
SLC35F3	9.93414	0.0259355	0.910346	0.0284897	0.977272	0.99248	FALSE
COA6	653.383	0.165121	0.189885	0.869587	0.384526	0.649241	FALSE
TARBP1	318.889	0.191539	0.165693	1.15599	0.247685	0.511775	FALSE
IRF2BP2	4102.37	-0.341818	0.17685	-1.93282	0.0532586	0.21973	FALSE
TOMM20	3659.18	-0.378141	0.124294	-3.04232	0.00234764	0.0298866	TRUE
RBM34	70.6837	-0.396045	0.362607	-1.09222	0.274739	0.541126	FALSE
ARID4B	1676.95	-0.51004	0.352261	-1.4479	0.147644	0.388436	FALSE
GGPS1	706.215	-0.248976	0.131857	-1.88822	0.0589966	0.233126	FALSE
TBCE	19.9004	-1.12815	0.612632	-1.84149	0.0655503	0.246566	FALSE
TBCE.1	164.718	-1.36832	0.407626	-3.3568	0.000788493	0.0140483	TRUE
B3GALNT2	332.727	0.405952	0.1957	2.07436	0.038046	0.181457	FALSE
GNG4	7.3778	0.444907	1.0414	0.427221	0.669219	0.852091	FALSE
LYST	781.285	-0.659091	0.253877	-2.59611	0.00942871	0.0767949	FALSE
NID1	5382.2	-0.026479	0.378076	-0.0700361	0.944165	0.979161	FALSE
GPR137B	475.012	0.514647	0.317316	1.62187	0.10483	0.322204	FALSE
ERO1B	293.9	-0.0847372	0.256581	-0.330255	0.741208	0.890951	FALSE
EDARADD	24.7947	0.854405	0.617816	1.38294	0.166682	0.413488	FALSE
LGALS8	1133.66	-0.224544	0.115476	-1.9445	0.0518347	0.216283	FALSE
HEATR1	519.909	-0.627982	0.469077	-1.33876	0.180648	0.43154	FALSE
ACTN2	57.6625	0.0125892	0.298802	0.0421323	0.966393	0.988274	FALSE
MTR	799.28	0.103611	0.202438	0.511815	0.60878	0.81706	FALSE
RYR2	237.875	1.02345	0.351277	2.9135	0.00357407	0.0406251	TRUE
CHRM3	37.0991	-1.25588	0.491053	-2.55753	0.0105419	0.0832477	FALSE
FMN2	21.7259	0.0719804	0.953968	0.0754536	0.939854	0.978238	FALSE
GREM2	60.306	0.462169	0.496773	0.930343	0.352194	0.618266	FALSE
FH	763.093	-0.240681	0.188464	-1.27707	0.201579	0.458797	FALSE
KMO	151.396	-0.0730375	0.472775	-0.154487	0.877226	0.954026	FALSE
OPN3	650.016	0.272469	0.354825	0.767896	0.442549	0.700418	FALSE
CHML	327.128	-0.704677	0.361684	-1.94832	0.0513768	0.215365	FALSE
EXO1	13.4864	2.33642	1.02939	2.26972	0.0232247	0.134762	FALSE
MAP1LC3C	6.79485	0.564482	1.07244	0.526355	0.598642	0.811787	FALSE
PLD5	50.0048	1.8618	0.780569	2.38518	0.0170706	0.112142	FALSE
CEP170	973.4	-0.288742	0.218279	-1.32281	0.185898	0.43878	FALSE
SDCCAG8	1256.74	-0.287357	0.232673	-1.23502	0.216821	0.476925	FALSE
AKT3	1049.17	-0.115693	0.256162	-0.45164	0.651528	0.842686	FALSE
ZBTB18	480.375	-0.696735	0.225594	-3.08845	0.00201204	0.026878	TRUE
ADSS	1132.56	-0.207666	0.242606	-0.855982	0.392008	0.655458	FALSE
CATSPERE	52.7946	-0.405881	0.863097	-0.470261	0.638168	0.835647	FALSE
DESI2	1626.18	-0.429701	0.221656	-1.93859	0.052551	0.218236	FALSE
COX20	1515.68	-0.16876	0.287651	-0.586684	0.557416	0.785165	FALSE
HNRNPU	6698.61	-0.584104	0.247436	-2.36062	0.0182442	0.11652	FALSE
EFCAB2	298.479	-0.202565	0.567232	-0.357111	0.721009	0.881136	FALSE
KIF26B	333.566	3.30652	0.816874	4.04777	5.17077e-05	0.00180228	TRUE
SMYD3	574.921	0.521234	0.369924	1.40903	0.158826	0.404657	FALSE
TFB2M	366.232	-0.30544	0.222831	-1.37073	0.17046	0.41841	FALSE
CNST	774.624	-0.73661	0.249073	-2.95741	0.00310233	0.0369211	TRUE
SCCPDH	1023.42	0.0104288	0.161811	0.0644501	0.948612	0.980694	FALSE
AHCTF1	1200.42	-0.22529	0.261068	-0.862955	0.388162	0.652474	FALSE
ZNF670	64.6261	-0.0546845	0.345674	-0.158197	0.874302	0.952813	FALSE
ZNF669	55.1648	-0.430698	0.44282	-0.972626	0.330739	0.59753	FALSE
ZNF124	139.418	0.12516	0.372066	0.336392	0.736575	0.88894	FALSE
ZNF496	343.194	0.205548	0.24885	0.825992	0.408809	0.670673	FALSE
NLRP3	163.364	0.183462	0.714275	0.256851	0.797294	0.917399	FALSE
GCSAML	49.0995	-0.495766	0.535293	-0.926159	0.354364	0.620996	FALSE
TRIM58	172.235	-1.49322	0.310247	-4.81299	1.48689e-06	0.000100197	TRUE
SH3BP5L	278.312	0.316977	0.19073	1.66191	0.0965303	0.307607	FALSE
ZNF672	453.05	-0.0185321	0.180208	-0.102837	0.918092	0.970451	FALSE
ZNF692	223.707	0.553431	0.27565	2.00773	0.0446717	0.199385	FALSE
PGBD2	103.429	-0.0302383	0.390231	-0.0774883	0.938235	0.977901	FALSE
FAM110C	207.863	0.334153	0.371018	0.900638	0.367781	0.634318	FALSE
SH3YL1	1147.08	-0.138913	0.29318	-0.473815	0.635632	0.834009	FALSE
ACP1	2535.75	-0.391847	0.149815	-2.61554	0.00890873	0.07422	FALSE
ALKAL2	773.783	0.0840623	0.363414	0.231313	0.817072	0.927904	FALSE
TMEM18	788.158	-0.355496	0.217993	-1.63077	0.102939	0.318782	FALSE
SNTG2	9.44663	1.84076	1.0699	1.72049	0.0853426	0.286402	FALSE
PXDN	1560.89	0.529003	0.596589	0.886713	0.375234	0.641047	FALSE
EIPR1	363.395	0.0712357	0.150879	0.472137	0.636829	0.834826	FALSE
TRAPPC12	679.474	0.2649	0.227148	1.1662	0.243532	0.507242	FALSE
ADI1	3111.94	-0.535529	0.292981	-1.82786	0.0675701	0.250061	FALSE
RNASEH1	534.703	-0.076174	0.253916	-0.299997	0.76418	0.901247	FALSE
COLEC11	100.489	2.19931	0.403667	5.44832	5.0849e-08	5.88529e-06	TRUE
SILC1	8.0415	-0.0867262	0.907694	-0.0955457	0.923881	0.971893	FALSE
CMPK2	350.012	-0.203761	0.286356	-0.711565	0.476734	0.726529	FALSE
RSAD2	389.255	0.143059	0.471892	0.30316	0.761768	0.900226	FALSE
RNF144A	306.239	-0.206365	0.298244	-0.691933	0.488979	0.735433	FALSE
ID2	2781.66	-0.663873	0.238653	-2.78175	0.00540662	0.054109	FALSE
KIDINS220	1752.49	-0.532648	0.263648	-2.0203	0.0433523	0.195744	FALSE
MBOAT2	654.027	0.376932	0.215106	1.75231	0.0797208	0.275839	FALSE
ASAP2	627.579	-0.218889	0.265638	-0.824013	0.409932	0.671426	FALSE
ITGB1BP1	1343.64	0.173081	0.152773	1.13293	0.257244	0.523183	FALSE
CPSF3	549.506	0.0994521	0.181379	0.54831	0.583479	0.802128	FALSE
IAH1	737.9	0.415692	0.241511	1.72121	0.0852125	0.286239	FALSE
ADAM17	1704.53	-0.726045	0.326819	-2.22155	0.0263137	0.146089	FALSE
YWHAQ	4219.22	0.258121	0.183685	1.40524	0.159951	0.405751	FALSE
TAF1B	266.039	-0.488521	0.315554	-1.54814	0.121589	0.35005	FALSE
GRHL1	138.046	0.33423	0.602543	0.5547	0.5791	0.800029	FALSE
KLF11	812.394	-0.604558	0.295447	-2.04625	0.0407319	0.189151	FALSE
CYS1	91.7216	0.962293	0.603859	1.59357	0.111032	0.333557	FALSE
RRM2	254.226	0.610736	0.613481	0.995525	0.319481	0.586863	FALSE
HPCAL1	3483.4	-1.00281	0.181212	-5.53389	3.1321e-08	3.92471e-06	TRUE
ODC1	1306.26	-0.726974	0.435657	-1.66868	0.09518	0.305645	FALSE
NOL10	438.107	-0.413578	0.32146	-1.28656	0.198247	0.454738	FALSE
ATP6V1C2	17.5813	-0.0694768	0.703194	-0.0988017	0.921296	0.971118	FALSE
PDIA6	4721.23	0.0393734	0.214857	0.183254	0.854599	0.943662	FALSE
KCNF1	10.2805	1.40373	0.890772	1.57585	0.11506	0.339711	FALSE
C2orf50	39.039	0.229651	1.02725	0.223559	0.8231	0.929957	FALSE
SLC66A3	786.176	0.403295	0.339956	1.18632	0.235497	0.497399	FALSE
ROCK2	3251.73	-0.657889	0.362541	-1.81466	0.0695758	0.254256	FALSE
E2F6	374.152	-0.420367	0.289051	-1.4543	0.145863	0.386114	FALSE
GREB1	54.8669	1.3475	0.573558	2.34937	0.0188052	0.118654	FALSE
LPIN1	890.713	-0.339241	0.288947	-1.17406	0.24037	0.503546	FALSE
TRIB2	713.868	-0.2247	0.264368	-0.849951	0.395353	0.658807	FALSE
LRATD1	168.061	0.144778	0.420257	0.3445	0.730471	0.886032	FALSE
NBAS	686.858	0.0181213	0.146866	0.123386	0.901801	0.96418	FALSE
DDX1	1557.51	-0.300107	0.239572	-1.25268	0.210321	0.46923	FALSE
MYCN	14.4508	0.118055	1.05194	0.112226	0.910644	0.967635	FALSE
FAM49A	497.283	-0.224303	0.231295	-0.969771	0.332161	0.598695	FALSE
VSNL1	132.178	1.35969	0.471712	2.88245	0.00394593	0.0436702	TRUE
SMC6	523.929	-0.107785	0.242213	-0.445	0.65632	0.84464	FALSE
GEN1	122.161	0.122424	0.385117	0.317888	0.75057	0.894949	FALSE
KCNS3	539.797	0.142777	0.193999	0.735964	0.461753	0.714616	FALSE
RDH14	637.131	0.137676	0.199264	0.690925	0.489612	0.736016	FALSE
OSR1	325.328	2.04768	0.386574	5.29699	1.17727e-07	1.12262e-05	TRUE
TTC32	192.705	-0.797905	0.328637	-2.42792	0.0151855	0.104229	FALSE
WDR35	263.828	-0.00122225	0.297029	-0.0041149	0.996717	0.999155	FALSE
MATN3	321.715	-0.286485	0.463534	-0.618046	0.536545	0.771842	FALSE
LAPTM4A	9957.57	0.117051	0.290644	0.402731	0.687146	0.861817	FALSE
SDC1	3668.59	0.815325	0.41822	1.94951	0.0512345	0.214947	FALSE
PUM2	2740.14	-0.581183	0.22937	-2.53382	0.0112827	0.0869395	FALSE
RHOB	8850.7	0.468089	0.247402	1.89202	0.0584883	0.231661	FALSE
HS1BP3	793.23	-0.0249047	0.262556	-0.0948547	0.92443	0.971931	FALSE
HS1BP3-IT1	5.20702	1.53626	1.14613	1.34039	0.180119	0.430955	FALSE
GDF7	20.4047	1.08232	0.67616	1.60069	0.109445	0.330889	FALSE
LDAH	280.178	-0.114445	0.216114	-0.529557	0.596419	0.810587	FALSE
APOB	8.53533	0.956863	0.859571	1.11319	0.265628	0.53238	FALSE
KLHL29	224.676	-0.474343	0.283424	-1.67362	0.0942054	0.303903	FALSE
ATAD2B	349.468	-0.344979	0.280493	-1.2299	0.218735	0.479257	FALSE
UBXN2A	481.912	0.00793689	0.165231	0.0480351	0.961688	0.986919	FALSE
MFSD2B	21.8424	-1.5622	0.503454	-3.10296	0.00191597	0.0258451	TRUE
WDCP	75.2502	0.219651	0.300465	0.731036	0.464757	0.717508	FALSE
FKBP1B	424.099	-0.541753	0.512143	-1.05782	0.29014	0.558687	FALSE
SF3B6	3075.63	-0.174237	0.138526	-1.25779	0.208467	0.467086	FALSE
FAM228B	375.536	0.183909	0.33177	0.554326	0.579355	0.800163	FALSE
TP53I3	1070.49	0.310564	0.223266	1.391	0.164224	0.410615	FALSE
PFN4	16.024	0.465393	0.658812	0.706411	0.479932	0.728893	FALSE
FAM228A	19.277	0.719365	0.843258	0.853078	0.393616	0.657414	FALSE
ITSN2	2012.73	-0.575973	0.266443	-2.16171	0.0306405	0.159866	FALSE
NCOA1	1358.24	-0.443975	0.231459	-1.91816	0.0550907	0.224358	FALSE
PTRHD1	780.4	0.57175	0.403382	1.41739	0.156368	0.400753	FALSE
CENPO	86.9521	0.356673	0.432816	0.824075	0.409897	0.671426	FALSE
ADCY3	919.102	0.608861	0.228846	2.66058	0.00780069	0.0681302	FALSE
DNAJC27	133.615	-0.31974	0.219127	-1.45915	0.144523	0.384114	FALSE
EFR3B	70.4543	-0.881156	0.569692	-1.54672	0.12193	0.350464	FALSE
POMC	97.4977	0.71329	0.484195	1.47315	0.140711	0.378946	FALSE
DNMT3A	434.644	0.204862	0.197717	1.03614	0.300138	0.568695	FALSE
DTNB	213.587	0.0423972	0.296679	0.142906	0.886364	0.957941	FALSE
ASXL2	632.906	0.0315331	0.213863	0.147445	0.882781	0.956461	FALSE
KIF3C	161.219	1.10006	0.294178	3.73943	0.000184437	0.00479663	TRUE
RAB10	2480.22	-0.105758	0.168072	-0.62924	0.529192	0.766607	FALSE
GAREM2	79.496	0.861177	0.555095	1.55141	0.120805	0.348618	FALSE
HADHA	3091.41	0.30176	0.213439	1.4138	0.157421	0.402102	FALSE
HADHB	2188.05	0.130447	0.146403	0.891013	0.372922	0.639225	FALSE
SELENOI	318.418	-0.381153	0.322827	-1.18067	0.237733	0.500209	FALSE
DRC1	225.534	0.623018	1.16246	0.53595	0.591993	0.807493	FALSE
FAM166C	26.7859	-0.19494	1.20642	-0.161585	0.871632	0.951591	FALSE
CIB4	4.88249	1.48354	1.21503	1.22099	0.22209	0.482772	FALSE
KCNK3	1905.19	0.0951994	0.655372	0.14526	0.884506	0.957099	FALSE
SLC35F6	1118.06	-0.185572	0.212687	-0.872513	0.382929	0.647853	FALSE
CENPA	42.7709	0.520876	0.906116	0.574844	0.565397	0.791409	FALSE
MAPRE3	497.659	-0.118379	0.421349	-0.280952	0.778747	0.9077	FALSE
TMEM214	1597.34	0.338008	0.186155	1.81573	0.0694117	0.254024	FALSE
AGBL5	357.822	0.189086	0.409151	0.462142	0.643979	0.838916	FALSE
OST4	9646.88	0.614541	0.262448	2.34158	0.0192025	0.120137	FALSE
EMILIN1	4339.07	1.23753	0.326517	3.79008	0.000150599	0.00414406	TRUE
KHK	92.1443	0.510159	0.435038	1.17268	0.240925	0.50423	FALSE
CGREF1	44.6223	3.23913	0.968354	3.34499	0.000822855	0.0144233	TRUE
ABHD1	9.15867	-0.146667	0.751535	-0.195157	0.84527	0.939379	FALSE
PREB	800.66	0.461837	0.186618	2.47477	0.0133323	0.0965354	FALSE
SLC5A6	343.769	0.0806106	0.3043	0.264905	0.791082	0.914137	FALSE
ATRAID	2668.19	0.106539	0.365828	0.291226	0.770878	0.90332	FALSE
CAD	337.872	0.84002	0.229165	3.66557	0.000246789	0.00598691	TRUE
SLC30A3	15.3479	-1.17333	0.638302	-1.83821	0.0660314	0.247569	FALSE
TRIM54	6.75629	0.824117	1.01265	0.813819	0.415749	0.677681	FALSE
UCN	29.7687	1.14533	0.635656	1.8018	0.0715765	0.258761	FALSE
MPV17	1353.18	0.0231377	0.210496	0.10992	0.912473	0.968425	FALSE
GTF3C2	610.74	0.19473	0.166285	1.17106	0.241574	0.505067	FALSE
EIF2B4	622.63	0.342384	0.185547	1.84527	0.0649983	0.245517	FALSE
SNX17	2159.18	0.487161	0.179058	2.72069	0.00651467	0.0605242	FALSE
ZNF513	330.373	0.611781	0.301107	2.03177	0.0421769	0.192604	FALSE
PPM1G	1433.81	-0.0543605	0.176881	-0.307328	0.758594	0.898648	FALSE
NRBP1	2024.31	0.102954	0.253765	0.405707	0.684958	0.860567	FALSE
KRTCAP3	378.715	-0.0420443	0.439017	-0.0957693	0.923704	0.971893	FALSE
IFT172	386.014	0.22247	0.548522	0.405581	0.68505	0.860613	FALSE
FNDC4	203.759	2.4594	0.408578	6.01941	1.75051e-09	3.58665e-07	TRUE
ZNF512	538.861	-0.0429422	0.161806	-0.265394	0.790706	0.913816	FALSE
CCDC121	86.2297	-0.428512	0.428756	-0.999432	0.317586	0.585214	FALSE
GPN1	647.283	-0.0186544	0.140549	-0.132725	0.894411	0.960809	FALSE
SUPT7L	747.266	-0.0798528	0.169902	-0.469994	0.638359	0.835647	FALSE
SLC4A1AP	671.04	-0.543273	0.269472	-2.01606	0.0437936	0.196974	FALSE
MRPL33	3141.04	0.0760662	0.237892	0.31975	0.749158	0.89432	FALSE
RBKS	129.62	-0.265767	0.544189	-0.488373	0.625286	0.827637	FALSE
BABAM2	696.264	-0.090574	0.231908	-0.39056	0.696123	0.867122	FALSE
FOSL2	2527.95	0.0944318	0.329525	0.28657	0.774442	0.905257	FALSE
PLB1	99.7992	0.114626	0.300685	0.381216	0.703043	0.870238	FALSE
PPP1CB	7042.8	0.163087	0.168551	0.96758	0.333254	0.599668	FALSE
SPDYA	13.4962	-0.309371	0.642293	-0.481666	0.630043	0.830926	FALSE
TRMT61B	270.057	-0.0186988	0.182312	-0.102565	0.918308	0.970474	FALSE
WDR43	1104.92	-0.76824	0.471667	-1.62878	0.10336	0.319507	FALSE
TOGARAM2	262.754	0.260684	0.861319	0.302657	0.762151	0.900241	FALSE
PCARE	7.55591	-0.638222	0.901118	-0.708256	0.478786	0.728339	FALSE
CLIP4	1354.35	-0.599869	0.391842	-1.5309	0.125795	0.357307	FALSE
YPEL5	2995.89	-0.0256396	0.159389	-0.160862	0.872202	0.951733	FALSE
LBH	6501.86	0.0819575	0.210481	0.389382	0.696994	0.867352	FALSE
LCLAT1	352.353	-0.12529	0.23199	-0.540066	0.589151	0.805537	FALSE
CAPN13	210.929	0.680035	0.630036	1.07936	0.280428	0.547918	FALSE
GALNT14	27.1632	1.25881	0.580823	2.16729	0.030213	0.158618	FALSE
EHD3	288.664	0.652	0.501857	1.29917	0.193884	0.448942	FALSE
XDH	16.179	1.24618	0.900075	1.38452	0.166198	0.41282	FALSE
SRD5A2	100.443	-0.41617	1.83421	-0.226893	0.820507	0.928749	FALSE
MEMO1	127.892	-0.876204	0.438058	-2.0002	0.0454785	0.20168	FALSE
DPY30	1081.93	0.00754398	0.340905	0.0221293	0.982345	0.993948	FALSE
SPAST	359.957	-0.125887	0.204908	-0.614358	0.538979	0.774081	FALSE
SLC30A6	610.681	-0.241417	0.18977	-1.27216	0.203316	0.460891	FALSE
NLRC4	216.722	-0.34717	0.35124	-0.988412	0.322951	0.59059	FALSE
YIPF4	1866.88	-0.337144	0.226156	-1.49076	0.136026	0.371387	FALSE
BIRC6	1124.05	-0.32488	0.276088	-1.17673	0.239304	0.502748	FALSE
TTC27	243.317	-0.295423	0.217195	-1.36017	0.173775	0.422551	FALSE
LTBP1	2453.99	1.08623	0.29792	3.64603	0.000266323	0.0062897	TRUE
RASGRP3	272.129	-0.241158	0.415158	-0.580881	0.56132	0.78847	FALSE
FAM98A	617.4	-0.132947	0.273593	-0.48593	0.627017	0.828891	FALSE
CRIM1-DT	132.218	-0.94464	0.228803	-4.12861	3.64955e-05	0.00137306	TRUE
CRIM1	4914.67	-1.05396	0.33556	-3.14089	0.00168434	0.0236274	TRUE
FEZ2	1118.69	0.0831673	0.234371	0.354853	0.722699	0.882039	FALSE
VIT	9.84806	1.50147	0.852344	1.76158	0.0781399	0.273096	FALSE
STRN	970.207	-0.646931	0.28483	-2.27129	0.0231295	0.134647	FALSE
HEATR5B	474.455	-0.336475	0.187061	-1.79875	0.0720589	0.259671	FALSE
GPATCH11	312.802	-0.145262	0.235876	-0.615839	0.538001	0.773338	FALSE
EIF2AK2	1262.87	-0.100721	0.227541	-0.442651	0.658018	0.845674	FALSE
CEBPZOS	915.672	-0.318427	0.269136	-1.18314	0.236752	0.498976	FALSE
CEBPZ	1027.65	-0.647825	0.365043	-1.77465	0.0759551	0.26807	FALSE
NDUFAF7	203.712	0.218605	0.171232	1.27666	0.201721	0.458861	FALSE
PRKD3	852.338	0.161555	0.139078	1.16161	0.245393	0.509189	FALSE
QPCT	324.239	0.241572	0.42792	0.564527	0.572395	0.795988	FALSE
CDC42EP3	1882.47	-0.571259	0.236049	-2.42008	0.015517	0.105502	FALSE
RMDN2	341.178	-0.664543	0.382674	-1.73658	0.0824621	0.280901	FALSE
CYP1B1	1792.5	-0.0150401	0.620765	-0.0242283	0.980671	0.99338	FALSE
ATL2	798.977	-0.575858	0.158496	-3.63327	0.000279852	0.00647803	TRUE
HNRNPLL	900.452	-0.296882	0.302658	-0.980916	0.326634	0.593605	FALSE
GALM	540.334	-0.020668	0.260816	-0.0792434	0.936839	0.977388	FALSE
SRSF7	1867.21	-0.0949572	0.197265	-0.48137	0.630254	0.831021	FALSE
GEMIN6	346.107	0.268613	0.2251	1.19331	0.23275	0.49465	FALSE
DHX57	223.42	-0.0988677	0.187178	-0.528202	0.597359	0.811064	FALSE
MORN2	1125.91	-0.149856	0.697278	-0.214916	0.829833	0.932067	FALSE
ARHGEF33	15.1831	0.813122	0.637077	1.27633	0.201838	0.458949	FALSE
SOS1	848.805	0.0554764	0.256772	0.216053	0.828947	0.931802	FALSE
SOS1-IT1	12.4668	0.284584	0.678017	0.419729	0.674683	0.855458	FALSE
CDKL4	10.8417	-0.18337	0.739441	-0.247985	0.804146	0.920766	FALSE
MAP4K3	1101.44	-0.933161	0.343126	-2.71958	0.0065364	0.0606249	FALSE
TMEM178A	157.516	0.0877975	0.364742	0.240712	0.809779	0.924034	FALSE
THUMPD2	305.862	-0.127542	0.378446	-0.337015	0.736106	0.888672	FALSE
SLC8A1	591.084	0.43535	0.191311	2.27561	0.0228692	0.133671	FALSE
PKDCC	644.897	0.0498424	0.422816	0.117882	0.906161	0.965866	FALSE
EML4	1894.07	-0.339179	0.275295	-1.23206	0.217928	0.478335	FALSE
COX7A2L	2797.94	-0.602736	0.189813	-3.17542	0.00149617	0.0218967	TRUE
MTA3	432.629	0.232366	0.22657	1.02558	0.305088	0.572839	FALSE
OXER1	45.0176	0.669719	0.5638	1.18787	0.234886	0.497116	FALSE
HAAO	124.785	1.46494	0.344835	4.24823	2.15467e-05	0.000892599	TRUE
ZFP36L2	9571.05	0.208821	0.353198	0.59123	0.554366	0.783454	FALSE
THADA	383.539	-0.0483617	0.22151	-0.218327	0.827174	0.931631	FALSE
PLEKHH2	958.603	-0.803653	0.215257	-3.73345	0.000188872	0.00485812	TRUE
C1GALT1C1L	13.7689	-1.19496	0.77923	-1.53351	0.125149	0.356029	FALSE
DYNC2LI1	567.623	-0.163682	0.321904	-0.508481	0.611116	0.818456	FALSE
LRPPRC	1671.86	-0.769595	0.33659	-2.28644	0.0222283	0.131189	FALSE
PPM1B	1435.39	-0.157661	0.184223	-0.855815	0.3921	0.655532	FALSE
PREPL	1062.03	-0.289312	0.201391	-1.43657	0.15084	0.392286	FALSE
CAMKMT	112.602	-0.316197	0.326874	-0.967336	0.333376	0.599674	FALSE
SIX2	11.4454	1.74926	1.21233	1.44289	0.149052	0.390168	FALSE
SRBD1	318.54	-0.28994	0.165761	-1.74914	0.0802666	0.277095	FALSE
PRKCE	959.392	-0.672824	0.355669	-1.89171	0.0585294	0.231764	FALSE
EPAS1	28835.1	-0.355881	0.397901	-0.894396	0.37111	0.6378	FALSE
ATP6V1E2	80.7007	-0.499756	0.279515	-1.78794	0.0737853	0.263417	FALSE
RHOQ	3090.45	-0.116625	0.232968	-0.500604	0.61665	0.821874	FALSE
PIGF	379.879	0.293684	0.235626	1.2464	0.212618	0.471717	FALSE
CRIPT	827.922	-0.323233	0.168033	-1.92363	0.0544006	0.222564	FALSE
SOCS5	654.107	-0.31326	0.317998	-0.985102	0.324574	0.592059	FALSE
MCFD2	2502.6	-0.759601	0.273443	-2.77791	0.00547093	0.0544589	FALSE
TTC7A	785.774	0.0858532	0.220144	0.389987	0.696546	0.867308	FALSE
CALM2	12214.8	0.192735	0.135658	1.42075	0.15539	0.399191	FALSE
EPCAM	2650.64	-0.399202	0.24601	-1.62271	0.104652	0.321982	FALSE
MSH2	271.567	0.0282269	0.268755	0.105028	0.916353	0.969557	FALSE
MSH6	466.156	0.0770367	0.202298	0.380809	0.703345	0.870541	FALSE
FBXO11	987.793	-0.303573	0.204868	-1.4818	0.138393	0.3749	FALSE
FOXN2	1044.85	-0.42336	0.324805	-1.30343	0.192429	0.446869	FALSE
PPP1R21	540.606	-0.33449	0.193951	-1.72461	0.0845973	0.284971	FALSE
STON1	594.737	-0.118946	0.348122	-0.341678	0.732593	0.887341	FALSE
LHCGR	4.21936	2.09802	1.50452	1.39448	0.163173	0.409541	FALSE
NRXN1	10.9422	-0.721571	0.993706	-0.726142	0.467752	0.72002	FALSE
ASB3	364.952	-0.0652881	0.174933	-0.373217	0.708987	0.874382	FALSE
CHAC2	80.3528	-0.24386	0.349501	-0.697737	0.485342	0.733381	FALSE
ERLEC1	2187.11	0.0586071	0.234157	0.250289	0.802364	0.919814	FALSE
PSME4	1037.75	-0.239285	0.306837	-0.779844	0.435483	0.694841	FALSE
ACYP2	606.158	-0.0361195	0.232504	-0.15535	0.876545	0.953795	FALSE
C2orf73	49.7791	-0.041813	1.17765	-0.0355056	0.971677	0.990164	FALSE
SPTBN1	12199.6	-0.324305	0.180381	-1.79789	0.0721949	0.259963	FALSE
EML6	47.2836	0.460436	0.606745	0.758862	0.447935	0.703865	FALSE
RTN4	9432.66	-0.679535	0.28325	-2.39906	0.0164371	0.109643	FALSE
CLHC1	126.542	0.651875	0.417757	1.56042	0.118662	0.345591	FALSE
MTIF2	434.017	-0.215686	0.176821	-1.2198	0.22254	0.483234	FALSE
CCDC88A	1866.31	-0.153444	0.202072	-0.759355	0.44764	0.703694	FALSE
CFAP36	1257.71	-0.383458	0.152422	-2.51577	0.0118773	0.0896834	FALSE
PPP4R3B	1741.74	-0.214721	0.180371	-1.19044	0.233874	0.496152	FALSE
PNPT1	520.122	-0.48818	0.362646	-1.34616	0.178251	0.428582	FALSE
EFEMP1	5343.3	0.452084	0.327739	1.3794	0.16777	0.414694	FALSE
CCDC85A	405.436	-1.11511	0.390231	-2.85757	0.004269	0.0458728	TRUE
VRK2	355.398	-0.288589	0.236509	-1.2202	0.222389	0.483144	FALSE
FANCL	236.693	-0.0116957	0.218065	-0.0536341	0.957227	0.985099	FALSE
BCL11A	104.126	0.804403	0.450374	1.78608	0.0740864	0.263747	FALSE
PAPOLG	423.459	-0.0978083	0.219015	-0.446584	0.655176	0.844031	FALSE
REL	383.682	-0.706393	0.511818	-1.38017	0.167535	0.414384	FALSE
PUS10	178.616	-0.325647	0.214881	-1.51548	0.129652	0.362222	FALSE
PEX13	537.222	-0.375588	0.142956	-2.6273	0.00860663	0.0725368	FALSE
KIAA1841	261.758	0.118872	0.431346	0.275584	0.782867	0.909427	FALSE
C2orf74	447.265	-0.585083	0.467227	-1.25225	0.21048	0.469446	FALSE
USP34	1717.6	-0.356675	0.264132	-1.35037	0.176898	0.427101	FALSE
XPO1	2192.18	-0.240895	0.204663	-1.17704	0.239181	0.502634	FALSE
FAM161A	136.06	0.0796932	0.423678	0.188098	0.8508	0.941827	FALSE
CCT4	2812.34	-0.321891	0.251495	-1.27991	0.200576	0.457305	FALSE
COMMD1	605.855	0.459539	0.164228	2.79818	0.00513907	0.0520436	FALSE
B3GNT2	701.811	-0.604869	0.190369	-3.17735	0.00148629	0.0218152	TRUE
TMEM17	68.9407	0.0564505	0.51496	0.109621	0.91271	0.968491	FALSE
EHBP1	487.887	-0.350466	0.251776	-1.39197	0.16393	0.410288	FALSE
OTX1	16.9931	1.35403	1.38859	0.975111	0.329505	0.596461	FALSE
WDPCP	159.421	-0.313833	0.26128	-1.20113	0.229699	0.49142	FALSE
MDH1	2443.82	-0.0543736	0.135657	-0.400816	0.688555	0.862443	FALSE
UGP2	2963.68	-0.243143	0.23049	-1.0549	0.291473	0.559904	FALSE
VPS54	660.459	-0.125884	0.162451	-0.774904	0.438396	0.697359	FALSE
PELI1	1022.5	-0.548042	0.427514	-1.28193	0.199868	0.456884	FALSE
LGALSL	1066.04	-0.508865	0.337274	-1.50876	0.131361	0.365119	FALSE
AFTPH	957.344	-0.643005	0.304128	-2.11426	0.0344932	0.171583	FALSE
SERTAD2	818.997	-0.170228	0.294115	-0.578779	0.562738	0.789233	FALSE
SLC1A4	549.544	0.273449	0.360522	0.758482	0.448163	0.70415	FALSE
CEP68	404.402	0.302043	0.32161	0.939161	0.347648	0.613626	FALSE
RAB1A	7458.01	-0.329272	0.191529	-1.71917	0.085583	0.286891	FALSE
ACTR2	9167.99	-0.412049	0.221548	-1.85986	0.0629055	0.241461	FALSE
SPRED2	670.263	-0.262124	0.279897	-0.936504	0.349014	0.61528	FALSE
MEIS1	850.554	0.161077	0.308763	0.521686	0.601889	0.813428	FALSE
ETAA1	376.117	-0.352549	0.350714	-1.00523	0.314784	0.581793	FALSE
C1D	1136.73	-0.339152	0.145785	-2.32638	0.0199983	0.123258	FALSE
WDR92	211.86	-0.0869582	0.381775	-0.227773	0.819823	0.928593	FALSE
PNO1	492.804	-0.466141	0.452538	-1.03006	0.302982	0.571283	FALSE
PPP3R1	1493.65	-0.783021	0.290074	-2.69939	0.00694672	0.0630696	FALSE
CNRIP1	587.196	0.347667	0.213939	1.62507	0.104147	0.320897	FALSE
PLEK	1251.97	-0.451463	0.52626	-0.857872	0.390963	0.654714	FALSE
FBXO48	112.895	-0.163541	0.280985	-0.582026	0.560549	0.787865	FALSE
APLF	151.599	0.046859	0.435126	0.107691	0.914241	0.968877	FALSE
ARHGAP25	660.04	-0.713078	0.23181	-3.07613	0.00209708	0.0277209	TRUE
GKN2	1527.65	-1.00086	0.372811	-2.68463	0.00726103	0.0651045	FALSE
ANTXR1	3526.07	1.07356	0.321502	3.33919	0.000840218	0.0145261	TRUE
GFPT1	2005.1	-0.959788	0.448045	-2.14217	0.0321798	0.164779	FALSE
NFU1	713.793	-0.119512	0.149955	-0.796987	0.425459	0.685818	FALSE
AAK1	1017.03	-0.47192	0.396731	-1.18952	0.234235	0.496372	FALSE
ANXA4	3456.74	-0.283589	0.143422	-1.97731	0.0480068	0.208382	FALSE
GMCL1	584.725	-0.314055	0.181914	-1.72639	0.0842767	0.284652	FALSE
SNRNP27	1054.32	-0.325193	0.287956	-1.12931	0.258766	0.52501	FALSE
MXD1	840.483	-0.873193	0.363925	-2.39938	0.016423	0.109643	FALSE
ASPRV1	25.767	0.29483	0.490999	0.60047	0.548193	0.780356	FALSE
PCBP1-AS1	328.379	-0.0645472	0.166704	-0.387197	0.69861	0.867932	FALSE
PCBP1	11019	-0.767652	0.337381	-2.27533	0.0228863	0.133719	FALSE
C2orf42	176.294	0.150534	0.286528	0.525372	0.599324	0.81206	FALSE
TIA1	1279.91	0.084026	0.18935	0.443761	0.657216	0.845238	FALSE
PCYOX1	1925.53	-0.213561	0.514598	-0.415005	0.678138	0.85747	FALSE
SNRPG	3961.67	-0.214958	0.218393	-0.98427	0.324983	0.592519	FALSE
FAM136A	633.643	0.147857	0.13008	1.13666	0.255679	0.521385	FALSE
TGFA	251.205	-0.317672	0.402597	-0.789055	0.43008	0.68931	FALSE
ADD2	70.0242	1.85521	0.832239	2.22918	0.0258019	0.144251	FALSE
CD207	20.9145	3.37447	1.23032	2.74277	0.00609233	0.058059	FALSE
VAX2	12.6627	2.31564	0.87952	2.63284	0.00846739	0.0717622	FALSE
ATP6V1B1	22.2657	1.44088	0.80695	1.78558	0.0741667	0.263909	FALSE
ANKRD53	33.3217	0.756621	0.526761	1.43637	0.150898	0.392305	FALSE
TEX261	1155.32	0.0702123	0.231836	0.302853	0.762002	0.900241	FALSE
NAGK	1873.95	0.344062	0.155459	2.2132	0.0268838	0.147562	FALSE
MCEE	339.574	0.0383056	0.350031	0.109435	0.912858	0.968494	FALSE
MPHOSPH10	951.975	-0.634774	0.329743	-1.92506	0.0542222	0.222134	FALSE
PAIP2B	196.642	-0.21955	0.589219	-0.372611	0.709438	0.87459	FALSE
ZNF638	1463.44	-0.334718	0.224841	-1.48869	0.13657	0.372022	FALSE
DYSF	784.939	-0.694047	0.441679	-1.57138	0.116094	0.341788	FALSE
CYP26B1	120.714	-0.921753	0.472415	-1.95115	0.0510392	0.214595	FALSE
EXOC6B	421.315	-0.658878	0.369365	-1.78381	0.0744539	0.264558	FALSE
SPR	481.141	0.000647901	0.291971	0.00221906	0.998229	0.999453	FALSE
SFXN5	227.489	0.834161	0.180623	4.61824	3.87002e-06	0.000223108	TRUE
RAB11FIP5	540.598	0.0935717	0.200293	0.467175	0.640375	0.837237	FALSE
SMYD5	304.993	-0.226901	0.287624	-0.78888	0.430182	0.689401	FALSE
PRADC1	312.552	0.939622	0.416519	2.25589	0.0240773	0.137759	FALSE
CCT7	2316.18	0.128715	0.215958	0.596017	0.551164	0.781697	FALSE
FBXO41	59.1711	0.84563	0.346037	2.44375	0.0145353	0.1017	FALSE
ALMS1	350.206	-0.348828	0.264536	-1.31864	0.187289	0.440739	FALSE
ALMS1-IT1	22.4309	-1.56631	0.59768	-2.62065	0.00877616	0.0734755	FALSE
TPRKB	753.795	-0.13763	0.139646	-0.98556	0.324349	0.591933	FALSE
DUSP11	437.081	-0.0545021	0.139248	-0.391402	0.6955	0.866811	FALSE
STAMBP	464.429	0.00141192	0.14797	0.00954193	0.992387	0.997074	FALSE
ACTG2	2297.98	1.55915	0.514309	3.03154	0.00243306	0.0306651	TRUE
DGUOK	1174.47	0.0996652	0.192116	0.518775	0.603917	0.814708	FALSE
TET3	397.889	-0.123296	0.316782	-0.389213	0.697118	0.867355	FALSE
BOLA3	834.389	0.196058	0.187962	1.04307	0.296915	0.565679	FALSE
MOB1A	3062.85	0.0494029	0.0945051	0.522754	0.601146	0.812766	FALSE
MTHFD2	3054.33	-1.17127	0.768346	-1.52441	0.127407	0.359128	FALSE
SLC4A5	61.0314	-0.0447854	0.698555	-0.0641115	0.948881	0.98082	FALSE
DCTN1	2182.05	-0.040371	0.131194	-0.307721	0.758295	0.898648	FALSE
C2orf81	152.92	0.512687	0.782974	0.654794	0.512601	0.754788	FALSE
WDR54	573.472	0.173847	0.814621	0.213409	0.831008	0.932624	FALSE
RTKN	210.042	0.708749	0.300108	2.36164	0.0181941	0.116302	FALSE
INO80B	420.572	0.0650025	0.20138	0.322785	0.746858	0.893749	FALSE
WBP1	955.873	1.06294	0.481204	2.20891	0.0271806	0.148295	FALSE
MOGS	1336.55	0.421511	0.187115	2.25269	0.0242788	0.138597	FALSE
MRPL53	425.478	0.0267432	0.232569	0.11499	0.908453	0.966795	FALSE
CCDC142	47.0304	0.235614	0.385139	0.611765	0.540693	0.774895	FALSE
TTC31	328.769	0.170214	0.157501	1.08071	0.279825	0.547358	FALSE
LBX2	9.06406	0.62832	0.793973	0.791361	0.428733	0.688703	FALSE
PCGF1	592.052	-0.155913	0.163277	-0.954901	0.339628	0.606458	FALSE
DQX1	3.96348	2.03602	1.38117	1.47412	0.140449	0.378464	FALSE
AUP1	1791.25	0.263165	0.198589	1.32517	0.185115	0.438138	FALSE
HTRA2	525.995	0.453971	0.19574	2.31926	0.0203812	0.124605	FALSE
LOXL3	172.522	1.23586	0.379752	3.2544	0.00113634	0.0180767	TRUE
DOK1	350.674	0.502759	0.305685	1.6447	0.100032	0.313281	FALSE
M1AP	26.7892	0.0221658	0.503193	0.0440503	0.964864	0.98753	FALSE
SEMA4F	149.854	0.36702	0.390444	0.940006	0.347215	0.613146	FALSE
HK2	600.782	-0.920746	0.257832	-3.57111	0.000355475	0.00760135	TRUE
POLE4	1582.19	-0.164332	0.227645	-0.721877	0.47037	0.721494	FALSE
TACR1	27.0143	0.653489	0.799209	0.81767	0.413546	0.675516	FALSE
EVA1A	491.229	-0.769554	0.242222	-3.17706	0.00148777	0.0218159	TRUE
MRPL19	624.9	-0.128444	0.218748	-0.587178	0.557084	0.784944	FALSE
GCFC2	284.966	-0.0970103	0.22533	-0.430524	0.666814	0.850314	FALSE
LRRTM4	9.15398	-0.103694	0.748362	-0.138561	0.889797	0.958969	FALSE
SUCLG1	1401.96	0.214087	0.257313	0.832009	0.405404	0.667543	FALSE
DNAH6	190.722	-0.214221	1.01036	-0.212024	0.832088	0.933083	FALSE
TRABD2A	109.961	0.47801	0.353804	1.35106	0.176676	0.426827	FALSE
TMSB10	86381.5	0.634811	0.162127	3.91551	9.02127e-05	0.00277445	TRUE
KCMF1	1134.02	-0.226552	0.228622	-0.990943	0.321713	0.58918	FALSE
[truncated: 13,232 more rows]

## Sheet: S. Table 3
Supplementary Table 3: Pseudo-bulk DESeq2 differential expression analysis results comparing alveolar regions of healthy controls against "normal" alveolar (A) or fibrotic (B) regions of IPF patient lungs, and distance correlation results (C) for selected DEGs
		A) DEA: IPF-fibrotic vs HC-alveolar							B) DEA: IPF-alveolar vs HC-alveolar							C) Gene expr ~ 0-500 µm distance correlation
gene	species	IPF_fib_vs_HC_alv.baseMean	IPF_fib_vs_HC_alv.log2FoldChange	IPF_fib_vs_HC_alv.lfcSE	IPF_fib_vs_HC_alv.stat	IPF_fib_vs_HC_alv.pvalue	IPF_fib_vs_HC_alv.padj	IPF_fib_vs_HC_alv.design	IPF_alv_vs_HC_alv.baseMean	IPF_alv_vs_HC_alv.log2FoldChange	IPF_alv_vs_HC_alv.lfcSE	IPF_alv_vs_HC_alv.stat	IPF_alv_vs_HC_alv.pvalue	IPF_alv_vs_HC_alv.padj	IPF_alv_vs_HC_alv.design	dist.PearsonCor	dist.pval	dist.pval_FDR
ABCC3	human	333.614	1.54775	0.337978	4.57944	4.66213e-06	0.000273819	condition_IPF_vs_control	154.489	1.4903	0.353468	4.21623	2.48418e-05	0.00203099	condition_IPF_vs_control	-0.0147022	0.133906	0.320198
ACKR1	human	987.671	2.10952	0.493405	4.27544	1.90758e-05	0.000883963	condition_IPF_vs_control	475.635	2.12986	0.494005	4.31141	1.62216e-05	0.00144325	condition_IPF_vs_control	-0.00133517	0.891733	0.946514
ADAM12	human	197.123	4.77636	0.783399	6.09697	1.08096e-09	2.68521e-07	condition_IPF_vs_control	64.5293	4.21729	0.781069	5.39938	6.68704e-08	1.50957e-05	condition_IPF_vs_control	0.00596713	0.542977	0.747432
ADAMTS14	human	74.0583	3.61432	0.612717	5.89884	3.66071e-09	7.29878e-07	condition_IPF_vs_control	26.9667	3.16358	0.714508	4.42763	9.52744e-06	0.000973666	condition_IPF_vs_control	0.00649894	0.50763	0.725651
ADAMTS16	human	194.478	7.59062	1.07738	7.04547	1.84831e-12	9.65773e-10	condition_IPF_vs_control	62.2043	7.01468	1.08115	6.48818	8.68791e-11	4.86684e-08	condition_IPF_vs_control	-0.00148637	0.879561	0.938479
NECAB1	human	157.411	-3.39555	0.331399	-10.2461	1.23229e-24	3.11216e-21	condition_IPF_vs_control	75.5545	-3.22977	0.381392	-8.46837	2.48857e-17	3.76397e-14	condition_IPF_vs_control	NA	NA	NA
ADAMTSL2	human	503.947	1.51464	0.365518	4.14381	3.41582e-05	0.0013914	condition_IPF_vs_control	244.592	1.54953	0.346414	4.47307	7.7105e-06	0.00080987	condition_IPF_vs_control	0.0310912	0.00152273	0.0121275
ADCY5	human	90.0807	1.80901	0.315299	5.73746	9.61093e-09	1.63634e-06	condition_IPF_vs_control	34.7905	1.40904	0.378283	3.72484	0.000195443	0.00977757	condition_IPF_vs_control	-0.00926123	0.345096	0.572825
PROK2	human	86.4942	-4.0815	0.465477	-8.76842	1.81191e-18	2.78077e-15	condition_IPF_vs_control	43.4229	-3.07655	0.463949	-6.63123	3.329e-11	2.09796e-08	condition_IPF_vs_control	NA	NA	NA
ADGRA2	human	434.015	1.71612	0.353023	4.86122	1.16664e-06	8.29955e-05	condition_IPF_vs_control	197.006	1.63011	0.337103	4.83566	1.32708e-06	0.000191162	condition_IPF_vs_control	0.0210327	0.0320017	0.111506
ADGRB2	human	43.0302	3.68792	0.733811	5.02571	5.01575e-07	4.04274e-05	condition_IPF_vs_control	14.9389	3.18478	0.775221	4.10822	3.98722e-05	0.00284466	condition_IPF_vs_control	0.00316701	0.746803	0.862521
AEBP1	human	4467.61	1.87499	0.383262	4.8922	9.97175e-07	7.37082e-05	condition_IPF_vs_control	1830.41	1.59541	0.342257	4.66144	3.14008e-06	0.000386128	condition_IPF_vs_control	0.0556175	1.39304e-08	2.82406e-07
ANO4	human	15.2702	2.42979	0.748263	3.24724	0.00116532	0.0196638	condition_IPF_vs_control	10.776	3.11734	0.744682	4.18613	2.83746e-05	0.00224694	condition_IPF_vs_control	NA	NA	NA
APLNR	human	123.975	2.84275	0.839105	3.38784	0.000704462	0.0137561	condition_IPF_vs_control	76.4586	3.26119	0.875233	3.72608	0.000194478	0.00977234	condition_IPF_vs_control	NA	NA	NA
APOLD1	human	522.632	1.65467	0.447627	3.69653	0.000218563	0.00584106	condition_IPF_vs_control	294.234	1.96747	0.451488	4.35774	1.31413e-05	0.00124209	condition_IPF_vs_control	0.053407	5.08277e-08	9.44548e-07
ADRB2	human	292.374	-1.72204	0.216013	-7.97195	1.56195e-15	1.47926e-12	condition_IPF_vs_control	151.69	-1.23018	0.261001	-4.71331	2.43725e-06	0.000315072	condition_IPF_vs_control	NA	NA	NA
ARRDC2	human	798.322	1.21041	0.282256	4.28835	1.80005e-05	0.000841855	condition_IPF_vs_control	388.768	1.25545	0.259776	4.83282	1.34616e-06	0.000192081	condition_IPF_vs_control	0.00817485	0.404626	0.622287
ARSI	human	89.6373	2.41944	0.537013	4.50537	6.62586e-06	0.000362461	condition_IPF_vs_control	37.9721	2.18682	0.422812	5.1721	2.31477e-07	4.07104e-05	condition_IPF_vs_control	0.00014394	0.988292	0.988292
EPB41L5	human	557.167	-1.49026	0.19031	-7.83072	4.85089e-15	3.86871e-12	condition_IPF_vs_control	274.676	-1.28853	0.276639	-4.65782	3.19579e-06	0.00038669	condition_IPF_vs_control	NA	NA	NA
OCLN	human	918.57	-1.39578	0.182057	-7.66671	1.76463e-14	1.33697e-11	condition_IPF_vs_control	467.347	-1.069	0.255242	-4.18816	2.81226e-05	0.00223941	condition_IPF_vs_control	NA	NA	NA
ASPN	human	766.708	3.72894	0.474932	7.85153	4.1098e-15	3.45977e-12	condition_IPF_vs_control	289.436	3.36817	0.440951	7.63842	2.19903e-14	2.55849e-11	condition_IPF_vs_control	0.0373849	0.000137579	0.00153401
BAAT	human	38.895	5.53507	1.16823	4.738	2.15841e-06	0.000144719	condition_IPF_vs_control	15.9436	5.33237	1.21898	4.37444	1.21747e-05	0.00117217	condition_IPF_vs_control	0.00338076	0.730359	0.857211
NEDD4L	human	1394.88	-1.29019	0.170876	-7.55047	4.33688e-14	2.85725e-11	condition_IPF_vs_control	725.533	-0.889186	0.176076	-5.05001	4.41796e-07	7.26323e-05	condition_IPF_vs_control	NA	NA	NA
BAK1	human	340.488	0.838729	0.194518	4.31183	1.61909e-05	0.000764303	condition_IPF_vs_control	162.429	0.837011	0.224472	3.7288	0.00019239	0.00970551	condition_IPF_vs_control	-0.00490666	0.61693	0.791958
BAX	human	588.248	1.22144	0.297225	4.10947	3.96562e-05	0.0015408	condition_IPF_vs_control	260.413	1.06933	0.277025	3.86005	0.000113365	0.00651954	condition_IPF_vs_control	0.00922901	0.346777	0.572825
CFTR	human	225.212	-1.97276	0.263493	-7.48696	7.04868e-14	4.10802e-11	condition_IPF_vs_control	106.923	-1.95202	0.410596	-4.75413	1.99307e-06	0.000265182	condition_IPF_vs_control	NA	NA	NA
BCHE	human	138.042	1.27857	0.326196	3.91964	8.86807e-05	0.00287747	condition_IPF_vs_control	80.6867	1.69351	0.295889	5.72348	1.04365e-08	3.14444e-06	condition_IPF_vs_control	0.0127365	0.194129	0.393552
BDKRB2	human	72.5766	1.72402	0.475417	3.62633	0.000287477	0.00720537	condition_IPF_vs_control	46.5772	2.26511	0.565926	4.00249	6.26803e-05	0.00403748	condition_IPF_vs_control	0.0244474	0.0126803	0.0523649
BHLHE22	human	142.552	3.01724	0.540669	5.58057	2.39737e-08	3.49302e-06	condition_IPF_vs_control	54.2643	2.66517	0.559134	4.76661	1.87349e-06	0.000255284	condition_IPF_vs_control	0.00489259	0.61794	0.791958
BST2	human	1991.09	1.00884	0.255307	3.95147	7.76731e-05	0.00256983	condition_IPF_vs_control	943.82	0.999937	0.244384	4.09167	4.28282e-05	0.00298515	condition_IPF_vs_control	0.0253743	0.00967703	0.0414996
C1QTNF2	human	72.9421	3.06386	0.571517	5.36092	8.28002e-08	9.29387e-06	condition_IPF_vs_control	32.889	2.96998	0.545742	5.4421	5.26572e-08	1.30564e-05	condition_IPF_vs_control	-0.00831834	0.396429	0.615801
C1QTNF3	human	190.97	4.43717	0.748806	5.92566	3.1105e-09	6.54631e-07	condition_IPF_vs_control	69.7152	4.02709	0.670767	6.00371	1.92859e-09	7.11462e-07	condition_IPF_vs_control	0.0112977	0.249418	0.465899
MYRF	human	447.577	-2.17538	0.314452	-6.91802	4.58014e-12	2.10312e-09	condition_IPF_vs_control	238.182	-1.43121	0.313277	-4.56851	4.912e-06	0.000560483	condition_IPF_vs_control	NA	NA	NA
CAPN5	human	166.33	1.67177	0.314163	5.32134	1.03007e-07	1.13106e-05	condition_IPF_vs_control	73.1043	1.53025	0.363741	4.20696	2.58823e-05	0.00209342	condition_IPF_vs_control	-0.00605081	0.537335	0.747432
CBLN4	human	46.2221	4.75934	0.883565	5.38652	7.18367e-08	8.30948e-06	condition_IPF_vs_control	19.511	4.58468	0.992986	4.61706	3.89207e-06	0.000452827	condition_IPF_vs_control	0.00422887	0.66639	0.815207
CCDC167	human	326.09	1.45955	0.225313	6.47789	9.30124e-11	3.13204e-08	condition_IPF_vs_control	130.246	1.09894	0.203899	5.38962	7.06078e-08	1.57051e-05	condition_IPF_vs_control	-0.0111192	0.256976	0.465899
CCDC28B	human	75.3034	2.07194	0.433411	4.78055	1.74821e-06	0.000119867	condition_IPF_vs_control	35.5863	2.06269	0.441013	4.67715	2.90884e-06	0.000366635	condition_IPF_vs_control	0.011706	0.232715	0.455223
CCDC80	human	3508.29	2.82842	0.626947	4.51141	6.43981e-06	0.00035538	condition_IPF_vs_control	1116.32	2.14594	0.519435	4.13129	3.6073e-05	0.00270101	condition_IPF_vs_control	0.0124519	0.204285	0.410411
CCL13	human	319.385	2.68087	0.54647	4.9058	9.30471e-07	6.94553e-05	condition_IPF_vs_control	129.804	2.41406	0.530518	4.55039	5.35469e-06	0.000604401	condition_IPF_vs_control	-0.00232899	0.812327	0.891381
ALPP	human	125.031	-3.45147	0.514759	-6.70502	2.01373e-11	7.62851e-09	condition_IPF_vs_control	59.9459	-3.31045	0.540055	-6.12984	8.79668e-10	3.50131e-07	condition_IPF_vs_control	NA	NA	NA
CCL18	human	5870.17	2.98166	0.604404	4.93323	8.08825e-07	6.09757e-05	condition_IPF_vs_control	2238.87	2.61662	0.529153	4.94492	7.61748e-07	0.000116378	condition_IPF_vs_control	-0.12064	5.27376e-35	1.17605e-32
CCL19	human	258.318	3.46299	0.711492	4.86722	1.13179e-06	8.08962e-05	condition_IPF_vs_control	75.246	2.68131	0.620786	4.31921	1.56589e-05	0.00142531	condition_IPF_vs_control	0.00299156	0.760388	0.862521
CCL21	human	2653.39	3.13503	0.364525	8.60031	7.95021e-18	9.26688e-15	condition_IPF_vs_control	1071.77	2.86925	0.38789	7.39707	1.39227e-13	1.40387e-10	condition_IPF_vs_control	0.0113492	0.247264	0.465899
SCN1A	human	100.276	-2.92766	0.451795	-6.48007	9.16795e-11	3.13204e-08	condition_IPF_vs_control	48.7088	-2.62478	0.592212	-4.43216	9.32926e-06	0.000959899	condition_IPF_vs_control	NA	NA	NA
CDH3	human	244.731	2.52474	0.443864	5.68809	1.28467e-08	2.09319e-06	condition_IPF_vs_control	108.749	2.39684	0.5212	4.5987	4.25133e-06	0.00049085	condition_IPF_vs_control	-0.00629827	0.520825	0.73219
CERCAM	human	703.469	2.84788	0.451208	6.31169	2.76008e-10	8.41239e-08	condition_IPF_vs_control	256.404	2.39845	0.367471	6.52691	6.71424e-11	4.02173e-08	condition_IPF_vs_control	0.0138507	0.157934	0.343326
BDNF	human	121.714	-3.61325	0.565111	-6.39387	1.6174e-10	5.21457e-08	condition_IPF_vs_control	63.1182	-2.42503	0.599831	-4.04285	5.28059e-05	0.00347256	condition_IPF_vs_control	NA	NA	NA
BNIP3	human	829.963	-1.03483	0.162251	-6.378	1.79419e-10	5.66405e-08	condition_IPF_vs_control	401.657	-0.964294	0.20155	-4.7844	1.71496e-06	0.00023797	condition_IPF_vs_control	NA	NA	NA
CFH	human	2043.78	1.47674	0.310901	4.74987	2.03546e-06	0.000137082	condition_IPF_vs_control	869.443	1.2535	0.311482	4.02433	5.71388e-05	0.00374123	condition_IPF_vs_control	0.0185433	0.0586872	0.181767
CHST3	human	207.32	1.51848	0.364958	4.16071	3.17255e-05	0.00131349	condition_IPF_vs_control	114.564	1.80167	0.38099	4.72891	2.25731e-06	0.000294326	condition_IPF_vs_control	0.0103401	0.291822	0.505414
CILP	human	170.823	4.04345	0.596775	6.77551	1.2397e-11	5.07708e-09	condition_IPF_vs_control	47.636	3.2197	0.562806	5.72079	1.06027e-08	3.14444e-06	condition_IPF_vs_control	-0.0234185	0.0169546	0.068743
VNN2	human	694.306	-2.1593	0.342595	-6.30278	2.92349e-10	8.51915e-08	condition_IPF_vs_control	376.62	-1.33178	0.344757	-3.86296	0.000112019	0.0065165	condition_IPF_vs_control	NA	NA	NA
CILP2	human	142.04	7.92308	1.13848	6.95934	3.41867e-12	1.67107e-09	condition_IPF_vs_control	47.6425	7.43278	1.06575	6.97426	3.07484e-12	2.44773e-09	condition_IPF_vs_control	0.0148282	0.130603	0.316571
CLEC11A	human	679.751	2.27129	0.401056	5.66327	1.48512e-08	2.34416e-06	condition_IPF_vs_control	288.425	2.07067	0.395795	5.23167	1.67986e-07	3.17599e-05	condition_IPF_vs_control	0.0334005	0.000659412	0.00565572
PARD6B	human	375.724	-1.53577	0.244451	-6.28251	3.33149e-10	9.02401e-08	condition_IPF_vs_control	198.661	-1.01981	0.279986	-3.64236	0.000270152	0.0127689	condition_IPF_vs_control	NA	NA	NA
CLIP3	human	182.82	1.527	0.261596	5.83725	5.30698e-09	9.68876e-07	condition_IPF_vs_control	81.5401	1.40911	0.264665	5.32413	1.01435e-07	2.07326e-05	condition_IPF_vs_control	0.00297135	0.761958	0.862521
COL10A1	human	213.989	6.54394	0.904172	7.23749	4.57058e-13	2.56511e-10	condition_IPF_vs_control	77.2584	6.1456	0.913518	6.7274	1.72723e-11	1.18747e-08	condition_IPF_vs_control	0.02776	0.00464746	0.0264102
COL14A1	human	2194.52	3.08329	0.49182	6.26914	3.63058e-10	9.6516e-08	condition_IPF_vs_control	704.736	2.4336	0.479781	5.07232	3.92992e-07	6.5975e-05	condition_IPF_vs_control	0.0289604	0.00314758	0.0199035
COL17A1	human	67.6271	3.15556	0.544878	5.79131	6.98397e-09	1.24504e-06	condition_IPF_vs_control	27.1699	2.82256	0.731151	3.86044	0.000113184	0.00651954	condition_IPF_vs_control	-0.00223924	0.819431	0.891381
TAPT1	human	520.867	-0.968205	0.158744	-6.09915	1.06636e-09	2.68521e-07	condition_IPF_vs_control	257.568	-0.80703	0.188243	-4.28718	1.80959e-05	0.001564	condition_IPF_vs_control	NA	NA	NA
COL18A1	human	2867.33	1.82151	0.319143	5.7075	1.14645e-08	1.90903e-06	condition_IPF_vs_control	1249.84	1.65786	0.378556	4.37943	1.1899e-05	0.00116112	condition_IPF_vs_control	0.0200706	0.0407291	0.137615
COL1A1	human	24136.4	5.15422	0.592579	8.69795	3.37934e-18	4.26726e-15	condition_IPF_vs_control	7892.68	4.59493	0.524025	8.76854	1.81001e-18	3.42205e-15	condition_IPF_vs_control	0.0574666	4.54029e-09	1.01248e-07
COL1A2	human	35627.4	3.08385	0.526121	5.8615	4.58717e-09	8.84482e-07	condition_IPF_vs_control	13031.8	2.65292	0.489054	5.4246	5.80834e-08	1.39446e-05	condition_IPF_vs_control	0.08637	1.13081e-18	4.20284e-17
SPEG	human	66.3978	2.01759	0.332426	6.06929	1.28476e-09	3.04187e-07	condition_IPF_vs_control	22.7669	1.39654	0.386038	3.61762	0.000297323	0.0136273	condition_IPF_vs_control	NA	NA	NA
COL24A1	human	36.3749	3.37021	0.577229	5.83861	5.26377e-09	9.68876e-07	condition_IPF_vs_control	13.6018	3.07032	0.713756	4.30164	1.69537e-05	0.00149084	condition_IPF_vs_control	0.0139138	0.156047	0.343326
COL3A1	human	21009.6	4.76443	0.591008	8.06154	7.53419e-16	7.61104e-13	condition_IPF_vs_control	6817.45	4.18766	0.526727	7.95034	1.85995e-15	2.34431e-12	condition_IPF_vs_control	0.0355842	0.000284817	0.00288701
LMO7	human	2361.82	-1.06702	0.177065	-6.02615	1.67914e-09	3.79762e-07	condition_IPF_vs_control	1312.63	-0.460326	0.211745	-2.17396	0.0297079	0.270031	condition_IPF_vs_control	NA	NA	NA
KIAA0408	human	401.099	-1.81467	0.302288	-6.0031	1.93579e-09	4.31369e-07	condition_IPF_vs_control	202.416	-1.44871	0.328301	-4.41274	1.02073e-05	0.00102923	condition_IPF_vs_control	NA	NA	NA
COL5A1	human	3429.98	3.5788	0.589974	6.06602	1.31119e-09	3.05668e-07	condition_IPF_vs_control	1358.96	3.29205	0.551042	5.97422	2.31193e-09	8.3257e-07	condition_IPF_vs_control	0.0444621	5.76399e-06	8.56913e-05
COL5A2	human	2557.65	2.77411	0.602465	4.6046	4.1326e-06	0.000247515	condition_IPF_vs_control	1020.45	2.4809	0.592371	4.18809	2.81315e-05	0.00223941	condition_IPF_vs_control	0.0421502	1.71684e-05	0.000225209
COL6A1	human	4635.31	1.79319	0.340479	5.26667	1.38918e-07	1.44179e-05	condition_IPF_vs_control	1852.58	1.46145	0.339302	4.30723	1.65309e-05	0.00146216	condition_IPF_vs_control	-0.00732979	0.454921	0.671837
COL6A2	human	7099.83	2.03784	0.268822	7.58063	3.4387e-14	2.36848e-11	condition_IPF_vs_control	2736.38	1.64995	0.218486	7.55172	4.29551e-14	4.64069e-11	condition_IPF_vs_control	0.0277	0.00473726	0.0264102
COL7A1	human	142.123	3.27076	0.349924	9.34704	9.01312e-21	1.7072e-17	condition_IPF_vs_control	42.8843	2.54705	0.458617	5.55375	2.796e-08	7.29129e-06	condition_IPF_vs_control	0.00244505	0.803161	0.888474
COLEC11	human	56.0025	2.31486	0.443643	5.21785	1.81013e-07	1.8286e-05	condition_IPF_vs_control	25.8008	2.25684	0.502712	4.48933	7.14469e-06	0.00076101	condition_IPF_vs_control	-0.00358757	0.714566	0.844558
LNX2	human	334.448	-1.08831	0.184262	-5.90634	3.49787e-09	7.0671e-07	condition_IPF_vs_control	169.048	-0.83713	0.276329	-3.02946	0.00244988	0.0602511	condition_IPF_vs_control	NA	NA	NA
COMP	human	850.752	5.50872	0.525003	10.4928	9.32687e-26	2.8266e-22	condition_IPF_vs_control	286.108	4.99607	0.510388	9.78877	1.25816e-22	6.34324e-19	condition_IPF_vs_control	0.0299198	0.00228224	0.0149688
CPXM1	human	217.377	4.07884	0.544394	7.49245	6.75994e-14	4.09734e-11	condition_IPF_vs_control	70.5992	3.47258	0.599837	5.78921	7.07195e-09	2.3623e-06	condition_IPF_vs_control	-0.0245399	0.0123471	0.051951
CRABP2	human	151.049	4.64233	0.560935	8.27606	1.27319e-16	1.37805e-13	condition_IPF_vs_control	43.9356	3.90646	0.53091	7.35805	1.86618e-13	1.76412e-10	condition_IPF_vs_control	0.00548059	0.576356	0.771769
CRLF1	human	400.543	2.55272	0.370548	6.88905	5.61667e-12	2.4317e-09	condition_IPF_vs_control	142.886	2.06966	0.50422	4.10467	4.049e-05	0.00287517	condition_IPF_vs_control	-0.00724935	0.459886	0.674701
CST2	human	149.528	5.59409	0.888915	6.29317	3.1105e-10	8.7284e-08	condition_IPF_vs_control	82.8691	5.82682	0.915877	6.36201	1.99127e-10	1.00393e-07	condition_IPF_vs_control	0.0302897	0.00201135	0.0144687
LMTK2	human	308.124	-1.34563	0.230342	-5.84189	5.16122e-09	9.65531e-07	condition_IPF_vs_control	156.851	-1.0176	0.27177	-3.74434	0.000180869	0.0093049	condition_IPF_vs_control	NA	NA	NA
CST5	human	41.1449	2.67388	0.590757	4.5262	6.00529e-06	0.000337643	condition_IPF_vs_control	21.9275	2.84577	0.659031	4.31811	1.57373e-05	0.00142531	condition_IPF_vs_control	0.00479482	0.62498	0.796403
CTHRC1	human	694.954	4.34168	0.719397	6.03516	1.588e-09	3.64591e-07	condition_IPF_vs_control	228.896	3.78664	0.657361	5.76037	8.39282e-09	2.70088e-06	condition_IPF_vs_control	0.0115594	0.238619	0.462713
CTSK	human	834.911	2.18816	0.37029	5.90931	3.43549e-09	7.03485e-07	condition_IPF_vs_control	298.707	1.67332	0.348428	4.80247	1.5672e-06	0.000221532	condition_IPF_vs_control	-0.00534052	0.586142	0.775707
CX3CL1	human	2107.69	2.76211	0.509956	5.41638	6.08187e-08	7.19989e-06	condition_IPF_vs_control	1523.1	3.43589	0.475203	7.23035	4.81762e-13	4.28627e-10	condition_IPF_vs_control	-0.0367764	0.000176564	0.00187494
PTPN21	human	427.584	-1.15665	0.200927	-5.75655	8.5851e-09	1.51267e-06	condition_IPF_vs_control	228.88	-0.65539	0.241181	-2.71742	0.00657925	0.113857	condition_IPF_vs_control	NA	NA	NA
CXCL10	human	2243.52	4.8071	1.2054	3.98798	6.66389e-05	0.00231822	condition_IPF_vs_control	1605.59	5.41515	1.28694	4.20776	2.57917e-05	0.00209342	condition_IPF_vs_control	-0.0929577	2.15997e-21	1.20418e-19
CXCL11	human	512.247	4.63635	1.3043	3.55466	0.000378469	0.00868931	condition_IPF_vs_control	339.068	5.12988	1.31655	3.89647	9.7604e-05	0.00588151	condition_IPF_vs_control	-0.0424351	1.50516e-05	0.000209781
CXCL12	human	1164.23	1.91386	0.337369	5.67291	1.40392e-08	2.23933e-06	condition_IPF_vs_control	458.866	1.56161	0.419409	3.72336	0.000196588	0.00978092	condition_IPF_vs_control	0.0279462	0.00437886	0.025697
PLIN5	human	125.983	-1.84781	0.32333	-5.71495	1.09734e-08	1.84756e-06	condition_IPF_vs_control	59.246	-1.9178	0.408531	-4.69437	2.67429e-06	0.000342785	condition_IPF_vs_control	NA	NA	NA
CXCL14	human	494.025	5.20288	0.489462	10.6298	2.16606e-26	8.20557e-23	condition_IPF_vs_control	178.743	4.80905	0.469008	10.2537	1.13931e-24	8.61605e-21	condition_IPF_vs_control	-0.0185895	0.0580605	0.181767
NRGN	human	1223.45	-1.59651	0.280108	-5.69962	1.20076e-08	1.97774e-06	condition_IPF_vs_control	603.662	-1.39556	0.263376	-5.29872	1.16619e-07	2.29073e-05	condition_IPF_vs_control	NA	NA	NA
DCHS1	human	279.67	1.16228	0.321368	3.61665	0.000298444	0.00737736	condition_IPF_vs_control	137.069	1.22252	0.311107	3.92957	8.50975e-05	0.00523211	condition_IPF_vs_control	0.0005067	0.958804	0.970329
DCLK1	human	183.384	1.9342	0.398926	4.84851	1.24393e-06	8.76712e-05	condition_IPF_vs_control	73.2504	1.61966	0.388276	4.1714	3.02729e-05	0.00237243	condition_IPF_vs_control	-0.00503915	0.607453	0.78757
DDIT4	human	2721.9	2.2216	0.352267	6.30658	2.85262e-10	8.47564e-08	condition_IPF_vs_control	1005.27	1.76386	0.328165	5.37493	7.66131e-08	1.67938e-05	condition_IPF_vs_control	0.00228412	0.815877	0.891381
DENND2A	human	151.799	1.28086	0.325889	3.93034	8.48247e-05	0.00278214	condition_IPF_vs_control	75.5565	1.37089	0.363673	3.76958	0.000163523	0.00866067	condition_IPF_vs_control	-0.00117456	0.90469	0.947164
ADGRV1	human	124.018	-1.5645	0.276648	-5.65519	1.55671e-08	2.43183e-06	condition_IPF_vs_control	61.0982	-1.35975	0.33417	-4.06903	4.72097e-05	0.003202	condition_IPF_vs_control	NA	NA	NA
MMP7	human	1218.02	2.46144	0.435636	5.65023	1.60235e-08	2.47759e-06	condition_IPF_vs_control	384.388	1.73461	0.551593	3.14473	0.00166239	0.0467354	condition_IPF_vs_control	NA	NA	NA
FAM167A	human	105.16	-1.85522	0.329962	-5.62253	1.88178e-08	2.88026e-06	condition_IPF_vs_control	54.8744	-1.27578	0.349045	-3.65504	0.000257139	0.0122303	condition_IPF_vs_control	NA	NA	NA
PRR5	human	164.761	1.46718	0.261112	5.61898	1.92085e-08	2.91066e-06	condition_IPF_vs_control	64.166	1.0728	0.295001	3.6366	0.000276257	0.0129764	condition_IPF_vs_control	NA	NA	NA
SIL1	human	709.991	0.81933	0.146289	5.60076	2.13412e-08	3.20182e-06	condition_IPF_vs_control	303.895	0.5805	0.202366	2.86857	0.00412331	0.0844446	condition_IPF_vs_control	NA	NA	NA
DGKA	human	275.903	1.24137	0.260955	4.75703	1.96465e-06	0.0001341	condition_IPF_vs_control	115.586	0.978247	0.224624	4.35505	1.33038e-05	0.00124209	condition_IPF_vs_control	-0.00187514	0.848401	0.909584
MPO	human	99.9119	-3.19434	0.571669	-5.58775	2.30033e-08	3.38417e-06	condition_IPF_vs_control	46.6725	-3.4081	0.717444	-4.75034	2.03079e-06	0.000267093	condition_IPF_vs_control	NA	NA	NA
DIO2	human	168.131	6.77095	0.954143	7.09637	1.28076e-12	6.9312e-10	condition_IPF_vs_control	51.9205	6.14743	0.956025	6.43019	1.27444e-10	6.64688e-08	condition_IPF_vs_control	0.0162947	0.0966633	0.247769
DNM1	human	113.847	2.61821	0.436387	5.99973	1.97643e-09	4.34042e-07	condition_IPF_vs_control	39.6555	2.10203	0.432703	4.85791	1.18634e-06	0.000177657	condition_IPF_vs_control	-0.00250597	0.798362	0.888474
ITLN2	human	121.277	-3.33323	0.598808	-5.56645	2.59985e-08	3.71729e-06	condition_IPF_vs_control	62.2162	-2.39573	0.839668	-2.85319	0.00432834	0.0871719	condition_IPF_vs_control	NA	NA	NA
ECM1	human	693.959	1.76351	0.345298	5.1072	3.26965e-07	2.98464e-05	condition_IPF_vs_control	327.408	1.74735	0.351115	4.97657	6.47203e-07	0.000100917	condition_IPF_vs_control	0.00866396	0.3771	0.600667
IRX2	human	780.837	-1.38719	0.250301	-5.5421	2.98872e-08	4.19335e-06	condition_IPF_vs_control	385.714	-1.20068	0.291024	-4.12571	3.69594e-05	0.00274025	condition_IPF_vs_control	NA	NA	NA
MGAM	human	119.006	-2.75307	0.497131	-5.53791	3.06095e-08	4.25529e-06	condition_IPF_vs_control	65.451	-1.58274	0.396087	-3.99594	6.4437e-05	0.004095	condition_IPF_vs_control	NA	NA	NA
EFEMP2	human	1078.15	1.73334	0.341916	5.06949	3.98882e-07	3.41483e-05	condition_IPF_vs_control	479.55	1.60543	0.322089	4.98443	6.2145e-07	9.89413e-05	condition_IPF_vs_control	0.0335954	0.00061298	0.00565572
WWC1	human	451.546	-1.12896	0.203951	-5.53545	3.10425e-08	4.26882e-06	condition_IPF_vs_control	224.458	-0.937696	0.287435	-3.26229	0.00110516	0.0357169	condition_IPF_vs_control	NA	NA	NA
EGFLAM	human	38.9165	3.68037	0.640777	5.74361	9.26812e-09	1.59591e-06	condition_IPF_vs_control	18.9281	3.71635	0.73975	5.02379	5.06614e-07	8.15163e-05	condition_IPF_vs_control	0.0024242	0.804806	0.888474
ELN	human	5655.95	2.04634	0.498825	4.10231	4.09043e-05	0.00157716	condition_IPF_vs_control	2656.67	2.0237	0.491425	4.11803	3.82125e-05	0.00279443	condition_IPF_vs_control	0.0604543	6.89083e-10	1.70739e-08
WWC2	human	785.892	-1.38	0.250804	-5.50232	3.74821e-08	4.98215e-06	condition_IPF_vs_control	412.711	-0.914126	0.288051	-3.17349	0.00150621	0.0437159	condition_IPF_vs_control	NA	NA	NA
EMID1	human	283.501	1.65539	0.287774	5.75239	8.79906e-09	1.53255e-06	condition_IPF_vs_control	115.643	1.36114	0.309291	4.40083	1.07836e-05	0.00107304	condition_IPF_vs_control	0.0062797	0.522055	0.73219
SHH	human	64.5143	-1.46861	0.268121	-5.4774	4.31619e-08	5.63821e-06	condition_IPF_vs_control	32.7038	-1.1755	0.33083	-3.55317	0.000380618	0.0163547	condition_IPF_vs_control	NA	NA	NA
HSD17B6	human	778.694	-2.25318	0.411681	-5.47311	4.42201e-08	5.67853e-06	condition_IPF_vs_control	385.646	-1.94344	0.456842	-4.25407	2.09922e-05	0.00174455	condition_IPF_vs_control	NA	NA	NA
ENTPD1	human	644.604	1.16048	0.22542	5.14809	2.63148e-07	2.49217e-05	condition_IPF_vs_control	311.283	1.1969	0.258561	4.62907	3.67313e-06	0.000430668	condition_IPF_vs_control	0.0104282	0.287731	0.505228
FAM20C	human	849.71	1.34658	0.272374	4.94386	7.65903e-07	5.89123e-05	condition_IPF_vs_control	369.348	1.16287	0.272816	4.26246	2.02187e-05	0.00168954	condition_IPF_vs_control	0.0266209	0.00664127	0.0321957
LY6D	human	47.2133	5.71238	1.04652	5.45846	4.80277e-08	6.00044e-06	condition_IPF_vs_control	5.19803	3.25425	1.61327	2.01718	0.0436767	0.333305	condition_IPF_vs_control	NA	NA	NA
FAM43B	human	20.0075	3.83861	0.857099	4.4786	7.5134e-06	0.000402299	condition_IPF_vs_control	11.4094	4.12986	0.94368	4.37634	1.20691e-05	0.00117016	condition_IPF_vs_control	-0.0110264	0.260968	0.469322
CACNG4	human	79.1417	-1.44227	0.264278	-5.45742	4.83108e-08	6.00044e-06	condition_IPF_vs_control	43.8398	-0.723528	0.318064	-2.27479	0.0229186	0.236425	condition_IPF_vs_control	NA	NA	NA
FBLN1	human	11069.9	1.37371	0.305002	4.50395	6.6702e-06	0.000363574	condition_IPF_vs_control	4799.5	1.18473	0.308387	3.84171	0.000122181	0.00689547	condition_IPF_vs_control	0.0196738	0.0448761	0.149364
TMEM97	human	609.561	-2.09342	0.384318	-5.4471	5.11977e-08	6.25644e-06	condition_IPF_vs_control	292.281	-2.02791	0.396425	-5.11549	3.12925e-07	5.44022e-05	condition_IPF_vs_control	NA	NA	NA
TC2N	human	571.48	-1.16829	0.214821	-5.43842	5.37541e-08	6.50254e-06	condition_IPF_vs_control	270.864	-1.18018	0.222047	-5.31501	1.06653e-07	2.15084e-05	condition_IPF_vs_control	NA	NA	NA
FBLN2	human	871.659	3.37359	0.218897	15.4118	1.36451e-53	2.06765e-49	condition_IPF_vs_control	361.937	3.15169	0.243276	12.9552	2.19527e-38	3.32035e-34	condition_IPF_vs_control	-0.018135	0.0644726	0.194289
FBLN7	human	61.7763	2.60821	0.493853	5.28135	1.28237e-07	1.34943e-05	condition_IPF_vs_control	26.1746	2.41048	0.484117	4.97912	6.3874e-07	0.000100635	condition_IPF_vs_control	0.0127423	0.193926	0.393552
FBN1	human	2193.11	1.89169	0.394631	4.79357	1.63836e-06	0.000113361	condition_IPF_vs_control	924.752	1.66773	0.447799	3.72428	0.000195875	0.00977757	condition_IPF_vs_control	0.00913866	0.351519	0.576388
FES	human	438.344	1.18786	0.267332	4.44337	8.85598e-06	0.00046274	condition_IPF_vs_control	212.611	1.2216	0.263201	4.64133	3.46169e-06	0.000409047	condition_IPF_vs_control	-0.0112568	0.251135	0.465899
GASK1A	human	101.209	1.88713	0.349878	5.39367	6.90324e-08	8.04652e-06	condition_IPF_vs_control	36.9554	1.36849	0.400516	3.41683	0.000633552	0.023429	condition_IPF_vs_control	NA	NA	NA
FHL2	human	249.793	2.53339	0.488861	5.18222	2.19257e-07	2.14348e-05	condition_IPF_vs_control	106.133	2.35539	0.391774	6.01212	1.83111e-09	6.9239e-07	condition_IPF_vs_control	0.00357147	0.715791	0.844558
CRTAC1	human	860.656	-2.68064	0.498445	-5.378	7.53178e-08	8.64614e-06	condition_IPF_vs_control	400.521	-2.92538	0.551263	-5.30669	1.11637e-07	2.22172e-05	condition_IPF_vs_control	NA	NA	NA
FMO1	human	68.5423	4.61758	0.682589	6.76481	1.33481e-11	5.18624e-09	condition_IPF_vs_control	19.4621	3.84988	0.670371	5.74291	9.30656e-09	2.9267e-06	condition_IPF_vs_control	0.0138293	0.158577	0.343326
FZD5	human	363.517	-1.35494	0.252391	-5.36842	7.94293e-08	8.98203e-06	condition_IPF_vs_control	180.72	-1.14511	0.320725	-3.57039	0.000356448	0.0155368	condition_IPF_vs_control	NA	NA	NA
FNDC1	human	256.975	4.88519	0.428981	11.3879	4.80512e-30	3.6406e-26	condition_IPF_vs_control	123.322	4.92375	0.521157	9.44773	3.4627e-21	1.04747e-17	condition_IPF_vs_control	-0.0077523	0.429347	0.651323
FNDC4	human	123.812	2.66577	0.389623	6.84192	7.81408e-12	3.28907e-09	condition_IPF_vs_control	49.5119	2.38811	0.379033	6.30053	2.96622e-10	1.44723e-07	condition_IPF_vs_control	0.000887382	0.927919	0.962447
STEAP3	human	313.301	1.2988	0.242809	5.34905	8.84185e-08	9.77961e-06	condition_IPF_vs_control	127.158	0.957526	0.330501	2.8972	0.00376512	0.0795354	condition_IPF_vs_control	NA	NA	NA
FSTL3	human	2141.81	1.57544	0.47395	3.32406	0.00088716	0.0161382	condition_IPF_vs_control	1197.17	1.87948	0.456841	4.11408	3.88728e-05	0.00282179	condition_IPF_vs_control	NA	NA	NA
WDR72	human	13.9064	-3.28175	0.618118	-5.30925	1.10076e-07	1.19998e-05	condition_IPF_vs_control	7.12146	-2.43319	0.770036	-3.15984	0.00157854	0.0451332	condition_IPF_vs_control	NA	NA	NA
GAMT	human	273.366	1.62981	0.293083	5.56091	2.68372e-08	3.8006e-06	condition_IPF_vs_control	110.786	1.32355	0.324597	4.07753	4.55174e-05	0.00312932	condition_IPF_vs_control	-0.000659277	0.946415	0.970329
RAB17	human	432.362	-1.53267	0.289098	-5.30156	1.14817e-07	1.23392e-05	condition_IPF_vs_control	221.95	-1.14795	0.352889	-3.25301	0.0011419	0.036208	condition_IPF_vs_control	NA	NA	NA
GAS6	human	3144.78	1.11082	0.228833	4.85428	1.20826e-06	8.55549e-05	condition_IPF_vs_control	1549.16	1.18572	0.243232	4.87487	1.08879e-06	0.00016468	condition_IPF_vs_control	0.0506936	2.3258e-07	3.98965e-06
GLI1	human	36.7291	3.51591	0.667868	5.26438	1.40665e-07	1.44999e-05	condition_IPF_vs_control	15.3687	3.29867	0.710656	4.64173	3.4551e-06	0.000409047	condition_IPF_vs_control	0.00310024	0.751964	0.862521
GLT8D2	human	196.278	2.19608	0.313947	6.99507	2.65125e-12	1.33915e-09	condition_IPF_vs_control	80.7206	1.94875	0.313411	6.21787	5.03944e-10	2.24181e-07	condition_IPF_vs_control	0.0173627	0.0767016	0.208591
GPR161	human	150.177	1.32132	0.350377	3.77115	0.000162499	0.00465731	condition_IPF_vs_control	74.9651	1.42381	0.374628	3.8006	0.000144347	0.00788177	condition_IPF_vs_control	0.00458544	0.640172	0.802013
GXYLT2	human	177.392	2.1197	0.489109	4.33379	1.46561e-05	0.000711807	condition_IPF_vs_control	63.6806	1.61508	0.385583	4.18866	2.80603e-05	0.00223941	condition_IPF_vs_control	0.00420043	0.668499	0.815207
GZMB	human	382.724	2.6108	0.689393	3.7871	0.000152417	0.00445863	condition_IPF_vs_control	214.541	2.87889	0.637833	4.51355	6.37521e-06	0.000693705	condition_IPF_vs_control	-0.0221787	0.0237433	0.088246
OAF	human	456.148	1.73572	0.332394	5.22186	1.77131e-07	1.81065e-05	condition_IPF_vs_control	169.497	1.26163	0.36534	3.4533	0.000553778	0.0212586	condition_IPF_vs_control	NA	NA	NA
HABP2	human	34.1331	3.6103	0.731349	4.9365	7.95376e-07	6.02617e-05	condition_IPF_vs_control	17.3681	3.75376	0.877044	4.28001	1.86883e-05	0.00159073	condition_IPF_vs_control	0.00434954	0.657469	0.815207
HLA-DQB2	human	147.63	2.58952	0.53129	4.87401	1.09355e-06	7.85337e-05	condition_IPF_vs_control	71.0121	2.60835	0.654651	3.98433	6.76698e-05	0.00428245	condition_IPF_vs_control	-0.0168906	0.0850672	0.225833
MGST1	human	6700.89	-1.46656	0.281833	-5.20365	1.95416e-07	1.96102e-05	condition_IPF_vs_control	3093.31	-1.63825	0.39584	-4.13866	3.49337e-05	0.00264186	condition_IPF_vs_control	NA	NA	NA
HMCN1	human	649.268	1.52387	0.312187	4.88127	1.05407e-06	7.75358e-05	condition_IPF_vs_control	290.581	1.40546	0.314687	4.4662	7.96202e-06	0.000830521	condition_IPF_vs_control	0.0138304	0.158542	0.343326
MSMO1	human	1693.14	-1.62787	0.313536	-5.19196	2.08089e-07	2.0609e-05	condition_IPF_vs_control	872.9	-1.20044	0.319853	-3.75309	0.000174669	0.00909908	condition_IPF_vs_control	NA	NA	NA
SLC39A8	human	3733.31	-1.50434	0.289811	-5.19074	2.09456e-07	2.06097e-05	condition_IPF_vs_control	1916.47	-1.1193	0.272113	-4.11337	3.8992e-05	0.00282179	condition_IPF_vs_control	NA	NA	NA
HMCN2	human	74.836	3.28796	0.601065	5.47023	4.49458e-08	5.72322e-06	condition_IPF_vs_control	26.5067	2.8157	0.554656	5.07648	3.84495e-07	6.53426e-05	condition_IPF_vs_control	0.00318689	0.745269	0.862521
GTF2H2	human	125.612	-1.89097	0.365336	-5.17597	2.26735e-07	2.20238e-05	condition_IPF_vs_control	62.4185	-1.61991	0.399541	-4.05444	5.02547e-05	0.00334847	condition_IPF_vs_control	NA	NA	NA
HPSE2	human	69.1998	2.72976	0.676844	4.03307	5.50522e-05	0.0020053	condition_IPF_vs_control	25.0096	2.29107	0.549669	4.1681	3.07155e-05	0.00238242	condition_IPF_vs_control	0.00841633	0.390889	0.613861
SH3GL2	human	22.2773	-2.68573	0.521057	-5.1544	2.54443e-07	2.44534e-05	condition_IPF_vs_control	11.9028	-1.63918	0.758555	-2.16093	0.0307009	0.274439	condition_IPF_vs_control	NA	NA	NA
CHI3L2	human	1338.35	-2.80881	0.545559	-5.14849	2.62592e-07	2.49217e-05	condition_IPF_vs_control	622.526	-3.08206	0.50984	-6.04515	1.4927e-09	5.78899e-07	condition_IPF_vs_control	NA	NA	NA
HR	human	49.5547	2.61516	0.525441	4.97707	6.45546e-07	5.04638e-05	condition_IPF_vs_control	22.6128	2.52506	0.591308	4.2703	1.95207e-05	0.00164028	condition_IPF_vs_control	-0.000471949	0.961627	0.970329
CSF3R	human	1571.84	-1.50905	0.293832	-5.13577	2.80999e-07	2.62838e-05	condition_IPF_vs_control	794.318	-1.19477	0.313538	-3.81061	0.000138622	0.00765202	condition_IPF_vs_control	NA	NA	NA
ARHGAP35	human	691.461	-0.827698	0.16113	-5.13682	2.79431e-07	2.62838e-05	condition_IPF_vs_control	334.549	-0.750138	0.201182	-3.72865	0.000192506	0.00970551	condition_IPF_vs_control	NA	NA	NA
FOXA2	human	310.698	-1.44842	0.28218	-5.13295	2.85238e-07	2.65166e-05	condition_IPF_vs_control	151.945	-1.29691	0.451225	-2.87419	0.00405064	0.0834687	condition_IPF_vs_control	NA	NA	NA
CNTN6	human	64.968	-1.66271	0.324151	-5.12943	2.90616e-07	2.68519e-05	condition_IPF_vs_control	36.9832	-0.742602	0.363924	-2.04054	0.0412968	0.322716	condition_IPF_vs_control	NA	NA	NA
CCDC102A	human	104.735	1.22852	0.239586	5.12768	2.93335e-07	2.69388e-05	condition_IPF_vs_control	50.3305	1.23441	0.333421	3.70226	0.00021369	0.0104449	condition_IPF_vs_control	NA	NA	NA
HS6ST1	human	611.961	1.11161	0.239627	4.63892	3.50234e-06	0.000218399	condition_IPF_vs_control	296.574	1.15205	0.269024	4.28234	1.84942e-05	0.00158935	condition_IPF_vs_control	0.017847	0.0688301	0.195957
IL6R	human	471.662	-1.23764	0.243003	-5.09311	3.52236e-07	3.17517e-05	condition_IPF_vs_control	227.237	-1.17844	0.269019	-4.38052	1.18396e-05	0.00116112	condition_IPF_vs_control	NA	NA	NA
CD46	human	3223.01	-0.493458	0.0969065	-5.0921	3.54124e-07	3.17517e-05	condition_IPF_vs_control	1613.7	-0.320777	0.117937	-2.71989	0.00653035	0.113354	condition_IPF_vs_control	NA	NA	NA
HSPG2	human	2507.98	1.92827	0.348831	5.5278	3.24265e-08	4.38714e-06	condition_IPF_vs_control	976.421	1.55274	0.35989	4.31448	1.59976e-05	0.00143174	condition_IPF_vs_control	0.0334651	0.000643679	0.00565572
CYP51A1	human	2050.39	-1.49918	0.29451	-5.09043	3.5726e-07	3.18445e-05	condition_IPF_vs_control	1047.98	-1.1332	0.297077	-3.81449	0.000136462	0.00757798	condition_IPF_vs_control	NA	NA	NA
OTUD1	human	664.757	-1.54955	0.304831	-5.08331	3.70908e-07	3.28677e-05	condition_IPF_vs_control	339.786	-1.17827	0.326273	-3.61132	0.000304646	0.0138788	condition_IPF_vs_control	NA	NA	NA
FAM177A1	human	1859.23	-0.733303	0.144371	-5.07931	3.7881e-07	3.33727e-05	condition_IPF_vs_control	955.229	-0.455083	0.14549	-3.12794	0.00176035	0.048917	condition_IPF_vs_control	NA	NA	NA
CPT1C	human	53.3337	2.47222	0.487034	5.07608	3.85304e-07	3.35546e-05	condition_IPF_vs_control	16.9953	1.86423	0.718011	2.59638	0.00942127	0.141506	condition_IPF_vs_control	NA	NA	NA
HTRA1	human	1366.07	1.62989	0.391616	4.16197	3.15516e-05	0.00131349	condition_IPF_vs_control	550.223	1.30378	0.341849	3.81392	0.000136779	0.00757798	condition_IPF_vs_control	0.0255336	0.00923009	0.0411662
IDO1	human	525.265	3.44059	0.856474	4.01716	5.89047e-05	0.00212015	condition_IPF_vs_control	388.866	4.12172	0.796766	5.17307	2.30282e-07	4.07104e-05	condition_IPF_vs_control	-0.047205	1.47251e-06	2.34549e-05
IFNG	human	22.9354	3.97077	1.02754	3.86435	0.000111386	0.00347292	condition_IPF_vs_control	15.1553	4.46076	1.08499	4.11133	3.93388e-05	0.00283333	condition_IPF_vs_control	0.00462815	0.63706	0.802013
MPP7	human	397.037	-1.06029	0.209127	-5.07005	3.97704e-07	3.41483e-05	condition_IPF_vs_control	199.331	-0.82171	0.281369	-2.9204	0.00349586	0.0762985	condition_IPF_vs_control	NA	NA	NA
GDPD5	human	140.25	1.3096	0.258506	5.06602	4.06224e-07	3.43883e-05	condition_IPF_vs_control	59.1879	1.06281	0.312379	3.40231	0.000668185	0.0243292	condition_IPF_vs_control	NA	NA	NA
PHACTR1	human	789.944	-1.43437	0.283087	-5.06688	4.04379e-07	3.43883e-05	condition_IPF_vs_control	399.82	-1.12671	0.31222	-3.60872	0.000307707	0.0139762	condition_IPF_vs_control	NA	NA	NA
DEFA4	human	130.438	-5.11788	1.01201	-5.05713	4.25615e-07	3.58297e-05	condition_IPF_vs_control	62.3187	-4.89594	1.05481	-4.64154	3.45825e-06	0.000409047	condition_IPF_vs_control	NA	NA	NA
IGDCC4	human	43.3426	5.707	0.965299	5.91216	3.37656e-09	7.00891e-07	condition_IPF_vs_control	13.414	5.10288	0.976517	5.22559	1.736e-07	3.24161e-05	condition_IPF_vs_control	-0.00887815	0.365419	0.586247
IGFBP7	human	16982.8	1.4109	0.34171	4.12896	3.64411e-05	0.00146083	condition_IPF_vs_control	8685.06	1.55279	0.341693	4.54439	5.50938e-06	0.000617254	condition_IPF_vs_control	0.0890157	9.66693e-20	4.31145e-18
IGFL2	human	34.7835	7.2943	1.16108	6.28235	3.33495e-10	9.02401e-08	condition_IPF_vs_control	10.3323	6.58923	1.26609	5.20439	1.94637e-07	3.55947e-05	condition_IPF_vs_control	-0.0158354	0.106436	0.269718
IGLC3	human	18184.6	4.28535	1.15989	3.6946	0.00022023	0.00587524	condition_IPF_vs_control	7966.19	4.16127	1.06979	3.88982	0.00010032	0.00593783	condition_IPF_vs_control	-0.104088	1.94102e-26	2.16423e-24
IL2RA	human	164.535	2.1169	0.521718	4.05756	4.9588e-05	0.0018238	condition_IPF_vs_control	79.8739	2.15459	0.516905	4.16825	3.06943e-05	0.00238242	condition_IPF_vs_control	0.0132209	0.177707	0.377416
HMGCS1	human	1087.86	-1.78815	0.355134	-5.03516	4.77458e-07	3.88447e-05	condition_IPF_vs_control	556.168	-1.37042	0.352349	-3.88938	0.000100501	0.00593783	condition_IPF_vs_control	NA	NA	NA
GCNT2	human	204.697	-1.01969	0.202544	-5.03439	4.79374e-07	3.88447e-05	condition_IPF_vs_control	101.158	-0.85925	0.271243	-3.16783	0.00153582	0.0442048	condition_IPF_vs_control	NA	NA	NA
ITGA11	human	189.651	3.60498	0.810507	4.4478	8.6753e-06	0.000456447	condition_IPF_vs_control	79.8768	3.42278	0.800017	4.27838	1.88259e-05	0.00159073	condition_IPF_vs_control	0.0420021	1.83778e-05	0.000227681
ITM2C	human	947.849	1.7297	0.455639	3.79621	0.000146926	0.00434838	condition_IPF_vs_control	457.642	1.75893	0.471179	3.73303	0.000189192	0.00963326	condition_IPF_vs_control	-0.0139395	0.155284	0.343326
KCTD17	human	180.591	1.44106	0.300475	4.79594	1.61917e-06	0.000112547	condition_IPF_vs_control	83.0481	1.36731	0.352347	3.88058	0.000104206	0.00613275	condition_IPF_vs_control	0.00570472	0.56086	0.763644
KIAA1755	human	51.6883	3.27874	0.490342	6.68666	2.28329e-11	8.43871e-09	condition_IPF_vs_control	16.7086	2.68928	0.560375	4.79906	1.5941e-06	0.000223247	condition_IPF_vs_control	-0.00747752	0.445883	0.671837
DGAT2	human	135.931	-1.89071	0.378499	-4.99529	5.87481e-07	4.63651e-05	condition_IPF_vs_control	68.768	-1.50106	0.442719	-3.39054	0.000697544	0.0251199	condition_IPF_vs_control	NA	NA	NA
RETREG1	human	345.025	-1.57147	0.315752	-4.97691	6.46075e-07	5.04638e-05	condition_IPF_vs_control	175.219	-1.22972	0.326864	-3.76218	0.000168437	0.00881524	condition_IPF_vs_control	NA	NA	NA
KLHL25	human	80.8943	1.81383	0.349015	5.19698	2.02552e-07	2.01926e-05	condition_IPF_vs_control	43.1913	2.01123	0.359327	5.59721	2.17829e-08	6.10122e-06	condition_IPF_vs_control	-0.00311132	0.751107	0.862521
HPCAL1	human	1921.21	-1.05929	0.212944	-4.97447	6.54247e-07	5.08401e-05	condition_IPF_vs_control	978.787	-0.773464	0.193347	-4.0004	6.32347e-05	0.00404284	condition_IPF_vs_control	NA	NA	NA
KRT5	human	174.74	4.29721	0.680928	6.31081	2.77582e-10	8.41239e-08	condition_IPF_vs_control	39.281	3.12682	0.500469	6.24778	4.16327e-10	1.90817e-07	condition_IPF_vs_control	0.0111678	0.254904	0.465899
KRT8	human	2518.21	1.38956	0.275463	5.04446	4.54811e-07	3.76598e-05	condition_IPF_vs_control	1373	1.65556	0.354244	4.67351	2.96092e-06	0.000367081	condition_IPF_vs_control	0.00394738	0.687381	0.833076
LAMP5	human	70.2289	3.78824	0.689949	5.49061	4.00544e-08	5.27778e-06	condition_IPF_vs_control	30.136	3.69445	0.846499	4.36439	1.27479e-05	0.00121266	condition_IPF_vs_control	0.019208	0.0501929	0.164603
CTSE	human	1386.49	1.41437	0.286379	4.93879	7.86094e-07	5.98577e-05	condition_IPF_vs_control	634.452	1.33543	0.377733	3.53539	0.000407176	0.0169211	condition_IPF_vs_control	NA	NA	NA
LDLRAD4	human	271.89	1.4227	0.343693	4.13946	3.48126e-05	0.00140977	condition_IPF_vs_control	126.438	1.38225	0.353296	3.91244	9.13667e-05	0.00557227	condition_IPF_vs_control	0.000612741	0.950193	0.970329
LGALS1	human	11595.2	1.25409	0.29996	4.18085	2.90422e-05	0.00123965	condition_IPF_vs_control	5156.03	1.11499	0.278749	3.99998	6.3349e-05	0.00404284	condition_IPF_vs_control	0.0178724	0.0684371	0.195957
IGKV4-1	human	46.1676	4.42966	0.898905	4.92784	8.31441e-07	6.23704e-05	condition_IPF_vs_control	14.938	3.95429	1.20439	3.28324	0.00102622	0.0338161	condition_IPF_vs_control	NA	NA	NA
LGALS2	human	28.3206	3.40364	0.759372	4.48218	7.38838e-06	0.00039842	condition_IPF_vs_control	11.701	3.19165	0.769846	4.14584	3.38573e-05	0.00257333	condition_IPF_vs_control	0.0177647	0.0701194	0.195957
MS4A3	human	69.6233	-5.04746	1.03026	-4.89923	9.62136e-07	7.14669e-05	condition_IPF_vs_control	33.1415	-4.85789	1.19371	-4.06958	4.70977e-05	0.003202	condition_IPF_vs_control	NA	NA	NA
LOXL1	human	511.407	3.07239	0.525491	5.8467	5.01415e-09	9.49742e-07	condition_IPF_vs_control	208.751	2.82316	0.501315	5.63152	1.78629e-08	5.19569e-06	condition_IPF_vs_control	0.0104492	0.286758	0.505228
LOXL2	human	239.224	2.15158	0.401579	5.3578	8.42424e-08	9.38622e-06	condition_IPF_vs_control	114.746	2.16579	0.388574	5.57369	2.49393e-08	6.66098e-06	condition_IPF_vs_control	0.00663916	0.498515	0.717219
INSYN2A	human	48.111	3.45123	0.707775	4.87616	1.08168e-06	7.82981e-05	condition_IPF_vs_control	18.1892	2.99343	0.878976	3.40559	0.000660214	0.0241756	condition_IPF_vs_control	NA	NA	NA
LRRC17	human	174.381	4.82812	0.635903	7.59254	3.13697e-14	2.26355e-11	condition_IPF_vs_control	59.7117	4.34228	0.665736	6.52252	6.91338e-11	4.02173e-08	condition_IPF_vs_control	0.0187329	0.0561502	0.180586
DLC1	human	1621.7	-1.1608	0.238086	-4.87554	1.08511e-06	7.82981e-05	condition_IPF_vs_control	856.986	-0.714295	0.26798	-2.66548	0.00768795	0.124898	condition_IPF_vs_control	NA	NA	NA
ESRP1	human	430.637	-1.26379	0.259208	-4.87557	1.08493e-06	7.82981e-05	condition_IPF_vs_control	209.989	-1.15064	0.366587	-3.13878	0.00169654	0.0475188	condition_IPF_vs_control	NA	NA	NA
LRRN1	human	81.728	2.17165	0.505869	4.29291	1.76344e-05	0.000827287	condition_IPF_vs_control	33.5671	1.92698	0.488779	3.94244	8.0656e-05	0.00502025	condition_IPF_vs_control	-0.014575	0.137304	0.322304
LTBP2	human	3300.51	1.57658	0.297205	5.30467	1.12877e-07	1.22173e-05	condition_IPF_vs_control	1589.23	1.60053	0.287216	5.57256	2.51025e-08	6.66098e-06	condition_IPF_vs_control	0.0611018	4.52468e-10	1.26125e-08
LUM	human	13851.3	2.16629	0.471024	4.59911	4.2429e-06	0.000252128	condition_IPF_vs_control	5521.24	1.84722	0.4252	4.34436	1.39679e-05	0.0012882	condition_IPF_vs_control	0.0637038	7.98945e-11	2.54521e-09
LUZP2	human	40.9222	4.62481	1.06819	4.32958	1.49394e-05	0.000716383	condition_IPF_vs_control	20.155	4.70633	1.05773	4.44948	8.60777e-06	0.00089173	condition_IPF_vs_control	0.0269619	0.0059761	0.0304136
MAFB	human	1456.66	0.966455	0.270069	3.57855	0.000345509	0.00821898	condition_IPF_vs_control	700.56	0.988609	0.264565	3.73674	0.000186422	0.00952579	condition_IPF_vs_control	-0.00363926	0.710637	0.844558
MAP3K6	human	508.747	1.20577	0.277639	4.34296	1.40577e-05	0.000684938	condition_IPF_vs_control	251.312	1.27874	0.29546	4.32796	1.50494e-05	0.00137953	condition_IPF_vs_control	0.0163923	0.0946814	0.245511
STARD3NL	human	910.589	-0.855537	0.178365	-4.79656	1.61415e-06	0.000112547	condition_IPF_vs_control	443.832	-0.76034	0.182049	-4.17657	2.95934e-05	0.00233125	condition_IPF_vs_control	NA	NA	NA
MDK	human	1417.03	1.84442	0.402939	4.57741	4.70759e-06	0.000275421	condition_IPF_vs_control	625.005	1.70412	0.397429	4.28787	1.80397e-05	0.001564	condition_IPF_vs_control	0.00735264	0.453517	0.671837
MEGF6	human	566.451	1.6299	0.361533	4.5083	6.53485e-06	0.000358777	condition_IPF_vs_control	268.273	1.62261	0.383174	4.23466	2.28903e-05	0.00188161	condition_IPF_vs_control	0.00531592	0.587868	0.775707
MEIS3	human	101.927	1.8677	0.415683	4.49308	7.01999e-06	0.000381268	condition_IPF_vs_control	46.6298	1.78399	0.394097	4.52678	5.98906e-06	0.000666063	condition_IPF_vs_control	0.00298485	0.760909	0.862521
ANXA3	human	1950.76	-1.58731	0.331987	-4.78125	1.74208e-06	0.000119867	condition_IPF_vs_control	1062.3	-0.922775	0.341234	-2.70423	0.00684637	0.117272	condition_IPF_vs_control	NA	NA	NA
MFAP2	human	981.933	3.89053	0.443771	8.76699	1.83513e-18	2.78077e-15	condition_IPF_vs_control	407.604	3.68013	0.410393	8.96735	3.03742e-19	6.563e-16	condition_IPF_vs_control	0.0341434	0.000498219	0.00483056
FZD7	human	303.63	1.41621	0.297885	4.75424	1.99195e-06	0.000135043	condition_IPF_vs_control	135.764	1.30626	0.373596	3.49645	0.000471501	0.0188663	condition_IPF_vs_control	NA	NA	NA
KDR	human	673.145	-1.36846	0.287866	-4.7538	1.99628e-06	0.000135043	condition_IPF_vs_control	343.527	-1.0277	0.338914	-3.03232	0.0024268	0.059919	condition_IPF_vs_control	NA	NA	NA
MMP11	human	377.275	6.88532	0.865685	7.9536	1.81162e-15	1.61479e-12	condition_IPF_vs_control	156.597	6.69056	0.950671	7.03773	1.95404e-12	1.64193e-09	condition_IPF_vs_control	0.0305493	0.00183927	0.0136719
MMP13	human	28.5004	6.2745	1.25396	5.00375	5.62265e-07	4.46073e-05	condition_IPF_vs_control	7.37397	5.3582	1.19425	4.48666	7.23491e-06	0.000765231	condition_IPF_vs_control	-0.000910445	0.926051	0.962447
CD248	human	582.201	2.56135	0.541028	4.73422	2.19898e-06	0.000146789	condition_IPF_vs_control	233.788	2.2746	0.614012	3.70448	0.000211824	0.010436	condition_IPF_vs_control	NA	NA	NA
MMP19	human	608.334	1.79726	0.451452	3.98106	6.8608e-05	0.00235207	condition_IPF_vs_control	316.108	1.95493	0.474071	4.12372	3.72807e-05	0.00275059	condition_IPF_vs_control	-0.0230017	0.0190174	0.0731185
POPDC3	human	18.7396	-4.50586	0.955425	-4.71609	2.40425e-06	0.00015909	condition_IPF_vs_control	9.10071	-3.61783	1.3896	-2.6035	0.00922775	0.13943	condition_IPF_vs_control	NA	NA	NA
PGLYRP1	human	133.824	-3.79906	0.805851	-4.71434	2.4249e-06	0.000159759	condition_IPF_vs_control	71.4972	-2.27501	0.797765	-2.85173	0.00434825	0.0873843	condition_IPF_vs_control	NA	NA	NA
MMP23B	human	805.393	1.64011	0.289091	5.67333	1.4005e-08	2.23933e-06	condition_IPF_vs_control	331.437	1.35961	0.251029	5.41614	6.08982e-08	1.4392e-05	condition_IPF_vs_control	0.0218814	0.0256853	0.0938987
CHID1	human	1041.83	0.97299	0.206736	4.70644	2.52083e-06	0.000165155	condition_IPF_vs_control	438.883	0.699045	0.213333	3.27677	0.00105	0.034375	condition_IPF_vs_control	NA	NA	NA
RNF182	human	103.787	-2.10221	0.447066	-4.70225	2.57316e-06	0.000167344	condition_IPF_vs_control	49.0082	-2.14023	0.474829	-4.50736	6.56384e-06	0.000707901	condition_IPF_vs_control	NA	NA	NA
ARHGAP29	human	751.692	-1.22963	0.262135	-4.69081	2.72129e-06	0.000176221	condition_IPF_vs_control	383.327	-0.912294	0.30367	-3.00423	0.00266256	0.0636197	condition_IPF_vs_control	NA	NA	NA
ACSS2	human	996.454	-1.02677	0.219	-4.68845	2.75283e-06	0.000177505	condition_IPF_vs_control	454.29	-1.22212	0.223382	-5.47101	4.4749e-08	1.14717e-05	condition_IPF_vs_control	NA	NA	NA
ARHGEF26	human	668.413	-1.18697	0.253359	-4.68494	2.80047e-06	0.000179812	condition_IPF_vs_control	349.141	-0.781384	0.274241	-2.84926	0.00438213	0.087415	condition_IPF_vs_control	NA	NA	NA
MOXD1	human	1139.89	2.29467	0.414637	5.53417	3.12703e-08	4.26882e-06	condition_IPF_vs_control	438.63	1.91958	0.381683	5.02926	4.92387e-07	8.0079e-05	condition_IPF_vs_control	0.028898	0.00321311	0.0199035
MT1A	human	969.6	2.90885	0.564386	5.15401	2.54975e-07	2.44534e-05	condition_IPF_vs_control	819.5	3.81786	0.550579	6.93427	4.08326e-12	3.08797e-09	condition_IPF_vs_control	-0.017245	0.0787225	0.211507
MT1E	human	5370.91	1.2877	0.333821	3.85745	0.000114576	0.00356503	condition_IPF_vs_control	3254.22	1.75923	0.325102	5.4113	6.25692e-08	1.44598e-05	condition_IPF_vs_control	0.0154194	0.11595	0.287299
AGER	human	6503.89	-1.58593	0.33952	-4.67108	2.99615e-06	0.000189169	condition_IPF_vs_control	3583.57	-0.877032	0.332998	-2.63374	0.008445	0.13141	condition_IPF_vs_control	NA	NA	NA
PRTG	human	71.1644	-1.43211	0.306754	-4.66858	3.03294e-06	0.000190533	condition_IPF_vs_control	31.5427	-1.86818	0.391751	-4.76879	1.85333e-06	0.000254832	condition_IPF_vs_control	NA	NA	NA
PTPRM	human	1059.18	-0.892836	0.191271	-4.6679	3.04289e-06	0.000190533	condition_IPF_vs_control	539.274	-0.624573	0.168721	-3.7018	0.000214078	0.0104449	condition_IPF_vs_control	NA	NA	NA
MT1M	human	3255.35	2.26084	0.448745	5.03813	4.70113e-07	3.85322e-05	condition_IPF_vs_control	2426.69	3.01275	0.436183	6.90708	4.94717e-12	3.56314e-09	condition_IPF_vs_control	-0.0105975	0.279975	0.499475
TENM4	human	48.9943	2.54066	0.547912	4.63698	3.53537e-06	0.000218923	condition_IPF_vs_control	18.8211	2.19214	0.602119	3.64071	0.000271892	0.0128111	condition_IPF_vs_control	NA	NA	NA
RAB11FIP1	human	2166.55	-0.805906	0.173809	-4.63673	3.53964e-06	0.000218923	condition_IPF_vs_control	1174.77	-0.335645	0.21428	-1.56638	0.117259	0.504475	condition_IPF_vs_control	NA	NA	NA
KHDRBS2	human	61.0384	-1.85538	0.400375	-4.63411	3.58472e-06	0.00022081	condition_IPF_vs_control	35.6227	-0.788953	0.489751	-1.61093	0.107195	0.485555	condition_IPF_vs_control	NA	NA	NA
IQCJ-SCHIP1	human	44.9428	-2.04819	0.44385	-4.61461	3.93835e-06	0.00024161	condition_IPF_vs_control	21.2724	-2.01786	0.697469	-2.89312	0.00381436	0.0804632	condition_IPF_vs_control	NA	NA	NA
OLFM4	human	214.398	-6.10853	1.32554	-4.60834	4.05899e-06	0.000245043	condition_IPF_vs_control	101.753	-6.0206	1.53394	-3.92494	8.67528e-05	0.00531229	condition_IPF_vs_control	NA	NA	NA
ORM2	human	206.579	-4.07186	0.883322	-4.60971	4.03222e-06	0.000245043	condition_IPF_vs_control	95.6817	-4.90026	0.878631	-5.57715	2.44486e-08	6.66098e-06	condition_IPF_vs_control	NA	NA	NA
MT1X	human	4973.09	2.41262	0.445028	5.42129	5.91716e-08	7.06006e-06	condition_IPF_vs_control	2756.94	2.67138	0.430904	6.19947	5.66529e-10	2.44822e-07	condition_IPF_vs_control	-0.0254154	0.00955982	0.0414996
TINCR	human	37.8978	-2.12132	0.460295	-4.60862	4.05357e-06	0.000245043	condition_IPF_vs_control	21.316	-1.16632	0.482866	-2.41541	0.0157174	0.191485	condition_IPF_vs_control	NA	NA	NA
ADRA1A	human	23.2093	-3.3935	0.73668	-4.60647	4.09559e-06	0.000246272	condition_IPF_vs_control	11.3767	-2.896	0.863911	-3.3522	0.000801715	0.0278497	condition_IPF_vs_control	NA	NA	NA
NBL1	human	7013.82	1.46987	0.313923	4.68225	2.83748e-06	0.000181419	condition_IPF_vs_control	2974.06	1.2395	0.318305	3.89408	9.8574e-05	0.00590819	condition_IPF_vs_control	0.0139871	0.153878	0.343326
IGF1	human	1107.41	3.14068	0.682226	4.60358	4.15291e-06	0.000247752	condition_IPF_vs_control	306.744	2.24243	0.627637	3.57281	0.000353164	0.0154718	condition_IPF_vs_control	NA	NA	NA
NFATC4	human	239.715	1.87507	0.271252	6.91266	4.75664e-12	2.11992e-09	condition_IPF_vs_control	94.4447	1.53058	0.294711	5.1935	2.06376e-07	3.71599e-05	condition_IPF_vs_control	0.0178923	0.0681293	0.195957
C1orf115	human	385.856	-1.22676	0.266976	-4.595	4.32751e-06	0.000256151	condition_IPF_vs_control	202.788	-0.787452	0.309755	-2.54217	0.0110165	0.154426	condition_IPF_vs_control	NA	NA	NA
MMP17	human	46.224	1.87864	0.409066	4.59252	4.37917e-06	0.000258201	condition_IPF_vs_control	18.0359	1.49299	0.506044	2.95032	0.0031744	0.0712357	condition_IPF_vs_control	NA	NA	NA
NGFR	human	45.2181	1.9218	0.564957	3.40168	0.000669729	0.0131456	condition_IPF_vs_control	21.5485	1.93734	0.516276	3.75252	0.000175063	0.00909908	condition_IPF_vs_control	NA	NA	NA
NREP	human	518.516	2.54107	0.572121	4.44149	8.93377e-06	0.000465201	condition_IPF_vs_control	204.359	2.21848	0.536362	4.13616	3.53165e-05	0.00265752	condition_IPF_vs_control	-0.000473885	0.96147	0.970329
NRXN2	human	52.5463	3.04272	0.615047	4.94714	7.53116e-07	5.82243e-05	condition_IPF_vs_control	19.8727	2.67705	0.631683	4.23795	2.25566e-05	0.00186431	condition_IPF_vs_control	-0.0123464	0.208145	0.414432
MMP2	human	7401.23	1.42708	0.31197	4.5744	4.77587e-06	0.000277275	condition_IPF_vs_control	2823.29	0.971682	0.269443	3.60627	0.000310632	0.0140668	condition_IPF_vs_control	NA	NA	NA
OGN	human	444.002	2.39413	0.427651	5.59833	2.16426e-08	3.21519e-06	condition_IPF_vs_control	150.528	1.77573	0.274551	6.46774	9.94778e-11	5.37358e-08	condition_IPF_vs_control	-0.00736139	0.452979	0.671837
OLFML2B	human	426.018	2.09009	0.40033	5.22091	1.78042e-07	1.81065e-05	condition_IPF_vs_control	184.522	1.92234	0.35944	5.34815	8.88574e-08	1.89291e-05	condition_IPF_vs_control	0.0257651	0.00861354	0.0392004
OSR1	human	188.253	2.08852	0.3752	5.56641	2.60036e-08	3.71729e-06	condition_IPF_vs_control	82.7327	1.9426	0.364024	5.33645	9.47858e-08	1.96388e-05	condition_IPF_vs_control	-0.00902691	0.35744	0.578786
PLA2G3	human	40.585	-1.74737	0.384374	-4.54601	5.46713e-06	0.000312617	condition_IPF_vs_control	18.8255	-1.81084	0.598439	-3.02594	0.00247863	0.0605002	condition_IPF_vs_control	NA	NA	NA
PCDH9	human	109.878	-1.64236	0.36151	-4.54304	5.54475e-06	0.000315863	condition_IPF_vs_control	54.6369	-1.40243	0.426355	-3.28936	0.00100416	0.0334537	condition_IPF_vs_control	NA	NA	NA
LDB3	human	66.3239	2.08519	0.459945	4.53357	5.7995e-06	0.000329138	condition_IPF_vs_control	20.8898	1.2968	0.486448	2.66586	0.00767913	0.124898	condition_IPF_vs_control	NA	NA	NA
ARFGEF3	human	487.966	-1.18904	0.262538	-4.52901	5.92608e-06	0.000335067	condition_IPF_vs_control	254.063	-0.79971	0.217174	-3.68234	0.0002311	0.0111674	condition_IPF_vs_control	NA	NA	NA
P3H1	human	554.16	1.84362	0.383657	4.80538	1.5446e-06	0.000108358	condition_IPF_vs_control	230.738	1.59259	0.352632	4.51629	6.29319e-06	0.000689742	condition_IPF_vs_control	0.00522984	0.593928	0.779093
NHSL1	human	367.413	-0.967176	0.213702	-4.52582	6.01621e-06	0.000337643	condition_IPF_vs_control	187.492	-0.689336	0.226402	-3.04475	0.00232875	0.0585614	condition_IPF_vs_control	NA	NA	NA
PDP2	human	206.146	-1.10417	0.244129	-4.52289	6.09996e-06	0.00034108	condition_IPF_vs_control	99.3015	-1.03209	0.250001	-4.12835	3.65372e-05	0.0027223	condition_IPF_vs_control	NA	NA	NA
SHANK2	human	149.694	-1.08657	0.240342	-4.52092	6.15707e-06	0.000343007	condition_IPF_vs_control	78.8167	-0.663066	0.343931	-1.92791	0.0538666	0.367493	condition_IPF_vs_control	NA	NA	NA
SQLE	human	605.583	-1.17238	0.259763	-4.51326	6.384e-06	0.000354347	condition_IPF_vs_control	318.032	-0.748187	0.254907	-2.93514	0.00333402	0.0738317	condition_IPF_vs_control	NA	NA	NA
P3H3	human	365.007	2.69027	0.411029	6.54521	5.94129e-11	2.14353e-08	condition_IPF_vs_control	143.747	2.36927	0.382662	6.19156	5.95718e-10	2.48913e-07	condition_IPF_vs_control	0.0257874	0.00855624	0.0392004
GPC1	human	661.763	1.37581	0.304984	4.51109	6.44951e-06	0.00035538	condition_IPF_vs_control	284.259	1.17142	0.331615	3.53247	0.000411701	0.0169211	condition_IPF_vs_control	NA	NA	NA
PALD1	human	179.876	1.04856	0.337861	3.10351	0.00191239	0.0282166	condition_IPF_vs_control	95.5227	1.26635	0.327936	3.86157	0.000112662	0.00651954	condition_IPF_vs_control	NA	NA	NA
PAMR1	human	144.464	2.83825	0.513742	5.52466	3.30117e-08	4.42678e-06	condition_IPF_vs_control	67.1109	2.80781	0.489186	5.73975	9.48154e-09	2.9267e-06	condition_IPF_vs_control	0.0211527	0.0310349	0.109854
PCOLCE	human	2034.28	2.00642	0.342355	5.86063	4.61124e-09	8.84482e-07	condition_IPF_vs_control	896.496	1.86708	0.322659	5.78655	7.18452e-09	2.3623e-06	condition_IPF_vs_control	0.0130558	0.183185	0.381779
PDCD1	human	36.0273	2.64976	0.574975	4.60848	4.05616e-06	0.000245043	condition_IPF_vs_control	14.1335	2.33146	0.59754	3.90177	9.54935e-05	0.00577736	condition_IPF_vs_control	0.0174208	0.0757207	0.208466
TBX1	human	111.17	1.8536	0.412866	4.48958	7.13641e-06	0.000386207	condition_IPF_vs_control	39.0607	1.28586	0.442553	2.90556	0.00366596	0.0782053	condition_IPF_vs_control	NA	NA	NA
PDLIM4	human	298.632	2.7156	0.542101	5.0094	5.45993e-07	4.35444e-05	condition_IPF_vs_control	135.59	2.6376	0.562245	4.69119	2.71617e-06	0.000345227	condition_IPF_vs_control	-0.0151777	0.121777	0.29842
MAPT	human	49.8033	-2.90484	0.648542	-4.47904	7.498e-06	0.000402299	condition_IPF_vs_control	22.3585	-3.67569	0.804695	-4.56781	4.92854e-06	0.000560483	condition_IPF_vs_control	NA	NA	NA
PHLDA1	human	1053.35	1.10822	0.339302	3.26616	0.00109017	0.0187295	condition_IPF_vs_control	592.241	1.45105	0.358043	4.05272	5.06264e-05	0.00335844	condition_IPF_vs_control	NA	NA	NA
SCG5	human	37.5189	2.45762	0.548993	4.47659	7.58434e-06	0.000404667	condition_IPF_vs_control	13.6334	2.02106	0.648662	3.11574	0.00183485	0.0500038	condition_IPF_vs_control	NA	NA	NA
PHLDB3	human	70.1874	1.51724	0.339769	4.4655	7.98836e-06	0.000424728	condition_IPF_vs_control	33.031	1.50218	0.404334	3.71521	0.000203035	0.0100356	condition_IPF_vs_control	NA	NA	NA
BPI	human	178.574	-4.29155	0.964104	-4.45134	8.53379e-06	0.000451695	condition_IPF_vs_control	87.0691	-3.64853	0.965471	-3.77902	0.00015745	0.00841493	condition_IPF_vs_control	NA	NA	NA
PHLDA3	human	1228.48	1.02965	0.247668	4.15737	3.21933e-05	0.00132561	condition_IPF_vs_control	558.961	0.934137	0.224368	4.16341	3.13526e-05	0.00241943	condition_IPF_vs_control	0.0207803	0.0341202	0.117059
PI16	human	86.562	3.8543	0.646745	5.95953	2.52957e-09	5.4758e-07	condition_IPF_vs_control	55.6148	4.38049	0.522899	8.37732	5.41474e-17	7.44527e-14	condition_IPF_vs_control	-0.0177533	0.0702985	0.195957
PKP2	human	170.026	3.13418	0.514784	6.08835	1.14082e-09	2.74749e-07	condition_IPF_vs_control	83.7188	3.19341	0.569656	5.60587	2.07216e-08	5.91347e-06	condition_IPF_vs_control	-0.0375852	0.000126628	0.00148622
SPATC1L	human	109.399	1.73674	0.390845	4.44355	8.84847e-06	0.00046274	condition_IPF_vs_control	42.9459	1.38934	0.46465	2.99008	0.00278903	0.0653004	condition_IPF_vs_control	NA	NA	NA
PLAC9	human	1194.48	1.51334	0.306302	4.94069	7.7848e-07	5.95773e-05	condition_IPF_vs_control	552.469	1.45583	0.26911	5.40979	6.30972e-08	1.44598e-05	condition_IPF_vs_control	0.0184319	0.0602206	0.183962
NKD2	human	640.337	0.97384	0.219342	4.43983	9.00286e-06	0.000467193	condition_IPF_vs_control	284.541	0.830103	0.250533	3.31335	0.000921846	0.0311919	condition_IPF_vs_control	NA	NA	NA
FGL1	human	27.9679	-4.3923	0.990593	-4.43401	9.24962e-06	0.00047836	condition_IPF_vs_control	13.1183	-4.83942	1.25928	-3.843	0.000121538	0.00689547	condition_IPF_vs_control	NA	NA	NA
ELOA	human	813.146	-0.774149	0.175002	-4.42365	9.70478e-06	0.000500193	condition_IPF_vs_control	393.076	-0.707838	0.198005	-3.57485	0.000350429	0.0154718	condition_IPF_vs_control	NA	NA	NA
LDLR	human	1524.6	-1.51324	0.342783	-4.41457	1.0121e-05	0.000519875	condition_IPF_vs_control	826.619	-0.888498	0.334393	-2.65705	0.00788277	0.127172	condition_IPF_vs_control	NA	NA	NA
EXPH5	human	313.077	-1.52065	0.34459	-4.41294	1.01974e-05	0.000522034	condition_IPF_vs_control	163.832	-1.03914	0.303902	-3.41932	0.00062777	0.0233293	condition_IPF_vs_control	NA	NA	NA
ANKRD29	human	396.774	-1.20718	0.273776	-4.40939	1.03664e-05	0.000528894	condition_IPF_vs_control	215.477	-0.648697	0.285382	-2.27308	0.0230211	0.236568	condition_IPF_vs_control	NA	NA	NA
PLOD1	human	790.836	1.68512	0.395004	4.26609	1.98932e-05	0.000907957	condition_IPF_vs_control	345.983	1.52086	0.355447	4.27872	1.87972e-05	0.00159073	condition_IPF_vs_control	-0.000308628	0.974901	0.979292
CYGB	human	499.49	1.01356	0.230039	4.40602	1.05289e-05	0.00053378	condition_IPF_vs_control	217.314	0.819748	0.23999	3.41577	0.000636031	0.0234633	condition_IPF_vs_control	NA	NA	NA
BLK	human	43.229	4.24064	0.964891	4.39494	1.10804e-05	0.000559671	condition_IPF_vs_control	8.65415	2.91472	0.956274	3.048	0.00230371	0.0581698	condition_IPF_vs_control	NA	NA	NA
MICALL2	human	274.646	1.23182	0.280436	4.3925	1.12054e-05	0.000564102	condition_IPF_vs_control	123.994	1.12215	0.3485	3.21993	0.00128221	0.0392579	condition_IPF_vs_control	NA	NA	NA
PLAG1	human	66.5886	-1.49252	0.340736	-4.38029	1.18519e-05	0.000594677	condition_IPF_vs_control	34.2453	-1.10645	0.418999	-2.6407	0.00827357	0.129987	condition_IPF_vs_control	NA	NA	NA
SLCO1A2	human	18.0237	-5.90575	1.35102	-4.37132	1.23496e-05	0.000617603	condition_IPF_vs_control	8.62953	-4.96068	1.54595	-3.20883	0.00133276	0.040316	condition_IPF_vs_control	NA	NA	NA
PLPPR4	human	82.1713	2.32336	0.439098	5.29121	1.21512e-07	1.29667e-05	condition_IPF_vs_control	35.6247	2.21075	0.580476	3.80852	0.000139803	0.00768918	condition_IPF_vs_control	-0.00419393	0.668981	0.815207
LGI2	human	96.9631	3.16998	0.725824	4.36742	1.25724e-05	0.000624622	condition_IPF_vs_control	36.541	2.79348	0.803155	3.47814	0.000504908	0.0199914	condition_IPF_vs_control	NA	NA	NA
TBC1D10A	human	335.918	0.841161	0.192818	4.36247	1.28601e-05	0.000636826	condition_IPF_vs_control	149.775	0.691742	0.195357	3.54091	0.000398746	0.0168936	condition_IPF_vs_control	NA	NA	NA
ASPA	human	81.4506	1.50584	0.345375	4.36003	1.30047e-05	0.000641892	condition_IPF_vs_control	35.6237	1.3258	0.444276	2.98418	0.0028434	0.0660621	condition_IPF_vs_control	NA	NA	NA
B4GALT7	human	336.312	0.798083	0.183357	4.35262	1.34522e-05	0.000661824	condition_IPF_vs_control	136.21	0.421382	0.208094	2.02496	0.042871	0.330075	condition_IPF_vs_control	NA	NA	NA
ACAT2	human	356.944	-1.26998	0.292064	-4.34829	1.37205e-05	0.000672544	condition_IPF_vs_control	172.632	-1.18274	0.314133	-3.76508	0.000166494	0.00875687	condition_IPF_vs_control	NA	NA	NA
ACPP	human	88.1089	-1.60783	0.369814	-4.34767	1.37589e-05	0.000672544	condition_IPF_vs_control	43.971	-1.32366	0.42578	-3.1088	0.00187851	0.0505561	condition_IPF_vs_control	NA	NA	NA
PLXDC1	human	179.356	2.114	0.359951	5.87302	4.27925e-09	8.42123e-07	condition_IPF_vs_control	79.0803	1.99016	0.382449	5.20373	1.95329e-07	3.55947e-05	condition_IPF_vs_control	0.0231008	0.0185079	0.0724082
PML	human	978.154	0.860105	0.208654	4.12215	3.75346e-05	0.0014889	condition_IPF_vs_control	510.907	1.06209	0.227211	4.67447	2.94714e-06	0.000367081	condition_IPF_vs_control	0.0138341	0.158433	0.343326
TMEM41B	human	821.426	-0.784299	0.181019	-4.3327	1.47291e-05	0.000713069	condition_IPF_vs_control	406.724	-0.63437	0.180778	-3.5091	0.000449627	0.0181834	condition_IPF_vs_control	NA	NA	NA
LIME1	human	257.241	2.12372	0.490508	4.32963	1.49357e-05	0.000716383	condition_IPF_vs_control	88.7105	1.52824	0.446239	3.4247	0.00061547	0.0229801	condition_IPF_vs_control	NA	NA	NA
PODNL1	human	169.369	3.35553	0.52128	6.43709	1.21783e-10	4.01168e-08	condition_IPF_vs_control	61.0248	2.91982	0.55711	5.24101	1.597e-07	3.05755e-05	condition_IPF_vs_control	0.0269486	0.00600089	0.0304136
PTPRQ	human	20.5136	-2.33416	0.539068	-4.32999	1.49118e-05	0.000716383	condition_IPF_vs_control	10.345	-1.85241	0.677005	-2.73618	0.00621569	0.110588	condition_IPF_vs_control	NA	NA	NA
ASIC1	human	18.134	2.58254	0.596716	4.32792	1.50521e-05	0.000719197	condition_IPF_vs_control	6.80726	2.18142	0.746816	2.92096	0.0034895	0.0762697	condition_IPF_vs_control	NA	NA	NA
MYO5B	human	248.068	-1.02493	0.23685	-4.32733	1.5093e-05	0.000719197	condition_IPF_vs_control	127.478	-0.703444	0.26518	-2.6527	0.00798509	0.127743	condition_IPF_vs_control	NA	NA	NA
PRTFDC1	human	74.6576	1.64362	0.380482	4.31985	1.56136e-05	0.000741672	condition_IPF_vs_control	30.6058	1.36898	0.377352	3.62786	0.000285778	0.0131851	condition_IPF_vs_control	NA	NA	NA
KCNS1	human	21.1602	-2.27401	0.526639	-4.31797	1.57473e-05	0.000745682	condition_IPF_vs_control	10.2506	-2.33339	0.684671	-3.40805	0.00065428	0.0240194	condition_IPF_vs_control	NA	NA	NA
POSTN	human	3256.34	4.262	0.565347	7.53873	4.74586e-14	2.99642e-11	condition_IPF_vs_control	1224.87	3.90276	0.580836	6.71922	1.82703e-11	1.20147e-08	condition_IPF_vs_control	0.0300381	0.00219212	0.0149688
PCP4	human	73.0052	3.86122	0.896479	4.3071	1.65412e-05	0.000778415	condition_IPF_vs_control	15.7333	2.59972	0.99613	2.60982	NA	NA	condition_IPF_vs_control	NA	NA	NA
PPFIA3	human	135.712	1.81492	0.44534	4.07536	4.59434e-05	0.00171896	condition_IPF_vs_control	64.7309	1.81484	0.466375	3.89137	9.9679e-05	0.00593561	condition_IPF_vs_control	-0.00370816	0.705412	0.844558
PRRX2	human	38.4361	2.72532	0.597628	4.56023	5.10975e-06	0.000293467	condition_IPF_vs_control	20.1409	2.87509	0.636072	4.52007	6.18204e-06	0.000682506	condition_IPF_vs_control	-0.0070374	0.473111	0.689566
MFAP5	human	63.5779	2.34184	0.546345	4.28637	1.81613e-05	0.000846761	condition_IPF_vs_control	26.441	2.05935	0.63199	3.25852	0.00111995	0.0359643	condition_IPF_vs_control	NA	NA	NA
MME	human	519.123	-1.89997	0.443803	-4.2811	1.8597e-05	0.000864417	condition_IPF_vs_control	277.015	-1.24108	0.472597	-2.62609	0.00863723	0.133713	condition_IPF_vs_control	NA	NA	NA
PRSS1	human	17.7181	5.5806	1.74166	3.20419	0.00135443	0.0220685	condition_IPF_vs_control	13.2853	6.25066	1.57694	3.96379	7.37696e-05	0.00464902	condition_IPF_vs_control	NA	NA	NA
PRSS2	human	319.119	8.78115	1.66097	5.28676	1.245e-07	1.31927e-05	condition_IPF_vs_control	197.473	9.15324	1.57218	5.82201	5.81438e-09	1.99869e-06	condition_IPF_vs_control	0.0275577	0.00495624	0.0269571
MET	human	655.332	-0.970051	0.227123	-4.27104	1.94566e-05	0.000896126	condition_IPF_vs_control	312.654	-0.956236	0.365266	-2.61791	0.00884689	0.135709	condition_IPF_vs_control	NA	NA	NA
DUOX1	human	1826.8	-1.70245	0.398993	-4.26686	1.98243e-05	0.000907957	condition_IPF_vs_control	869.188	-1.70331	0.419247	-4.06278	4.84908e-05	0.00327421	condition_IPF_vs_control	NA	NA	NA
PTCHD4	human	26.4523	2.74652	0.587165	4.67759	2.90263e-06	0.000184571	condition_IPF_vs_control	14.0703	2.9479	0.674085	4.37318	1.22449e-05	0.00117217	condition_IPF_vs_control	0.00214347	0.827029	0.895279
MDFI	human	143.786	1.75773	0.411979	4.26655	1.98522e-05	0.000907957	condition_IPF_vs_control	57.7183	1.43735	0.426769	3.36797	0.000757239	0.0265736	condition_IPF_vs_control	NA	NA	NA
ITGB4	human	314.507	1.83534	0.430503	4.26325	2.01475e-05	0.000916802	condition_IPF_vs_control	130.995	1.58772	0.437299	3.63074	0.000282615	0.0131851	condition_IPF_vs_control	NA	NA	NA
ARHGAP15	human	227.889	0.80035	0.188031	4.25648	2.07669e-05	0.000942156	condition_IPF_vs_control	98.9083	0.590242	0.224011	2.63488	0.00841681	0.131242	condition_IPF_vs_control	NA	NA	NA
SLC4A3	human	39.0224	1.69902	0.400292	4.24445	2.19132e-05	0.000991198	condition_IPF_vs_control	14.2649	1.15283	0.602058	1.91481	0.0555169	0.372204	condition_IPF_vs_control	NA	NA	NA
CYP3A5	human	94.835	-1.57788	0.371948	-4.24221	2.21332e-05	0.000998168	condition_IPF_vs_control	55.6908	-0.594765	0.570278	-1.04294	0.296977	0.705145	condition_IPF_vs_control	NA	NA	NA
SCNN1D	human	43.5868	1.74815	0.412372	4.23926	2.24254e-05	0.00100536	condition_IPF_vs_control	15.3156	1.18102	0.502961	2.34813	0.0188679	0.213378	condition_IPF_vs_control	NA	NA	NA
AMD1	human	1088.74	-0.746105	0.175984	-4.23962	2.23895e-05	0.00100536	condition_IPF_vs_control	550.409	-0.525253	0.191098	-2.74861	0.00598492	0.107381	condition_IPF_vs_control	NA	NA	NA
OLAH	human	36.2195	-2.50476	0.591053	-4.23779	2.25732e-05	0.001009	condition_IPF_vs_control	18.2773	-2.04177	0.732949	-2.78569	0.00534133	0.0993966	condition_IPF_vs_control	NA	NA	NA
ATP5MGL	human	69.4241	-1.57242	0.371152	-4.23658	2.26946e-05	0.00101144	condition_IPF_vs_control	32.933	-1.53594	0.399563	-3.84405	0.000121021	0.00689547	condition_IPF_vs_control	NA	NA	NA
IGKC	human	228607	3.51458	0.831305	4.22779	2.35996e-05	0.00104869	condition_IPF_vs_control	89787.4	3.21089	1.16863	2.74756	0.00600399	0.107595	condition_IPF_vs_control	NA	NA	NA
FHDC1	human	376.824	-1.86188	0.440882	-4.22309	2.40974e-05	0.00106768	condition_IPF_vs_control	187.723	-1.57242	0.458657	-3.42831	0.000607362	0.0227949	condition_IPF_vs_control	NA	NA	NA
PTGER1	human	195.28	3.0773	0.606423	5.07451	3.88495e-07	3.36392e-05	condition_IPF_vs_control	68.2843	2.5755	0.630172	4.08698	4.37016e-05	0.00302795	condition_IPF_vs_control	0.014662	0.134972	0.320198
CYP4F3	human	69.8523	-2.42768	0.576333	-4.21229	2.52799e-05	0.00111643	condition_IPF_vs_control	38.3856	-1.42385	0.574312	-2.47923	0.0131665	0.17246	condition_IPF_vs_control	NA	NA	NA
PIP5K1B	human	428.293	-1.2466	0.296804	-4.2001	2.66803e-05	0.00117184	condition_IPF_vs_control	219.847	-0.897494	0.218921	-4.09963	4.13813e-05	0.00291705	condition_IPF_vs_control	NA	NA	NA
ARHGAP44	human	300.64	-0.680396	0.162043	-4.19885	2.68273e-05	0.0011749	condition_IPF_vs_control	159.413	-0.303182	0.230776	-1.31375	0.18893	0.601845	condition_IPF_vs_control	NA	NA	NA
NLGN2	human	157.679	1.63872	0.390448	4.19703	2.70437e-05	0.00117756	condition_IPF_vs_control	67.9154	1.45674	0.426214	3.41787	0.000631139	0.023397	condition_IPF_vs_control	NA	NA	NA
SELENOO	human	368.42	1.12177	0.267273	4.19709	2.70372e-05	0.00117756	condition_IPF_vs_control	156.527	0.872192	0.294821	2.95838	0.00309264	0.0700241	condition_IPF_vs_control	NA	NA	NA
APOE	human	6893.1	2.00218	0.4772	4.19567	2.72062e-05	0.00117878	condition_IPF_vs_control	2921.38	1.79066	0.509148	3.51696	0.000436513	0.0177958	condition_IPF_vs_control	NA	NA	NA
PTGFRN	human	556.873	1.89179	0.358369	5.27891	1.29958e-07	1.3581e-05	condition_IPF_vs_control	244.95	1.74974	0.353407	4.95106	7.38103e-07	0.000113916	condition_IPF_vs_control	0.0186923	0.056686	0.180586
NR3C2	human	183.962	-1.27791	0.304676	-4.19433	2.7368e-05	0.0011815	condition_IPF_vs_control	89.729	-1.12634	0.333754	-3.37475	0.000738815	0.0261594	condition_IPF_vs_control	NA	NA	NA
HIST2H2BE	human	228.708	-1.4563	0.347649	-4.18899	2.80193e-05	0.00120618	condition_IPF_vs_control	119.939	-0.999015	0.373354	-2.67579	0.00745537	0.123897	condition_IPF_vs_control	NA	NA	NA
P3H4	human	298.298	1.91592	0.457874	4.18439	2.85939e-05	0.00122396	condition_IPF_vs_control	116.67	1.55283	0.467324	3.3228	0.000891183	0.0305649	condition_IPF_vs_control	NA	NA	NA
PLS1	human	283.463	-0.9172	0.219193	-4.18444	2.85864e-05	0.00122396	condition_IPF_vs_control	148.148	-0.55218	0.282458	-1.95491	0.0505941	0.357214	condition_IPF_vs_control	NA	NA	NA
RAB31	human	2017.29	0.673784	0.181344	3.71551	0.000202795	0.00549723	condition_IPF_vs_control	1026.03	0.826732	0.183465	4.50622	6.59928e-06	0.000707901	condition_IPF_vs_control	-0.029999	0.00222158	0.0149688
STARD5	human	82.3004	1.73936	0.417176	4.16936	3.0545e-05	0.00129606	condition_IPF_vs_control	29.4564	1.19264	0.480788	2.48059	0.0131167	0.172408	condition_IPF_vs_control	NA	NA	NA
TNNC1	human	650.417	-1.17251	0.281262	-4.16873	3.06303e-05	0.00129606	condition_IPF_vs_control	331.524	-0.863378	0.366496	-2.35576	0.0184847	0.210687	condition_IPF_vs_control	NA	NA	NA
MACF1	human	4605.74	-1.22751	0.294497	-4.16817	3.07059e-05	0.00129606	condition_IPF_vs_control	2324.91	-0.956338	0.303265	-3.15347	0.00161342	0.0459566	condition_IPF_vs_control	NA	NA	NA
CDKN2D	human	326.989	-1.4544	0.34883	-4.16936	3.0546e-05	0.00129606	condition_IPF_vs_control	165.48	-1.14392	0.380176	-3.00893	0.00262172	0.0628424	condition_IPF_vs_control	NA	NA	NA
RAMP1	human	442.815	0.922728	0.245663	3.75608	0.000172595	0.00487934	condition_IPF_vs_control	219.871	1.01047	0.263341	3.8371	0.000124496	0.007	condition_IPF_vs_control	-0.0155986	0.111772	0.280059
RASSF4	human	510.009	1.35771	0.296762	4.57507	4.76056e-06	0.000277275	condition_IPF_vs_control	214.068	1.09694	0.289666	3.78691	0.000152532	0.00821015	condition_IPF_vs_control	0.00283039	0.772933	0.870526
RDX	human	1664.27	-0.692418	0.166352	-4.16237	3.14964e-05	0.00131349	condition_IPF_vs_control	813.448	-0.589992	0.174418	-3.38264	0.000717933	0.02555	condition_IPF_vs_control	NA	NA	NA
TMEM125	human	1152.61	-0.917336	0.220446	-4.16127	3.16487e-05	0.00131349	condition_IPF_vs_control	552.988	-0.879944	0.293315	-2.99999	0.00269985	0.064005	condition_IPF_vs_control	NA	NA	NA
PECR	human	229.26	-1.05211	0.252811	-4.16166	3.15944e-05	0.00131349	condition_IPF_vs_control	110.942	-0.974424	0.279863	-3.48179	0.00049808	0.0197728	condition_IPF_vs_control	NA	NA	NA
RALGAPA2	human	677.259	-1.11929	0.268963	-4.1615	3.16169e-05	0.00131349	condition_IPF_vs_control	331.483	-0.989549	0.280063	-3.53331	0.000410396	0.0169211	condition_IPF_vs_control	NA	NA	NA
TTC39A	human	217.388	-1.24851	0.299868	-4.16353	3.13364e-05	0.00131349	condition_IPF_vs_control	106.572	-1.1085	0.413014	-2.68393	0.00727616	0.121874	condition_IPF_vs_control	NA	NA	NA
RCAN2	human	412.304	1.16604	0.276857	4.21171	2.5345e-05	0.00111643	condition_IPF_vs_control	205.334	1.26453	0.294854	4.28866	1.79754e-05	0.001564	condition_IPF_vs_control	0.00990785	0.312463	0.535995
TMEM30B	human	428.967	-0.797331	0.191775	-4.15764	3.21559e-05	0.00132561	condition_IPF_vs_control	201.634	-0.835965	0.344846	-2.42417	0.0153436	0.189138	condition_IPF_vs_control	NA	NA	NA
HMGCR	human	485.452	-1.06285	0.255763	-4.15559	3.2445e-05	0.00133236	condition_IPF_vs_control	254.354	-0.67235	0.23356	-2.8787	0.00399316	0.082735	condition_IPF_vs_control	NA	NA	NA
FAM71D	human	152.713	-1.41282	0.340498	-4.14927	3.3354e-05	0.00136598	condition_IPF_vs_control	76.1865	-1.15678	0.348467	-3.31964	0.000901344	0.0306996	condition_IPF_vs_control	NA	NA	NA
CGN	human	382.837	-1.04834	0.252892	-4.14542	3.39194e-05	0.00138539	condition_IPF_vs_control	195.31	-0.753371	0.295042	-2.55344	0.0106664	0.152198	condition_IPF_vs_control	NA	NA	NA
RCN3	human	510.079	1.99674	0.396337	5.038	4.70432e-07	3.85322e-05	condition_IPF_vs_control	191.832	1.56244	0.33539	4.65858	3.18395e-06	0.00038669	condition_IPF_vs_control	0.0112174	0.252799	0.465899
HLA-DOB	human	74.4023	1.99018	0.480671	4.14042	3.46669e-05	0.00140833	condition_IPF_vs_control	27.6705	1.53073	0.484325	3.16054	0.00157475	0.0451099	condition_IPF_vs_control	NA	NA	NA
RHBDF2	human	325.972	1.2874	0.292196	4.40594	1.05326e-05	0.00053378	condition_IPF_vs_control	149.673	1.20853	0.31885	3.79028	0.00015048	0.00812859	condition_IPF_vs_control	-0.0133817	0.172491	0.369861
SPRY2	human	651.878	-1.13193	0.273481	-4.13896	3.48884e-05	0.00140977	condition_IPF_vs_control	326.861	-0.893202	0.255112	-3.50121	0.000463144	0.0186601	condition_IPF_vs_control	NA	NA	NA
COL6A3	human	6332.42	2.26608	0.547744	4.13712	3.51698e-05	0.00141736	condition_IPF_vs_control	2290.45	1.77509	0.543428	3.26647	0.00108897	0.0352692	condition_IPF_vs_control	NA	NA	NA
AP3S1	human	840.177	0.579677	0.140234	4.13363	3.57075e-05	0.00143521	condition_IPF_vs_control	375.683	0.429914	0.19209	2.23809	0.0252155	0.249761	condition_IPF_vs_control	NA	NA	NA
RTEL1	human	123.757	1.32266	0.246002	5.37663	7.58913e-08	8.64647e-06	condition_IPF_vs_control	54.6682	1.15793	0.29675	3.90203	9.53889e-05	0.00577736	condition_IPF_vs_control	0.0131561	0.179844	0.378351
SCML4	human	33.4705	2.59963	0.629819	4.12759	3.66586e-05	0.00146181	condition_IPF_vs_control	11.8371	2.08718	0.662091	3.15241	0.00161927	0.0459865	condition_IPF_vs_control	NA	NA	NA
STAT2	human	1365.4	0.769493	0.186411	4.12795	3.66018e-05	0.00146181	condition_IPF_vs_control	580.424	0.502143	0.190416	2.63709	0.00836212	0.130658	condition_IPF_vs_control	NA	NA	NA
FCRL5	human	132.525	3.39312	0.822774	4.124	3.72352e-05	0.00148091	condition_IPF_vs_control	40.5173	2.68962	0.954407	2.81811	0.00483075	0.0936732	condition_IPF_vs_control	NA	NA	NA
S100A2	human	412.105	2.93289	0.541881	5.41242	6.21778e-08	7.30373e-06	condition_IPF_vs_control	130.994	2.2574	0.589921	3.82662	0.000129916	0.00725087	condition_IPF_vs_control	-0.0114291	0.243952	0.465899
HRC	human	47.2895	2.00198	0.485965	4.11959	3.79554e-05	0.00149954	condition_IPF_vs_control	18.8874	1.62865	0.597161	2.72732	0.00638514	0.112523	condition_IPF_vs_control	NA	NA	NA
TSPAN12	human	752.581	-1.23292	0.299302	-4.11931	3.80006e-05	0.00149954	condition_IPF_vs_control	399.076	-0.76051	0.324975	-2.34021	0.019273	0.21657	condition_IPF_vs_control	NA	NA	NA
RNASE3	human	32.5867	-3.64645	0.885448	-4.1182	3.81838e-05	0.00150285	condition_IPF_vs_control	16.7362	-2.58951	0.913523	-2.83464	0.00458772	0.0905864	condition_IPF_vs_control	NA	NA	NA
THBS4	human	42.1351	2.38626	0.579762	4.11593	3.85619e-05	0.00151051	condition_IPF_vs_control	13.5619	1.7245	0.618901	2.78639	0.00532981	0.0993966	condition_IPF_vs_control	NA	NA	NA
C12orf49	human	1108.94	-0.697211	0.169397	-4.11584	3.85776e-05	0.00151051	condition_IPF_vs_control	569.519	-0.422554	0.190217	-2.22143	0.0263221	0.255533	condition_IPF_vs_control	NA	NA	NA
VEPH1	human	643.842	-1.42723	0.346873	-4.11456	3.87914e-05	0.00151496	condition_IPF_vs_control	318.45	-1.23253	0.361594	-3.40859	0.000652992	0.0240194	condition_IPF_vs_control	NA	NA	NA
LPIN2	human	509.494	-0.95279	0.231691	-4.11233	3.91693e-05	0.00152579	condition_IPF_vs_control	254.504	-0.746892	0.252463	-2.95842	0.00309223	0.0700241	condition_IPF_vs_control	NA	NA	NA
SAMD11	human	152.657	3.68945	0.532691	6.92607	4.32707e-12	2.049e-09	condition_IPF_vs_control	58.9142	3.36207	0.543312	6.18811	6.08911e-10	2.48913e-07	condition_IPF_vs_control	0.0103284	0.292369	0.505414
CD27	human	224.395	2.89616	0.705348	4.10601	4.02556e-05	0.00156009	condition_IPF_vs_control	75.2042	2.31009	0.698049	3.30936	0.000935106	0.0314999	condition_IPF_vs_control	NA	NA	NA
CITED2	human	1855.7	-1.1438	0.278689	-4.10421	4.05695e-05	0.00156824	condition_IPF_vs_control	913.541	-0.990428	0.405423	-2.44295	0.0145678	0.183309	condition_IPF_vs_control	NA	NA	NA
SAMD14	human	75.7527	1.72232	0.39424	4.3687	1.24987e-05	0.000623001	condition_IPF_vs_control	42.2643	2.0055	0.392484	5.10977	3.22552e-07	5.54386e-05	condition_IPF_vs_control	0.0214298	0.0288972	0.103937
MRPS18B	human	785.451	-0.62215	0.151898	-4.09585	4.20624e-05	0.0016136	condition_IPF_vs_control	362.695	-0.727582	0.196962	-3.69401	0.000220743	0.0107355	condition_IPF_vs_control	NA	NA	NA
RTKN2	human	650.968	-2.17056	0.52988	-4.09633	4.19756e-05	0.0016136	condition_IPF_vs_control	366.639	-1.15841	0.632499	-1.83148	0.0670289	0.408137	condition_IPF_vs_control	NA	NA	NA
NFASC	human	221.514	1.10786	0.270557	4.09472	4.22679e-05	0.00161667	condition_IPF_vs_control	89.4538	0.757484	0.270861	2.79658	0.00516464	0.0981347	condition_IPF_vs_control	NA	NA	NA
NLRP12	human	36.6155	-1.84184	0.449861	-4.09424	4.23559e-05	0.00161667	condition_IPF_vs_control	18.274	-1.59734	0.639665	-2.49715	0.0125197	0.167724	condition_IPF_vs_control	NA	NA	NA
ARAP2	human	463.84	-1.11548	0.27256	-4.0926	4.26562e-05	0.00162404	condition_IPF_vs_control	233.5	-0.864232	0.25097	-3.44357	0.000574094	0.021872	condition_IPF_vs_control	NA	NA	NA
ARL16	human	326.514	0.719794	0.17595	4.0909	4.29694e-05	0.00163187	condition_IPF_vs_control	142.061	0.504148	0.199898	2.52203	0.0116679	0.159708	condition_IPF_vs_control	NA	NA	NA
FLRT2	human	124.586	1.71121	0.418676	4.0872	4.36619e-05	0.00165402	condition_IPF_vs_control	51.0199	1.42827	0.445198	3.20817	0.00133585	0.0403287	condition_IPF_vs_control	NA	NA	NA
COL16A1	human	1072.58	2.10901	0.516199	4.08565	4.39532e-05	0.0016609	condition_IPF_vs_control	391.703	1.62527	0.500461	3.24753	0.00116409	0.0366811	condition_IPF_vs_control	NA	NA	NA
B3GNT3	human	40.5406	2.81457	0.689314	4.08315	4.4429e-05	0.00166948	condition_IPF_vs_control	17.9074	2.64747	0.846498	3.12756	0.00176263	0.048917	condition_IPF_vs_control	NA	NA	NA
PDGFRL	human	91.946	2.14488	0.525355	4.08273	4.45107e-05	0.00166948	condition_IPF_vs_control	32.2599	1.6113	0.488439	3.29889	0.000970691	0.0325537	condition_IPF_vs_control	NA	NA	NA
SAMD5	human	229.245	-1.45585	0.356489	-4.08385	4.42947e-05	0.00166948	condition_IPF_vs_control	111.628	-1.3095	0.467196	-2.80289	0.00506471	0.0970277	condition_IPF_vs_control	NA	NA	NA
SAP30	human	207.841	1.32879	0.350285	3.79346	0.000148563	0.00438826	condition_IPF_vs_control	101.703	1.37241	0.338262	4.05724	4.96559e-05	0.00332321	condition_IPF_vs_control	-0.00128178	0.896037	0.946514
KIF26B	human	210.605	3.5714	0.877172	4.07149	4.67137e-05	0.00174348	condition_IPF_vs_control	68.7918	2.97794	0.882557	3.37422	0.000740247	0.0261594	condition_IPF_vs_control	NA	NA	NA
STMN3	human	478.231	1.53561	0.377658	4.06613	4.78009e-05	0.00177967	condition_IPF_vs_control	225.368	1.52395	0.423559	3.59797	0.000320713	0.0143868	condition_IPF_vs_control	NA	NA	NA
IGLV2-14	human	21.7434	3.08185	0.758121	4.06512	4.80074e-05	0.00178186	condition_IPF_vs_control	6.71271	2.49225	1.03003	2.41959	0.0155378	0.189984	condition_IPF_vs_control	NA	NA	NA
FOSB	human	493.881	-2.4242	0.596404	-4.0647	4.80947e-05	0.00178186	condition_IPF_vs_control	251.566	-1.87958	0.552507	-3.40192	0.000669153	0.0243292	condition_IPF_vs_control	NA	NA	NA
SCARA3	human	412.11	1.38849	0.255361	5.43738	5.40698e-08	6.50254e-06	condition_IPF_vs_control	184.319	1.26433	0.290709	4.34912	1.36686e-05	0.00126833	condition_IPF_vs_control	0.0309705	0.00158854	0.0122154
OLFM2	human	136.115	1.67422	0.412156	4.06211	4.86308e-05	0.00179295	condition_IPF_vs_control	58.8109	1.50873	0.471069	3.20278	0.00136107	0.0407455	condition_IPF_vs_control	NA	NA	NA
SCT	human	35.1181	2.89335	0.572596	5.05305	4.34813e-07	3.62017e-05	condition_IPF_vs_control	15.9496	2.84747	0.646472	4.40462	1.05967e-05	0.00106143	condition_IPF_vs_control	0.0051419	0.600148	0.78265
MC1R	human	47.689	1.70058	0.419186	4.05685	4.97384e-05	0.0018249	condition_IPF_vs_control	20.1919	1.49517	0.490764	3.04662	0.00231433	0.0583405	condition_IPF_vs_control	NA	NA	NA
PNRC2	human	1850.44	-0.664187	0.164127	-4.0468	5.19236e-05	0.00190048	condition_IPF_vs_control	899.303	-0.581578	0.187172	-3.10719	0.00188873	0.0506506	condition_IPF_vs_control	NA	NA	NA
LCNL1	human	36.1723	2.29708	0.569205	4.03559	5.44651e-05	0.0019887	condition_IPF_vs_control	12.3318	1.72688	0.610053	2.83071	0.0046445	0.091096	condition_IPF_vs_control	NA	NA	NA
SELENOW	human	4559.27	1.26566	0.311482	4.06337	4.83703e-05	0.0017877	condition_IPF_vs_control	2146.68	1.24531	0.316602	3.93335	8.37694e-05	0.00518196	condition_IPF_vs_control	-0.0142531	0.146201	0.339613
MLXIPL	human	37.3271	-1.29417	0.321004	-4.03162	5.53942e-05	0.00201292	condition_IPF_vs_control	15.8973	-1.7996	0.496069	-3.62772	0.000285931	0.0131851	condition_IPF_vs_control	NA	NA	NA
SNCG	human	151.78	1.8456	0.458542	4.02493	5.69912e-05	0.00206107	condition_IPF_vs_control	56.5631	1.37369	0.401184	3.42409	0.000616853	0.0229801	condition_IPF_vs_control	NA	NA	NA
FAM180A	human	123.098	1.5685	0.389652	4.02538	5.68844e-05	0.00206107	condition_IPF_vs_control	42.6163	0.944709	0.47245	1.9996	0.0455439	0.339152	condition_IPF_vs_control	NA	NA	NA
FAM160B2	human	390.544	0.676968	0.168425	4.0194	5.83468e-05	0.00210507	condition_IPF_vs_control	172.851	0.50521	0.226462	2.23088	0.0256892	0.251651	condition_IPF_vs_control	NA	NA	NA
SERPIND1	human	192.932	3.78466	0.638558	5.92689	3.08726e-09	6.54631e-07	condition_IPF_vs_control	82.997	3.64554	0.689383	5.28812	1.2358e-07	2.39634e-05	condition_IPF_vs_control	0.00189675	0.846675	0.909584
PIGT	human	1851.47	0.66097	0.164574	4.01624	5.91343e-05	0.00212337	condition_IPF_vs_control	840.798	0.550431	0.154509	3.56246	0.000367397	0.0159223	condition_IPF_vs_control	NA	NA	NA
PEG10	human	1023.7	-1.60642	0.400316	-4.01287	5.99854e-05	0.00214884	condition_IPF_vs_control	506.472	-1.38591	0.390606	-3.5481	0.000388019	0.0166255	condition_IPF_vs_control	NA	NA	NA
NUDT18	human	119.719	1.00497	0.25069	4.0088	6.10288e-05	0.00218106	condition_IPF_vs_control	46.2891	0.566023	0.326017	1.73618	0.0825322	0.442528	condition_IPF_vs_control	NA	NA	NA
MMP25	human	180.84	-2.12855	0.531082	-4.00795	6.1249e-05	0.00218378	condition_IPF_vs_control	98.9809	-1.27123	0.488557	-2.60201	0.00926791	0.139758	condition_IPF_vs_control	NA	NA	NA
KCNN4	human	115.649	1.7903	0.446991	4.00522	6.19586e-05	0.00220389	condition_IPF_vs_control	44.2401	1.35567	0.484043	2.80073	0.00509878	0.0974544	condition_IPF_vs_control	NA	NA	NA
TNS1	human	3448.14	-0.559661	0.139774	-4.00404	6.22694e-05	0.00220976	condition_IPF_vs_control	1653.18	-0.529832	0.165298	-3.20531	0.00134917	0.0406497	condition_IPF_vs_control	NA	NA	NA
DEFA3	human	2542.53	-6.04379	1.51015	-4.00212	6.27783e-05	0.00222262	condition_IPF_vs_control	1215.97	-5.40878	1.52599	-3.54443	0.000393456	0.0167634	condition_IPF_vs_control	NA	NA	NA
IGHG2	human	4421.81	4.91517	1.22924	3.99853	6.3736e-05	0.00225126	condition_IPF_vs_control	2070.05	4.89378	1.40893	3.47341	0.000513885	0.0202409	condition_IPF_vs_control	NA	NA	NA
ST7	human	496.741	-0.925266	0.231541	-3.99612	6.43894e-05	0.00226905	condition_IPF_vs_control	243.257	-0.807487	0.259666	-3.10972	0.00187266	0.0505561	condition_IPF_vs_control	NA	NA	NA
ERICH2	human	58.9726	-1.65103	0.413334	-3.99443	6.48495e-05	0.00227996	condition_IPF_vs_control	28.4267	-1.61712	0.466355	-3.46757	0.000525185	0.0205256	condition_IPF_vs_control	NA	NA	NA
FOXP2	human	80.6761	-1.4802	0.370684	-3.99316	6.51989e-05	0.00228478	condition_IPF_vs_control	37.1252	-1.6162	0.334222	-4.8357	1.32676e-06	0.000191162	condition_IPF_vs_control	NA	NA	NA
MS4A15	human	534.625	-3.48584	0.873023	-3.99283	6.5288e-05	0.00228478	condition_IPF_vs_control	272.241	-2.58743	1.08202	-2.39129	0.0167894	0.19908	condition_IPF_vs_control	NA	NA	NA
AMOTL2	human	1111.23	-1.61839	0.405575	-3.99037	6.59695e-05	0.00230331	condition_IPF_vs_control	551.718	-1.37659	0.394678	-3.48787	0.000486891	0.0193795	condition_IPF_vs_control	NA	NA	NA
SULF2	human	456.454	1.83857	0.461055	3.98775	6.67026e-05	0.00231822	condition_IPF_vs_control	168.02	1.34956	0.460204	2.93253	0.0033621	0.0741279	condition_IPF_vs_control	NA	NA	NA
SERPINF1	human	3510.4	2.15607	0.354142	6.08814	1.14229e-09	2.74749e-07	condition_IPF_vs_control	1413.01	1.85439	0.345839	5.36199	8.23103e-08	1.77849e-05	condition_IPF_vs_control	-0.00901316	0.358173	0.578786
POU2AF1	human	272.793	3.14786	0.789547	3.98692	6.69362e-05	0.00232102	condition_IPF_vs_control	103.683	2.78455	0.781486	3.56315	0.000366425	0.0159223	condition_IPF_vs_control	NA	NA	NA
PI3	human	227.132	-3.52184	0.883645	-3.98558	6.73149e-05	0.00232844	condition_IPF_vs_control	110.546	-3.14915	0.785996	-4.00657	6.16072e-05	0.00399918	condition_IPF_vs_control	NA	NA	NA
FBXO17	human	143.469	1.11441	0.279645	3.98508	6.74576e-05	0.00232844	condition_IPF_vs_control	62.4501	0.921694	0.329123	2.80045	0.00510307	0.0974544	condition_IPF_vs_control	NA	NA	NA
TOM1L1	human	300.928	-1.1491	0.288463	-3.98352	6.79007e-05	0.00233841	condition_IPF_vs_control	149.961	-0.94879	0.323618	-2.93182	0.00336984	0.0741905	condition_IPF_vs_control	NA	NA	NA
C1QTNF6	human	130.341	2.24561	0.563983	3.98169	6.84264e-05	0.00235117	condition_IPF_vs_control	55.6243	2.05204	0.624158	3.2877	0.00101009	0.0335037	condition_IPF_vs_control	NA	NA	NA
SFRP2	human	2585.87	6.13981	0.55927	10.9782	4.8629e-28	2.45625e-24	condition_IPF_vs_control	761.026	5.43536	0.565581	9.61022	7.23927e-22	2.73735e-18	condition_IPF_vs_control	0.0284165	0.00376195	0.0226734
TENM3	human	46.2766	1.99888	0.502501	3.97786	6.9537e-05	0.00237854	condition_IPF_vs_control	15.4308	1.40223	0.638183	2.19722	0.0280045	0.261913	condition_IPF_vs_control	NA	NA	NA
GNB3	human	27.6828	2.2187	0.55797	3.97638	6.99719e-05	0.00238606	condition_IPF_vs_control	10.8024	1.87628	0.618381	3.03418	0.00241186	0.0597045	condition_IPF_vs_control	NA	NA	NA
CAMK4	human	50.2169	1.62836	0.409543	3.97604	7.00717e-05	0.00238606	condition_IPF_vs_control	21.9155	1.49694	0.486549	3.07664	0.00209349	0.054593	condition_IPF_vs_control	NA	NA	NA
BEAN1	human	11.5814	4.22732	1.06383	3.97368	7.07706e-05	0.00240436	condition_IPF_vs_control	4.49544	3.93734	1.22973	3.20178	0.00136582	0.0407455	condition_IPF_vs_control	NA	NA	NA
COPZ2	human	442.247	1.70646	0.429554	3.97262	7.10851e-05	0.00240436	condition_IPF_vs_control	184.658	1.45622	0.41083	3.54457	0.000393249	0.0167634	condition_IPF_vs_control	NA	NA	NA
PARD3	human	414.794	-0.708133	0.17823	-3.97314	7.09315e-05	0.00240436	condition_IPF_vs_control	207.58	-0.517751	0.199335	-2.59739	0.00939351	0.141366	condition_IPF_vs_control	NA	NA	NA
SFRP4	human	835.91	3.07782	0.720178	4.27369	1.92262e-05	0.000888217	condition_IPF_vs_control	320.957	2.73306	0.674592	4.05142	5.09073e-05	0.00336233	condition_IPF_vs_control	0.0231858	0.0180808	0.0720003
SH3PXD2B	human	596.669	1.45551	0.311206	4.67699	2.91113e-06	0.000184571	condition_IPF_vs_control	251.164	1.20873	0.290972	4.15412	3.26542e-05	0.00250708	condition_IPF_vs_control	-0.00569389	0.561604	0.763644
CACNA1G	human	12.5681	3.43822	0.866657	3.96722	7.27149e-05	0.00244312	condition_IPF_vs_control	4.69415	3.06794	1.01797	3.0138	0.00257997	0.0620383	condition_IPF_vs_control	NA	NA	NA
SC5D	human	962.398	-1.07797	0.272115	-3.96147	7.44908e-05	0.00249726	condition_IPF_vs_control	471.045	-0.946824	0.313202	-3.02304	0.00250246	0.0606502	condition_IPF_vs_control	NA	NA	NA
S100A14	human	1103	-1.14534	0.289186	-3.96058	7.47678e-05	0.00250101	condition_IPF_vs_control	518.913	-1.19808	0.343312	-3.48978	0.00048342	0.0192921	condition_IPF_vs_control	NA	NA	NA
CACNB3	human	149.917	1.41937	0.358485	3.95935	7.51542e-05	0.00250839	condition_IPF_vs_control	71.8704	1.43402	0.406549	3.5273	0.000419825	0.0172083	condition_IPF_vs_control	NA	NA	NA
MYLIP	human	757.521	-1.37119	0.34645	-3.95784	7.56319e-05	0.00251879	condition_IPF_vs_control	362.835	-1.33258	0.367257	-3.62845	0.000285126	0.0131851	condition_IPF_vs_control	NA	NA	NA
LARP4B	human	850.181	-0.551788	0.139441	-3.95713	7.58563e-05	0.00252072	condition_IPF_vs_control	420.017	-0.423952	0.160467	-2.64199	0.00824194	0.129987	condition_IPF_vs_control	NA	NA	NA
CD79A	human	444.602	3.24529	0.820674	3.95442	7.67219e-05	0.00254391	condition_IPF_vs_control	140.617	2.58033	0.803995	3.20939	0.00133017	0.040316	condition_IPF_vs_control	NA	NA	NA
SLC17A9	human	115.862	2.21933	0.382883	5.79637	6.77652e-09	1.22244e-06	condition_IPF_vs_control	41.6261	1.69282	0.43644	3.8787	0.000105016	0.00615646	condition_IPF_vs_control	-0.0268158	0.0062533	0.0309886
HAS3	human	80.2079	-1.58582	0.402296	-3.94192	8.08332e-05	0.00266855	condition_IPF_vs_control	38.2063	-1.53785	0.478927	-3.21104	0.00132255	0.0402485	condition_IPF_vs_control	NA	NA	NA
TOR4A	human	547.842	-0.860775	0.218445	-3.94047	8.13216e-05	0.00267884	condition_IPF_vs_control	274.37	-0.664847	0.266123	-2.49827	0.0124801	0.167396	condition_IPF_vs_control	NA	NA	NA
AKTIP	human	403.2	-0.796516	0.20248	-3.9338	8.36117e-05	0.0027483	condition_IPF_vs_control	201.787	-0.597513	0.232603	-2.56881	0.010205	0.148169	condition_IPF_vs_control	NA	NA	NA
SMAP2	human	1415.4	0.858716	0.234635	3.65979	0.000252419	0.0065348	condition_IPF_vs_control	656.542	0.802467	0.212728	3.77226	0.000161773	0.00861554	condition_IPF_vs_control	-0.0226287	0.0210464	0.0795483
P2RX5	human	52.2675	2.6356	0.67067	3.9298	8.50151e-05	0.00278236	condition_IPF_vs_control	18.9798	2.16425	0.70413	3.07365	0.00211456	0.0549531	condition_IPF_vs_control	NA	NA	NA
SLA	human	791.498	0.84902	0.216479	3.92196	8.78319e-05	0.00286836	condition_IPF_vs_control	376.64	0.848663	0.23091	3.67529	0.000237579	0.0114439	condition_IPF_vs_control	NA	NA	NA
VSIG10L	human	30.3726	1.76462	0.450113	3.92039	8.84064e-05	0.00287473	condition_IPF_vs_control	15.8893	1.89532	0.53958	3.51258	0.000443778	0.0180434	condition_IPF_vs_control	NA	NA	NA
AJUBA	human	177.699	-1.16893	0.298152	-3.92059	8.83341e-05	0.00287473	condition_IPF_vs_control	92.7605	-0.771821	0.357568	-2.15853	0.0308868	0.275457	condition_IPF_vs_control	NA	NA	NA
SMO	human	132.264	2.84562	0.435904	6.52809	6.66138e-11	2.34744e-08	condition_IPF_vs_control	51.2364	2.51586	0.462909	5.43488	5.48318e-08	1.33763e-05	condition_IPF_vs_control	0.00844004	0.389555	0.613861
LMCD1	human	1284.57	-1.1536	0.294482	-3.91739	8.95131e-05	0.00289827	condition_IPF_vs_control	649.901	-0.881615	0.332416	-2.65215	0.00799821	0.127743	condition_IPF_vs_control	NA	NA	NA
CHP1	human	2100.51	-0.726843	0.185598	-3.91622	8.99484e-05	0.00289998	condition_IPF_vs_control	1022.75	-0.639546	0.209027	-3.05964	0.00221606	0.056714	condition_IPF_vs_control	NA	NA	NA
OTUD7B	human	392.698	-0.891258	0.227575	-3.91633	8.99089e-05	0.00289998	condition_IPF_vs_control	194.031	-0.730576	0.235452	-3.10286	0.0019166	0.0509465	condition_IPF_vs_control	NA	NA	NA
CAV2	human	3531.37	-1.0564	0.26982	-3.91522	9.03221e-05	0.00290584	condition_IPF_vs_control	1873.17	-0.615993	0.285478	-2.15776	0.0309466	0.275457	condition_IPF_vs_control	NA	NA	NA
MLPH	human	2191.03	-1.05639	0.270135	-3.9106	9.20654e-05	0.00295565	condition_IPF_vs_control	1051.76	-1.01592	0.304175	-3.33993	0.00083799	0.0288715	condition_IPF_vs_control	NA	NA	NA
MZB1	human	1059.61	3.2775	0.839197	3.90552	9.40226e-05	0.0030121	condition_IPF_vs_control	339.722	2.63902	1.0556	2.50002	NA	NA	condition_IPF_vs_control	NA	NA	NA
SNAI2	human	494.107	2.54005	0.403487	6.29523	3.06936e-10	8.7284e-08	condition_IPF_vs_control	194.524	2.21686	0.40559	5.46575	4.60941e-08	1.16196e-05	condition_IPF_vs_control	-0.00383368	0.69593	0.838878
TGOLN2	human	3297.17	-0.620059	0.158981	-3.9002	9.61129e-05	0.0030661	condition_IPF_vs_control	1666.41	-0.406964	0.196834	-2.06755	0.0386822	0.311806	condition_IPF_vs_control	NA	NA	NA
STX11	human	649.109	-1.47209	0.377626	-3.89829	9.68762e-05	0.00308396	condition_IPF_vs_control	352.165	-0.858026	0.379494	-2.26098	0.0237608	0.240725	condition_IPF_vs_control	NA	NA	NA
SFXN5	human	130.029	0.814839	0.209248	3.89413	9.85514e-05	0.00313071	condition_IPF_vs_control	58.8981	0.711085	0.28992	2.4527	0.014179	0.180085	condition_IPF_vs_control	NA	NA	NA
GPR153	human	260.682	1.43053	0.367642	3.8911	9.97909e-05	0.00316345	condition_IPF_vs_control	113.35	1.25749	0.383451	3.27941	0.00104025	0.0341296	condition_IPF_vs_control	NA	NA	NA
LRFN4	human	114.847	1.48273	0.381368	3.88791	0.00010111	0.00319857	condition_IPF_vs_control	50.1146	1.29257	0.432357	2.98958	0.00279358	0.0653059	condition_IPF_vs_control	NA	NA	NA
MYH14	human	803.303	-0.482254	0.124218	-3.88231	0.000103469	0.00326638	condition_IPF_vs_control	404.428	-0.29503	0.297821	-0.99063	0.321866	0.72595	condition_IPF_vs_control	NA	NA	NA
DLX5	human	10.6483	4.83434	1.24667	3.87781	0.0001054	0.00331669	condition_IPF_vs_control	3.1877	4.16782	1.33504	3.12188	0.00179702	0.0493284	condition_IPF_vs_control	NA	NA	NA
RGS1	human	746.427	2.17738	0.56153	3.87758	0.0001055	0.00331669	condition_IPF_vs_control	318.13	1.98225	0.573889	3.45407	0.000552198	0.0212556	condition_IPF_vs_control	NA	NA	NA
SLC9A3-AS1	human	77.1553	1.19292	0.307718	3.87665	0.000105905	0.00332252	condition_IPF_vs_control	31.4498	0.867342	0.378123	2.29381	0.0218015	0.230593	condition_IPF_vs_control	NA	NA	NA
DPEP1	human	50.6224	2.87648	0.742248	3.87536	0.000106468	0.00333328	condition_IPF_vs_control	18.1501	2.42716	0.803641	3.0202	0.00252609	0.0609364	condition_IPF_vs_control	NA	NA	NA
A4GALT	human	350.157	1.28022	0.331254	3.86478	0.00011119	0.00347292	condition_IPF_vs_control	163.681	1.24092	0.341922	3.62924	0.000284258	0.0131851	condition_IPF_vs_control	NA	NA	NA
SOCS1	human	268.638	1.61409	0.257632	6.26509	3.72617e-10	9.73495e-08	condition_IPF_vs_control	141.818	1.80034	0.287043	6.272	3.5643e-10	1.68469e-07	condition_IPF_vs_control	-0.0112573	0.251114	0.465899
SPARC	human	30603.9	2.10919	0.531168	3.97086	7.16128e-05	0.0024136	condition_IPF_vs_control	13754.6	2.00756	0.500224	4.01332	5.987e-05	0.00390316	condition_IPF_vs_control	0.0997885	2.0186e-24	1.50049e-22
DAPK1	human	716.581	-0.635263	0.164915	-3.85207	0.000117126	0.0036318	condition_IPF_vs_control	331.69	-0.743109	0.188319	-3.94601	7.94636e-05	0.00498708	condition_IPF_vs_control	NA	NA	NA
NT5C3A	human	441.82	-0.650504	0.168878	-3.85191	0.000117201	0.0036318	condition_IPF_vs_control	217.538	-0.518359	0.190068	-2.72722	0.006387	0.112523	condition_IPF_vs_control	NA	NA	NA
FOXL1	human	40.1463	1.77275	0.460345	3.85092	0.000117677	0.00363909	condition_IPF_vs_control	18.9525	1.78469	0.555996	3.20989	0.00132785	0.040316	condition_IPF_vs_control	NA	NA	NA
KIF3C	human	91.0917	1.27514	0.331212	3.84992	0.000118158	0.00364435	condition_IPF_vs_control	39.706	1.12013	0.374804	2.98858	0.0028028	0.0654203	condition_IPF_vs_control	NA	NA	NA
TJP1	human	1256.3	-0.738967	0.191961	-3.84957	0.000118328	0.00364435	condition_IPF_vs_control	675.68	-0.304567	0.207994	-1.46431	0.14311	0.540053	condition_IPF_vs_control	NA	NA	NA
SDC3	human	629.81	1.44456	0.375421	3.84785	0.000119158	0.00366248	condition_IPF_vs_control	286.016	1.35374	0.367069	3.68796	0.000226063	0.010959	condition_IPF_vs_control	NA	NA	NA
ARMT1	human	548.532	-0.711883	0.185279	-3.84223	0.000121924	0.00373989	condition_IPF_vs_control	272.092	-0.555099	0.203735	-2.72462	0.00643756	0.112755	condition_IPF_vs_control	NA	NA	NA
GGTLC1	human	293.22	-1.40641	0.366097	-3.84163	0.00012222	0.00374141	condition_IPF_vs_control	159.399	-0.796116	0.403838	-1.97137	0.048681	0.349123	condition_IPF_vs_control	NA	NA	NA
PATJ	human	300.83	-0.952257	0.24814	-3.83758	0.000124255	0.00379604	condition_IPF_vs_control	155.81	-0.62456	0.271841	-2.29752	0.021589	0.229558	condition_IPF_vs_control	NA	NA	NA
UBD	human	125.772	3.02434	0.788633	3.83491	0.000125609	0.00382969	condition_IPF_vs_control	64.2993	3.13778	0.861086	3.64398	0.000268458	0.0127286	condition_IPF_vs_control	NA	NA	NA
NNAT	human	23.7865	2.05167	0.535466	3.83157	0.00012733	0.00387436	condition_IPF_vs_control	9.99613	1.83297	0.757819	2.41874	0.0155743	0.190122	condition_IPF_vs_control	NA	NA	NA
FBXW5	human	1193.21	0.796764	0.208183	3.82723	0.000129592	0.0039353	condition_IPF_vs_control	532.378	0.647566	0.236648	2.73641	0.00621132	0.110588	condition_IPF_vs_control	NA	NA	NA
DNAJB5	human	105.541	1.06386	0.278192	3.82418	0.000131209	0.00397641	condition_IPF_vs_control	53.8672	1.21444	0.336947	3.60426	0.000313047	0.0141339	condition_IPF_vs_control	NA	NA	NA
NAPG	human	430.969	-0.559607	0.146375	-3.8231	0.000131785	0.00398591	condition_IPF_vs_control	215.631	-0.38389	0.172883	-2.22052	0.0263835	0.255712	condition_IPF_vs_control	NA	NA	NA
MXRA8	human	2937.46	1.59285	0.417437	3.81578	0.000135752	0.00408957	condition_IPF_vs_control	1244.73	1.36558	0.378003	3.61262	0.000303117	0.0138509	condition_IPF_vs_control	NA	NA	NA
ZNF664	human	1052.05	-0.551758	0.144596	-3.81587	0.000135704	0.00408957	condition_IPF_vs_control	520.302	-0.409275	0.180082	-2.27271	0.0230435	0.236615	condition_IPF_vs_control	NA	NA	NA
C1orf54	human	265.893	1.15867	0.303746	3.81461	0.000136399	0.00410091	condition_IPF_vs_control	126.367	1.16034	0.383382	3.0266	0.00247321	0.0605002	condition_IPF_vs_control	NA	NA	NA
BMP8A	human	29.2648	3.7784	0.990746	3.81369	0.000136907	0.00410802	condition_IPF_vs_control	10.6836	3.38668	0.956898	3.53923	0.000401297	0.016907	condition_IPF_vs_control	NA	NA	NA
JUP	human	1268.12	-0.628534	0.164842	-3.81296	0.000137314	0.0041121	condition_IPF_vs_control	633.527	-0.450634	0.191455	-2.35373	0.018586	0.211523	condition_IPF_vs_control	NA	NA	NA
GSDMB	human	54.7915	1.09191	0.286525	3.81089	0.00013847	0.00413852	condition_IPF_vs_control	22.1926	0.714816	0.416018	1.71824	0.0857537	0.450187	condition_IPF_vs_control	NA	NA	NA
DIPK1A	human	92.3459	1.31429	0.3452	3.80732	0.000140483	0.00418925	condition_IPF_vs_control	41.2159	1.21085	0.379725	3.18876	0.00142883	0.0419631	condition_IPF_vs_control	NA	NA	NA
ITPRID2	human	1750.3	-1.413	0.371167	-3.8069	0.00014072	0.00418925	condition_IPF_vs_control	936.29	-0.866166	0.376222	-2.30227	0.0213199	0.227567	condition_IPF_vs_control	NA	NA	NA
MARC1	human	206.01	-1.13816	0.299399	-3.80149	0.000143831	0.00427347	condition_IPF_vs_control	98.4458	-1.10012	0.416544	-2.64106	0.00826475	0.129987	condition_IPF_vs_control	NA	NA	NA
PLEKHF1	human	227.715	1.17521	0.309229	3.80046	0.000144427	0.00428277	condition_IPF_vs_control	93.7638	0.870907	0.339684	2.56387	0.0103511	0.149758	condition_IPF_vs_control	NA	NA	NA
SRRM3	human	42.9335	3.33019	0.534952	6.22522	4.80894e-10	1.23508e-07	condition_IPF_vs_control	15.5045	2.91439	0.574782	5.07042	3.96941e-07	6.5975e-05	condition_IPF_vs_control	0.0120382	0.219726	0.433618
SSC5D	human	602.199	2.91205	0.334795	8.698	3.37782e-18	4.26726e-15	condition_IPF_vs_control	250.289	2.69247	0.308779	8.71972	2.78893e-18	4.68695e-15	condition_IPF_vs_control	0.00640117	0.514037	0.730128
TSHZ2	human	174.412	2.23951	0.590459	3.79283	0.000148938	0.00439076	condition_IPF_vs_control	54.6822	1.48447	0.568394	2.6117	0.00900934	0.137504	condition_IPF_vs_control	NA	NA	NA
MGLL	human	2249.69	-0.752493	0.198484	-3.79121	0.000149918	0.00441107	condition_IPF_vs_control	1144.14	-0.504108	0.221261	-2.27834	0.0227063	0.235228	condition_IPF_vs_control	NA	NA	NA
TMBIM6	human	10943.6	-0.424199	0.111945	-3.78935	0.000151044	0.00443561	condition_IPF_vs_control	5404.03	-0.300201	0.11787	-2.54688	0.0108691	0.15321	condition_IPF_vs_control	NA	NA	NA
OSR2	human	95.0586	2.93156	0.77396	3.78775	0.00015202	0.00445562	condition_IPF_vs_control	28.7234	2.19119	0.726473	3.0162	NA	NA	condition_IPF_vs_control	NA	NA	NA
STRA6	human	22.3157	5.28293	1.03707	5.09411	3.5038e-07	3.17517e-05	condition_IPF_vs_control	5.79482	4.42561	1.18246	3.74271	0.000182049	0.00933389	condition_IPF_vs_control	-0.0082969	0.397647	0.615801
RGCC	human	9577.6	-1.13113	0.298956	-3.78361	0.000154572	0.00451172	condition_IPF_vs_control	5294.27	-0.52974	0.316729	-1.67253	0.0944189	0.463614	condition_IPF_vs_control	NA	NA	NA
GPAT3	human	106.249	-1.65773	0.438183	-3.7832	0.000154827	0.00451172	condition_IPF_vs_control	53.1272	-1.34834	0.396959	-3.39668	0.000682077	0.0247396	condition_IPF_vs_control	NA	NA	NA
MAP7	human	275.315	-1.09338	0.28922	-3.78044	0.000156551	0.00454921	condition_IPF_vs_control	138.423	-0.858971	0.35033	-2.45189	0.0142107	0.180316	condition_IPF_vs_control	NA	NA	NA
SOGA3	human	31.2068	-2.93149	0.775489	-3.78018	0.000156714	0.00454921	condition_IPF_vs_control	16.9249	-1.69143	0.825986	-2.04777	0.0405829	0.319783	condition_IPF_vs_control	NA	NA	NA
FKBP11	human	809.832	1.51509	0.400906	3.77916	0.000157357	0.00455913	condition_IPF_vs_control	314.646	1.10883	0.434201	2.55372	0.0106579	0.152198	condition_IPF_vs_control	NA	NA	NA
ARG1	human	131.337	-3.13628	0.830232	-3.77759	0.000158351	0.0045792	condition_IPF_vs_control	69.001	-2.09763	0.753184	-2.78502	0.00535237	0.0994529	condition_IPF_vs_control	NA	NA	NA
PSRC1	human	88.4664	1.50161	0.39804	3.77251	0.000161617	0.00464701	condition_IPF_vs_control	40.8567	1.45736	0.529513	2.75227	0.00591842	0.106694	condition_IPF_vs_control	NA	NA	NA
RUNX2	human	139.489	1.11549	0.295654	3.77296	0.000161322	0.00464701	condition_IPF_vs_control	58.9624	0.867587	0.297998	2.91139	0.00359828	0.0776377	condition_IPF_vs_control	NA	NA	NA
AZGP1	human	453.44	-2.36722	0.627398	-3.77308	0.000161248	0.00464701	condition_IPF_vs_control	218.768	-2.24033	0.756267	-2.96235	0.00305299	0.0698392	condition_IPF_vs_control	NA	NA	NA
SULF1	human	524.052	3.05912	0.627315	4.87654	1.07965e-06	7.82981e-05	condition_IPF_vs_control	223.274	2.88166	0.605454	4.75951	1.94066e-06	0.000262076	condition_IPF_vs_control	0.0178669	0.0685214	0.195957
CNTNAP1	human	166.208	1.76676	0.468512	3.77101	0.000162589	0.00465731	condition_IPF_vs_control	75.7834	1.68709	0.517975	3.2571	0.00112558	0.0359925	condition_IPF_vs_control	NA	NA	NA
TGFBR3	human	1050.41	-1.4651	0.388653	-3.76969	0.000163449	0.0046731	condition_IPF_vs_control	530.209	-1.16435	0.434435	-2.68014	0.00735905	0.122973	condition_IPF_vs_control	NA	NA	NA
MYL6B	human	443.951	1.3991	0.371413	3.76696	0.00016525	0.0047104	condition_IPF_vs_control	183.44	1.11093	0.376332	2.95199	0.00315732	0.0710631	condition_IPF_vs_control	NA	NA	NA
EVA1B	human	686.741	0.799155	0.212159	3.76677	0.000165375	0.0047104	condition_IPF_vs_control	309.036	0.668365	0.23386	2.85798	0.00426351	0.0860956	condition_IPF_vs_control	NA	NA	NA
TNFRSF11B	human	120.115	-2.31413	0.614439	-3.76625	0.000165719	0.00471134	condition_IPF_vs_control	61.9457	-1.71212	0.588919	-2.90723	0.00364645	0.078019	condition_IPF_vs_control	NA	NA	NA
BEND7	human	152.66	-0.907565	0.241396	-3.75965	0.000170152	0.00482817	condition_IPF_vs_control	85.5107	-0.315277	0.270787	-1.1643	0.244303	0.656715	condition_IPF_vs_control	NA	NA	NA
CDKL2	human	135.86	-1.13665	0.302366	-3.75919	0.000170466	0.00482817	condition_IPF_vs_control	65.923	-1.05354	0.378077	-2.78658	0.00532677	0.0993966	condition_IPF_vs_control	NA	NA	NA
SYDE1	human	283.118	0.859655	0.244307	3.51876	0.000433575	0.00963337	condition_IPF_vs_control	151.667	1.11696	0.283256	3.94329	8.03708e-05	0.00502025	condition_IPF_vs_control	0.0093705	0.339434	0.569127
PLPP1	human	1034.7	0.869859	0.231623	3.75549	0.000173001	0.00488171	condition_IPF_vs_control	473.305	0.78228	0.245948	3.18068	0.00146931	0.0429022	condition_IPF_vs_control	NA	NA	NA
SBDS	human	1803.38	-0.7738	0.206174	-3.75315	0.000174627	0.00491845	condition_IPF_vs_control	927.132	-0.484608	0.214296	-2.26139	0.0237349	0.240725	condition_IPF_vs_control	NA	NA	NA
SH3PXD2A	human	938.472	1.52564	0.406554	3.7526	0.000175008	0.00492002	condition_IPF_vs_control	397.536	1.2974	0.403868	3.21243	0.00131618	0.0401354	condition_IPF_vs_control	NA	NA	NA
RASD2	human	46.7381	1.85556	0.495061	3.74814	0.000178151	0.0049991	condition_IPF_vs_control	17.0936	1.33869	0.547733	2.44406	0.0145231	0.183051	condition_IPF_vs_control	NA	NA	NA
IGHA2	human	121.815	2.91064	0.776924	3.74637	0.000179414	0.00502525	condition_IPF_vs_control	36.3084	2.12652	0.865181	2.45789	0.0139756	0.178509	condition_IPF_vs_control	NA	NA	NA
RAB3IP	human	279.758	-1.03056	0.275263	-3.74392	0.000181173	0.00506517	condition_IPF_vs_control	138.525	-0.854332	0.310607	-2.75052	0.00594999	0.107008	condition_IPF_vs_control	NA	NA	NA
MYZAP	human	522.789	-1.37563	0.367875	-3.7394	0.000184458	0.0051475	condition_IPF_vs_control	299.122	-0.581534	0.378343	-1.53705	0.12428	0.512813	condition_IPF_vs_control	NA	NA	NA
CMTM8	human	443.137	-0.727656	0.194637	-3.73852	0.000185106	0.00515609	condition_IPF_vs_control	233.858	-0.353472	0.245803	-1.43803	0.150425	0.550892	condition_IPF_vs_control	NA	NA	NA
BOC	human	154.403	1.60975	0.431061	3.73438	0.000188174	0.00523194	condition_IPF_vs_control	68.4226	1.47979	0.450642	3.28374	0.00102439	0.0338161	condition_IPF_vs_control	NA	NA	NA
KIF26A	human	46.0466	1.29179	0.346191	3.73143	0.000190393	0.00527426	condition_IPF_vs_control	19.479	1.10007	0.477374	2.30443	0.0211986	0.22688	condition_IPF_vs_control	NA	NA	NA
CHD3	human	1100.71	0.754825	0.20228	3.73158	0.000190283	0.00527426	condition_IPF_vs_control	492.975	0.618251	0.207819	2.97496	0.00293028	0.067665	condition_IPF_vs_control	NA	NA	NA
ITLN1	human	77.7723	-3.12959	0.839038	-3.72997	0.0001915	0.00529525	condition_IPF_vs_control	37.0852	-3.13811	0.824987	-3.80383	0.000142478	0.0078079	condition_IPF_vs_control	NA	NA	NA
BRSK1	human	31.8673	1.77621	0.476498	3.72763	0.000193292	0.00531118	condition_IPF_vs_control	11.2212	1.19525	0.53214	2.24613	0.0246959	0.245908	condition_IPF_vs_control	NA	NA	NA
OSTF1	human	1062.03	-0.812738	0.218001	-3.72813	0.000192904	0.00531118	condition_IPF_vs_control	534.127	-0.600516	0.237462	-2.52889	0.0114423	0.157762	condition_IPF_vs_control	NA	NA	NA
TIMP3	human	13392	-0.842486	0.226026	-3.72738	0.000193478	0.00531118	condition_IPF_vs_control	6960.62	-0.510746	0.284377	-1.79602	0.0724916	0.419929	condition_IPF_vs_control	NA	NA	NA
WDR19	human	235.933	-0.864455	0.231857	-3.72839	0.000192704	0.00531118	condition_IPF_vs_control	117.895	-0.688866	0.298571	-2.30721	0.0210429	0.226207	condition_IPF_vs_control	NA	NA	NA
MAN1B1	human	648.461	1.04793	0.281206	3.72656	0.000194112	0.00531814	condition_IPF_vs_control	273.564	0.782135	0.298941	2.61635	0.00888745	0.136055	condition_IPF_vs_control	NA	NA	NA
GATA2	human	596.566	-1.60358	0.430359	-3.72614	0.000194434	0.00531814	condition_IPF_vs_control	298.155	-1.33412	0.534042	-2.49816	0.0124841	0.167396	condition_IPF_vs_control	NA	NA	NA
IGHV3-23	human	18.7501	5.04955	1.35623	3.72323	0.000196688	0.00537011	condition_IPF_vs_control	6.73692	4.65735	1.4404	3.23337	0.00122341	0.037996	condition_IPF_vs_control	NA	NA	NA
FAM160A1	human	83.8021	-1.40886	0.3787	-3.72025	0.000199022	0.00542408	condition_IPF_vs_control	42.588	-1.11247	0.435164	-2.55645	0.0105748	0.151605	condition_IPF_vs_control	NA	NA	NA
FCGR2B	human	364.617	1.67763	0.45104	3.71947	0.000199639	0.00543112	condition_IPF_vs_control	163.453	1.55952	0.436363	3.57391	0.00035169	0.0154718	condition_IPF_vs_control	NA	NA	NA
TMEM144	human	135.964	-0.845452	0.22748	-3.71659	0.000201929	0.00548358	condition_IPF_vs_control	64.3709	-0.830109	0.289401	-2.86837	0.00412592	0.0844446	condition_IPF_vs_control	NA	NA	NA
SYNDIG1	human	21.0508	3.34508	0.993911	3.36557	0.000763863	0.0146147	condition_IPF_vs_control	11.4601	3.58311	0.934926	3.8325	0.000126846	0.00710571	condition_IPF_vs_control	NA	NA	NA
SUGCT	human	56.2916	2.3312	0.627619	3.71435	0.00020373	0.00551272	condition_IPF_vs_control	19.7947	1.80432	0.686425	2.62858	0.00857414	0.133009	condition_IPF_vs_control	NA	NA	NA
PODXL2	human	41.3184	1.37565	0.370606	3.7119	0.000205708	0.00555631	condition_IPF_vs_control	19.4325	1.40936	0.489241	2.88071	0.0039678	0.0823223	condition_IPF_vs_control	NA	NA	NA
AOC3	human	3470.42	-0.999563	0.269444	-3.70972	0.000207489	0.00559444	condition_IPF_vs_control	1609.88	-1.11068	0.270289	-4.10922	3.96996e-05	0.00284466	condition_IPF_vs_control	NA	NA	NA
DSC3	human	21.3577	2.97191	0.801379	3.7085	0.000208493	0.00561153	condition_IPF_vs_control	7.23725	2.36573	0.926909	2.55228	0.0107021	0.152202	condition_IPF_vs_control	NA	NA	NA
SFXN3	human	557.219	0.767564	0.207382	3.7012	0.000214582	0.00576518	condition_IPF_vs_control	263.166	0.750908	0.21468	3.4978	0.000469107	0.0188203	condition_IPF_vs_control	NA	NA	NA
SERTM1	human	44.5815	-3.19492	0.863667	-3.69925	0.000216236	0.00579934	condition_IPF_vs_control	23.5924	-2.03552	0.924006	-2.20293	0.0275997	0.259283	condition_IPF_vs_control	NA	NA	NA
TAP1	human	1475.84	1.14134	0.376651	3.03025	0.00244355	0.0335999	condition_IPF_vs_control	851.47	1.53032	0.39305	3.89345	9.88279e-05	0.00590819	condition_IPF_vs_control	NA	NA	NA
LCAT	human	250.853	0.756936	0.204749	3.6969	0.000218248	0.00584106	condition_IPF_vs_control	105.078	0.448487	0.259573	1.72779	0.0840264	0.445774	condition_IPF_vs_control	NA	NA	NA
TDP1	human	70.5128	1.25084	0.320453	3.90335	9.48692e-05	0.00303281	condition_IPF_vs_control	36.3886	1.40749	0.375431	3.74899	0.000177551	0.00917688	condition_IPF_vs_control	-0.00596867	0.542873	0.747432
TGFBI	human	1840.85	1.10296	0.298633	3.69337	0.000221305	0.00589356	condition_IPF_vs_control	806.325	0.925444	0.273168	3.38781	0.00070452	0.0252358	condition_IPF_vs_control	NA	NA	NA
DIRAS1	human	14.2702	2.51697	0.68164	3.69252	0.000222046	0.00590291	condition_IPF_vs_control	5.4306	2.21605	0.867128	2.55563	0.0105997	0.151722	condition_IPF_vs_control	NA	NA	NA
SLN	human	31.0738	3.12578	0.847994	3.68608	0.000227731	0.00601187	condition_IPF_vs_control	7.66045	2.07219	0.802672	2.58161	0.00983401	0.144267	condition_IPF_vs_control	NA	NA	NA
MRC2	human	1510.85	1.479	0.401195	3.68647	0.000227383	0.00601187	condition_IPF_vs_control	637.226	1.23859	0.382336	3.23954	0.00119723	0.0374909	condition_IPF_vs_control	NA	NA	NA
PARP10	human	576.507	0.855479	0.232079	3.68615	0.000227671	0.00601187	condition_IPF_vs_control	254.045	0.675538	0.245322	2.75368	0.00589298	0.106489	condition_IPF_vs_control	NA	NA	NA
CHMP4C	human	212.321	-0.987125	0.267764	-3.68654	0.00022732	0.00601187	condition_IPF_vs_control	104.654	-0.837559	0.328735	-2.54783	0.0108397	0.15321	condition_IPF_vs_control	NA	NA	NA
GLI2	human	97.2066	2.18509	0.593065	3.68441	0.000229237	0.0060411	condition_IPF_vs_control	41.7135	2.01103	0.624023	3.22269	0.00126992	0.0390208	condition_IPF_vs_control	NA	NA	NA
POLR1D	human	1663.13	-0.589881	0.160139	-3.68356	0.000229999	0.00605064	condition_IPF_vs_control	781.591	-0.634657	0.170048	-3.73222	0.000189799	0.00963326	condition_IPF_vs_control	NA	NA	NA
SERINC1	human	3579.43	-0.601557	0.1634	-3.6815	0.000231863	0.00608913	condition_IPF_vs_control	1840.66	-0.332608	0.177913	-1.8695	0.0615538	0.390685	condition_IPF_vs_control	NA	NA	NA
KAT2A	human	212.126	1.00559	0.273615	3.6752	0.00023766	0.00623056	condition_IPF_vs_control	89.469	0.741925	0.295196	2.51333	0.0119598	0.162818	condition_IPF_vs_control	NA	NA	NA
BMP2	human	441.32	-1.50664	0.410097	-3.67385	0.000238921	0.00625279	condition_IPF_vs_control	235.352	-0.947423	0.418255	-2.26518	0.0235015	0.239851	condition_IPF_vs_control	NA	NA	NA
CCM2	human	503.302	0.908104	0.247318	3.6718	0.000240844	0.00629227	condition_IPF_vs_control	234.618	0.859504	0.271347	3.16755	0.0015373	0.0442048	condition_IPF_vs_control	NA	NA	NA
THNSL2	human	147.482	2.14342	0.584379	3.66786	0.00024459	0.00637912	condition_IPF_vs_control	67.5992	2.07722	0.603652	3.44108	0.000579392	0.0219521	condition_IPF_vs_control	NA	NA	NA
TVP23A	human	16.6929	2.16273	0.589831	3.66669	0.000245707	0.00639724	condition_IPF_vs_control	6.3504	1.80508	0.764346	2.3616	0.0181964	0.208185	condition_IPF_vs_control	NA	NA	NA
NARS2	human	191.465	-1.15428	0.314885	-3.6657	0.000246659	0.00641103	condition_IPF_vs_control	93.152	-1.05657	0.331666	-3.18563	0.00144437	0.0423373	condition_IPF_vs_control	NA	NA	NA
TNS4	human	21.5534	2.9786	0.81282	3.66453	0.000247796	0.00642955	condition_IPF_vs_control	7.43704	2.35994	0.894656	2.63781	0.00834424	0.130514	condition_IPF_vs_control	NA	NA	NA
THBS3	human	265.807	1.93192	0.352941	5.47376	4.4058e-08	5.67853e-06	condition_IPF_vs_control	107.294	1.6229	0.3346	4.85029	1.23281e-06	0.000182806	condition_IPF_vs_control	0.00557347	0.56991	0.770242
SESTD1	human	536.443	-0.961044	0.262617	-3.65949	0.000252715	0.0065348	condition_IPF_vs_control	262.994	-0.832125	0.285385	-2.9158	0.00354776	0.0770976	condition_IPF_vs_control	NA	NA	NA
HTR2A	human	18.3372	3.12092	0.853875	3.65501	0.000257173	0.00662746	condition_IPF_vs_control	5.13653	2.31105	0.993687	2.32573	0.0200328	0.220796	condition_IPF_vs_control	NA	NA	NA
LILRA5	human	122.291	-1.4676	0.401513	-3.65517	0.000257015	0.00662746	condition_IPF_vs_control	66.6464	-0.828725	0.432494	-1.91615	0.0553455	0.371879	condition_IPF_vs_control	NA	NA	NA
PRKG2	human	39.0354	-1.48868	0.407429	-3.65384	0.000258351	0.0066465	condition_IPF_vs_control	19.0527	-1.25028	0.61205	-2.04277	0.0410753	0.321827	condition_IPF_vs_control	NA	NA	NA
AP2A1	human	615.146	0.62064	0.169976	3.65133	0.000260889	0.00670042	condition_IPF_vs_control	274.401	0.466868	0.172874	2.70063	0.00692082	0.11788	condition_IPF_vs_control	NA	NA	NA
SLCO4C1	human	284.157	-1.51486	0.415133	-3.64909	0.000263169	0.00674756	condition_IPF_vs_control	143.561	-1.20167	0.391401	-3.07018	0.00213933	0.0554049	condition_IPF_vs_control	NA	NA	NA
JPH1	human	97.9272	-1.22048	0.335015	-3.64305	0.000269428	0.00689635	condition_IPF_vs_control	47.8906	-1.1294	0.455034	-2.482	0.0130646	0.172128	condition_IPF_vs_control	NA	NA	NA
FABP5	human	4338.61	-1.92709	0.529365	-3.64038	0.00027224	0.00695302	condition_IPF_vs_control	2054.52	-1.96281	0.510161	-3.84743	0.000119365	0.00683864	condition_IPF_vs_control	NA	NA	NA
GNAQ	human	1530.29	-0.748563	0.205645	-3.64007	0.000272559	0.00695302	condition_IPF_vs_control	784.354	-0.473006	0.217941	-2.17034	0.0299813	0.271537	condition_IPF_vs_control	NA	NA	NA
KRT19	human	3167.91	0.85034	0.233645	3.63945	0.000273223	0.00695823	condition_IPF_vs_control	1473.44	0.799803	0.350283	2.28331	0.0224124	0.233302	condition_IPF_vs_control	NA	NA	NA
IGLV2-8	human	20.0534	5.15309	1.41764	3.63497	0.000278018	0.00704834	condition_IPF_vs_control	7.52132	4.82283	1.65875	2.90751	0.00364313	0.078019	condition_IPF_vs_control	NA	NA	NA
BCKDK	human	540.87	1.10471	0.303901	3.6351	0.000277872	0.00704834	condition_IPF_vs_control	237.658	0.929098	0.306419	3.03212	0.00242845	0.059919	condition_IPF_vs_control	NA	NA	NA
PIP5K1C	human	499.275	0.642821	0.17685	3.63484	0.000278157	0.00704834	condition_IPF_vs_control	227.267	0.53245	0.179669	2.96351	0.00304155	0.0697022	condition_IPF_vs_control	NA	NA	NA
SDK2	human	105.682	1.26598	0.348549	3.63214	0.000281081	0.00711055	condition_IPF_vs_control	39.8379	0.797837	0.452519	1.7631	0.0778834	0.430866	condition_IPF_vs_control	NA	NA	NA
SLC28A3	human	18.5993	3.75281	1.03349	3.63121	0.000282091	0.00711235	condition_IPF_vs_control	7.89291	3.52396	1.01616	3.46791	0.000524528	0.0205256	condition_IPF_vs_control	NA	NA	NA
SLC25A4	human	1036.57	-0.67008	0.184519	-3.63149	0.000281791	0.00711235	condition_IPF_vs_control	512	-0.532309	0.204317	-2.60532	0.00917897	0.139171	condition_IPF_vs_control	NA	NA	NA
ROBO2	human	243.828	1.4756	0.406669	3.6285	0.000285074	0.00717341	condition_IPF_vs_control	118.918	1.53028	0.457767	3.34292	0.000829008	0.0286273	condition_IPF_vs_control	NA	NA	NA
USP54	human	346.951	-0.998777	0.275285	-3.62815	0.000285459	0.00717341	condition_IPF_vs_control	163.574	-1.03508	0.364054	-2.8432	0.00446633	0.0887691	condition_IPF_vs_control	NA	NA	NA
THY1	human	2832.53	4.57457	0.465097	9.83573	7.89902e-23	1.70991e-19	condition_IPF_vs_control	1050.26	4.19877	0.458007	9.16748	4.84205e-20	1.2206e-16	condition_IPF_vs_control	0.027079	0.00576176	0.0304136
GPHN	human	207.519	-0.989513	0.272883	-3.62615	0.000287682	0.00720537	condition_IPF_vs_control	98.9229	-0.975844	0.31489	-3.099	0.00194175	0.0514436	condition_IPF_vs_control	NA	NA	NA
RIMKLA	human	104.155	-1.15704	0.319279	-3.62392	0.000290172	0.00725574	condition_IPF_vs_control	54.3562	-0.744988	0.359127	-2.07444	0.0380382	0.309482	condition_IPF_vs_control	NA	NA	NA
EMILIN1	human	2375.63	1.28149	0.353877	3.6213	0.000293127	0.00731754	condition_IPF_vs_control	1105.55	1.23776	0.382392	3.23689	0.00120839	0.0376068	condition_IPF_vs_control	NA	NA	NA
FAM89A	human	446.214	-0.856481	0.236548	-3.62075	0.000293756	0.00732026	condition_IPF_vs_control	232.152	-0.516	0.23615	-2.18505	0.0288849	0.266032	condition_IPF_vs_control	NA	NA	NA
EMP2	human	6004.08	-1.15279	0.318421	-3.62035	0.000294202	0.00732026	condition_IPF_vs_control	3300.11	-0.567959	0.308824	-1.8391	0.0659	0.405285	condition_IPF_vs_control	NA	NA	NA
TMEM119	human	999.776	2.11541	0.447491	4.72727	2.27562e-06	0.000151239	condition_IPF_vs_control	416.473	1.8761	0.424144	4.42327	9.72198e-06	0.000986879	condition_IPF_vs_control	0.0329678	0.000774446	0.00639635
RGS11	human	70.2707	1.91929	0.530524	3.61772	0.000297204	0.00737736	condition_IPF_vs_control	30.7685	1.78046	0.51973	3.42574	0.000613131	0.0229545	condition_IPF_vs_control	NA	NA	NA
BMERB1	human	191.363	1.02388	0.283099	3.61668	0.000298406	0.00737736	condition_IPF_vs_control	84.4081	0.86889	0.275943	3.14881	0.00163938	0.0462605	condition_IPF_vs_control	NA	NA	NA
SPATS2	human	194.027	0.992164	0.27432	3.61681	0.000298255	0.00737736	condition_IPF_vs_control	74.9016	0.525631	0.293997	1.78788	0.0737956	0.422307	condition_IPF_vs_control	NA	NA	NA
ADAMTS10	human	120.364	1.47848	0.409051	3.61441	0.000301038	0.00742022	condition_IPF_vs_control	51.806	1.28263	0.429347	2.9874	0.00281364	0.0655615	condition_IPF_vs_control	NA	NA	NA
CCDC85A	human	215.663	-1.28694	0.356068	-3.6143	0.000301157	0.00742022	condition_IPF_vs_control	122.592	-0.545785	0.398665	-1.36903	0.170989	0.579541	condition_IPF_vs_control	NA	NA	NA
ALDH1A3	human	335.439	1.8763	0.519285	3.61324	0.000302392	0.0074265	condition_IPF_vs_control	154.792	1.82287	0.515489	3.5362	0.000405923	0.0169211	condition_IPF_vs_control	NA	NA	NA
RHOC	human	3474.25	0.674524	0.186664	3.61358	0.000301999	0.0074265	condition_IPF_vs_control	1640.8	0.657962	0.230822	2.85051	0.00436489	0.087415	condition_IPF_vs_control	NA	NA	NA
STAB2	human	16.5076	3.87089	1.07191	3.61122	0.000304765	0.00747267	condition_IPF_vs_control	5.289	3.28173	1.09731	2.99071	0.00278331	0.0652675	condition_IPF_vs_control	NA	NA	NA
PLA2G1B	human	728.618	-2.20532	0.610794	-3.61058	0.000305513	0.00747889	condition_IPF_vs_control	357.213	-1.97513	0.607014	-3.25384	0.00113855	0.0362076	condition_IPF_vs_control	NA	NA	NA
HKDC1	human	110.449	-2.46263	0.682219	-3.60974	0.000306506	0.00749111	condition_IPF_vs_control	54.3554	-2.1363	0.744952	-2.86771	0.00413459	0.0845076	condition_IPF_vs_control	NA	NA	NA
TRBC2	human	639.352	1.48893	0.412926	3.60581	0.000311177	0.00758082	condition_IPF_vs_control	263.691	1.20469	0.396141	3.04107	0.00235741	0.0587669	condition_IPF_vs_control	NA	NA	NA
FLT1	human	827.775	-1.00145	0.277719	-3.60598	0.000310974	0.00758082	condition_IPF_vs_control	431.411	-0.638661	0.274523	-2.32644	0.0199949	0.220796	condition_IPF_vs_control	NA	NA	NA
GJB2	human	69.9926	3.2257	0.89475	3.60515	0.000311977	0.00758809	condition_IPF_vs_control	25.8514	2.81571	0.994968	2.82995	0.00465557	0.091096	condition_IPF_vs_control	NA	NA	NA
EDNRB	human	1418.08	-1.38825	0.385436	-3.60176	0.000316075	0.00767545	condition_IPF_vs_control	782.82	-0.728154	0.436668	-1.66753	0.09541	0.464908	condition_IPF_vs_control	NA	NA	NA
IGFBP4	human	6761.06	1.71519	0.476323	3.6009	0.000317122	0.00768855	condition_IPF_vs_control	2562.71	1.27201	0.475627	2.67438	0.00748667	0.123897	condition_IPF_vs_control	NA	NA	NA
COBLL1	human	992.293	-1.60363	0.445478	-3.59979	0.000318475	0.00770443	condition_IPF_vs_control	510.481	-1.18524	0.450438	-2.63131	0.00850571	0.132083	condition_IPF_vs_control	NA	NA	NA
CD177	human	218.516	-3.13582	0.871176	-3.59953	0.000318794	0.00770443	condition_IPF_vs_control	105.299	-2.94047	0.848664	-3.46482	0.000530582	0.0206831	condition_IPF_vs_control	NA	NA	NA
DOCK4	human	576.473	-1.31849	0.366365	-3.59883	0.000319657	0.00771035	condition_IPF_vs_control	289.95	-1.04665	0.379136	-2.76062	0.00576916	0.104878	condition_IPF_vs_control	NA	NA	NA
U2AF1	human	66.2188	-1.97829	0.549753	-3.5985	0.000320056	0.00771035	condition_IPF_vs_control	32.6972	-1.67863	0.585928	-2.86491	0.00417126	0.0849129	condition_IPF_vs_control	NA	NA	NA
CAD	human	199.532	0.878106	0.244333	3.59389	0.000325773	0.00783561	condition_IPF_vs_control	85.4257	0.628955	0.24838	2.53223	0.011334	0.156554	condition_IPF_vs_control	NA	NA	NA
PCP4L1	human	51.0061	-1.81232	0.505102	-3.58804	0.000333175	0.00800094	condition_IPF_vs_control	26.1092	-1.3574	0.588407	-2.30691	0.0210598	0.226228	condition_IPF_vs_control	NA	NA	NA
ST6GAL1	human	1045.2	1.15713	0.322709	3.58569	0.00033619	0.00806057	condition_IPF_vs_control	451.25	0.950247	0.299556	3.17219	0.00151297	0.0437259	condition_IPF_vs_control	NA	NA	NA
TUFT1	human	123.483	-1.21941	0.340144	-3.58497	0.000337118	0.00807007	condition_IPF_vs_control	61.1292	-1.03074	0.383248	-2.6895	0.00715599	0.120411	condition_IPF_vs_control	NA	NA	NA
PAPSS2	human	2388.47	-0.938944	0.261999	-3.58377	0.000338665	0.00809432	condition_IPF_vs_control	1285.39	-0.470593	0.271062	-1.73611	0.082545	0.442528	condition_IPF_vs_control	NA	NA	NA
CACHD1	human	231.846	-0.740205	0.206712	-3.58086	0.000342468	0.0081723	condition_IPF_vs_control	104.491	-0.953128	0.295012	-3.23081	0.00123441	0.0382592	condition_IPF_vs_control	NA	NA	NA
MEI1	human	116.692	2.20701	0.616427	3.58033	0.000343164	0.00817604	condition_IPF_vs_control	39.9742	1.61506	0.604032	2.6738	0.0074997	0.123897	condition_IPF_vs_control	NA	NA	NA
TMEM132A	human	169.001	1.83049	0.388985	4.70581	2.52861e-06	0.000165155	condition_IPF_vs_control	76.0521	1.73018	0.397161	4.35637	1.32237e-05	0.00124209	condition_IPF_vs_control	0.00469688	0.632067	0.800857
COL22A1	human	12.8059	3.33086	0.931693	3.57506	0.00035015	0.00829036	condition_IPF_vs_control	2.97219	2.02432	1.28004	1.58146	0.113774	0.498097	condition_IPF_vs_control	NA	NA	NA
SLAIN1	human	109.136	-1.04346	0.291844	-3.5754	0.000349693	0.00829036	condition_IPF_vs_control	51.8419	-1.01954	0.369224	-2.7613	0.00575712	0.104785	condition_IPF_vs_control	NA	NA	NA
ACOXL	human	45.5111	-1.5899	0.444628	-3.5758	0.000349153	0.00829036	condition_IPF_vs_control	23.4583	-1.22138	0.642237	-1.90175	0.0572032	0.379633	condition_IPF_vs_control	NA	NA	NA
DAZAP2	human	4662.05	-0.529428	0.148109	-3.57458	0.000350794	0.00829264	condition_IPF_vs_control	2270.74	-0.444574	0.169758	-2.61886	0.00882231	0.135709	condition_IPF_vs_control	NA	NA	NA
HSPB7	human	138.399	1.12767	0.315564	3.5735	0.000352246	0.008314	condition_IPF_vs_control	58.4327	0.863244	0.339101	2.54568	0.0109064	0.153525	condition_IPF_vs_control	NA	NA	NA
PIDD1	human	133.627	1.02645	0.287494	3.57034	0.000356515	0.00840166	condition_IPF_vs_control	53.7228	0.640902	0.334945	1.91345	0.05569	0.372869	condition_IPF_vs_control	NA	NA	NA
GSDMA	human	22.7527	3.21038	0.899597	3.56869	0.000358777	0.00841635	condition_IPF_vs_control	12.2411	3.37502	0.991206	3.40496	0.000661733	0.0241756	condition_IPF_vs_control	NA	NA	NA
CHPF	human	1275.42	1.21373	0.340087	3.56887	0.000358529	0.00841635	condition_IPF_vs_control	548.833	1.00316	0.320147	3.13344	0.00172773	0.048303	condition_IPF_vs_control	NA	NA	NA
ACAT1	human	1036.77	-0.944511	0.264668	-3.56867	0.000358804	0.00841635	condition_IPF_vs_control	503.579	-0.857782	0.258395	-3.31965	0.000901303	0.0306996	condition_IPF_vs_control	NA	NA	NA
SNED1	human	397.158	1.15839	0.324722	3.56734	0.000360622	0.00843617	condition_IPF_vs_control	178.498	1.04011	0.310064	3.35451	0.000795047	0.0277076	condition_IPF_vs_control	NA	NA	NA
TMEM176B	human	1616.55	1.40812	0.30791	4.57316	4.8042e-06	0.000277855	condition_IPF_vs_control	719.096	1.27359	0.311678	4.08624	4.38427e-05	0.00302795	condition_IPF_vs_control	0.0127545	0.193501	0.393552
USP13	human	268.486	-0.872875	0.244698	-3.56715	0.000360891	0.00843617	condition_IPF_vs_control	136.009	-0.614199	0.25433	-2.41497	0.0157366	0.191485	condition_IPF_vs_control	NA	NA	NA
CXADR	human	425.465	-1.01812	0.285444	-3.56681	0.000361357	0.00843617	condition_IPF_vs_control	225.081	-0.596797	0.342871	-1.74059	0.0817558	0.440304	condition_IPF_vs_control	NA	NA	NA
IGKV1-5	human	28.1543	3.49002	0.978858	3.5654	0.000363306	0.00844351	condition_IPF_vs_control	14.1337	3.55628	1.21955	2.91606	0.00354484	0.0770976	condition_IPF_vs_control	NA	NA	NA
NME2	human	4666.83	0.607869	0.170485	3.56552	0.000363135	0.00844351	condition_IPF_vs_control	1942.64	0.274163	0.145878	1.8794	0.0601892	0.388049	condition_IPF_vs_control	NA	NA	NA
PPP1R9A	human	230.627	-1.14549	0.321335	-3.56479	0.000364143	0.00845002	condition_IPF_vs_control	117.745	-0.830891	0.388586	-2.13824	0.0324972	0.282483	condition_IPF_vs_control	NA	NA	NA
MRVI1	human	363.081	1.57012	0.440836	3.56169	0.00036847	0.00853735	condition_IPF_vs_control	147.019	1.25596	0.41297	3.04129	0.00235563	0.0587669	condition_IPF_vs_control	NA	NA	NA
CRIM1-DT	human	72.1906	-1.00888	0.283317	-3.56097	0.00036948	0.00854769	condition_IPF_vs_control	32.9949	-1.11587	0.357041	-3.12532	0.00177613	0.0491115	condition_IPF_vs_control	NA	NA	NA
UQCC2	human	624.426	0.75921	0.213286	3.55959	0.000371436	0.00857983	condition_IPF_vs_control	276.446	0.587628	0.199759	2.94169	0.00326429	0.0727463	condition_IPF_vs_control	NA	NA	NA
BCKDHB	human	290.56	-0.991116	0.278569	-3.55788	0.000373855	0.00862256	condition_IPF_vs_control	138.995	-0.955471	0.328708	-2.90675	0.00365206	0.078019	condition_IPF_vs_control	NA	NA	NA
SUSD5	human	25.7103	1.91208	0.537606	3.55665	0.000375618	0.00865005	condition_IPF_vs_control	10.133	1.66062	0.81428	2.03938	0.0414124	0.323034	condition_IPF_vs_control	NA	NA	NA
EVA1A	human	272.443	-0.791316	0.222548	-3.55571	0.000376964	0.00866788	condition_IPF_vs_control	145.755	-0.364886	0.239878	-1.52113	0.128228	0.518345	condition_IPF_vs_control	NA	NA	NA
TMEM255B	human	181.67	1.22091	0.267738	4.5601	5.11287e-06	0.000293467	condition_IPF_vs_control	88.7922	1.26527	0.304698	4.15255	3.28785e-05	0.00251155	condition_IPF_vs_control	-0.0042411	0.665483	0.815207
ANKRD13D	human	356.085	0.724123	0.203768	3.55366	0.000379913	0.00870927	condition_IPF_vs_control	149.84	0.420397	0.23803	1.76615	0.0773703	0.428811	condition_IPF_vs_control	NA	NA	NA
ZDHHC19	human	25.0076	-2.58608	0.727838	-3.55309	0.000380731	0.00871483	condition_IPF_vs_control	12.4879	-2.27395	0.910125	-2.4985	0.012472	0.167396	condition_IPF_vs_control	NA	NA	NA
TOB1	human	1370.06	-0.78789	0.221806	-3.55215	0.000382095	0.00873286	condition_IPF_vs_control	670.334	-0.675618	0.21637	-3.12251	0.00179314	0.0493284	condition_IPF_vs_control	NA	NA	NA
KCTD1	human	117.923	1.08925	0.306821	3.55012	0.000385058	0.00877411	condition_IPF_vs_control	51.4833	0.922708	0.364246	2.5332	0.0113027	0.156408	condition_IPF_vs_control	NA	NA	NA
PEX5	human	352.279	-0.655548	0.184651	-3.55021	0.000384931	0.00877411	condition_IPF_vs_control	173.581	-0.514771	0.222396	-2.31466	0.0206313	0.224038	condition_IPF_vs_control	NA	NA	NA
STARD9	human	125.992	-0.780408	0.219875	-3.54933	0.000386216	0.00877412	condition_IPF_vs_control	59.1664	-0.851181	0.27785	-3.06345	0.00218799	0.0562812	condition_IPF_vs_control	NA	NA	NA
RADIL	human	88.488	-0.979169	0.275868	-3.54941	0.0003861	0.00877412	condition_IPF_vs_control	45.8124	-0.627196	0.323627	-1.93802	0.0526207	0.363918	condition_IPF_vs_control	NA	NA	NA
WNT10A	human	17.1435	3.25652	0.917853	3.54798	0.000388202	0.00880604	condition_IPF_vs_control	4.89685	2.56995	1.17802	2.18158	0.0291408	0.267448	condition_IPF_vs_control	NA	NA	NA
NANOS3	human	14.9567	2.35497	0.663993	3.54668	0.000390118	0.00883627	condition_IPF_vs_control	7.28417	2.41553	0.811892	2.97519	0.00292808	0.067665	condition_IPF_vs_control	NA	NA	NA
GNB1L	human	54.809	1.28191	0.361726	3.54388	0.00039428	0.0089172	condition_IPF_vs_control	24.5577	1.14791	0.429345	2.67363	0.00750347	0.123897	condition_IPF_vs_control	NA	NA	NA
ISM1	human	169.783	2.12848	0.601263	3.54002	0.000400094	0.00900836	condition_IPF_vs_control	69.92	1.87785	0.620684	3.02546	0.00248258	0.0605002	condition_IPF_vs_control	NA	NA	NA
GABBR1	human	164.763	0.865754	0.244547	3.54023	0.000399774	0.00900836	condition_IPF_vs_control	66.2868	0.462774	0.287081	1.612	0.106962	0.485555	condition_IPF_vs_control	NA	NA	NA
MYO5C	human	535.416	-0.742083	0.209614	-3.54024	0.000399762	0.00900836	condition_IPF_vs_control	269.578	-0.533128	0.232795	-2.29012	0.0220142	0.231256	condition_IPF_vs_control	NA	NA	NA
HAAO	human	76.3022	1.39404	0.394074	3.5375	0.000403929	0.00908121	condition_IPF_vs_control	27.4851	0.832174	0.460191	1.80833	0.0705559	0.415884	condition_IPF_vs_control	NA	NA	NA
GDF11	human	131.896	1.23666	0.349673	3.53661	0.000405297	0.00908501	condition_IPF_vs_control	62.3079	1.23523	0.424744	2.90816	0.00363559	0.078019	condition_IPF_vs_control	NA	NA	NA
SNRK	human	673.61	-0.665016	0.188033	-3.53669	0.000405167	0.00908501	condition_IPF_vs_control	330.673	-0.544567	0.237731	-2.29068	0.0219819	0.231256	condition_IPF_vs_control	NA	NA	NA
CLGN	human	57.3029	-2.89067	0.818318	-3.53246	0.000411714	0.00921521	condition_IPF_vs_control	29.0764	-2.26218	0.882932	-2.56213	0.0104034	0.150131	condition_IPF_vs_control	NA	NA	NA
SLC2A5	human	33.9344	1.94732	0.551369	3.5318	0.000412749	0.00922476	condition_IPF_vs_control	11.1239	1.26709	0.571567	2.21687	0.026632	0.256312	condition_IPF_vs_control	NA	NA	NA
UXS1	human	710.86	-0.790601	0.223931	-3.53055	0.000414697	0.00925464	condition_IPF_vs_control	353.209	-0.620605	0.255869	-2.42548	0.0152883	0.188764	condition_IPF_vs_control	NA	NA	NA
REEP2	human	23.0586	1.83083	0.518662	3.52991	0.000415695	0.00926327	condition_IPF_vs_control	9.16687	1.51963	0.65291	2.32747	0.0199403	0.220591	condition_IPF_vs_control	NA	NA	NA
SCAMP5	human	74.1283	2.66592	0.755646	3.528	0.000418713	0.00931682	condition_IPF_vs_control	25.9369	2.15416	0.755431	2.85157	0.00435044	0.0873843	condition_IPF_vs_control	NA	NA	NA
TMEM59L	human	75.3575	3.01394	0.445208	6.76973	1.2902e-11	5.14485e-09	condition_IPF_vs_control	28.7003	2.6691	0.561496	4.75355	1.99872e-06	0.000265182	condition_IPF_vs_control	0.00277501	0.777258	0.870997
GPR87	human	34.9112	2.77558	0.788893	3.51832	0.000434287	0.00963507	condition_IPF_vs_control	13.0693	2.3126	1.15111	2.00901	0.0445359	0.337477	condition_IPF_vs_control	NA	NA	NA
ANKRD35	human	134.974	1.1993	0.341024	3.51676	0.000436845	0.00967765	condition_IPF_vs_control	53.1497	0.82096	0.372444	2.20425	0.0275068	0.258892	condition_IPF_vs_control	NA	NA	NA
TM7SF3	human	827.04	0.739026	0.210387	3.51269	0.000443587	0.00981267	condition_IPF_vs_control	380.953	0.664785	0.236007	2.8168	0.00485042	0.0939343	condition_IPF_vs_control	NA	NA	NA
GALNT13	human	17.9885	-2.56232	0.729712	-3.51142	0.000445722	0.00984551	condition_IPF_vs_control	8.21562	-2.74425	1.00657	-2.72635	0.00640399	0.112523	condition_IPF_vs_control	NA	NA	NA
NUDT1	human	213.234	0.929214	0.264708	3.51034	0.000447532	0.00986168	condition_IPF_vs_control	90.5821	0.670729	0.27337	2.45356	0.014145	0.179935	condition_IPF_vs_control	NA	NA	NA
KIF13A	human	563.627	-0.815193	0.232235	-3.51021	0.000447755	0.00986168	condition_IPF_vs_control	285.238	-0.569072	0.237545	-2.39564	0.0165914	0.197907	condition_IPF_vs_control	NA	NA	NA
ANGPTL2	human	364.268	1.6502	0.470365	3.50835	0.000450904	0.00991661	condition_IPF_vs_control	163.797	1.54818	0.4377	3.53709	0.000404558	0.0169211	condition_IPF_vs_control	NA	NA	NA
CHPF2	human	413.945	1.17756	0.335757	3.50718	0.000452889	0.00994583	condition_IPF_vs_control	184.913	1.04041	0.316972	3.28233	0.00102953	0.0338515	condition_IPF_vs_control	NA	NA	NA
CDH11	human	2393.28	1.39544	0.398441	3.50226	0.000461335	0.010102	condition_IPF_vs_control	969.386	1.06656	0.392093	2.72017	0.00652474	0.113354	condition_IPF_vs_control	NA	NA	NA
PLSCR3	human	401.648	1.05614	0.301536	3.50253	0.000460868	0.010102	condition_IPF_vs_control	195.759	1.10773	0.31122	3.55931	0.000371833	0.0160685	condition_IPF_vs_control	NA	NA	NA
LMF2	human	856.72	0.864365	0.246905	3.5008	0.000463862	0.0101332	condition_IPF_vs_control	373.825	0.665929	0.246882	2.69736	0.0069892	0.118511	condition_IPF_vs_control	NA	NA	NA
NUP210	human	187.225	0.852443	0.243509	3.50067	0.000464098	0.0101332	condition_IPF_vs_control	82.5441	0.668578	0.279324	2.39356	0.0166856	0.198404	condition_IPF_vs_control	NA	NA	NA
CHRD	human	137.623	1.20292	0.343908	3.49779	0.000469123	0.0102135	condition_IPF_vs_control	65.1724	1.20298	0.426389	2.82133	0.00478256	0.0928577	condition_IPF_vs_control	NA	NA	NA
SLIT3	human	1405.78	1.06275	0.303833	3.49781	0.000469097	0.0102135	condition_IPF_vs_control	584.713	0.768172	0.309853	2.47915	0.0131697	0.17246	condition_IPF_vs_control	NA	NA	NA
RAPGEF4	human	201.097	-1.31564	0.376461	-3.49477	0.000474474	0.0103152	condition_IPF_vs_control	104.86	-0.893641	0.362399	-2.4659	0.0136668	0.176374	condition_IPF_vs_control	NA	NA	NA
USP25	human	685.246	-0.709339	0.203061	-3.49323	0.000477215	0.0103599	condition_IPF_vs_control	339.996	-0.549225	0.219618	-2.50081	0.0123908	0.166863	condition_IPF_vs_control	NA	NA	NA
LTBP3	human	1174.85	1.19413	0.342184	3.48973	0.000483503	0.0104814	condition_IPF_vs_control	535.863	1.10766	0.346171	3.19975	0.00137545	0.0409521	condition_IPF_vs_control	NA	NA	NA
KCNK5	human	134.435	-0.984861	0.282344	-3.48816	0.00048635	0.0105281	condition_IPF_vs_control	62.95	-1.08081	0.307986	-3.50927	0.000449331	0.0181834	condition_IPF_vs_control	NA	NA	NA
TJP2	human	773.312	-0.861758	0.247394	-3.48334	0.0004952	0.0107044	condition_IPF_vs_control	389.199	-0.643126	0.240355	-2.67573	0.00745661	0.123897	condition_IPF_vs_control	NA	NA	NA
SIT1	human	47.4941	2.33444	0.670476	3.48177	0.000498109	0.0107519	condition_IPF_vs_control	19.4575	2.07207	0.713842	2.90271	0.00369952	0.0786994	condition_IPF_vs_control	NA	NA	NA
PRKCQ	human	84.5919	-1.06781	0.306839	-3.48005	0.000501326	0.0107961	condition_IPF_vs_control	38.3668	-1.23405	0.329197	-3.74867	0.000177774	0.00917688	condition_IPF_vs_control	NA	NA	NA
GRIP2	human	10.6704	3.29885	0.94797	3.47991	0.00050158	0.0107961	condition_IPF_vs_control	3.57836	2.8305	1.14631	2.46922	0.0135407	0.175496	condition_IPF_vs_control	NA	NA	NA
IGHM	human	8911.65	2.98792	0.85928	3.47724	0.000506609	0.0108889	condition_IPF_vs_control	3700.57	2.7663	1.05257	2.62815	0.00858501	0.133041	condition_IPF_vs_control	NA	NA	NA
MAGEL2	human	10.4648	4.18606	1.20457	3.47515	0.000510572	0.0109585	condition_IPF_vs_control	2.95108	3.45225	1.58701	2.17533	0.0296057	0.269589	condition_IPF_vs_control	NA	NA	NA
FCRLA	human	24.0357	3.36743	0.96978	3.47237	0.000515894	0.0110571	condition_IPF_vs_control	5.69547	2.2459	0.984563	2.28111	0.0225419	0.234251	condition_IPF_vs_control	NA	NA	NA
SLCO5A1	human	9.35404	3.88391	1.11884	3.47137	0.000517804	0.0110712	condition_IPF_vs_control	2.98342	3.27944	1.29911	2.52437	0.0115905	0.15937	condition_IPF_vs_control	NA	NA	NA
CYBC1	human	645.3	0.917038	0.264199	3.47101	0.000518508	0.0110712	condition_IPF_vs_control	279.973	0.709062	0.304213	2.33081	0.0197635	0.219834	condition_IPF_vs_control	NA	NA	NA
HSD11B1	human	273.813	-1.10069	0.31712	-3.47089	0.000518743	0.0110712	condition_IPF_vs_control	133.827	-0.967487	0.345566	-2.79972	0.00511471	0.0975536	condition_IPF_vs_control	NA	NA	NA
SCUBE3	human	23.4429	1.98442	0.571857	3.47013	0.000520205	0.0110867	condition_IPF_vs_control	9.63459	1.72288	0.641794	2.68447	0.00726451	0.121813	condition_IPF_vs_control	NA	NA	NA
HCFC1R1	human	1131.85	0.95137	0.274205	3.46956	0.000521317	0.0110948	condition_IPF_vs_control	476.112	0.673642	0.253248	2.66001	0.00781386	0.126536	condition_IPF_vs_control	NA	NA	NA
DOCK10	human	228.139	0.663439	0.19143	3.46571	0.00052884	0.0112392	condition_IPF_vs_control	108.647	0.671621	0.19973	3.36264	0.000772023	0.0270298	condition_IPF_vs_control	NA	NA	NA
ITGA7	human	221.071	1.66229	0.479798	3.46456	0.000531105	0.0112715	condition_IPF_vs_control	86.6134	1.27264	0.549891	2.31435	0.0206485	0.224038	condition_IPF_vs_control	NA	NA	NA
SYT7	human	52.1869	1.72383	0.497794	3.46294	0.000534308	0.0112716	condition_IPF_vs_control	19.7288	1.29249	0.579733	2.22946	0.0257831	0.252244	condition_IPF_vs_control	NA	NA	NA
ST3GAL4	human	276.908	1.20674	0.348435	3.46333	0.00053354	0.0112716	condition_IPF_vs_control	118.074	0.975238	0.315282	3.09323	0.00197992	0.0521713	condition_IPF_vs_control	NA	NA	NA
ZNF205	human	123.283	0.947709	0.273575	3.46417	0.000531873	0.0112716	condition_IPF_vs_control	52.6969	0.69447	0.331379	2.0957	0.0361091	0.300247	condition_IPF_vs_control	NA	NA	NA
VIM	human	21932.4	0.800349	0.231186	3.46193	0.000536316	0.0112716	condition_IPF_vs_control	9769.26	0.648944	0.219519	2.95621	0.00311446	0.0704128	condition_IPF_vs_control	NA	NA	NA
CABIN1	human	645.685	0.674189	0.194719	3.46236	0.000535456	0.0112716	condition_IPF_vs_control	289.979	0.535287	0.205852	2.60035	0.00931301	0.140298	condition_IPF_vs_control	NA	NA	NA
FREM2	human	157.05	-1.33754	0.386235	-3.46302	0.000534145	0.0112716	condition_IPF_vs_control	76.6225	-1.19926	0.453718	-2.64319	0.00821292	0.129987	condition_IPF_vs_control	NA	NA	NA
FOLR3	human	102.453	-2.9116	0.840957	-3.46224	0.000535692	0.0112716	condition_IPF_vs_control	49.4278	-2.7157	0.876329	-3.09895	0.0019421	0.0514436	condition_IPF_vs_control	NA	NA	NA
COL15A1	human	784.942	2.37827	0.687177	3.46092	0.000538328	0.0112982	condition_IPF_vs_control	293.111	1.9555	0.674709	2.89829	0.00375207	0.0793706	condition_IPF_vs_control	NA	NA	NA
NOTCH3	human	1572.27	1.58574	0.458369	3.45952	0.000541134	0.0113167	condition_IPF_vs_control	748.386	1.58676	0.486561	3.26117	0.00110952	0.0357815	condition_IPF_vs_control	NA	NA	NA
CHSY3	human	61.1096	1.57018	0.453877	3.45947	0.000541239	0.0113167	condition_IPF_vs_control	26.2447	1.37669	0.552965	2.48965	0.0127869	0.169354	condition_IPF_vs_control	NA	NA	NA
ABCC10	human	166.738	0.664582	0.192111	3.45936	0.000541452	0.0113167	condition_IPF_vs_control	73.9758	0.495376	0.267144	1.85434	0.0636905	0.398758	condition_IPF_vs_control	NA	NA	NA
CDH13	human	189.091	-0.851163	0.246215	-3.45699	0.000546237	0.0113775	condition_IPF_vs_control	94.1119	-0.692707	0.248323	-2.78954	0.00527825	0.0990305	condition_IPF_vs_control	NA	NA	NA
SDR16C5	human	1635.73	-1.39273	0.402888	-3.45688	0.000546465	0.0113775	condition_IPF_vs_control	798.053	-1.26505	0.438408	-2.88555	0.00390726	0.0818171	condition_IPF_vs_control	NA	NA	NA
KITLG	human	1210.61	-1.49908	0.433659	-3.45681	0.000546613	0.0113775	condition_IPF_vs_control	586.562	-1.39244	0.445354	-3.12659	0.00176847	0.0489893	condition_IPF_vs_control	NA	NA	NA
NPTX2	human	33.1976	2.70178	0.78171	3.45624	0.000547759	0.0113857	condition_IPF_vs_control	8.8523	1.59647	0.984043	1.62236	0.104726	0.479995	condition_IPF_vs_control	NA	NA	NA
PAQR7	human	143.788	0.976478	0.282642	3.45483	0.000550648	0.0114301	condition_IPF_vs_control	60.7772	0.728452	0.320382	2.2737	0.0229842	0.236487	condition_IPF_vs_control	NA	NA	NA
HHIP	human	1045.38	-2.0782	0.60172	-3.45376	0.000552832	0.0114597	condition_IPF_vs_control	512.46	-1.86974	0.598842	-3.12227	0.00179463	0.0493284	condition_IPF_vs_control	NA	NA	NA
ALAS1	human	742.402	-0.777136	0.225051	-3.45315	0.000554085	0.01147	condition_IPF_vs_control	362.334	-0.674574	0.243171	-2.77407	0.00553597	0.101863	condition_IPF_vs_control	NA	NA	NA
TNN	human	15.0692	3.29237	0.955805	3.44461	0.000571892	0.0117903	condition_IPF_vs_control	5.52903	2.93175	1.03499	2.83264	0.00461647	0.0909168	condition_IPF_vs_control	NA	NA	NA
HEXD	human	214.94	0.763873	0.221715	3.4453	0.000570425	0.0117903	condition_IPF_vs_control	88.8415	0.422965	0.269061	1.57201	0.115949	0.501924	condition_IPF_vs_control	NA	NA	NA
KIAA1958	human	80.8649	-1.00517	0.291794	-3.44479	0.000571508	0.0117903	condition_IPF_vs_control	39.9329	-0.812041	0.341602	-2.37716	0.0174467	0.203455	condition_IPF_vs_control	NA	NA	NA
IGFBPL1	human	24.08	1.68818	0.490326	3.44298	0.000575342	0.0118453	condition_IPF_vs_control	10.6417	1.5275	0.588166	2.59706	0.00940262	0.141366	condition_IPF_vs_control	NA	NA	NA
PFKP	human	357.456	1.09488	0.318079	3.44215	0.00057712	0.0118658	condition_IPF_vs_control	170.07	1.08612	0.375968	2.88886	0.00386642	0.0813345	condition_IPF_vs_control	NA	NA	NA
TMSB10	human	51609.3	0.693361	0.201613	3.43908	0.000583703	0.0119364	condition_IPF_vs_control	23649.9	0.60514	0.192137	3.14953	0.00163534	0.0462328	condition_IPF_vs_control	NA	NA	NA
PPP6C	human	943.37	-0.417168	0.121282	-3.43966	0.000582443	0.0119364	condition_IPF_vs_control	470.907	-0.25796	0.137588	-1.87487	0.06081	0.38956	condition_IPF_vs_control	NA	NA	NA
SLIT2	human	1066.51	-1.11844	0.325185	-3.4394	0.000583008	0.0119364	condition_IPF_vs_control	536.338	-0.873363	0.346041	-2.52387	0.011607	0.159451	condition_IPF_vs_control	NA	NA	NA
RGS16	human	220.103	-1.33358	0.387705	-3.43968	0.000582403	0.0119364	condition_IPF_vs_control	119.365	-0.764875	0.41128	-1.85975	0.0629216	0.396368	condition_IPF_vs_control	NA	NA	NA
GABRP	human	14.6434	4.06803	1.18414	3.43544	0.000591598	0.0120815	condition_IPF_vs_control	5.42896	3.69171	1.19723	3.08355	0.00204548	0.0535259	condition_IPF_vs_control	NA	NA	NA
OPRL1	human	35.3033	1.61629	0.470789	3.43314	0.000596625	0.0121514	condition_IPF_vs_control	14.3645	1.33121	0.5573	2.38868	0.0169091	0.199961	condition_IPF_vs_control	NA	NA	NA
MATN2	human	189.051	0.979632	0.285324	3.4334	0.000596064	0.0121514	condition_IPF_vs_control	83.8933	0.831844	0.299038	2.78173	0.00540693	0.0998533	condition_IPF_vs_control	NA	NA	NA
ASNSD1	human	439.145	-0.788127	0.229619	-3.43232	0.000598448	0.0121722	condition_IPF_vs_control	219.64	-0.599139	0.242184	-2.4739	0.0133647	0.17381	condition_IPF_vs_control	NA	NA	NA
LOXL3	human	108.318	1.22891	0.35817	3.43109	0.000601166	0.0122111	condition_IPF_vs_control	40.3398	0.695082	0.375609	1.85055	0.0642349	0.400806	condition_IPF_vs_control	NA	NA	NA
SWI5	human	225.526	1.11656	0.325486	3.43045	0.000602588	0.0122236	condition_IPF_vs_control	94.0666	0.833293	0.332216	2.50829	0.0121317	0.164181	condition_IPF_vs_control	NA	NA	NA
SOWAHC	human	257.574	-0.701716	0.204627	-3.42924	0.000605281	0.0122618	condition_IPF_vs_control	130.794	-0.45736	0.254797	-1.795	0.0726543	0.420228	condition_IPF_vs_control	NA	NA	NA
DIRAS3	human	64.551	2.02178	0.589852	3.4276	0.000608948	0.0123196	condition_IPF_vs_control	21.7063	1.39897	0.558358	2.50551	0.0122277	0.165275	condition_IPF_vs_control	NA	NA	NA
AASS	human	536.964	-0.997335	0.29105	-3.42667	0.000611021	0.0123406	condition_IPF_vs_control	244.873	-1.18559	0.331826	-3.57293	0.000353011	0.0154718	condition_IPF_vs_control	NA	NA	NA
SYDE2	human	117.242	-1.51696	0.442727	-3.42641	0.000611612	0.0123406	condition_IPF_vs_control	57.9639	-1.30486	0.455203	-2.86654	0.00414981	0.0845902	condition_IPF_vs_control	NA	NA	NA
PCBP3	human	44.1534	1.38005	0.402826	3.42591	0.000612741	0.0123469	condition_IPF_vs_control	15.6837	0.77006	0.479186	1.60702	0.108051	0.486117	condition_IPF_vs_control	NA	NA	NA
GSDME	human	98.3767	1.30928	0.382458	3.42333	0.000618592	0.0124482	condition_IPF_vs_control	43.0311	1.11715	0.437964	2.55079	0.0107479	0.152354	condition_IPF_vs_control	NA	NA	NA
ETNK2	human	51.1736	1.27547	0.372769	3.42161	0.000622511	0.0125105	condition_IPF_vs_control	24.6937	1.30584	0.450167	2.9008	0.00372211	0.079029	condition_IPF_vs_control	NA	NA	NA
ISLR	human	1106.61	1.93554	0.565849	3.4206	0.000624833	0.0125405	condition_IPF_vs_control	456.392	1.67061	0.535548	3.11944	0.00181197	0.0495588	condition_IPF_vs_control	NA	NA	NA
FMOD	human	1188.81	1.23832	0.362218	3.41872	0.000629171	0.0126109	condition_IPF_vs_control	545.516	1.16594	0.345929	3.37045	0.000750446	0.0263965	condition_IPF_vs_control	NA	NA	NA
SYNE1	human	1599.55	-1.26463	0.37007	-3.41726	0.000632537	0.0126616	condition_IPF_vs_control	821.482	-0.915394	0.359295	-2.54775	0.010842	0.15321	condition_IPF_vs_control	NA	NA	NA
CPNE7	human	39.8603	2.13424	0.624751	3.41614	0.000635151	0.0126804	condition_IPF_vs_control	14.2786	1.62007	0.681029	2.37886	0.0173662	0.202986	condition_IPF_vs_control	NA	NA	NA
B4GALT2	human	479.617	1.29571	0.37927	3.41633	0.00063471	0.0126804	condition_IPF_vs_control	223.455	1.25457	0.385593	3.25361	0.00113949	0.0362076	condition_IPF_vs_control	NA	NA	NA
ANGPTL4	human	268.289	2.40235	0.703393	3.41537	0.000636954	0.0126841	condition_IPF_vs_control	210.185	3.22403	0.72439	4.45068	NA	NA	condition_IPF_vs_control	NA	NA	NA
NFE2	human	127.668	-1.79381	0.525219	-3.41535	0.000637009	0.0126841	condition_IPF_vs_control	65.7336	-1.36991	0.518656	-2.64127	0.00825968	0.129987	condition_IPF_vs_control	NA	NA	NA
FGF23	human	59.2411	-1.64661	0.482175	-3.41497	0.000637901	0.0126852	condition_IPF_vs_control	30.0089	-1.23352	0.519894	-2.37264	0.0176613	0.204852	condition_IPF_vs_control	NA	NA	NA
SYT15	human	281.506	-1.63225	0.478023	-3.41458	0.000638797	0.0126864	condition_IPF_vs_control	137.721	-1.46079	0.492399	-2.96669	0.00301028	0.0693007	condition_IPF_vs_control	NA	NA	NA
IGHG1	human	32306.4	4.69473	1.37542	3.4133	0.000641804	0.0127294	condition_IPF_vs_control	11967.5	4.3195	1.27368	3.39134	0.000695517	0.0251067	condition_IPF_vs_control	NA	NA	NA
CGREF1	human	28.8567	3.41409	1.00052	3.41232	0.000644122	0.012742	condition_IPF_vs_control	8.2417	2.56538	1.03268	2.4842	0.0129843	0.171368	condition_IPF_vs_control	NA	NA	NA
PLXNB2	human	2250.86	0.75063	0.219959	3.4126	0.000643474	0.012742	condition_IPF_vs_control	1050.28	0.706962	0.24054	2.93907	0.00329201	0.0730999	condition_IPF_vs_control	NA	NA	NA
YIPF2	human	639.539	0.595989	0.174838	3.40881	0.000652463	0.0128902	condition_IPF_vs_control	285.59	0.440446	0.185501	2.37436	0.0175796	0.204351	condition_IPF_vs_control	NA	NA	NA
ZMAT3	human	627.941	1.14281	0.335433	3.40698	0.00065687	0.0129603	condition_IPF_vs_control	282.686	1.02748	0.377764	2.71988	0.00653048	0.113354	condition_IPF_vs_control	NA	NA	NA
COL8A1	human	1945.51	1.4706	0.431859	3.40529	0.000660939	0.0130237	condition_IPF_vs_control	904.078	1.42509	0.397471	3.5854	0.000336567	0.0149723	condition_IPF_vs_control	NA	NA	NA
PLPPR1	human	66.593	-2.21164	0.649775	-3.4037	0.000664808	0.0130829	condition_IPF_vs_control	32.2516	-1.99153	0.88325	-2.25478	0.0241472	0.242676	condition_IPF_vs_control	NA	NA	NA
SPTSSA	human	2213.89	-0.905805	0.266177	-3.40302	0.000666448	0.0130982	condition_IPF_vs_control	1055.55	-0.897163	0.270741	-3.31373	0.000920596	0.0311919	condition_IPF_vs_control	NA	NA	NA
TNFAIP1	human	556.649	0.380183	0.216303	1.75765	0.0788076	0.298468	condition_IPF_vs_control	316.502	0.804451	0.213682	3.76471	0.000166742	0.00875687	condition_IPF_vs_control	NA	NA	NA
HBEGF	human	497.632	-1.79618	0.52829	-3.39999	0.000673894	0.0132102	condition_IPF_vs_control	261.924	-1.22305	0.544518	-2.24612	0.0246965	0.245908	condition_IPF_vs_control	NA	NA	NA
NKAIN4	human	13.389	4.55136	1.33911	3.3988	0.000676833	0.0132507	condition_IPF_vs_control	4.46832	4.05794	1.50517	2.696	0.00701774	0.118862	condition_IPF_vs_control	NA	NA	NA
C1QTNF1	human	481.275	1.01428	0.298549	3.39737	0.000680377	0.0133029	condition_IPF_vs_control	231.301	1.03391	0.285277	3.62424	0.000289809	0.0133233	condition_IPF_vs_control	NA	NA	NA
TNFRSF18	human	72.2057	3.04351	0.599536	5.07645	3.84561e-07	3.35546e-05	condition_IPF_vs_control	21.7782	2.27319	0.558449	4.07054	4.69035e-05	0.003202	condition_IPF_vs_control	-0.0164941	0.0926492	0.243068
MMP16	human	33.296	3.36296	0.993002	3.38666	0.000707488	0.013762	condition_IPF_vs_control	10.2253	2.6494	1.24698	2.12465	0.0336158	0.288154	condition_IPF_vs_control	NA	NA	NA
PLA2G2A	human	377.368	2.4078	0.710882	3.38706	0.000706471	0.013762	condition_IPF_vs_control	122.678	1.73337	0.605253	2.86388	0.00418484	0.0849607	condition_IPF_vs_control	NA	NA	NA
SCIN	human	172.092	-1.79576	0.530243	-3.38667	0.000707473	0.013762	condition_IPF_vs_control	80.182	-1.94271	0.5644	-3.44207	0.000577278	0.021938	condition_IPF_vs_control	NA	NA	NA
STXBP1	human	567.557	-0.622166	0.18416	-3.3784	0.000729085	0.0141639	condition_IPF_vs_control	269.526	-0.629489	0.214607	-2.93322	0.00335466	0.0741279	condition_IPF_vs_control	NA	NA	NA
C11orf24	human	427.08	0.996669	0.295112	3.37726	0.000732117	0.0142046	condition_IPF_vs_control	194.539	0.904742	0.290433	3.11515	0.00183852	0.0500136	condition_IPF_vs_control	NA	NA	NA
PLBD2	human	730.17	0.605016	0.179228	3.37568	0.000736333	0.0142681	condition_IPF_vs_control	336.764	0.527012	0.176079	2.99305	0.00276206	0.0648698	condition_IPF_vs_control	NA	NA	NA
LRRK1	human	177.703	0.732436	0.217002	3.37524	0.000737509	0.0142726	condition_IPF_vs_control	77.1	0.52777	0.23353	2.25996	0.0238235	0.240725	condition_IPF_vs_control	NA	NA	NA
SPTBN2	human	46.5248	1.59031	0.471287	3.37439	0.000739801	0.0142987	condition_IPF_vs_control	18.9611	1.28878	0.551791	2.33563	0.0195108	0.218431	condition_IPF_vs_control	NA	NA	NA
FAM131B	human	10.6218	2.97017	0.880415	3.3736	0.000741915	0.0143213	condition_IPF_vs_control	4.80548	2.95072	1.05508	2.79668	0.00516308	0.0981347	condition_IPF_vs_control	NA	NA	NA
ETV3	human	289.953	-0.612675	0.181668	-3.3725	0.000744894	0.0143605	condition_IPF_vs_control	149.049	-0.3321	0.207383	-1.60139	0.109292	0.488341	condition_IPF_vs_control	NA	NA	NA
SPRR1B	human	7.20932	4.18496	1.24154	3.37078	0.000749551	0.0144136	condition_IPF_vs_control	1.86466	3.21397	1.57533	2.04019	0.0413317	0.322737	condition_IPF_vs_control	NA	NA	NA
SCNN1A	human	1727.78	-0.895821	0.265753	-3.37088	0.000749298	0.0144136	condition_IPF_vs_control	828.353	-0.864156	0.350344	-2.46659	0.0136406	0.176374	condition_IPF_vs_control	NA	NA	NA
FAM107B	human	1107.01	-0.89989	0.267059	-3.36963	0.000752688	0.0144556	condition_IPF_vs_control	545.3	-0.7531	0.277825	-2.7107	0.00671412	0.115399	condition_IPF_vs_control	NA	NA	NA
FAIM2	human	18.1444	3.16648	0.939874	3.36905	0.000754291	0.0144681	condition_IPF_vs_control	4.92766	2.24085	1.0689	2.0964	0.0360468	0.300225	condition_IPF_vs_control	NA	NA	NA
ITGAV	human	1970.48	0.945304	0.280833	3.36607	0.000762477	0.0146066	condition_IPF_vs_control	937.418	0.947055	0.266318	3.5561	0.000376394	0.0162193	condition_IPF_vs_control	NA	NA	NA
TNXB	human	1647.47	1.58385	0.39889	3.97065	7.16768e-05	0.0024136	condition_IPF_vs_control	713.582	1.39934	0.371255	3.76921	0.000163765	0.00866067	condition_IPF_vs_control	0.00949207	0.333205	0.565582
ENPP2	human	668.177	1.11753	0.332216	3.36387	0.000768575	0.0146863	condition_IPF_vs_control	313.709	1.09402	0.365085	2.99663	0.00272981	0.0644817	condition_IPF_vs_control	NA	NA	NA
MYO10	human	883.998	-0.977969	0.291062	-3.36	0.000779413	0.0148746	condition_IPF_vs_control	435.259	-0.828826	0.308177	-2.68945	0.00715697	0.120411	condition_IPF_vs_control	NA	NA	NA
ACADL	human	241.345	-1.46247	0.435338	-3.3594	0.000781111	0.0148883	condition_IPF_vs_control	123.45	-1.11303	0.382208	-2.9121	0.00359008	0.0775714	condition_IPF_vs_control	NA	NA	NA
SH3TC1	human	299.801	1.12831	0.335922	3.35886	0.000782646	0.0148988	condition_IPF_vs_control	139.951	1.08595	0.327187	3.31905	0.000903227	0.0306996	condition_IPF_vs_control	NA	NA	NA
L3MBTL4	human	80.181	-1.1342	0.337823	-3.35739	0.000786815	0.0149594	condition_IPF_vs_control	38.5629	-1.07398	0.399026	-2.69152	0.00711283	0.119995	condition_IPF_vs_control	NA	NA	NA
GPR171	human	39.973	1.72303	0.513282	3.35689	0.000788255	0.014968	condition_IPF_vs_control	15.9022	1.41351	0.473224	2.98698	0.00281752	0.0655615	condition_IPF_vs_control	NA	NA	NA
RAPH1	human	749.661	-0.946725	0.28208	-3.35623	0.000790137	0.0149849	condition_IPF_vs_control	387.988	-0.612509	0.305833	-2.00275	0.0452036	0.339152	condition_IPF_vs_control	NA	NA	NA
PCYT2	human	528.016	-0.861914	0.256927	-3.3547	0.000794508	0.015049	condition_IPF_vs_control	247.794	-0.915736	0.266161	-3.44054	0.000580552	0.0219521	condition_IPF_vs_control	NA	NA	NA
CD55	human	6254.83	-1.16968	0.348718	-3.35423	0.000795859	0.0150558	condition_IPF_vs_control	3377.22	-0.641419	0.337806	-1.89878	0.0575936	0.381227	condition_IPF_vs_control	NA	NA	NA
ZNF831	human	28.3661	2.41625	0.720454	3.35379	0.000797122	0.0150608	condition_IPF_vs_control	8.16479	1.67715	1.03929	1.61375	0.106582	0.48483	condition_IPF_vs_control	NA	NA	NA
PRODH	human	17.5752	-2.33021	0.69488	-3.35339	0.00079827	0.0150637	condition_IPF_vs_control	8.39381	-2.22935	0.802985	-2.77633	0.00549769	0.101395	condition_IPF_vs_control	NA	NA	NA
BACE2	human	562.163	1.11127	0.331574	3.3515	0.000803751	0.0151276	condition_IPF_vs_control	243.578	0.910385	0.28095	3.24038	0.00119372	0.0374586	condition_IPF_vs_control	NA	NA	NA
SNX2	human	1657.93	-0.499187	0.148958	-3.35119	0.00080465	0.0151276	condition_IPF_vs_control	803.431	-0.434666	0.173748	-2.50169	0.01236	0.166618	condition_IPF_vs_control	NA	NA	NA
TFPI	human	4948.24	-1.02887	0.306966	-3.35175	0.000803026	0.0151276	condition_IPF_vs_control	2520.48	-0.746007	0.315679	-2.36318	0.0181187	0.207767	condition_IPF_vs_control	NA	NA	NA
DZIP1	human	185.222	1.12306	0.335286	3.34957	0.000809385	0.015179	condition_IPF_vs_control	75.6973	0.807555	0.34648	2.33074	0.019767	0.219834	condition_IPF_vs_control	NA	NA	NA
STARD13	human	415.275	-0.989586	0.295411	-3.34986	0.00080852	0.015179	condition_IPF_vs_control	213.491	-0.674313	0.342719	-1.96754	0.0491209	0.350781	condition_IPF_vs_control	NA	NA	NA
TTLL3	human	226.96	0.886269	0.264702	3.34818	0.000813453	0.0152364	condition_IPF_vs_control	89.839	0.452317	0.293831	1.53938	0.123712	0.51263	condition_IPF_vs_control	NA	NA	NA
RAD21	human	1546.65	-0.68215	0.20384	-3.3465	0.000818386	0.0152779	condition_IPF_vs_control	763.517	-0.543885	0.209848	-2.5918	0.0095475	0.141853	condition_IPF_vs_control	NA	NA	NA
ATP8A1	human	369.718	-0.916858	0.27397	-3.34656	0.000818199	0.0152779	condition_IPF_vs_control	182.221	-0.77949	0.303456	-2.56871	0.0102078	0.148169	condition_IPF_vs_control	NA	NA	NA
MAPK4	human	31.8675	-1.65946	0.495894	-3.3464	0.000818694	0.0152779	condition_IPF_vs_control	18.2544	-0.695784	0.531891	-1.30813	0.190829	0.603805	condition_IPF_vs_control	NA	NA	NA
RNASE2	human	156.564	-1.4427	0.431272	-3.34523	0.000822136	0.0153233	condition_IPF_vs_control	74.4975	-1.45987	0.456689	-3.19665	0.00139034	0.0412331	condition_IPF_vs_control	NA	NA	NA
USP44	human	83.704	-1.28757	0.385002	-3.34433	0.00082482	0.0153544	condition_IPF_vs_control	38.4766	-1.42075	0.543392	-2.61459	0.00893347	0.136484	condition_IPF_vs_control	NA	NA	NA
APOBEC3H	human	21.6126	1.68963	0.505342	3.34353	0.000827195	0.0153707	condition_IPF_vs_control	9.85345	1.59732	0.674661	2.36759	0.0179046	0.20625	condition_IPF_vs_control	NA	NA	NA
CHEK2	human	73.9727	0.839932	0.251224	3.34335	0.000827725	0.0153707	condition_IPF_vs_control	30.4267	0.514727	0.337164	1.52664	0.126851	0.51599	condition_IPF_vs_control	NA	NA	NA
DAAM2	human	496.117	0.872744	0.261161	3.34179	0.000832407	0.0154011	condition_IPF_vs_control	223.795	0.753091	0.226742	3.32136	0.000895802	0.0306539	condition_IPF_vs_control	NA	NA	NA
ARHGAP25	human	373.676	-0.749915	0.224383	-3.34212	0.000831414	0.0154011	condition_IPF_vs_control	181.919	-0.651977	0.246827	-2.64144	0.0082555	0.129987	condition_IPF_vs_control	NA	NA	NA
KLF5	human	1189.39	-1.58742	0.475013	-3.34185	0.00083221	0.0154011	condition_IPF_vs_control	568.88	-1.54805	0.486148	-3.18432	0.00145094	0.0424476	condition_IPF_vs_control	NA	NA	NA
MPC1	human	825.652	-0.70462	0.210875	-3.34141	0.000833545	0.0154033	condition_IPF_vs_control	384.172	-0.784822	0.21862	-3.5899	0.000330807	0.0147594	condition_IPF_vs_control	NA	NA	NA
RRAGD	human	561.789	-1.12179	0.335773	-3.3409	0.000835063	0.0154125	condition_IPF_vs_control	267.179	-1.12071	0.317256	-3.53251	0.000411629	0.0169211	condition_IPF_vs_control	NA	NA	NA
GPX8	human	379.311	1.71843	0.514648	3.33903	0.000840717	0.015498	condition_IPF_vs_control	141.202	1.24156	0.512004	2.4249	0.0153127	0.188911	condition_IPF_vs_control	NA	NA	NA
GINS2	human	27.9781	2.04051	0.611537	3.33669	0.000847827	0.0155839	condition_IPF_vs_control	12.1389	1.88353	0.838119	2.24733	0.0246189	0.245459	condition_IPF_vs_control	NA	NA	NA
SLC26A6	human	101.787	1.08412	0.32493	3.33648	0.000848461	0.0155839	condition_IPF_vs_control	43.162	0.812244	0.356176	2.28046	0.0225804	0.234406	condition_IPF_vs_control	NA	NA	NA
PRCP	human	961.148	0.809155	0.24251	3.33659	0.000848126	0.0155839	condition_IPF_vs_control	424.162	0.634547	0.228967	2.77134	0.00558255	0.102595	condition_IPF_vs_control	NA	NA	NA
ZNF251	human	69.1468	1.01096	0.303154	3.3348	0.000853608	0.0156477	condition_IPF_vs_control	30.7868	0.878366	0.371099	2.36693	0.0179364	0.20646	condition_IPF_vs_control	NA	NA	NA
PROSER2	human	301.078	-1.08207	0.324523	-3.33434	0.000855033	0.0156477	condition_IPF_vs_control	151.186	-0.844793	0.375116	-2.25209	0.0243167	0.244217	condition_IPF_vs_control	NA	NA	NA
PCLO	human	80.4058	-1.37145	0.411283	-3.33456	0.000854336	0.0156477	condition_IPF_vs_control	39.4164	-1.20265	0.431132	-2.78953	0.00527853	0.0990305	condition_IPF_vs_control	NA	NA	NA
LEF1	human	98.3423	1.31151	0.393498	3.33296	0.000859268	0.0156873	condition_IPF_vs_control	52.0622	1.54052	0.431122	3.57327	0.000352553	0.0154718	condition_IPF_vs_control	NA	NA	NA
CACNB4	human	59.0998	-1.4159	0.424791	-3.33316	0.00085864	0.0156873	condition_IPF_vs_control	27.9925	-1.36687	0.517295	-2.64234	0.0082336	0.129987	condition_IPF_vs_control	NA	NA	NA
S100B	human	220.622	2.05646	0.617949	3.32788	0.000875085	0.0159569	condition_IPF_vs_control	96.0216	1.89656	0.656413	2.88928	0.00386127	0.0813345	condition_IPF_vs_control	NA	NA	NA
EFNA4	human	99.4362	1.05454	0.317055	3.32604	0.000880889	0.0160434	condition_IPF_vs_control	40.1203	0.717274	0.383345	1.87109	0.0613327	0.390415	condition_IPF_vs_control	NA	NA	NA
TRIM47	human	280.958	1.14577	0.257429	4.4508	8.55517e-06	0.000451695	condition_IPF_vs_control	139.659	1.22588	0.323803	3.78587	0.000153173	0.00821541	condition_IPF_vs_control	-0.000784538	0.936254	0.966596
HHIPL1	human	31.6152	2.12168	0.638731	3.32171	0.000894686	0.0162556	condition_IPF_vs_control	13.0323	1.86622	0.680159	2.7438	0.00607334	0.108581	condition_IPF_vs_control	NA	NA	NA
PYCR2	human	863.678	-0.445413	0.134119	-3.32102	0.000896885	0.0162761	condition_IPF_vs_control	417.681	-0.383445	0.172157	-2.22729	0.0259277	0.253109	condition_IPF_vs_control	NA	NA	NA
CPNE5	human	83.5731	2.19511	0.661344	3.31917	0.00090285	0.0163608	condition_IPF_vs_control	27.1246	1.50651	0.706579	2.13212	0.0329966	0.28421	condition_IPF_vs_control	NA	NA	NA
IRS2	human	1037.32	-1.12989	0.34044	-3.3189	0.000903717	0.0163608	condition_IPF_vs_control	517.481	-0.917341	0.355395	-2.58119	0.00984611	0.144305	condition_IPF_vs_control	NA	NA	NA
LYPD2	human	90.8867	3.50747	1.05717	3.3178	0.00090728	0.0164057	condition_IPF_vs_control	18.0343	2.07154	0.804727	2.57422	0.0100467	0.146817	condition_IPF_vs_control	NA	NA	NA
ABCB8	human	349.464	0.797882	0.240816	3.31324	0.00092223	0.0166562	condition_IPF_vs_control	154.722	0.63395	0.261709	2.42234	0.0154207	0.189471	condition_IPF_vs_control	NA	NA	NA
SCAI	human	168.644	-1.03414	0.312254	-3.31186	0.000926771	0.0167183	condition_IPF_vs_control	84.3679	-0.809772	0.329491	-2.45765	0.013985	0.178509	condition_IPF_vs_control	NA	NA	NA
KLF6	human	3486.65	-1.28405	0.387808	-3.31105	0.000929479	0.0167472	condition_IPF_vs_control	1718.19	-1.11076	0.379259	-2.92878	0.00340299	0.0747028	condition_IPF_vs_control	NA	NA	NA
TUBB	human	4529.46	0.584156	0.176507	3.30954	0.000934487	0.0168174	condition_IPF_vs_control	2112.03	0.536946	0.17612	3.04875	0.00229798	0.058122	condition_IPF_vs_control	NA	NA	NA
GHRL	human	47.8342	-2.99922	0.906908	-3.30708	0.000942751	0.0168958	condition_IPF_vs_control	21.4123	-3.94119	1.0383	-3.79579	0.000147173	0.00799259	condition_IPF_vs_control	NA	NA	NA
HOXC6	human	27.1135	2.36232	0.714357	3.30691	0.000943301	0.0168958	condition_IPF_vs_control	10.1144	1.94196	0.733756	2.6466	0.00813063	0.129448	condition_IPF_vs_control	NA	NA	NA
ANKRD13B	human	57.8361	1.5774	0.476986	3.30702	0.000942956	0.0168958	condition_IPF_vs_control	25.2751	1.40105	0.554211	2.52801	0.0114712	0.157872	condition_IPF_vs_control	NA	NA	NA
CHMP1B	human	1092.99	-0.528829	0.15989	-3.30746	0.000941455	0.0168958	condition_IPF_vs_control	558.276	-0.283341	0.182775	-1.55022	0.121088	0.509318	condition_IPF_vs_control	NA	NA	NA
FAT2	human	11.1532	4.14673	1.25488	3.30449	0.000951485	0.0169923	condition_IPF_vs_control	1.65425	2.19375	1.46768	1.49471	0.134991	0.528505	condition_IPF_vs_control	NA	NA	NA
ITGBL1	human	719.853	2.02835	0.613737	3.30492	0.000950042	0.0169923	condition_IPF_vs_control	352.665	2.08117	0.588601	3.53579	0.000406558	0.0169211	condition_IPF_vs_control	NA	NA	NA
LTBP1	human	1334.51	1.11282	0.336777	3.30433	0.000952051	0.0169923	condition_IPF_vs_control	610.646	1.03113	0.389012	2.65063	0.00803423	0.128183	condition_IPF_vs_control	NA	NA	NA
PPFIA2	human	35.9254	2.58692	0.783005	3.30384	0.000953705	0.0170017	condition_IPF_vs_control	12.3812	2.0809	0.721495	2.88415	0.00392468	0.0819281	condition_IPF_vs_control	NA	NA	NA
CDS1	human	388.266	-0.883944	0.267642	-3.30271	0.00095755	0.0170502	condition_IPF_vs_control	192.772	-0.714121	0.394698	-1.80928	0.0704068	0.415884	condition_IPF_vs_control	NA	NA	NA
BATF	human	196.669	1.29359	0.391796	3.3017	0.00096101	0.0170918	condition_IPF_vs_control	86.7945	1.13039	0.399438	2.82994	0.00465568	0.091096	condition_IPF_vs_control	NA	NA	NA
PDLIM7	human	952.151	1.35742	0.411344	3.29996	0.000966998	0.0171608	condition_IPF_vs_control	427.83	1.24432	0.3919	3.1751	0.00149783	0.0435668	condition_IPF_vs_control	NA	NA	NA
LIG4	human	217.148	-0.586364	0.177691	-3.29991	0.000967157	0.0171608	condition_IPF_vs_control	119.553	-0.11071	0.220501	-0.502083	0.615609	0.888463	condition_IPF_vs_control	NA	NA	NA
CMTM3	human	763.95	0.671927	0.203679	3.29896	0.000970451	0.017179	condition_IPF_vs_control	367.22	0.697665	0.205667	3.39221	0.000693311	0.0250869	condition_IPF_vs_control	NA	NA	NA
MAFK	human	882.247	-1.7133	0.519314	-3.29916	0.00096975	0.017179	condition_IPF_vs_control	453.333	-1.27975	0.526852	-2.42904	0.0151387	0.187544	condition_IPF_vs_control	NA	NA	NA
DAPL1	human	44.8962	1.18811	0.360473	3.29597	0.000980842	0.0173427	condition_IPF_vs_control	17.0936	0.7136	0.558621	1.27743	0.20145	0.616321	condition_IPF_vs_control	NA	NA	NA
KIF7	human	31.4023	1.6088	0.48836	3.29429	0.000986716	0.0174262	condition_IPF_vs_control	14.8196	1.57779	0.558122	2.82697	0.00469907	0.0916705	condition_IPF_vs_control	NA	NA	NA
ATL2	human	437.53	-0.546671	0.16611	-3.29103	0.000998225	0.017609	condition_IPF_vs_control	214.679	-0.433008	0.196047	-2.20869	0.0271959	0.257759	condition_IPF_vs_control	NA	NA	NA
IGHV1-24	human	17.0465	3.72043	1.13095	3.28966	0.00100307	0.0176739	condition_IPF_vs_control	3.46747	2.26433	1.43862	1.57396	0.115496	0.501427	condition_IPF_vs_control	NA	NA	NA
HAPLN3	human	208.793	1.91024	0.580764	3.28918	0.00100481	0.017684	condition_IPF_vs_control	102.03	1.95299	0.612368	3.18924	0.00142649	0.0419631	condition_IPF_vs_control	NA	NA	NA
WBP2	human	1773.93	-0.741838	0.225645	-3.28763	0.00101034	0.0177607	condition_IPF_vs_control	867.423	-0.637508	0.209886	-3.0374	0.00238629	0.0593313	condition_IPF_vs_control	NA	NA	NA
CXCR2	human	153.312	-1.65162	0.50251	-3.28674	0.00101356	0.0177966	condition_IPF_vs_control	85.3827	-0.863059	0.509407	-1.69424	0.090219	0.456987	condition_IPF_vs_control	NA	NA	NA
FZD8	human	229.562	-1.07077	0.325845	-3.28612	0.00101577	0.0178148	condition_IPF_vs_control	113.695	-0.896291	0.355537	-2.52095	0.0117039	0.159911	condition_IPF_vs_control	NA	NA	NA
FBXO41	human	32.7638	1.45415	0.442853	3.2836	0.00102489	0.0179201	condition_IPF_vs_control	11.2851	0.72999	0.557538	1.30931	0.190429	0.603788	condition_IPF_vs_control	NA	NA	NA
DPYSL3	human	960.183	1.25893	0.383413	3.28348	0.00102532	0.0179201	condition_IPF_vs_control	427.622	1.12423	0.361525	3.1097	0.00187275	0.0505561	condition_IPF_vs_control	NA	NA	NA
LIN7A	human	166.776	-0.671825	0.204568	-3.28412	0.00102302	0.0179201	condition_IPF_vs_control	93.073	-0.129102	0.328756	-0.392697	0.694543	0.921025	condition_IPF_vs_control	NA	NA	NA
PYROXD1	human	341.483	-0.906636	0.276179	-3.28278	0.0010279	0.0179238	condition_IPF_vs_control	169.347	-0.727297	0.281237	-2.58607	0.00970784	0.143101	condition_IPF_vs_control	NA	NA	NA
ADAMTSL4-AS1	human	26.0319	-1.65199	0.503186	-3.28306	0.00102685	0.0179238	condition_IPF_vs_control	12.8186	-1.48902	0.612755	-2.43004	0.0150973	0.187544	condition_IPF_vs_control	NA	NA	NA
TAOK3	human	724.756	-0.761159	0.232064	-3.27995	0.00103824	0.0180833	condition_IPF_vs_control	349.141	-0.709528	0.206493	-3.43609	0.000590177	0.0222604	condition_IPF_vs_control	NA	NA	NA
KAZALD1	human	59.038	1.51036	0.460578	3.27927	0.00104076	0.0181064	condition_IPF_vs_control	27.0043	1.42219	0.533757	2.6645	0.00771034	0.125128	condition_IPF_vs_control	NA	NA	NA
PAM	human	1691.08	0.469315	0.143202	3.27729	0.00104809	0.018213	condition_IPF_vs_control	807.588	0.48092	0.171593	2.80269	0.00506789	0.0970277	condition_IPF_vs_control	NA	NA	NA
IDI1	human	1135.7	-0.83601	0.255268	-3.27503	0.00105652	0.0183384	condition_IPF_vs_control	587.243	-0.521438	0.253235	-2.05911	0.039484	0.315142	condition_IPF_vs_control	NA	NA	NA
PTGR2	human	157.621	-0.781188	0.238561	-3.27458	0.00105819	0.0183446	condition_IPF_vs_control	74.7114	-0.801525	0.271386	-2.95345	0.00314243	0.0708334	condition_IPF_vs_control	NA	NA	NA
CNNM4	human	205.74	-0.839271	0.256322	-3.27429	0.0010593	0.0183446	condition_IPF_vs_control	109.988	-0.42349	0.253783	-1.66871	0.0951751	0.464512	condition_IPF_vs_control	NA	NA	NA
TTC21B	human	185.941	-0.742948	0.227024	-3.27255	0.00106582	0.0184365	condition_IPF_vs_control	94.8863	-0.503138	0.289135	-1.74015	0.0818333	0.440473	condition_IPF_vs_control	NA	NA	NA
SEMA3E	human	159.797	-2.00199	0.611861	-3.27197	0.001068	0.0184531	condition_IPF_vs_control	83.1856	-1.41362	0.545156	-2.59306	0.00951275	0.141853	condition_IPF_vs_control	NA	NA	NA
PLAAT5	human	35.6111	-1.37086	0.419012	-3.27164	0.00106927	0.0184541	condition_IPF_vs_control	16.8146	-1.33897	0.660258	-2.02794	0.0425662	0.328644	condition_IPF_vs_control	NA	NA	NA
MMUT	human	365.546	-0.592893	0.181303	-3.27018	0.00107478	0.0185279	condition_IPF_vs_control	172.677	-0.616689	0.231139	-2.66805	0.00762939	0.124675	condition_IPF_vs_control	NA	NA	NA
TSG101	human	903.463	-0.658356	0.201461	-3.26791	0.00108344	0.0186561	condition_IPF_vs_control	450.806	-0.484618	0.211891	-2.2871	0.0221898	0.231983	condition_IPF_vs_control	NA	NA	NA
FBXO32	human	435.731	1.2846	0.393152	3.26743	0.00108528	0.0186665	condition_IPF_vs_control	167.296	0.834845	0.349138	2.39116	0.0167951	0.19908	condition_IPF_vs_control	NA	NA	NA
TSKU	human	289.101	1.90578	0.376932	5.05602	4.2809e-07	3.5839e-05	condition_IPF_vs_control	150.056	2.06357	0.386551	5.33842	9.37586e-08	1.96388e-05	condition_IPF_vs_control	-0.00946112	0.334784	0.565582
GPD2	human	326.443	-0.833359	0.255287	-3.26439	0.00109698	0.0188252	condition_IPF_vs_control	160.258	-0.715117	0.281393	-2.54134	0.0110427	0.154613	condition_IPF_vs_control	NA	NA	NA
STARD4	human	362.268	-0.689717	0.211462	-3.26166	0.00110763	0.0189864	condition_IPF_vs_control	200.557	-0.175735	0.316573	-0.555115	0.578816	0.873929	condition_IPF_vs_control	NA	NA	NA
MAGI3	human	532.907	-1.08797	0.333802	-3.25931	0.00111683	0.0191224	condition_IPF_vs_control	264.944	-0.892791	0.366266	-2.43755	0.0147873	0.185147	condition_IPF_vs_control	NA	NA	NA
WT1	human	19.8069	3.10939	0.954312	3.25825	0.001121	0.0191722	condition_IPF_vs_control	9.65083	3.1361	0.972759	3.22392	0.00126449	0.0389519	condition_IPF_vs_control	NA	NA	NA
SVIP	human	676.766	-0.612138	0.18793	-3.25726	0.00112495	0.0192179	condition_IPF_vs_control	316.458	-0.663846	0.21586	-3.07535	0.00210254	0.0547348	condition_IPF_vs_control	NA	NA	NA
GALNT3	human	213.668	-0.868062	0.266695	-3.25488	0.00113438	0.0193573	condition_IPF_vs_control	111.633	-0.519895	0.347011	-1.49821	0.134079	0.52677	condition_IPF_vs_control	NA	NA	NA
XXYLT1	human	115.658	1.04419	0.320984	3.25309	0.00114156	0.0194579	condition_IPF_vs_control	49.5309	0.838306	0.427188	1.96238	0.0497181	0.353681	condition_IPF_vs_control	NA	NA	NA
CDKN2A	human	104.089	2.1637	0.665273	3.25235	0.00114454	0.0194868	condition_IPF_vs_control	46.9871	2.07476	0.686418	3.02259	0.0025062	0.0606502	condition_IPF_vs_control	NA	NA	NA
SLAMF8	human	447.333	1.45801	0.448568	3.25036	0.0011526	0.0195799	condition_IPF_vs_control	203.295	1.36008	0.422753	3.2172	0.00129449	0.0395538	condition_IPF_vs_control	NA	NA	NA
ARHGEF38	human	59.5366	-1.19681	0.368203	-3.2504	0.00115243	0.0195799	condition_IPF_vs_control	28.3015	-1.20017	0.470249	-2.55219	0.0107047	0.152202	condition_IPF_vs_control	NA	NA	NA
HOXC4	human	26.6973	2.08127	0.640542	3.24924	0.00115715	0.0196031	condition_IPF_vs_control	12.2854	2.03044	0.644195	3.1519	0.0016221	0.0459865	condition_IPF_vs_control	NA	NA	NA
TMEM176A	human	964.873	1.24129	0.382082	3.24875	0.00115913	0.0196031	condition_IPF_vs_control	416.432	1.03743	0.369746	2.80578	0.00501944	0.096344	condition_IPF_vs_control	NA	NA	NA
LSS	human	678.158	-0.994067	0.305977	-3.24883	0.00115882	0.0196031	condition_IPF_vs_control	309.719	-1.1769	0.32421	-3.63005	0.000283368	0.0131851	condition_IPF_vs_control	NA	NA	NA
CA8	human	71.3725	-1.30248	0.400821	-3.24954	0.00115594	0.0196031	condition_IPF_vs_control	33.8803	-1.38261	0.494677	-2.79498	0.00519034	0.0983758	condition_IPF_vs_control	NA	NA	NA
C11orf96	human	3123.77	-1.92565	0.5928	-3.24841	0.00116053	0.0196048	condition_IPF_vs_control	1664.81	-1.25752	0.58896	-2.13515	0.0327488	0.283529	condition_IPF_vs_control	NA	NA	NA
TSPAN11	human	152.334	2.40401	0.440358	5.45921	4.7827e-08	6.00044e-06	condition_IPF_vs_control	86.6692	2.72341	0.561838	4.84733	1.25133e-06	0.000183751	condition_IPF_vs_control	0.0258964	0.00828056	0.0392004
TUBB2B	human	28.6919	2.15757	0.664622	3.24632	0.00116909	0.0197055	condition_IPF_vs_control	12.6572	2.05339	0.716852	2.86446	0.00417717	0.084919	condition_IPF_vs_control	NA	NA	NA
SHF	human	66.7445	1.1384	0.350802	3.24515	0.00117388	0.0197643	condition_IPF_vs_control	28.3711	0.947942	0.440306	2.15292	0.0313252	0.27756	condition_IPF_vs_control	NA	NA	NA
IGHG3	human	31717	3.69919	1.14029	3.24408	0.0011783	0.0198166	condition_IPF_vs_control	10662.3	3.15259	1.07793	2.92467	0.00344817	0.0754755	condition_IPF_vs_control	NA	NA	NA
TMED5	human	1575.7	-0.521257	0.160695	-3.24376	0.00117964	0.0198171	condition_IPF_vs_control	788.661	-0.348632	0.170714	-2.0422	0.0411321	0.321843	condition_IPF_vs_control	NA	NA	NA
FAP	human	257.414	1.98803	0.613416	3.24092	0.00119145	0.0199934	condition_IPF_vs_control	112.694	1.8408	0.592958	3.10444	0.00190639	0.0509438	condition_IPF_vs_control	NA	NA	NA
DACH1	human	170.436	-1.35067	0.416859	-3.24011	0.00119485	0.0200283	condition_IPF_vs_control	87.7334	-0.963622	0.495847	-1.94338	0.0519697	0.362154	condition_IPF_vs_control	NA	NA	NA
JUN	human	2988.19	-1.03795	0.320522	-3.23832	0.00120235	0.0201118	condition_IPF_vs_control	1485.82	-0.848433	0.303746	-2.79323	0.00521849	0.0985066	condition_IPF_vs_control	NA	NA	NA
PRTN3	human	34.2831	-2.52782	0.780605	-3.23829	0.00120249	0.0201118	condition_IPF_vs_control	16.7531	-2.26293	0.856979	-2.64059	0.00827621	0.129987	condition_IPF_vs_control	NA	NA	NA
PALM2-AKAP2	human	3809.44	-1.95248	0.60308	-3.23751	0.00120576	0.0201443	condition_IPF_vs_control	2027.4	-1.28381	0.611204	-2.10047	0.0356875	0.298217	condition_IPF_vs_control	NA	NA	NA
ACAP3	human	304.39	0.96993	0.300171	3.23126	0.00123245	0.0205675	condition_IPF_vs_control	122.198	0.580477	0.320985	1.80842	0.0705405	0.415884	condition_IPF_vs_control	NA	NA	NA
CCL17	human	129.443	2.53103	0.783436	3.23068	0.00123496	0.0205862	condition_IPF_vs_control	51.7556	2.22737	0.736068	3.02604	0.00247782	0.0605002	condition_IPF_vs_control	NA	NA	NA
MYCT1	human	291.046	-1.16624	0.361022	-3.23037	0.00123629	0.0205862	condition_IPF_vs_control	139.572	-1.11919	0.36173	-3.09399	0.00197484	0.0521713	condition_IPF_vs_control	NA	NA	NA
EML3	human	447.798	0.65929	0.204158	3.2293	0.00124092	0.0206406	condition_IPF_vs_control	200.094	0.512567	0.216255	2.3702	0.0177783	0.205278	condition_IPF_vs_control	NA	NA	NA
TXNRD1	human	1932.86	-1.31731	0.40802	-3.22855	0.00124419	0.0206724	condition_IPF_vs_control	945.699	-1.17577	0.416553	-2.82262	0.00476325	0.0926017	condition_IPF_vs_control	NA	NA	NA
CDH24	human	26.5872	2.08756	0.646848	3.22728	0.00124971	0.0207414	condition_IPF_vs_control	10.3399	1.74616	0.692266	2.52238	0.0116563	0.159708	condition_IPF_vs_control	NA	NA	NA
TMEM71	human	58.1729	-1.18197	0.366309	-3.2267	0.00125228	0.0207613	condition_IPF_vs_control	31.3956	-0.653038	0.394658	-1.65469	0.0979865	0.470684	condition_IPF_vs_control	NA	NA	NA
IFI27L2	human	1091.02	1.18034	0.366018	3.22481	0.00126055	0.0208755	condition_IPF_vs_control	488.093	1.04961	0.342965	3.06039	0.00221052	0.056714	condition_IPF_vs_control	NA	NA	NA
APLP1	human	22.0522	2.53714	0.786832	3.2245	0.00126193	0.0208756	condition_IPF_vs_control	11.5873	2.68514	0.779632	3.44412	0.000572925	0.021872	condition_IPF_vs_control	NA	NA	NA
PLAAT3	human	937.683	-0.795525	0.246744	-3.22409	0.00126373	0.0208826	condition_IPF_vs_control	450.855	-0.74965	0.270753	-2.76876	0.00562703	0.103287	condition_IPF_vs_control	NA	NA	NA
PALM	human	386.536	0.99515	0.308751	3.22315	0.0012679	0.0209286	condition_IPF_vs_control	177.156	0.91976	0.346327	2.65576	0.00791309	0.127461	condition_IPF_vs_control	NA	NA	NA
BAMBI	human	229.432	-1.0243	0.318334	-3.21768	0.0012923	0.0213082	condition_IPF_vs_control	105.108	-1.17614	0.304399	-3.8638	0.000111637	0.0065165	condition_IPF_vs_control	NA	NA	NA
NUGGC	human	24.0524	2.84276	0.883807	3.21649	0.00129769	0.0213739	condition_IPF_vs_control	7.18412	2.04601	1.10215	1.85638	0.0633989	0.397669	condition_IPF_vs_control	NA	NA	NA
MEGF8	human	152.449	0.942345	0.29324	3.21356	0.001311	0.0215696	condition_IPF_vs_control	66.9234	0.774404	0.340146	2.27668	0.0228054	0.23577	condition_IPF_vs_control	NA	NA	NA
SERINC2	human	733.565	0.98651	0.307077	3.21258	0.00131548	0.0215963	condition_IPF_vs_control	330.715	0.867301	0.391732	2.21401	0.0268279	0.257198	condition_IPF_vs_control	NA	NA	NA
IER2	human	2123.05	-1.19364	0.371523	-3.21284	0.00131428	0.0215963	condition_IPF_vs_control	1105.55	-0.798789	0.388587	-2.05562	0.039819	0.316314	condition_IPF_vs_control	NA	NA	NA
TWF2	human	623.908	0.954401	0.297112	3.21226	0.00131695	0.0215971	condition_IPF_vs_control	280.161	0.821475	0.285742	2.87489	0.00404172	0.0833983	condition_IPF_vs_control	NA	NA	NA
CD2	human	333.748	1.41616	0.440991	3.21132	0.00132128	0.0216448	condition_IPF_vs_control	142.257	1.19361	0.424745	2.81018	0.00495133	0.0953577	condition_IPF_vs_control	NA	NA	NA
ORM1	human	46.9242	-2.38041	0.741529	-3.21014	0.00132672	0.0217103	condition_IPF_vs_control	21.4502	-2.88031	0.806302	-3.57224	0.000353934	0.0154718	condition_IPF_vs_control	NA	NA	NA
CMTR2	human	295.991	-0.672644	0.209706	-3.20755	0.00133869	0.0218826	condition_IPF_vs_control	139.028	-0.708743	0.265445	-2.67002	0.00758472	0.124289	condition_IPF_vs_control	NA	NA	NA
CDCA4	human	99.4809	0.994515	0.310087	3.20721	0.00134029	0.0218852	condition_IPF_vs_control	42.2997	0.742733	0.347278	2.13873	0.0324579	0.282303	condition_IPF_vs_control	NA	NA	NA
C4orf48	human	518.791	0.919902	0.286917	3.20615	0.00134522	0.0219419	condition_IPF_vs_control	234.544	0.806526	0.296902	2.71647	0.00659815	0.114054	condition_IPF_vs_control	NA	NA	NA
TUBB3	human	134.925	3.81887	0.700623	5.45067	5.01806e-08	6.18201e-06	condition_IPF_vs_control	60.2341	3.72779	0.640154	5.82326	5.77103e-09	1.99869e-06	condition_IPF_vs_control	-0.00664331	0.498247	0.717219
GAB1	human	454.944	-0.78677	0.245595	-3.20352	0.00135758	0.022096	condition_IPF_vs_control	223.164	-0.665942	0.296098	-2.24906	0.0245086	0.244844	condition_IPF_vs_control	NA	NA	NA
ANP32E	human	747.583	-0.744184	0.232368	-3.20262	0.00136186	0.0221419	condition_IPF_vs_control	350.46	-0.791622	0.23712	-3.33849	0.000842354	0.0289559	condition_IPF_vs_control	NA	NA	NA
LGR6	human	69.8827	1.78782	0.558534	3.20091	0.00136996	0.0222498	condition_IPF_vs_control	37.0919	1.98467	0.571629	3.47195	0.000516684	0.0202983	condition_IPF_vs_control	NA	NA	NA
ZNF423	human	63.9248	1.72045	0.537636	3.20003	0.00137413	0.0222935	condition_IPF_vs_control	34.7763	1.98523	0.575267	3.45097	0.000558579	0.0213886	condition_IPF_vs_control	NA	NA	NA
CMTM2	human	146.675	-1.83636	0.573956	-3.19949	0.00137673	0.0223119	condition_IPF_vs_control	86.6684	-0.757501	0.536004	-1.41324	0.157586	0.561006	condition_IPF_vs_control	NA	NA	NA
B4GALNT1	human	25.9179	2.11135	0.660097	3.19855	0.00138123	0.0223608	condition_IPF_vs_control	11.953	2.08182	0.779267	2.67151	0.00755109	0.124234	condition_IPF_vs_control	NA	NA	NA
LYNX1	human	117.148	1.18584	0.371164	3.19491	0.00139874	0.0225264	condition_IPF_vs_control	61.6542	1.39537	0.462431	3.01746	0.00254903	0.0613919	condition_IPF_vs_control	NA	NA	NA
NFE2L3	human	121.383	1.07465	0.336365	3.1949	0.00139877	0.0225264	condition_IPF_vs_control	59.122	1.11228	0.361971	3.07285	0.00212024	0.0550062	condition_IPF_vs_control	NA	NA	NA
PPL	human	503.39	-0.714548	0.223587	-3.19583	0.00139428	0.0225264	condition_IPF_vs_control	251.566	-0.534914	0.29432	-1.81746	0.069147	0.413106	condition_IPF_vs_control	NA	NA	NA
CASZ1	human	244.258	-0.722326	0.226089	-3.19488	0.00139889	0.0225264	condition_IPF_vs_control	130.859	-0.312428	0.280726	-1.11293	0.265738	0.677333	condition_IPF_vs_control	NA	NA	NA
CHRM2	human	82.339	-2.92789	0.916248	-3.19552	0.0013958	0.0225264	condition_IPF_vs_control	41.0318	-2.45636	0.901147	-2.72581	0.0064143	0.112548	condition_IPF_vs_control	NA	NA	NA
CAV1	human	7054.92	-0.904177	0.283113	-3.19369	0.00140465	0.0225953	condition_IPF_vs_control	3757.92	-0.477438	0.289141	-1.65123	0.0986922	0.471454	condition_IPF_vs_control	NA	NA	NA
OLIG1	human	11.4083	-2.33608	0.732027	-3.19125	0.00141658	0.0227629	condition_IPF_vs_control	5.79252	-1.75196	0.908254	-1.92893	0.0537397	0.367228	condition_IPF_vs_control	NA	NA	NA
PRDM16	human	104.816	-1.12991	0.354621	-3.18624	0.00144133	0.0231361	condition_IPF_vs_control	52.2112	-0.901025	0.430644	-2.09228	0.0364139	0.301539	condition_IPF_vs_control	NA	NA	NA
ABCA2	human	173.911	1.21121	0.380235	3.18541	0.00144547	0.023178	condition_IPF_vs_control	89.7931	1.37481	0.392713	3.50079	0.000463882	0.0186601	condition_IPF_vs_control	NA	NA	NA
PHGDH	human	257.494	-1.61228	0.506219	-3.18495	0.0014478	0.0231908	condition_IPF_vs_control	121.199	-1.66969	0.521917	-3.19915	0.00137831	0.0409568	condition_IPF_vs_control	NA	NA	NA
RAPGEF2	human	559.235	-0.674124	0.211696	-3.1844	0.00145056	0.0232061	condition_IPF_vs_control	270.888	-0.598002	0.231638	-2.58162	0.00983364	0.144267	condition_IPF_vs_control	NA	NA	NA
RIMS4	human	17.9399	-1.78501	0.560593	-3.18415	0.00145182	0.0232061	condition_IPF_vs_control	8.51593	-1.76445	0.650651	-2.71182	0.0066915	0.115141	condition_IPF_vs_control	NA	NA	NA
TRMT2A	human	235.89	0.839495	0.263827	3.18198	0.0014627	0.0233554	condition_IPF_vs_control	99.9599	0.558399	0.281622	1.98279	0.0473907	0.345007	condition_IPF_vs_control	NA	NA	NA
ZNF189	human	257.548	0.904409	0.284335	3.18079	0.00146875	0.0234274	condition_IPF_vs_control	134.427	1.10582	0.301521	3.66748	0.000244949	0.0117242	condition_IPF_vs_control	NA	NA	NA
BMP1	human	638.697	1.35152	0.425063	3.17956	0.00147497	0.0234525	condition_IPF_vs_control	266.432	1.08023	0.406404	2.65803	0.00785992	0.127146	condition_IPF_vs_control	NA	NA	NA
PCBP4	human	266.34	0.74212	0.233394	3.17969	0.00147431	0.0234525	condition_IPF_vs_control	118.766	0.599211	0.271642	2.20589	0.0273919	0.258293	condition_IPF_vs_control	NA	NA	NA
CCBE1	human	497.371	-0.860145	0.270491	-3.17994	0.00147305	0.0234525	condition_IPF_vs_control	236.244	-0.866128	0.267571	-3.237	0.00120792	0.0376068	condition_IPF_vs_control	NA	NA	NA
ZNF783	human	128.216	0.70454	0.221656	3.17853	0.00148025	0.0235117	condition_IPF_vs_control	52.9279	0.351158	0.280598	1.25146	0.210766	0.625694	condition_IPF_vs_control	NA	NA	NA
FRY	human	486.268	-1.03652	0.326373	-3.17588	0.00149382	0.0237025	condition_IPF_vs_control	246.73	-0.758548	0.319784	-2.37206	0.0176891	0.204997	condition_IPF_vs_control	NA	NA	NA
C16orf74	human	43.5772	2.04384	0.64386	3.17436	0.0015017	0.0238025	condition_IPF_vs_control	15.6138	1.53089	0.687835	2.22567	0.0260365	0.253739	condition_IPF_vs_control	NA	NA	NA
GAL3ST4	human	211.831	1.59875	0.503707	3.17398	0.00150365	0.0238085	condition_IPF_vs_control	98.5182	1.54918	0.46219	3.35182	0.000802808	0.0278497	condition_IPF_vs_control	NA	NA	NA
ECM2	human	331.173	1.45675	0.459057	3.17334	0.00150694	0.0238358	condition_IPF_vs_control	165.5	1.55612	0.477379	3.25971	0.00111525	0.0358898	condition_IPF_vs_control	NA	NA	NA
LCN10	human	72.1949	2.64231	0.832758	3.17297	0.00150889	0.0238417	condition_IPF_vs_control	18.7	1.55332	0.762684	2.03665	0.0416846	0.324655	condition_IPF_vs_control	NA	NA	NA
ANKRD27	human	275.74	-0.841666	0.265432	-3.17093	0.00151952	0.0239847	condition_IPF_vs_control	136.734	-0.671509	0.274296	-2.44812	0.0143603	0.181605	condition_IPF_vs_control	NA	NA	NA
CLSTN1	human	1213.02	0.817862	0.258044	3.16947	0.00152717	0.0240803	condition_IPF_vs_control	545.729	0.691286	0.260404	2.65467	0.00793864	0.1276	condition_IPF_vs_control	NA	NA	NA
TRERF1	human	83.5269	1.03957	0.328101	3.16843	0.00153263	0.0241376	condition_IPF_vs_control	35.4596	0.823766	0.376911	2.18557	0.028847	0.266032	condition_IPF_vs_control	NA	NA	NA
LRRN4	human	67.181	-1.03384	0.326319	-3.16818	0.00153399	0.0241376	condition_IPF_vs_control	31.0008	-1.11243	0.408377	-2.72404	0.0064489	0.112755	condition_IPF_vs_control	NA	NA	NA
GJD3	human	68.2614	1.31965	0.417097	3.1639	0.00155672	0.0244698	condition_IPF_vs_control	34.1921	1.42037	0.432391	3.28492	0.00102013	0.0337625	condition_IPF_vs_control	NA	NA	NA
NEBL	human	1091.01	-0.941804	0.297758	-3.16299	0.00156159	0.024521	condition_IPF_vs_control	527.108	-0.878704	0.274243	-3.20411	0.00135483	0.0407391	condition_IPF_vs_control	NA	NA	NA
ARMH4	human	43.3747	1.53054	0.483967	3.1625	0.00156422	0.0245368	condition_IPF_vs_control	18.0681	1.27382	0.441493	2.88525	0.00391099	0.0818171	condition_IPF_vs_control	NA	NA	NA
LRATD2	human	429.379	-0.940132	0.297335	-3.16186	0.00156764	0.0245651	condition_IPF_vs_control	215.762	-0.712648	0.342894	-2.07833	0.0376789	0.307718	condition_IPF_vs_control	NA	NA	NA
CXCR6	human	47.9374	1.60322	0.507312	3.16022	0.00157649	0.0246061	condition_IPF_vs_control	22.7476	1.60684	0.571429	2.81197	0.00492392	0.095114	condition_IPF_vs_control	NA	NA	NA
AGO4	human	401.86	-0.527214	0.166858	-3.15966	0.00157954	0.0246061	condition_IPF_vs_control	195.329	-0.448803	0.198918	-2.25622	0.0240569	0.242233	condition_IPF_vs_control	NA	NA	NA
MED30	human	282.392	-0.563087	0.178216	-3.15957	0.00158	0.0246061	condition_IPF_vs_control	139.6	-0.421958	0.215246	-1.96035	0.0499545	0.354724	condition_IPF_vs_control	NA	NA	NA
FAM189A2	human	293.369	-0.621605	0.196733	-3.15964	0.00157964	0.0246061	condition_IPF_vs_control	157.989	-0.188042	0.227837	-0.825335	0.409181	0.78022	condition_IPF_vs_control	NA	NA	NA
RMND5A	human	551.305	-0.668933	0.211678	-3.16014	0.00157693	0.0246061	condition_IPF_vs_control	274.603	-0.49853	0.245129	-2.03375	0.0419772	0.32659	condition_IPF_vs_control	NA	NA	NA
KDF1	human	94.2495	-0.872992	0.276278	-3.15984	0.00157857	0.0246061	condition_IPF_vs_control	46.3066	-0.760046	0.458367	-1.65816	0.0972852	0.469358	condition_IPF_vs_control	NA	NA	NA
NOTCH2NLC	human	47.1948	-1.30812	0.414282	-3.15755	0.00159101	0.0247521	condition_IPF_vs_control	20.6643	-1.74158	0.526476	-3.30799	0.000939675	0.0315835	condition_IPF_vs_control	NA	NA	NA
MTRR	human	584.647	-1.16519	0.369415	-3.15414	0.00160973	0.0250176	condition_IPF_vs_control	287.287	-1.01114	0.371265	-2.72351	0.00645922	0.112755	condition_IPF_vs_control	NA	NA	NA
MARVELD3	human	89.5746	-0.829945	0.263407	-3.15081	0.00162819	0.0252787	condition_IPF_vs_control	45.1875	-0.618988	0.460533	-1.34407	0.178927	0.588831	condition_IPF_vs_control	NA	NA	NA
SLC52A1	human	11.3954	2.6792	0.850464	3.15028	0.00163112	0.0252982	condition_IPF_vs_control	3.72417	2.12201	1.20503	1.76095	0.0782468	0.432355	condition_IPF_vs_control	NA	NA	NA
CORIN	human	77.9384	2.44458	0.776458	3.14837	0.00164184	0.0254125	condition_IPF_vs_control	31.5566	2.17868	0.780071	2.79293	0.00522329	0.0985066	condition_IPF_vs_control	NA	NA	NA
IL18RAP	human	113.642	-1.49429	0.474584	-3.14862	0.00164043	0.0254125	condition_IPF_vs_control	58.7676	-1.064	0.506268	-2.10166	0.0355832	0.297877	condition_IPF_vs_control	NA	NA	NA
IGKV3-20	human	26.7057	3.24508	1.03101	3.14749	0.00164677	0.025445	condition_IPF_vs_control	11.7766	3.13009	1.02429	3.05585	0.00224421	0.0571858	condition_IPF_vs_control	NA	NA	NA
ZFAND6	human	1503.16	-0.750464	0.23844	-3.1474	0.0016473	0.025445	condition_IPF_vs_control	731.241	-0.661334	0.254997	-2.5935	0.00950055	0.141853	condition_IPF_vs_control	NA	NA	NA
ID4	human	863.172	-1.02713	0.326421	-3.14666	0.00165148	0.0254835	condition_IPF_vs_control	416.322	-0.957103	0.304077	-3.14757	0.00164633	0.04637	condition_IPF_vs_control	NA	NA	NA
NCS1	human	172.68	1.39232	0.442609	3.14572	0.00165679	0.0255395	condition_IPF_vs_control	86.6466	1.50036	0.473027	3.17182	0.00151487	0.0437259	condition_IPF_vs_control	NA	NA	NA
FLNC	human	440.279	1.58302	0.503491	3.14409	0.00166605	0.0256306	condition_IPF_vs_control	173.955	1.21593	0.462067	2.6315	0.008501	0.132083	condition_IPF_vs_control	NA	NA	NA
FZD2	human	183.933	1.33752	0.42541	3.14408	0.00166608	0.0256306	condition_IPF_vs_control	74.3402	1.0145	0.463816	2.1873	0.0287209	0.265366	condition_IPF_vs_control	NA	NA	NA
SCARA5	human	270.064	1.72168	0.547735	3.14327	0.00167074	0.0256763	condition_IPF_vs_control	109.73	1.42912	0.459695	3.10885	0.0018782	0.0505561	condition_IPF_vs_control	NA	NA	NA
SYT16	human	4.34569	4.27874	1.36225	3.14094	0.00168409	0.025829	condition_IPF_vs_control	2.88959	4.78342	1.45125	3.29608	0.000980444	0.0327356	condition_IPF_vs_control	NA	NA	NA
POGK	human	585.54	-0.499488	0.159017	-3.1411	0.00168316	0.025829	condition_IPF_vs_control	300.109	-0.253872	0.147027	-1.7267	0.084221	0.446492	condition_IPF_vs_control	NA	NA	NA
PSD	human	62.1419	2.37054	0.754839	3.14046	0.00168682	0.0258447	condition_IPF_vs_control	21.1779	1.79973	0.804579	2.23686	0.0252952	0.250223	condition_IPF_vs_control	NA	NA	NA
FAM171A2	human	28.1985	1.7954	0.571754	3.14016	0.00168855	0.025845	condition_IPF_vs_control	12.918	1.73731	0.670137	2.59247	0.00952891	0.141853	condition_IPF_vs_control	NA	NA	NA
TAF7	human	984.384	-0.599928	0.191151	-3.1385	0.00169814	0.0259656	condition_IPF_vs_control	471.656	-0.57294	0.216789	-2.64285	0.0082211	0.129987	condition_IPF_vs_control	NA	NA	NA
NBEAL1	human	637.932	-0.790321	0.251839	-3.1382	0.00169989	0.0259661	condition_IPF_vs_control	308.751	-0.716723	0.253122	-2.83154	0.0046325	0.091096	condition_IPF_vs_control	NA	NA	NA
CD163L1	human	67.918	1.39609	0.445267	3.13541	0.00171615	0.0261618	condition_IPF_vs_control	34.5988	1.53788	0.555677	2.76757	0.00564754	0.103538	condition_IPF_vs_control	NA	NA	NA
AFDN	human	1202.04	-0.776479	0.247631	-3.13563	0.00171485	0.0261618	condition_IPF_vs_control	594.772	-0.625316	0.250747	-2.49381	0.0126378	0.168289	condition_IPF_vs_control	NA	NA	NA
PLN	human	292.54	1.05021	0.335089	3.13412	0.0017237	0.0261977	condition_IPF_vs_control	119.088	0.702044	0.318729	2.20264	0.0276204	0.259317	condition_IPF_vs_control	NA	NA	NA
IL33	human	634.693	0.998648	0.318613	3.13436	0.00172231	0.0261977	condition_IPF_vs_control	316.634	1.10196	0.341568	3.22617	0.0012546	0.0387262	condition_IPF_vs_control	NA	NA	NA
ITPA	human	566.725	0.639291	0.20397	3.13424	0.00172298	0.0261977	condition_IPF_vs_control	253.138	0.483023	0.197972	2.43986	0.0146932	0.184426	condition_IPF_vs_control	NA	NA	NA
CCK	human	12.3361	-3.20356	1.02236	-3.13351	0.0017273	0.0262263	condition_IPF_vs_control	6.18799	-2.39843	1.24153	-1.93183	0.0533803	0.366324	condition_IPF_vs_control	NA	NA	NA
MAP3K21	human	77.393	-1.15362	0.368633	-3.12946	0.00175129	0.0265638	condition_IPF_vs_control	37.9788	-1.02667	0.421963	-2.43309	0.0149705	0.186822	condition_IPF_vs_control	NA	NA	NA
ACTG2	human	1291.14	1.54355	0.493336	3.12881	0.00175516	0.026596	condition_IPF_vs_control	637.727	1.61889	0.47924	3.37804	0.000730051	0.0259202	condition_IPF_vs_control	NA	NA	NA
IGSF9B	human	28.2484	1.30452	0.417042	3.12803	0.0017598	0.0266397	condition_IPF_vs_control	11.5215	0.933115	0.549818	1.69713	0.0896715	0.456676	condition_IPF_vs_control	NA	NA	NA
TFEB	human	243.965	0.902317	0.288548	3.12709	0.00176546	0.0266986	condition_IPF_vs_control	109.022	0.756523	0.303522	2.49248	0.0126854	0.168304	condition_IPF_vs_control	NA	NA	NA
MIR100HG	human	218.394	0.943887	0.301939	3.12608	0.00177152	0.0267636	condition_IPF_vs_control	89.298	0.607107	0.277326	2.18914	0.0285864	0.265094	condition_IPF_vs_control	NA	NA	NA
KDM3A	human	365.357	-0.726194	0.232474	-3.12376	0.00178555	0.0269486	condition_IPF_vs_control	173.349	-0.732979	0.274034	-2.67477	0.00747797	0.123897	condition_IPF_vs_control	NA	NA	NA
LZTR1	human	336.745	0.670624	0.214787	3.12227	0.00179464	0.0270589	condition_IPF_vs_control	144.782	0.428721	0.233893	1.83298	0.0668059	0.407384	condition_IPF_vs_control	NA	NA	NA
EPHB2	human	124.082	1.83755	0.588941	3.1201	0.00180788	0.0272315	condition_IPF_vs_control	55.339	1.73098	0.553004	3.13014	0.00174724	0.0486684	condition_IPF_vs_control	NA	NA	NA
MTMR11	human	106.942	1.7779	0.570073	3.11872	0.00181638	0.0273322	condition_IPF_vs_control	46.2542	1.58507	0.549298	2.88563	0.00390636	0.0818171	condition_IPF_vs_control	NA	NA	NA
RILPL2	human	1218.06	-0.786596	0.252272	-3.11805	0.00182055	0.0273678	condition_IPF_vs_control	632.108	-0.463691	0.256908	-1.80489	0.0710922	0.417418	condition_IPF_vs_control	NA	NA	NA
WDR74	human	1229.63	-1.38411	0.444044	-3.11706	0.00182667	0.0274326	condition_IPF_vs_control	584.84	-1.38016	0.416622	-3.31273	0.0009239	0.0311919	condition_IPF_vs_control	NA	NA	NA
SNAP25	human	40.2394	2.03972	0.654598	3.11598	0.00183332	0.0275052	condition_IPF_vs_control	15.3181	1.65159	0.709672	2.32726	0.0199516	0.220591	condition_IPF_vs_control	NA	NA	NA
ADAMTS2	human	574.623	1.2797	0.410848	3.11477	0.0018409	0.0275917	condition_IPF_vs_control	252.409	1.11415	0.342028	3.25749	0.00112402	0.0359925	condition_IPF_vs_control	NA	NA	NA
PDCD6IP	human	1463.69	-0.424987	0.136528	-3.11282	0.00185308	0.0277468	condition_IPF_vs_control	710.44	-0.356673	0.140643	-2.53601	0.0112123	0.156013	condition_IPF_vs_control	NA	NA	NA
MUC3A	human	15.0297	2.05556	0.660527	3.112	0.00185823	0.027769	condition_IPF_vs_control	8.75644	2.37907	0.827084	2.87645	0.00402173	0.0830993	condition_IPF_vs_control	NA	NA	NA
RTN3	human	1779.46	-0.463207	0.148842	-3.11208	0.00185772	0.027769	condition_IPF_vs_control	852.674	-0.43872	0.137506	-3.19056	0.00141999	0.0419479	condition_IPF_vs_control	NA	NA	NA
ENC1	human	552.673	1.37529	0.441988	3.1116	0.00186078	0.0277797	condition_IPF_vs_control	246.012	1.24407	0.417368	2.98076	0.00287536	0.0666	condition_IPF_vs_control	NA	NA	NA
ROR2	human	102.466	1.30699	0.420156	3.11074	0.0018662	0.0278332	condition_IPF_vs_control	39.6563	0.887911	0.446384	1.98912	0.046688	0.342531	condition_IPF_vs_control	NA	NA	NA
SPEN	human	716.024	-0.729829	0.234679	-3.1099	0.00187152	0.0278851	condition_IPF_vs_control	349.717	-0.628319	0.225268	-2.7892	0.00528381	0.0990305	condition_IPF_vs_control	NA	NA	NA
CAMK2N2	human	10.0961	3.26326	1.0498	3.10845	0.00188069	0.027942	condition_IPF_vs_control	5.41905	3.51662	1.32861	2.64685	0.00812445	0.129448	condition_IPF_vs_control	NA	NA	NA
OLFML3	human	826.756	1.30904	0.421127	3.10843	0.00188087	0.027942	condition_IPF_vs_control	356.795	1.11025	0.434883	2.55298	0.0106805	0.152202	condition_IPF_vs_control	NA	NA	NA
DUSP16	human	429.443	-0.710012	0.228394	-3.10871	0.00187903	0.027942	condition_IPF_vs_control	211.383	-0.57784	0.239661	-2.41107	0.0159057	0.192683	condition_IPF_vs_control	NA	NA	NA
LAMA3	human	457.972	-0.989756	0.318511	-3.10745	0.00188708	0.0279793	condition_IPF_vs_control	250.5	-0.454923	0.331413	-1.37268	0.169853	0.578926	condition_IPF_vs_control	NA	NA	NA
HOXD1	human	38.2624	-1.31479	0.423082	-3.10764	0.00188589	0.0279793	condition_IPF_vs_control	19.8535	-0.885231	0.504341	-1.75522	0.0792214	0.434363	condition_IPF_vs_control	NA	NA	NA
PIAS3	human	276.646	0.646638	0.208281	3.10465	0.00190503	0.0281629	condition_IPF_vs_control	132.111	0.650344	0.237713	2.73584	0.00622215	0.110588	condition_IPF_vs_control	NA	NA	NA
PLIN3	human	628.644	0.640352	0.206248	3.10476	0.00190431	0.0281629	condition_IPF_vs_control	296.065	0.612784	0.235456	2.60254	0.00925365	0.139682	condition_IPF_vs_control	NA	NA	NA
MBP	human	534.907	-0.673003	0.216754	-3.10492	0.00190331	0.0281629	condition_IPF_vs_control	264.03	-0.542479	0.196327	-2.76314	0.00572488	0.104499	condition_IPF_vs_control	NA	NA	NA
KLF3	human	801.235	-0.423093	0.136299	-3.10415	0.00190825	0.028183	condition_IPF_vs_control	400.425	-0.259535	0.180986	-1.434	0.151572	0.551751	condition_IPF_vs_control	NA	NA	NA
UNC5B	human	334.579	0.995567	0.34465	2.88863	0.00386928	0.0465696	condition_IPF_vs_control	191.317	1.37594	0.335849	4.09691	4.18695e-05	0.00293183	condition_IPF_vs_control	NA	NA	NA
GHITM	human	2637.17	-0.620208	0.199862	-3.10318	0.0019145	0.0282203	condition_IPF_vs_control	1287.05	-0.526051	0.201616	-2.60917	0.00907629	0.138108	condition_IPF_vs_control	NA	NA	NA
GRIA1	human	82.8393	-1.45875	0.470157	-3.10268	0.00191774	0.0282406	condition_IPF_vs_control	44.5734	-0.900417	0.504494	-1.78479	0.0742953	0.423724	condition_IPF_vs_control	NA	NA	NA
TBCE.1	human	91.4194	-1.3493	0.435454	-3.0986	0.00194436	0.0286047	condition_IPF_vs_control	43.1326	-1.38299	0.475743	-2.90702	0.00364891	0.078019	condition_IPF_vs_control	NA	NA	NA
DNAJC6	human	85.0954	-2.08928	0.674753	-3.09636	0.00195915	0.0287944	condition_IPF_vs_control	42.5691	-1.74231	0.703098	-2.47805	0.0132103	0.172544	condition_IPF_vs_control	NA	NA	NA
IGLV1-47	human	10.0862	3.64599	1.17946	3.09124	0.00199325	0.0292671	condition_IPF_vs_control	5.70344	3.96323	1.41025	2.8103	0.00494958	0.0953577	condition_IPF_vs_control	NA	NA	NA
PLEKHF2	human	379.873	-0.761152	0.246253	-3.09093	0.00199532	0.0292692	condition_IPF_vs_control	198.229	-0.423573	0.284985	-1.4863	0.1372	0.531333	condition_IPF_vs_control	NA	NA	NA
TMEM132E	human	4.50513	4.32483	1.3995	3.09026	0.00199981	0.0292784	condition_IPF_vs_control	2.07812	4.32901	1.93744	2.23439	0.0254573	0.250599	condition_IPF_vs_control	NA	NA	NA
NECTIN1	human	116.668	0.838888	0.271443	3.09048	0.00199832	0.0292784	condition_IPF_vs_control	60.109	0.976588	0.429344	2.27461	0.0229296	0.236425	condition_IPF_vs_control	NA	NA	NA
AKAP6	human	92.968	-1.17245	0.379441	-3.08994	0.00200196	0.0292815	condition_IPF_vs_control	47.1349	-0.9076	0.420319	-2.15931	0.0308258	0.275231	condition_IPF_vs_control	NA	NA	NA
CAVIN2	human	3282.5	-1.1255	0.364303	-3.08947	0.00200517	0.0293002	condition_IPF_vs_control	1839.24	-0.478956	0.39746	-1.20504	0.228188	0.641571	condition_IPF_vs_control	NA	NA	NA
ANTXR1	human	1990.45	1.05277	0.340855	3.08862	0.00201086	0.0293523	condition_IPF_vs_control	937.416	1.03282	0.344097	3.00153	0.00268627	0.0638834	condition_IPF_vs_control	NA	NA	NA
RAD1	human	394.949	-0.500551	0.162076	-3.08837	0.00201261	0.0293523	condition_IPF_vs_control	184.516	-0.552405	0.200696	-2.75244	0.00591528	0.106694	condition_IPF_vs_control	NA	NA	NA
PLPP4	human	10.4755	4.20024	1.36066	3.08691	0.00202246	0.0294676	condition_IPF_vs_control	3.63262	3.75541	1.4065	2.67004	0.00758416	0.124289	condition_IPF_vs_control	NA	NA	NA
SLURP2	human	29.3596	3.28834	1.06536	3.0866	0.00202459	0.0294704	condition_IPF_vs_control	2.34178	-0.106957	1.10234	-0.0970269	0.922705	0.983427	condition_IPF_vs_control	NA	NA	NA
TELO2	human	212.031	0.833829	0.270273	3.08513	0.00203462	0.0295879	condition_IPF_vs_control	87.3826	0.488361	0.30306	1.61143	0.107086	0.485555	condition_IPF_vs_control	NA	NA	NA
H1F0	human	1538.56	-0.830369	0.269227	-3.08427	0.00204053	0.0296171	condition_IPF_vs_control	692.418	-1.05636	0.312264	-3.38292	0.000717204	0.02555	condition_IPF_vs_control	NA	NA	NA
TRIM58	human	95.6164	-1.42109	0.460711	-3.08455	0.00203858	0.0296171	condition_IPF_vs_control	52.9898	-0.757556	0.318892	-2.37559	0.017521	0.204008	condition_IPF_vs_control	NA	NA	NA
KRT15	human	275.724	1.81799	0.589552	3.08367	0.00204462	0.029648	condition_IPF_vs_control	88.4946	1.03456	0.555804	1.86138	0.0626909	0.395569	condition_IPF_vs_control	NA	NA	NA
FZD10-AS1	human	69.9451	1.224	0.397371	3.08025	0.00206825	0.0299177	condition_IPF_vs_control	36.3749	1.41608	0.444027	3.18918	0.00142676	0.0419631	condition_IPF_vs_control	NA	NA	NA
HLX	human	550.418	-1.15	0.373363	-3.08012	0.00206915	0.0299177	condition_IPF_vs_control	264.828	-1.09455	0.381781	-2.86694	0.00414456	0.0845902	condition_IPF_vs_control	NA	NA	NA
HSD17B2	human	39.5712	-1.45715	0.472996	-3.08068	0.0020653	0.0299177	condition_IPF_vs_control	19.5429	-1.30359	0.536271	-2.43085	0.0150634	0.187363	condition_IPF_vs_control	NA	NA	NA
MARVELD2	human	294.938	-1.11572	0.362433	-3.07842	0.00208103	0.0300608	condition_IPF_vs_control	153.679	-0.734186	0.38468	-1.90856	0.0563185	0.375746	condition_IPF_vs_control	NA	NA	NA
CHRNB1	human	133.84	0.892467	0.29001	3.07737	0.00208837	0.0301381	condition_IPF_vs_control	54.7347	0.554882	0.288302	1.92466	0.0542721	0.368724	condition_IPF_vs_control	NA	NA	NA
BCL7B	human	556.815	-0.54974	0.178673	-3.0768	0.00209238	0.0301673	condition_IPF_vs_control	268.217	-0.506176	0.193346	-2.61798	0.0088452	0.135709	condition_IPF_vs_control	NA	NA	NA
DIAPH1	human	1216.93	-0.579873	0.188516	-3.076	0.00209801	0.0302197	condition_IPF_vs_control	629.255	-0.29532	0.181482	-1.62727	0.103681	0.479726	condition_IPF_vs_control	NA	NA	NA
SLC25A36	human	786.083	-0.717081	0.233181	-3.0752	0.00210358	0.0302712	condition_IPF_vs_control	368.689	-0.766979	0.251286	-3.05222	0.00227159	0.0576474	condition_IPF_vs_control	NA	NA	NA
PDE9A	human	77.7042	1.03248	0.336182	3.07119	0.00213205	0.0306518	condition_IPF_vs_control	38.2317	1.12313	0.371248	3.02528	0.00248401	0.0605002	condition_IPF_vs_control	NA	NA	NA
SEC14L2	human	93.1241	1.05805	0.344615	3.07023	0.0021389	0.0307212	condition_IPF_vs_control	41.7052	0.921153	0.363588	2.53351	0.0112926	0.156408	condition_IPF_vs_control	NA	NA	NA
CPQ	human	633.593	0.904331	0.294613	3.06956	0.00214375	0.0307324	condition_IPF_vs_control	293.059	0.841252	0.291891	2.88208	0.00395061	0.0820783	condition_IPF_vs_control	NA	NA	NA
FAM181A	human	49.9697	-2.95183	0.961636	-3.06959	0.00214353	0.0307324	condition_IPF_vs_control	23.4737	-3.14853	1.11339	-2.82788	0.00468571	0.091565	condition_IPF_vs_control	NA	NA	NA
PDZD2	human	307.381	-0.786968	0.256414	-3.06913	0.00214682	0.0307474	condition_IPF_vs_control	163.629	-0.380845	0.282777	-1.3468	0.178045	0.587077	condition_IPF_vs_control	NA	NA	NA
INSIG1	human	642.5	-1.00544	0.327751	-3.06769	0.00215724	0.0308674	condition_IPF_vs_control	329.726	-0.699236	0.325942	-2.14528	0.0319305	0.280458	condition_IPF_vs_control	NA	NA	NA
RBP5	human	37.2014	2.32835	0.759148	3.06706	0.00216175	0.0309029	condition_IPF_vs_control	10.5346	1.4091	0.773674	1.82131	0.0685592	0.411654	condition_IPF_vs_control	NA	NA	NA
SPP1	human	1377.37	3.80747	1.24244	3.0645	0.00218031	0.0311095	condition_IPF_vs_control	139.76	1.13967	0.733504	1.55374	0.120247	0.508889	condition_IPF_vs_control	NA	NA	NA
SYNPO2L	human	10.3179	-1.88301	0.614446	-3.06457	0.00217981	0.0311095	condition_IPF_vs_control	4.46486	-2.56591	0.927976	-2.76506	0.00569125	0.104087	condition_IPF_vs_control	NA	NA	NA
TMEM130	human	122.795	2.11443	0.690098	3.06395	0.00218434	0.0311377	condition_IPF_vs_control	61.2754	2.21241	0.640449	3.45447	0.000551373	0.0212556	condition_IPF_vs_control	NA	NA	NA
PRKCZ	human	922.935	-0.93955	0.306765	-3.06277	0.00219302	0.031232	condition_IPF_vs_control	442.006	-0.910674	0.313089	-2.90868	0.00362961	0.078019	condition_IPF_vs_control	NA	NA	NA
SREBF2	human	1230.38	-0.582186	0.190118	-3.06224	0.00219689	0.0312577	condition_IPF_vs_control	596.115	-0.515189	0.210336	-2.44937	0.0143107	0.181281	condition_IPF_vs_control	NA	NA	NA
NME4	human	786.119	1.01007	0.329988	3.06095	0.00220639	0.0313635	condition_IPF_vs_control	350.083	0.867605	0.353741	2.45266	0.0141806	0.180085	condition_IPF_vs_control	NA	NA	NA
RNF145	human	2692.81	-0.685963	0.224156	-3.0602	0.00221188	0.0314121	condition_IPF_vs_control	1322.28	-0.570519	0.255016	-2.23719	0.025274	0.250176	condition_IPF_vs_control	NA	NA	NA
GOLT1A	human	180.081	-1.18322	0.386812	-3.05889	0.00222157	0.0315201	condition_IPF_vs_control	88.7458	-1.02974	0.471505	-2.18393	0.0289671	0.266339	condition_IPF_vs_control	NA	NA	NA
SLC22A15	human	172.781	-1.53738	0.502657	-3.05851	0.0022244	0.0315306	condition_IPF_vs_control	81.1883	-1.61074	0.559733	-2.8777	0.00400584	0.0828842	condition_IPF_vs_control	NA	NA	NA
PPIC	human	937.16	1.01676	0.332498	3.05794	0.00222865	0.0315615	condition_IPF_vs_control	428.958	0.935466	0.306195	3.05513	0.00224962	0.0571858	condition_IPF_vs_control	NA	NA	NA
PYGL	human	505.417	-0.672409	0.219932	-3.05735	0.00223301	0.0315937	condition_IPF_vs_control	245.359	-0.598057	0.205941	-2.90403	0.00368396	0.0784787	condition_IPF_vs_control	NA	NA	NA
C1GALT1	human	268.726	-0.676329	0.221245	-3.05693	0.00223619	0.0316092	condition_IPF_vs_control	127.823	-0.678151	0.259315	-2.61517	0.00891842	0.136391	condition_IPF_vs_control	NA	NA	NA
SMARCB1	human	384.843	0.535567	0.175217	3.0566	0.00223866	0.0316145	condition_IPF_vs_control	178.105	0.464596	0.201216	2.30894	0.0209469	0.225657	condition_IPF_vs_control	NA	NA	NA
RDH11	human	1021.41	-0.661089	0.216364	-3.05545	0.00224725	0.0317064	condition_IPF_vs_control	489.992	-0.627069	0.229613	-2.73098	0.00631454	0.111967	condition_IPF_vs_control	NA	NA	NA
MTMR10	human	420.317	-0.606386	0.198515	-3.05462	0.00225349	0.0317648	condition_IPF_vs_control	208.309	-0.456255	0.233861	-1.95097	0.0510611	0.358327	condition_IPF_vs_control	NA	NA	NA
ADAMTS12	human	152.35	2.01783	0.661128	3.05211	0.00227242	0.0320018	condition_IPF_vs_control	66.8089	1.86907	0.642257	2.91015	0.00361253	0.0778341	condition_IPF_vs_control	NA	NA	NA
ITIH5	human	560.696	1.35114	0.442932	3.05044	0.00228505	0.0321158	condition_IPF_vs_control	238.085	1.11874	0.464061	2.41076	0.0159193	0.192683	condition_IPF_vs_control	NA	NA	NA
RNF141	human	693.922	-0.63727	0.208927	-3.0502	0.00228687	0.0321158	condition_IPF_vs_control	347.973	-0.444634	0.235829	-1.8854	0.0593754	0.385762	condition_IPF_vs_control	NA	NA	NA
KLF4	human	1088.39	-0.722263	0.236785	-3.05029	0.00228618	0.0321158	condition_IPF_vs_control	642.55	-0.00872775	0.338559	-0.0257791	0.979434	0.994432	condition_IPF_vs_control	NA	NA	NA
PRKAR1A	human	3967.16	-0.509065	0.166947	-3.04927	0.002294	0.0321719	condition_IPF_vs_control	1936.22	-0.418558	0.160665	-2.60517	0.00918296	0.139171	condition_IPF_vs_control	NA	NA	NA
ZZEF1	human	410.739	-0.5718	0.187529	-3.04912	0.00229511	0.0321719	condition_IPF_vs_control	201.566	-0.458662	0.207461	-2.21083	0.0270474	0.257743	condition_IPF_vs_control	NA	NA	NA
THEMIS	human	48.5812	1.44573	0.474475	3.04702	0.00231121	0.0323676	condition_IPF_vs_control	20.7834	1.21762	0.444566	2.73889	0.00616462	0.110083	condition_IPF_vs_control	NA	NA	NA
FN1	human	30384.7	1.07831	0.35399	3.04616	0.00231782	0.0324294	condition_IPF_vs_control	14517.6	1.08912	0.294202	3.70195	0.000213951	0.0104449	condition_IPF_vs_control	NA	NA	NA
PTK7	human	895.594	1.04076	0.341724	3.04562	0.00232204	0.0324294	condition_IPF_vs_control	384.223	0.815806	0.301934	2.70193	0.00689374	0.117562	condition_IPF_vs_control	NA	NA	NA
LMOD1	human	554.769	0.795914	0.261316	3.0458	0.00232065	0.0324294	condition_IPF_vs_control	256.863	0.732379	0.225235	3.25162	0.00114749	0.0363093	condition_IPF_vs_control	NA	NA	NA
TENT4B	human	383.954	-0.852502	0.279986	-3.0448	0.00232836	0.0324876	condition_IPF_vs_control	185.947	-0.778456	0.294855	-2.64013	0.00828738	0.130028	condition_IPF_vs_control	NA	NA	NA
ECHDC1	human	1136.59	-0.535945	0.176095	-3.04349	0.00233849	0.032599	condition_IPF_vs_control	537.882	-0.556341	0.171834	-3.23767	0.0012051	0.0376068	condition_IPF_vs_control	NA	NA	NA
APOBEC3D	human	31.0962	1.6292	0.535537	3.04218	0.0023487	0.0327112	condition_IPF_vs_control	12.3614	1.35282	0.647569	2.08907	0.0367016	0.303009	condition_IPF_vs_control	NA	NA	NA
BCL2L2	human	698.677	-1.11994	0.368175	-3.04188	0.00235106	0.032714	condition_IPF_vs_control	347.082	-0.924763	0.385091	-2.40141	0.0163319	0.195737	condition_IPF_vs_control	NA	NA	NA
TMEM156	human	35.9612	2.3716	0.779956	3.04068	0.00236042	0.0328142	condition_IPF_vs_control	11.0733	1.63524	0.899781	1.81738	0.0691592	0.413106	condition_IPF_vs_control	NA	NA	NA
AQP4	human	2338.47	-0.83065	0.273347	-3.03881	0.00237516	0.0329888	condition_IPF_vs_control	1256.33	-0.388071	0.288105	-1.34698	0.177987	0.587077	condition_IPF_vs_control	NA	NA	NA
CDC42EP5	human	186.272	0.977766	0.321808	3.03835	0.00237879	0.0330089	condition_IPF_vs_control	89.9294	1.00897	0.361065	2.79443	0.00519908	0.0984182	condition_IPF_vs_control	NA	NA	NA
B3GAT3	human	395.417	0.800693	0.263583	3.03773	0.00238371	0.0330168	condition_IPF_vs_control	171.716	0.581258	0.233068	2.49394	0.0126334	0.168289	condition_IPF_vs_control	NA	NA	NA
MPIG6B	human	69.9163	-1.72611	0.568208	-3.03781	0.00238306	0.0330168	condition_IPF_vs_control	39.105	-0.93453	0.633257	-1.47575	0.14001	0.535165	condition_IPF_vs_control	NA	NA	NA
TBC1D2	human	640.02	-1.01961	0.335819	-3.03619	0.00239585	0.0331546	condition_IPF_vs_control	319.744	-0.81146	0.336188	-2.41371	0.0157911	0.19184	condition_IPF_vs_control	NA	NA	NA
TCF19	human	102.391	1.10499	0.364052	3.03526	0.0024033	0.0331668	condition_IPF_vs_control	44.6989	0.911734	0.423323	2.15375	0.0312595	0.277193	condition_IPF_vs_control	NA	NA	NA
ACSF3	human	252.511	0.635917	0.209489	3.03556	0.00240092	0.0331668	condition_IPF_vs_control	106.242	0.333025	0.25203	1.32137	0.186377	0.597614	condition_IPF_vs_control	NA	NA	NA
LRRC8B	human	217.774	-0.893564	0.294373	-3.03548	0.00240153	0.0331668	condition_IPF_vs_control	106.766	-0.77939	0.338153	-2.30485	0.0211752	0.22688	condition_IPF_vs_control	NA	NA	NA
RAPGEF3	human	155.085	1.16999	0.385668	3.03367	0.00241595	0.0333111	condition_IPF_vs_control	58.0801	0.647682	0.354735	1.82582	0.0678776	0.410104	condition_IPF_vs_control	NA	NA	NA
TACC2	human	1705.52	-0.865493	0.285436	-3.03218	0.00242797	0.0334464	condition_IPF_vs_control	842.533	-0.716726	0.269749	-2.65701	0.00788374	0.127172	condition_IPF_vs_control	NA	NA	NA
XCL2	human	38.7769	2.89052	0.810479	3.56643	0.000361876	0.00843617	condition_IPF_vs_control	19.29	2.91586	0.711331	4.09916	4.14654e-05	0.00291705	condition_IPF_vs_control	0.00545754	0.577961	0.771769
HP	human	171.833	-1.6217	0.535139	-3.03043	0.00244208	0.0335999	condition_IPF_vs_control	77.7352	-1.92307	0.618304	-3.11023	0.0018694	0.0505561	condition_IPF_vs_control	NA	NA	NA
HK2	human	348.215	-0.93241	0.307786	-3.02941	0.00245028	0.0336619	condition_IPF_vs_control	178.008	-0.657206	0.32152	-2.04406	0.0409475	0.321274	condition_IPF_vs_control	NA	NA	NA
CAMP	human	68.0238	-1.86913	0.617227	-3.02827	0.00245959	0.0337593	condition_IPF_vs_control	32.6573	-1.83696	0.61194	-3.00187	0.00268326	0.0638834	condition_IPF_vs_control	NA	NA	NA
WWP1	human	543.778	-0.642828	0.212484	-3.02531	0.00248381	0.0340299	condition_IPF_vs_control	260.075	-0.61262	0.269586	-2.27245	0.0230596	0.236619	condition_IPF_vs_control	NA	NA	NA
ORAI1	human	700.062	-0.702982	0.232347	-3.02557	0.00248168	0.0340299	condition_IPF_vs_control	338.155	-0.649446	0.26495	-2.4512	0.014238	0.180511	condition_IPF_vs_control	NA	NA	NA
CXCR4	human	1182.77	1.36175	0.450225	3.02461	0.00248957	0.0340781	condition_IPF_vs_control	469.961	0.988215	0.468488	2.10937	0.0349125	0.294648	condition_IPF_vs_control	NA	NA	NA
VCAM1	human	296.249	1.4855	0.491312	3.02354	0.00249833	0.0341671	condition_IPF_vs_control	153.735	1.64696	0.539032	3.0554	0.0022476	0.0571858	condition_IPF_vs_control	NA	NA	NA
MPP5	human	382.962	-0.732858	0.242524	-3.02179	0.00251283	0.0343344	condition_IPF_vs_control	194.611	-0.485726	0.264708	-1.83495	0.0665126	0.407091	condition_IPF_vs_control	NA	NA	NA
KCNE4	human	102.515	2.22567	0.73666	3.0213	0.00251694	0.0343596	condition_IPF_vs_control	42.8449	2.00769	0.72116	2.78397	0.00536976	0.0995314	condition_IPF_vs_control	NA	NA	NA
HILPDA	human	130.91	1.72134	0.56998	3.02	0.00252775	0.0344762	condition_IPF_vs_control	67.0778	1.85178	0.563159	3.2882	0.00100829	0.0335037	condition_IPF_vs_control	NA	NA	NA
TNFAIP8L3	human	134.843	0.74317	0.246126	3.01947	0.00253219	0.0345057	condition_IPF_vs_control	53.8584	0.321165	0.334325	0.960636	0.336735	0.734305	condition_IPF_vs_control	NA	NA	NA
C2orf88	human	69.9281	-1.20422	0.398881	-3.01899	0.00253622	0.0345295	condition_IPF_vs_control	37.8812	-0.642683	0.469174	-1.36982	0.170744	0.579541	condition_IPF_vs_control	NA	NA	NA
ACKR4	human	63.5665	-1.2867	0.426376	-3.01776	0.00254652	0.0346386	condition_IPF_vs_control	35.384	-0.638905	0.467982	-1.36524	0.172179	0.580345	condition_IPF_vs_control	NA	NA	NA
RAP1A	human	2360.01	-0.473901	0.157052	-3.01748	0.00254888	0.0346396	condition_IPF_vs_control	1155.95	-0.374071	0.174128	-2.14826	0.0316935	0.279886	condition_IPF_vs_control	NA	NA	NA
MYL12A	human	6870.06	-0.43203	0.143235	-3.01623	0.00255941	0.0347516	condition_IPF_vs_control	3498.24	-0.210483	0.114429	-1.83942	0.0658529	0.405285	condition_IPF_vs_control	NA	NA	NA
DLAT	human	443.011	-0.569908	0.188974	-3.0158	0.00256305	0.0347699	condition_IPF_vs_control	225.689	-0.335944	0.213802	-1.57129	0.116116	0.502362	condition_IPF_vs_control	NA	NA	NA
APOA1	human	60.7896	-1.94203	0.644047	-3.01536	0.00256677	0.0347891	condition_IPF_vs_control	28.8643	-1.97436	0.63824	-3.09345	0.00197844	0.0521713	condition_IPF_vs_control	NA	NA	NA
PIK3R6	human	22.2325	1.66059	0.5508	3.01486	0.00257095	0.0348146	condition_IPF_vs_control	7.76545	1.09305	0.694177	1.57459	0.11535	0.50132	condition_IPF_vs_control	NA	NA	NA
SYTL2	human	329.446	1.06453	0.353281	3.01328	0.00258444	0.0349661	condition_IPF_vs_control	144.773	0.90126	0.309379	2.91313	0.00357826	0.0775375	condition_IPF_vs_control	NA	NA	NA
GZMK	human	120.476	1.8507	0.614266	3.01287	0.0025879	0.0349817	condition_IPF_vs_control	48.1348	1.53752	0.666001	2.30859	0.0209662	0.225704	condition_IPF_vs_control	NA	NA	NA
LGR4	human	84.1817	1.09696	0.364156	3.01234	0.00259243	0.0349962	condition_IPF_vs_control	37.8104	0.986779	0.368544	2.6775	0.00741731	0.123554	condition_IPF_vs_control	NA	NA	NA
GALNT2	human	792.433	0.52217	0.173352	3.0122	0.00259359	0.0349962	condition_IPF_vs_control	362.525	0.424649	0.182195	2.33074	0.0197671	0.219834	condition_IPF_vs_control	NA	NA	NA
SLC29A3	human	177.296	1.01601	0.338048	3.00551	0.00265133	0.0357434	condition_IPF_vs_control	78.1957	0.844948	0.329905	2.56119	0.0104316	0.150131	condition_IPF_vs_control	NA	NA	NA
NSG1	human	31.4036	1.8709	0.622612	3.00492	0.0026565	0.0357495	condition_IPF_vs_control	15.407	1.89695	0.648092	2.92698	0.00342273	0.0750273	condition_IPF_vs_control	NA	NA	NA
FREM1	human	57.3438	1.31024	0.436002	3.00514	0.00265463	0.0357495	condition_IPF_vs_control	24.1807	1.065	0.476455	2.23527	0.0253997	0.250437	condition_IPF_vs_control	NA	NA	NA
ETV5	human	598.98	-0.957582	0.318705	-3.0046	0.00265931	0.0357555	condition_IPF_vs_control	301.704	-0.724993	0.325331	-2.22848	0.0258487	0.252722	condition_IPF_vs_control	NA	NA	NA
LAMP3	human	3338.82	-1.23516	0.41119	-3.00386	0.0026658	0.035811	condition_IPF_vs_control	1591.55	-1.22598	0.392412	-3.12421	0.00178281	0.0492061	condition_IPF_vs_control	NA	NA	NA
ZNF521	human	129.76	1.19544	0.398078	3.00304	0.00267295	0.0358752	condition_IPF_vs_control	47.3052	0.629147	0.520431	1.2089	0.226703	0.639807	condition_IPF_vs_control	NA	NA	NA
NCLN	human	587.938	0.697755	0.232537	3.00062	0.00269434	0.0361304	condition_IPF_vs_control	265.402	0.571149	0.229444	2.48927	0.0128006	0.169387	condition_IPF_vs_control	NA	NA	NA
B3GAT1	human	10.1164	2.76268	0.921115	2.99927	0.00270625	0.036258	condition_IPF_vs_control	4.11435	2.54041	1.09264	2.32502	0.0200708	0.220796	condition_IPF_vs_control	NA	NA	NA
RHBDD3	human	212.727	0.70799	0.236119	2.99845	0.00271361	0.0363245	condition_IPF_vs_control	89.0203	0.412163	0.30185	1.36545	0.17211	0.580345	condition_IPF_vs_control	NA	NA	NA
P4HA3	human	74.1008	2.54882	0.850471	2.99695	0.002727	0.0364704	condition_IPF_vs_control	22.8879	1.7924	0.840035	2.13372	0.0328656	0.283891	condition_IPF_vs_control	NA	NA	NA
EPB41	human	676.558	-0.940485	0.313842	-2.99668	0.00272933	0.0364704	condition_IPF_vs_control	325.757	-0.885689	0.327324	-2.70585	0.00681294	0.116832	condition_IPF_vs_control	NA	NA	NA
IGLC7	human	593.422	3.48092	1.1621	2.99538	0.00274107	0.0365951	condition_IPF_vs_control	241.542	3.23487	1.16244	2.78283	0.00538868	0.0997253	condition_IPF_vs_control	NA	NA	NA
TSPAN5	human	167.705	0.960351	0.320679	2.99474	0.00274678	0.0366391	condition_IPF_vs_control	69.9023	0.675053	0.310743	2.17238	0.0298269	0.270625	condition_IPF_vs_control	NA	NA	NA
CECR2	human	73.7545	-0.828742	0.276928	-2.99263	0.00276588	0.0368614	condition_IPF_vs_control	35.3741	-0.759191	0.331508	-2.29011	0.0220147	0.231256	condition_IPF_vs_control	NA	NA	NA
F2RL2	human	18.2462	2.25384	0.753455	2.99134	0.00277757	0.0369635	condition_IPF_vs_control	14.0692	3.07568	1.04959	2.93036	0.00338565	0.0744302	condition_IPF_vs_control	NA	NA	NA
COL9A2	human	60.9048	1.48293	0.495757	2.99125	0.00277842	0.0369635	condition_IPF_vs_control	27.2347	1.37349	0.589846	2.32855	0.0198827	0.220473	condition_IPF_vs_control	NA	NA	NA
KLRK1	human	125.587	1.27642	0.426895	2.99	0.00278975	0.0370817	condition_IPF_vs_control	60.0806	1.28359	0.378938	3.38733	0.000705768	0.0252358	condition_IPF_vs_control	NA	NA	NA
TMEM217	human	11.7026	2.18926	0.732513	2.98869	0.00280172	0.0372082	condition_IPF_vs_control	6.56753	2.47731	0.830886	2.98153	0.00286808	0.0665333	condition_IPF_vs_control	NA	NA	NA
IGF1R	human	470.114	-0.671981	0.224868	-2.98834	0.00280498	0.0372188	condition_IPF_vs_control	230.885	-0.549793	0.22633	-2.42916	0.0151337	0.187544	condition_IPF_vs_control	NA	NA	NA
OSBPL5	human	335.924	0.842748	0.282282	2.98548	0.00283132	0.0375355	condition_IPF_vs_control	153.798	0.754827	0.291799	2.5868	0.00968709	0.143083	condition_IPF_vs_control	NA	NA	NA
HMGB2	human	1354.38	-0.773865	0.259313	-2.98429	0.0028424	0.0376493	condition_IPF_vs_control	664.266	-0.655331	0.279495	-2.3447	0.0190425	0.214919	condition_IPF_vs_control	NA	NA	NA
SERPINB3	human	35.8591	4.01442	1.34596	2.98256	0.00285852	0.0378299	condition_IPF_vs_control	9.58675	3.10916	1.27819	2.43248	0.0149959	0.186879	condition_IPF_vs_control	NA	NA	NA
PPP1R26	human	219.851	-0.674931	0.226341	-2.98192	0.00286443	0.037875	condition_IPF_vs_control	106.205	-0.617712	0.224652	-2.74965	0.00596597	0.107168	condition_IPF_vs_control	NA	NA	NA
VSIG10	human	326.039	-1.20488	0.404115	-2.98153	0.00286808	0.0378902	condition_IPF_vs_control	168.576	-0.842464	0.425809	-1.9785	0.0478721	0.346456	condition_IPF_vs_control	NA	NA	NA
LSM7	human	1414.68	0.517494	0.173587	2.98117	0.00287145	0.0379017	condition_IPF_vs_control	610.69	0.273427	0.185523	1.47381	0.140532	0.535402	condition_IPF_vs_control	NA	NA	NA
CHPT1	human	790.172	-0.755829	0.253624	-2.98011	0.00288141	0.0379669	condition_IPF_vs_control	389.046	-0.629462	0.263869	-2.3855	0.0170557	0.201223	condition_IPF_vs_control	NA	NA	NA
ESYT3	human	144.915	-0.973938	0.326793	-2.98029	0.0028798	0.0379669	condition_IPF_vs_control	72.6384	-0.781735	0.426187	-1.83425	0.0666164	0.407091	condition_IPF_vs_control	NA	NA	NA
ARHGEF11	human	441.325	-0.72011	0.241681	-2.97959	0.00288633	0.0379987	condition_IPF_vs_control	213.961	-0.649771	0.267436	-2.42963	0.0151141	0.187544	condition_IPF_vs_control	NA	NA	NA
ROBO1	human	350.437	1.03394	0.347256	2.97745	0.00290655	0.0382317	condition_IPF_vs_control	154.298	0.871986	0.366091	2.38188	0.0172244	0.202131	condition_IPF_vs_control	NA	NA	NA
ADAMTS15	human	229.427	1.55916	0.523896	2.97609	0.00291953	0.0383691	condition_IPF_vs_control	94.6878	1.27733	0.463173	2.75779	0.00581939	0.105411	condition_IPF_vs_control	NA	NA	NA
TTC32	human	102.22	-0.877831	0.295141	-2.97427	0.00293683	0.038563	condition_IPF_vs_control	47.3655	-0.964842	0.353624	-2.72844	0.00636341	0.112523	condition_IPF_vs_control	NA	NA	NA
CCDC3	human	372.587	1.35119	0.454586	2.97236	0.00295521	0.0387708	condition_IPF_vs_control	178.987	1.37465	0.506881	2.71198	0.0066883	0.115141	condition_IPF_vs_control	NA	NA	NA
DBNDD1	human	80.506	1.10234	0.371123	2.97028	0.0029753	0.0390006	condition_IPF_vs_control	39.9632	1.20385	0.499916	2.40812	0.0160351	0.193626	condition_IPF_vs_control	NA	NA	NA
NID2	human	188.389	1.64302	0.553426	2.96882	0.00298943	0.0391354	condition_IPF_vs_control	83.313	1.50401	0.535251	2.80992	0.00495545	0.0953577	condition_IPF_vs_control	NA	NA	NA
SMIM3	human	750.221	0.928272	0.312743	2.96816	0.00299591	0.0391354	condition_IPF_vs_control	336.497	0.795509	0.325243	2.44589	0.0144494	0.182427	condition_IPF_vs_control	NA	NA	NA
CFL2	human	648.552	-0.937922	0.315985	-2.96825	0.00299504	0.0391354	condition_IPF_vs_control	327.088	-0.699608	0.330812	-2.11482	0.0344454	0.292689	condition_IPF_vs_control	NA	NA	NA
RASSF8	human	668.544	-1.22547	0.412863	-2.96822	0.00299527	0.0391354	condition_IPF_vs_control	352.454	-0.773622	0.423559	-1.82648	0.0677778	0.410104	condition_IPF_vs_control	NA	NA	NA
PFKL	human	1780.79	0.546658	0.184203	2.96769	0.0030005	0.0391616	condition_IPF_vs_control	776.248	0.327561	0.191212	1.71308	0.0866982	0.45234	condition_IPF_vs_control	NA	NA	NA
DCDC2	human	87.4602	-1.07115	0.360992	-2.96724	0.00300485	0.0391846	condition_IPF_vs_control	46.0123	-0.655948	0.403177	-1.62695	0.103748	0.479726	condition_IPF_vs_control	NA	NA	NA
NCR1	human	15.0437	-1.54348	0.520318	-2.96642	0.00301288	0.0392555	condition_IPF_vs_control	8.62051	-0.729902	0.709778	-1.02835	0.303784	0.712694	condition_IPF_vs_control	NA	NA	NA
NCKAP5	human	225.919	-1.19601	0.403268	-2.9658	0.00301901	0.039272	condition_IPF_vs_control	142.17	-0.14316	0.442701	-0.323378	0.746409	0.935934	condition_IPF_vs_control	NA	NA	NA
SLC51B	human	40.8897	-1.6942	0.571251	-2.96576	0.00301933	0.039272	condition_IPF_vs_control	20.7042	-1.36773	0.689388	-1.98397	0.0472587	0.344642	condition_IPF_vs_control	NA	NA	NA
RIC3	human	69.0027	-1.08284	0.365215	-2.96493	0.00302756	0.0393116	condition_IPF_vs_control	33.2193	-1.03581	0.440909	-2.34926	0.018811	0.21312	condition_IPF_vs_control	NA	NA	NA
USP53	human	1278	-1.37551	0.463921	-2.96497	0.00302712	0.0393116	condition_IPF_vs_control	599.393	-1.44716	0.44256	-3.26997	0.00107561	0.0350616	condition_IPF_vs_control	NA	NA	NA
PCDH7	human	204.383	1.54154	0.52002	2.9644	0.00303276	0.0393454	condition_IPF_vs_control	77.0349	1.0806	0.497039	2.17408	0.0296988	0.270031	condition_IPF_vs_control	NA	NA	NA
PLXNB1	human	544.701	0.935037	0.315484	2.96382	0.0030385	0.0393862	condition_IPF_vs_control	232.978	0.698447	0.362262	1.92802	0.0538529	0.367493	condition_IPF_vs_control	NA	NA	NA
PGAM5	human	370.15	-0.840484	0.283692	-2.96266	0.0030499	0.0395001	condition_IPF_vs_control	192.254	-0.508568	0.310342	-1.63873	0.101269	0.475793	condition_IPF_vs_control	NA	NA	NA
MUCL3	human	69.8224	-1.29974	0.439036	-2.96044	0.00307201	0.0397525	condition_IPF_vs_control	36.6753	-0.902691	0.450856	-2.00217	0.0452665	0.339152	condition_IPF_vs_control	NA	NA	NA
MAPK11	human	90.7923	0.928711	0.31384	2.95919	0.00308447	0.0398797	condition_IPF_vs_control	40.4408	0.766675	0.452181	1.6955	0.08998	0.456847	condition_IPF_vs_control	NA	NA	NA
CSF1R	human	771.527	1.42112	0.480388	2.95827	0.00309368	0.0399647	condition_IPF_vs_control	349.56	1.32105	0.453559	2.91264	0.00358391	0.0775488	condition_IPF_vs_control	NA	NA	NA
SLAMF1	human	62.8563	1.59025	0.537877	2.95653	0.00311123	0.040123	condition_IPF_vs_control	23.5023	1.09701	0.55243	1.9858	0.047056	0.343993	condition_IPF_vs_control	NA	NA	NA
DEAF1	human	416.326	0.52758	0.17844	2.95662	0.00311035	0.040123	condition_IPF_vs_control	187.662	0.389774	0.174497	2.2337	0.0255031	0.25064	condition_IPF_vs_control	NA	NA	NA
CEMIP	human	275.514	1.63681	0.553863	2.95527	0.00312399	0.0402533	condition_IPF_vs_control	107.04	1.2416	0.505453	2.4564	0.0140335	0.178742	condition_IPF_vs_control	NA	NA	NA
PHETA1	human	173.705	0.668169	0.226154	2.95449	0.00313183	0.04032	condition_IPF_vs_control	81.8015	0.635493	0.257681	2.4662	0.0136554	0.176374	condition_IPF_vs_control	NA	NA	NA
AHNAK2	human	142.272	1.36421	0.46194	2.95321	0.00314488	0.0404536	condition_IPF_vs_control	61.0826	1.15278	0.497115	2.31895	0.0203977	0.222501	condition_IPF_vs_control	NA	NA	NA
MARCH7	human	775.8	-0.392709	0.133011	-2.95246	0.00315253	0.0404833	condition_IPF_vs_control	391.778	-0.196974	0.149572	-1.31691	0.187868	0.599561	condition_IPF_vs_control	NA	NA	NA
STX3	human	758.069	-1.20591	0.408416	-2.95266	0.00315045	0.0404833	condition_IPF_vs_control	383.253	-0.929274	0.402616	-2.30809	0.0209942	0.225845	condition_IPF_vs_control	NA	NA	NA
MS4A6A	human	1423.21	0.943895	0.31973	2.95216	0.00315558	0.0404881	condition_IPF_vs_control	651.345	0.8566	0.320804	2.67016	0.0075814	0.124289	condition_IPF_vs_control	NA	NA	NA
AMZ1	human	12.0906	-2.37964	0.806212	-2.95163	0.00316104	0.0405239	condition_IPF_vs_control	6.0008	-2.1643	1.43317	-1.51015	0.131005	0.522684	condition_IPF_vs_control	NA	NA	NA
CCR6	human	40.7419	1.8085	0.613202	2.94927	0.00318528	0.0408001	condition_IPF_vs_control	17.8377	1.69111	0.573792	2.94726	0.00320608	0.0717524	condition_IPF_vs_control	NA	NA	NA
SELENOM	human	2875.58	1.21515	0.412427	2.94634	0.00321561	0.0411191	condition_IPF_vs_control	1195.91	0.930611	0.411806	2.25983	0.023832	0.240725	condition_IPF_vs_control	NA	NA	NA
BTG3	human	989.467	-1.16669	0.395954	-2.94654	0.00321352	0.0411191	condition_IPF_vs_control	485.037	-1.02511	0.399039	-2.56893	0.0102012	0.148169	condition_IPF_vs_control	NA	NA	NA
CD1E	human	44.5848	2.68987	0.913352	2.94506	0.00322896	0.0411856	condition_IPF_vs_control	17.8649	2.40798	0.895491	2.689	0.00716665	0.12044	condition_IPF_vs_control	NA	NA	NA
CDH1	human	1077.41	-0.524051	0.177938	-2.94513	0.00322823	0.0411856	condition_IPF_vs_control	556.089	-0.251126	0.303934	-0.826252	0.408661	0.779914	condition_IPF_vs_control	NA	NA	NA
NDRG1	human	2054.58	-0.644769	0.218918	-2.94525	0.00322698	0.0411856	condition_IPF_vs_control	1043.28	-0.41232	0.247889	-1.66333	0.0962472	0.46676	condition_IPF_vs_control	NA	NA	NA
PHPT1	human	1725.94	1.0791	0.366461	2.94464	0.00323328	0.041206	condition_IPF_vs_control	761.975	0.918058	0.375289	2.44627	0.0144343	0.182389	condition_IPF_vs_control	NA	NA	NA
IGLV3-1	human	36.6232	2.74642	0.932877	2.94404	0.00323963	0.0412522	condition_IPF_vs_control	13.0843	2.30062	1.15441	1.99289	0.0462731	0.341238	condition_IPF_vs_control	NA	NA	NA
SMG9	human	258.693	0.661483	0.224768	2.94296	0.00325087	0.0413605	condition_IPF_vs_control	121.386	0.615662	0.213296	2.88642	0.00389647	0.0818171	condition_IPF_vs_control	NA	NA	NA
ITK	human	75.305	1.37723	0.468318	2.9408	0.00327368	0.0415462	condition_IPF_vs_control	31.5406	1.12898	0.468329	2.41065	0.0159242	0.192683	condition_IPF_vs_control	NA	NA	NA
GAREM1	human	190.038	-0.7317	0.248801	-2.9409	0.00327262	0.0415462	condition_IPF_vs_control	86.8848	-0.889301	0.32149	-2.76619	0.00567154	0.103852	condition_IPF_vs_control	NA	NA	NA
UBE2L5	human	100.579	-1.41451	0.480968	-2.94097	0.00327186	0.0415462	condition_IPF_vs_control	54.1384	-0.834595	0.537644	-1.55232	0.120586	0.508889	condition_IPF_vs_control	NA	NA	NA
PPP1R15A	human	1414.63	-1.5667	0.532968	-2.93957	0.0032867	0.0416572	condition_IPF_vs_control	727.503	-1.15596	0.534902	-2.16107	0.0306896	0.274439	condition_IPF_vs_control	NA	NA	NA
PPP4R4	human	38.8963	-1.63982	0.557865	-2.93945	0.00328793	0.0416572	condition_IPF_vs_control	18.8606	-1.47941	0.706329	-2.0945	0.0362151	0.300633	condition_IPF_vs_control	NA	NA	NA
SLC25A41	human	3.58725	4.00321	1.36247	2.93821	0.00330117	0.0417552	condition_IPF_vs_control	1.26397	3.54554	2.24149	1.58178	0.113701	0.498097	condition_IPF_vs_control	NA	NA	NA
EPHA3	human	122.845	1.85543	0.631481	2.93822	0.00330098	0.0417552	condition_IPF_vs_control	47.1615	1.46698	0.587545	2.49679	0.0125323	0.167744	condition_IPF_vs_control	NA	NA	NA
DAPK2	human	305.286	-0.989086	0.33673	-2.93732	0.00331059	0.0418393	condition_IPF_vs_control	162.054	-0.565408	0.352539	-1.60382	0.108754	0.48767	condition_IPF_vs_control	NA	NA	NA
ZNF385B	human	369.412	-1.27897	0.435523	-2.93662	0.00331808	0.0418991	condition_IPF_vs_control	172.138	-1.38232	0.441539	-3.13068	0.00174403	0.0486684	condition_IPF_vs_control	NA	NA	NA
DUSP2	human	148.052	1.67139	0.56923	2.93622	0.00332235	0.0419095	condition_IPF_vs_control	70.4189	1.66802	0.563396	2.96065	0.00306987	0.0700241	condition_IPF_vs_control	NA	NA	NA
ISOC2	human	405.215	0.891976	0.303804	2.93603	0.00332444	0.0419095	condition_IPF_vs_control	175.698	0.681044	0.313369	2.17329	0.0297583	0.270164	condition_IPF_vs_control	NA	NA	NA
ZCCHC24	human	877.064	1.05588	0.359687	2.93555	0.00332955	0.041939	condition_IPF_vs_control	385.793	0.885364	0.321033	2.75786	0.00581818	0.105411	condition_IPF_vs_control	NA	NA	NA
SERF2	human	15036.7	0.912208	0.310795	2.93508	0.00333465	0.0419684	condition_IPF_vs_control	6717.57	0.771521	0.283214	2.72416	0.00644656	0.112755	condition_IPF_vs_control	NA	NA	NA
UPK3B	human	117.35	-1.5978	0.544718	-2.93326	0.00335421	0.0421796	condition_IPF_vs_control	64.5894	-0.892047	0.568697	-1.56858	0.116746	0.50376	condition_IPF_vs_control	NA	NA	NA
SEPTIN8	human	473.047	1.04526	0.356769	2.92979	0.00339193	0.0426185	condition_IPF_vs_control	240.828	1.19106	0.381966	3.11825	0.0018193	0.0496696	condition_IPF_vs_control	NA	NA	NA
LINC-PINT	human	258.29	-1.13907	0.388942	-2.92863	0.00340465	0.0427429	condition_IPF_vs_control	127.931	-0.958805	0.414756	-2.31173	0.0207924	0.224786	condition_IPF_vs_control	NA	NA	NA
CRYGS	human	35.6518	1.1284	0.385412	2.92777	0.00341398	0.0428245	condition_IPF_vs_control	14.884	0.837156	0.472456	1.77192	0.0764077	0.42706	condition_IPF_vs_control	NA	NA	NA
FBLIM1	human	643.65	1.26442	0.432055	2.92653	0.00342766	0.0429606	condition_IPF_vs_control	310.126	1.29231	0.436685	2.95936	0.00308281	0.0700241	condition_IPF_vs_control	NA	NA	NA
KLF2	human	1945.13	-0.856683	0.292795	-2.92587	0.0034349	0.0430157	condition_IPF_vs_control	908.04	-0.930603	0.291227	-3.19545	0.00139612	0.0413235	condition_IPF_vs_control	NA	NA	NA
ASPHD1	human	34.243	1.35354	0.46272	2.92519	0.00344251	0.0430755	condition_IPF_vs_control	15.7021	1.2242	0.591996	2.06793	0.0386468	0.311806	condition_IPF_vs_control	NA	NA	NA
IGKV3-15	human	20.4028	3.86562	1.32172	2.92468	0.00344807	0.0431095	condition_IPF_vs_control	8.2446	3.68791	1.61298	2.28639	NA	NA	condition_IPF_vs_control	NA	NA	NA
VAX2	human	8.44553	2.80682	0.960302	2.92285	0.00346849	0.0432932	condition_IPF_vs_control	2.8757	2.23598	1.22061	1.83186	0.0669721	0.407955	condition_IPF_vs_control	NA	NA	NA
BLMH	human	300.792	0.659101	0.225482	2.92308	0.00346591	0.0432932	condition_IPF_vs_control	136.747	0.550911	0.210394	2.61847	0.00883239	0.135709	condition_IPF_vs_control	NA	NA	NA
CYP2S1	human	160.226	0.944783	0.323433	2.92111	0.0034879	0.0434997	condition_IPF_vs_control	72.8772	0.826807	0.307008	2.69311	0.00707893	0.119764	condition_IPF_vs_control	NA	NA	NA
GPM6A	human	762.476	-1.58382	0.542511	-2.91942	0.0035068	0.0436995	condition_IPF_vs_control	388.271	-1.21436	0.487073	-2.49317	0.0126606	0.168289	condition_IPF_vs_control	NA	NA	NA
PARD6G	human	91.3388	1.44902	0.49642	2.91895	0.00351216	0.0437302	condition_IPF_vs_control	43.6212	1.45642	0.469343	3.10309	0.00191509	0.0509465	condition_IPF_vs_control	NA	NA	NA
TRIM46	human	16.8578	1.72526	0.591476	2.91687	0.00353562	0.0439863	condition_IPF_vs_control	6.08648	1.1375	0.765014	1.48691	0.13704	0.531275	condition_IPF_vs_control	NA	NA	NA
PLEC	human	1907.28	0.755471	0.259027	2.91658	0.00353896	0.0439917	condition_IPF_vs_control	909.245	0.759895	0.269939	2.81506	0.00487674	0.0943232	condition_IPF_vs_control	NA	NA	NA
CREG1	human	2793.22	-0.657908	0.225622	-2.91598	0.00354576	0.0440401	condition_IPF_vs_control	1306.03	-0.724303	0.210911	-3.43417	0.000594372	0.0223629	condition_IPF_vs_control	NA	NA	NA
SPRYD7	human	319.365	-0.733929	0.251783	-2.91492	0.00355776	0.0441529	condition_IPF_vs_control	171.297	-0.312057	0.26895	-1.16028	0.245935	0.658134	condition_IPF_vs_control	NA	NA	NA
SCG2	human	41.0217	1.98471	0.681194	2.91357	0.00357317	0.0443079	condition_IPF_vs_control	25.2629	2.43366	0.747698	3.25487	0.00113445	0.0361995	condition_IPF_vs_control	NA	NA	NA
CD83	human	502.824	-1.65577	0.568522	-2.91242	0.00358638	0.0444354	condition_IPF_vs_control	265.413	-1.11242	0.539551	-2.06175	0.0392319	0.314013	condition_IPF_vs_control	NA	NA	NA
ST6GALNAC5	human	183.829	-0.846276	0.290784	-2.91033	0.00361053	0.044698	condition_IPF_vs_control	87.1007	-0.829424	0.348595	-2.37934	0.0173439	0.202893	condition_IPF_vs_control	NA	NA	NA
HACD2	human	764.707	-0.824371	0.2833	-2.90989	0.00361555	0.0447237	condition_IPF_vs_control	356.754	-0.900606	0.30373	-2.96515	0.00302538	0.0694369	condition_IPF_vs_control	NA	NA	NA
CPA6	human	6.8612	3.39728	1.168	2.90862	0.00363025	0.0448688	condition_IPF_vs_control	4.01716	3.73623	1.37456	2.71813	0.00656517	0.113744	condition_IPF_vs_control	NA	NA	NA
SMTN	human	580.298	0.828579	0.284944	2.90786	0.00363909	0.0448721	condition_IPF_vs_control	270.884	0.78493	0.308933	2.54078	0.0110606	0.154613	condition_IPF_vs_control	NA	NA	NA
HMOX2	human	512.051	0.757373	0.260459	2.90784	0.0036394	0.0448721	condition_IPF_vs_control	263.842	0.931203	0.269516	3.4551	0.000550096	0.0212556	condition_IPF_vs_control	NA	NA	NA
CLK2	human	359.581	0.566987	0.194978	2.90795	0.00363808	0.0448721	condition_IPF_vs_control	159.239	0.383188	0.228802	1.67476	0.0939817	0.463473	condition_IPF_vs_control	NA	NA	NA
C2orf69	human	260.787	-0.449576	0.154625	-2.90753	0.00364292	0.044879	condition_IPF_vs_control	127.617	-0.345686	0.204147	-1.69332	0.0903952	0.457478	condition_IPF_vs_control	NA	NA	NA
FGF11	human	19.0323	1.90731	0.656172	2.90673	0.00365233	0.0449584	condition_IPF_vs_control	5.82962	1.05358	0.806773	1.30592	0.191581	0.605319	condition_IPF_vs_control	NA	NA	NA
GSTM4	human	175.997	0.786901	0.270819	2.90564	0.00366506	0.0450713	condition_IPF_vs_control	76.8111	0.574682	0.300078	1.91511	0.0554789	0.372204	condition_IPF_vs_control	NA	NA	NA
NSMF	human	342.161	0.718423	0.247269	2.90543	0.00366745	0.0450713	condition_IPF_vs_control	147.601	0.483037	0.28658	1.68552	0.0918878	0.459253	condition_IPF_vs_control	NA	NA	NA
CRIP2	human	2796.09	0.796816	0.274285	2.90507	0.00367172	0.045084	condition_IPF_vs_control	1455.28	0.995901	0.320916	3.10331	0.0019137	0.0509465	condition_IPF_vs_control	NA	NA	NA
ELF5	human	145.459	-2.17432	0.748516	-2.90484	0.00367443	0.045084	condition_IPF_vs_control	69.086	-2.17473	0.842917	-2.58001	0.00987978	0.144658	condition_IPF_vs_control	NA	NA	NA
MIF	human	8441.73	0.698563	0.24059	2.90354	0.00368965	0.0451694	condition_IPF_vs_control	3614.65	0.445552	0.248028	1.79638	0.0724348	0.419929	condition_IPF_vs_control	NA	NA	NA
SACM1L	human	859.296	-0.683114	0.235274	-2.90349	0.00369034	0.0451694	condition_IPF_vs_control	423.888	-0.548472	0.250996	-2.18518	0.0288757	0.266032	condition_IPF_vs_control	NA	NA	NA
ZBTB18	human	253.62	-0.751981	0.258986	-2.90356	0.00368941	0.0451694	condition_IPF_vs_control	130.118	-0.470496	0.288221	-1.63241	0.102592	0.478	condition_IPF_vs_control	NA	NA	NA
TNFRSF19	human	396.155	0.948393	0.326697	2.90298	0.00369633	0.0451923	condition_IPF_vs_control	178.838	0.838378	0.327017	2.56372	0.0103558	0.149758	condition_IPF_vs_control	NA	NA	NA
VARS	human	370.573	0.631739	0.217629	2.90282	0.00369818	0.0451923	condition_IPF_vs_control	170.958	0.554268	0.241466	2.29542	0.0217088	0.229773	condition_IPF_vs_control	NA	NA	NA
CNPY4	human	168.24	1.31547	0.453208	2.90257	0.00370116	0.0451923	condition_IPF_vs_control	74.285	1.16744	0.458326	2.54719	0.0108596	0.15321	condition_IPF_vs_control	NA	NA	NA
PAPLN	human	328.353	1.11772	0.385138	2.90214	0.0037062	0.0452174	condition_IPF_vs_control	132.18	0.754975	0.385321	1.95934	0.0500726	0.355229	condition_IPF_vs_control	NA	NA	NA
ENPP4	human	635.57	-0.669804	0.230868	-2.90124	0.00371688	0.0453113	condition_IPF_vs_control	325.073	-0.417883	0.27689	-1.5092	0.131247	0.522812	condition_IPF_vs_control	NA	NA	NA
GPX7	human	238.328	1.33595	0.460723	2.89969	0.00373528	0.0454624	condition_IPF_vs_control	102.087	1.12416	0.445802	2.52166	0.0116804	0.159734	condition_IPF_vs_control	NA	NA	NA
CHUK	human	313.866	-0.631774	0.217865	-2.89984	0.00373354	0.0454624	condition_IPF_vs_control	165.615	-0.28006	0.25963	-1.07869	0.280727	0.690856	condition_IPF_vs_control	NA	NA	NA
RGPD5	human	17.8063	-2.52734	0.871911	-2.89862	0.00374812	0.045582	condition_IPF_vs_control	8.98444	-2.00763	0.892629	-2.24912	0.0245048	0.244844	condition_IPF_vs_control	NA	NA	NA
TOMM70	human	608.338	-0.602809	0.208008	-2.89801	0.00375542	0.0456343	condition_IPF_vs_control	291.519	-0.574509	0.24002	-2.39359	0.0166846	0.198404	condition_IPF_vs_control	NA	NA	NA
IFFO1	human	265.063	0.813863	0.281136	2.89491	0.00379267	0.0460499	condition_IPF_vs_control	118.467	0.668176	0.310521	2.15179	0.0314138	0.278134	condition_IPF_vs_control	NA	NA	NA
UNC5C	human	124.415	1.37558	0.475359	2.89378	0.00380637	0.046178	condition_IPF_vs_control	52.3686	1.14252	0.474405	2.40831	0.0160264	0.193626	condition_IPF_vs_control	NA	NA	NA
C19orf12	human	349.308	0.525716	0.181686	2.89354	0.00380931	0.046178	condition_IPF_vs_control	174.294	0.639399	0.18876	3.38736	0.000705683	0.0252358	condition_IPF_vs_control	NA	NA	NA
GREB1	human	32.8394	1.87285	0.647501	2.89242	0.00382283	0.0462678	condition_IPF_vs_control	10.7979	1.12012	0.757124	1.47944	0.139023	0.534366	condition_IPF_vs_control	NA	NA	NA
LRP1	human	3707.85	0.871484	0.301297	2.89245	0.00382254	0.0462678	condition_IPF_vs_control	1636.68	0.700461	0.259485	2.69943	0.00694583	0.118173	condition_IPF_vs_control	NA	NA	NA
CTH	human	94.4997	-1.85563	0.641684	-2.89181	0.00383027	0.0463149	condition_IPF_vs_control	44.0237	-1.98701	0.655724	-3.03025	0.00244352	0.0601926	condition_IPF_vs_control	NA	NA	NA
NR1D1	human	428.573	-2.10306	0.727298	-2.8916	0.00383283	0.0463149	condition_IPF_vs_control	198.81	-2.28872	0.71477	-3.20203	0.00136461	0.0407455	condition_IPF_vs_control	NA	NA	NA
CFAP20	human	654.091	-0.823719	0.285018	-2.89006	0.00385169	0.0465057	condition_IPF_vs_control	312.16	-0.805572	0.27364	-2.94391	0.00324093	0.0724063	condition_IPF_vs_control	NA	NA	NA
TRAC	human	367.974	1.11539	0.386097	2.88889	0.00386608	0.0465682	condition_IPF_vs_control	160.695	0.933615	0.396447	2.35496	0.0185249	0.210985	condition_IPF_vs_control	NA	NA	NA
ARHGAP24	human	333.917	-0.765731	0.265021	-2.88932	0.00386075	0.0465682	condition_IPF_vs_control	171.845	-0.46943	0.306608	-1.53104	0.125759	0.51414	condition_IPF_vs_control	NA	NA	NA
TTLL7	human	196.004	-0.901677	0.312115	-2.88892	0.00386565	0.0465682	condition_IPF_vs_control	98.819	-0.677848	0.331679	-2.04369	0.0409846	0.321354	condition_IPF_vs_control	NA	NA	NA
ZNF469	human	70.3992	2.80613	0.668843	4.1955	2.72272e-05	0.00117878	condition_IPF_vs_control	28.0619	2.51311	0.654074	3.84225	0.000121914	0.00689547	condition_IPF_vs_control	-0.00123482	0.899825	0.946514
ANK3	human	419.36	-0.773338	0.267883	-2.88685	0.00389121	0.0467964	condition_IPF_vs_control	209.383	-0.591683	0.32394	-1.82652	0.0677719	0.410104	condition_IPF_vs_control	NA	NA	NA
CPXM2	human	204.672	2.26542	0.785131	2.88541	0.00390905	0.0468622	condition_IPF_vs_control	76.0232	1.83808	0.640102	2.87154	0.00408478	0.0839432	condition_IPF_vs_control	NA	NA	NA
ISYNA1	human	215.072	1.23496	0.427975	2.88558	0.00390689	0.0468622	condition_IPF_vs_control	95.1614	1.08967	0.489159	2.22764	0.0259047	0.253106	condition_IPF_vs_control	NA	NA	NA
COL12A1	human	817.887	1.14204	0.395738	2.88584	0.00390367	0.0468622	condition_IPF_vs_control	361.174	0.986244	0.392763	2.51104	0.0120376	0.163437	condition_IPF_vs_control	NA	NA	NA
MTHFS	human	579.621	-0.637547	0.22095	-2.88548	0.00390821	0.0468622	condition_IPF_vs_control	274.928	-0.641533	0.303753	-2.11202	0.0346845	0.293895	condition_IPF_vs_control	NA	NA	NA
PRSS53	human	26.9559	1.36683	0.473761	2.88505	0.00391345	0.0468779	condition_IPF_vs_control	11.9108	1.15898	0.582899	1.98831	0.0467779	0.342906	condition_IPF_vs_control	NA	NA	NA
MFSD12	human	557.036	0.690226	0.239313	2.88419	0.00392416	0.046969	condition_IPF_vs_control	251.235	0.555687	0.256164	2.16926	0.0300628	0.271727	condition_IPF_vs_control	NA	NA	NA
ZNF846	human	84.1285	0.951687	0.330011	2.88381	0.003929	0.0469899	condition_IPF_vs_control	34.2878	0.630018	0.398332	1.58164	0.113732	0.498097	condition_IPF_vs_control	NA	NA	NA
TM6SF2	human	9.32424	2.95761	1.02585	2.88309	0.00393794	0.0470352	condition_IPF_vs_control	3.2357	2.44844	1.13468	2.15782	0.0309418	0.275457	condition_IPF_vs_control	NA	NA	NA
GPRC5A	human	4978.73	-0.668939	0.232028	-2.88301	0.003939	0.0470352	condition_IPF_vs_control	2784.1	-0.127164	0.302274	-0.420692	0.67398	0.914678	condition_IPF_vs_control	NA	NA	NA
CYTL1	human	26.7916	1.75798	0.609863	2.88259	0.00394424	0.0470607	condition_IPF_vs_control	9.56885	1.20651	0.66004	1.82793	0.0675603	0.409888	condition_IPF_vs_control	NA	NA	NA
SLC6A1	human	24.9202	1.467	0.50911	2.88151	0.00395779	0.0470741	condition_IPF_vs_control	12.5032	1.60033	0.56615	2.82669	0.00470323	0.0916705	condition_IPF_vs_control	NA	NA	NA
MCM6	human	151.336	1.05801	0.367166	2.88156	0.00395708	0.0470741	condition_IPF_vs_control	70.0607	0.994046	0.376299	2.64164	0.00825056	0.129987	condition_IPF_vs_control	NA	NA	NA
KIAA0895L	human	116.959	0.944412	0.327708	2.88187	0.0039532	0.0470741	condition_IPF_vs_control	49.6691	0.67972	0.405518	1.67618	0.0937031	0.462401	condition_IPF_vs_control	NA	NA	NA
ZBTB42	human	160.526	-0.744986	0.258504	-2.88191	0.00395267	0.0470741	condition_IPF_vs_control	77.4503	-0.686243	0.351064	-1.95475	0.0506122	0.357214	condition_IPF_vs_control	NA	NA	NA
TMED3	human	664.117	0.863419	0.299728	2.88067	0.0039683	0.0471621	condition_IPF_vs_control	282.147	0.600892	0.292883	2.05165	0.0402041	0.317871	condition_IPF_vs_control	NA	NA	NA
RYR2	human	146.141	1.19278	0.414247	2.8794	0.0039843	0.0472781	condition_IPF_vs_control	56.2797	0.749503	0.390763	1.91805	0.0551044	0.371084	condition_IPF_vs_control	NA	NA	NA
EPSTI1	human	437.655	0.788862	0.273963	2.87945	0.00398369	0.0472781	condition_IPF_vs_control	230.943	1.0196	0.327845	3.11001	0.00187079	0.0505561	condition_IPF_vs_control	NA	NA	NA
CHDH	human	113.109	-1.00101	0.347775	-2.87832	0.00399804	0.047404	condition_IPF_vs_control	49.9515	-1.33988	0.409517	-3.27185	0.00106847	0.0349041	condition_IPF_vs_control	NA	NA	NA
SLC9A5	human	26.9698	1.45911	0.506999	2.87794	0.00400282	0.0474236	condition_IPF_vs_control	13.1016	1.49618	0.603645	2.47858	0.0131907	0.172544	condition_IPF_vs_control	NA	NA	NA
CD3E	human	317.88	1.12295	0.390245	2.87756	0.00400764	0.0474435	condition_IPF_vs_control	127.527	0.750596	0.358766	2.09216	0.036424	0.301539	condition_IPF_vs_control	NA	NA	NA
TMEM121	human	50.2142	1.52734	0.531282	2.87482	0.00404254	0.0477679	condition_IPF_vs_control	23.7103	1.52884	0.598482	2.55452	0.0106334	0.152014	condition_IPF_vs_control	NA	NA	NA
PDE1B	human	51.755	1.19521	0.415771	2.87467	0.0040445	0.0477679	condition_IPF_vs_control	22.2811	0.971099	0.481106	2.01847	0.0435422	0.332614	condition_IPF_vs_control	NA	NA	NA
GAB2	human	351.171	-1.08061	0.375853	-2.87509	0.00403918	0.0477679	condition_IPF_vs_control	170.818	-0.977865	0.377904	-2.5876	0.0096646	0.142891	condition_IPF_vs_control	NA	NA	NA
CLMP	human	373.093	1.22552	0.42638	2.87423	0.00405008	0.0477966	condition_IPF_vs_control	138.594	0.691353	0.492523	1.4037	0.160409	0.563783	condition_IPF_vs_control	NA	NA	NA
GKN2	human	882.682	-1.09285	0.380443	-2.87257	0.00407148	0.0480117	condition_IPF_vs_control	477.132	-0.584335	0.338855	-1.72444	0.0846291	0.447401	condition_IPF_vs_control	NA	NA	NA
CD1A	human	30.3721	4.08958	1.4244	2.87109	0.00409063	0.0481994	condition_IPF_vs_control	13.1992	3.95944	1.44925	2.73205	NA	NA	condition_IPF_vs_control	NA	NA	NA
NMNAT2	human	11.0433	2.32331	0.809486	2.87011	0.00410329	0.0481994	condition_IPF_vs_control	4.03391	1.93722	1.00418	1.92916	0.0537111	0.367228	condition_IPF_vs_control	NA	NA	NA
NUDT17	human	32.8416	1.03326	0.359994	2.87021	0.00410194	0.0481994	condition_IPF_vs_control	14.485	0.857638	0.510521	1.67993	0.0929715	0.461047	condition_IPF_vs_control	NA	NA	NA
RBFA	human	155.908	0.659502	0.229764	2.87034	0.0041003	0.0481994	condition_IPF_vs_control	71.7518	0.565314	0.291315	1.94056	0.0523117	0.36361	condition_IPF_vs_control	NA	NA	NA
KLHL24	human	991.272	-0.82985	0.28913	-2.87016	0.00410261	0.0481994	condition_IPF_vs_control	462.781	-0.906876	0.339494	-2.67126	0.00755669	0.124234	condition_IPF_vs_control	NA	NA	NA
MASP1	human	129.815	1.60648	0.559829	2.8696	0.00410994	0.0482401	condition_IPF_vs_control	69.3188	1.81655	0.522459	3.47692	0.000507217	0.0200304	condition_IPF_vs_control	NA	NA	NA
CRIP1	human	5579.74	1.51318	0.527492	2.86864	0.00412244	0.0483494	condition_IPF_vs_control	2771.79	1.59647	0.528588	3.02026	0.0025256	0.0609364	condition_IPF_vs_control	NA	NA	NA
SLC10A4	human	22.7572	-2.3403	0.816047	-2.86785	0.00413265	0.0484316	condition_IPF_vs_control	11.7926	-1.58898	0.945121	-1.68125	0.0927143	0.46083	condition_IPF_vs_control	NA	NA	NA
EID2	human	344.325	-0.587188	0.204913	-2.86554	0.00416298	0.0486741	condition_IPF_vs_control	173.093	-0.392431	0.200752	-1.95481	0.0506059	0.357214	condition_IPF_vs_control	NA	NA	NA
FNIP2	human	712.356	-1.0633	0.37104	-2.86572	0.00416062	0.0486741	condition_IPF_vs_control	347.068	-0.95194	0.381719	-2.49382	0.0126375	0.168289	condition_IPF_vs_control	NA	NA	NA
HIST1H2AH	human	9.40177	-2.07305	0.72336	-2.86586	0.00415876	0.0486741	condition_IPF_vs_control	4.94026	-1.53213	0.90037	-1.70167	0.0888178	0.45538	condition_IPF_vs_control	NA	NA	NA
PTPN13	human	894.382	-0.817245	0.285323	-2.86427	0.00417966	0.0488314	condition_IPF_vs_control	433.606	-0.737488	0.351286	-2.09939	0.0357823	0.29868	condition_IPF_vs_control	NA	NA	NA
A1BG	human	364.409	1.58747	0.55455	2.86263	0.00420139	0.0490097	condition_IPF_vs_control	145.514	1.23642	0.546278	2.26336	0.0236137	0.240431	condition_IPF_vs_control	NA	NA	NA
FAM234A	human	719.522	0.71188	0.248661	2.86285	0.00419845	0.0490097	condition_IPF_vs_control	331.784	0.637272	0.241949	2.63391	0.00844074	0.13141	condition_IPF_vs_control	NA	NA	NA
TOX	human	126.633	-0.848404	0.296575	-2.86068	0.0042274	0.0492373	condition_IPF_vs_control	64.5983	-0.578702	0.30616	-1.8902	0.0587315	0.385316	condition_IPF_vs_control	NA	NA	NA
F11	human	25.3764	-1.53351	0.536043	-2.8608	0.00422573	0.0492373	condition_IPF_vs_control	12.5236	-1.28562	0.733507	-1.7527	0.079654	0.434979	condition_IPF_vs_control	NA	NA	NA
MEF2A	human	1347.34	-0.682943	0.23888	-2.85894	0.00425054	0.0494688	condition_IPF_vs_control	678.993	-0.472604	0.286569	-1.64918	0.0991107	0.47185	condition_IPF_vs_control	NA	NA	NA
ZNF775	human	72.9378	1.16709	0.408352	2.85804	0.00426262	0.0495333	condition_IPF_vs_control	32.6075	1.04153	0.474063	2.19703	0.0280182	0.261913	condition_IPF_vs_control	NA	NA	NA
RNF121	human	261.22	0.731497	0.255926	2.85824	0.00425999	0.0495333	condition_IPF_vs_control	121.719	0.688395	0.262511	2.62235	0.00873259	0.134776	condition_IPF_vs_control	NA	NA	NA
KLRG1	human	47.5427	1.45289	0.509003	2.85438	0.00431208	0.0500313	condition_IPF_vs_control	18.6866	1.06309	0.495846	2.14399	0.0320338	0.28071	condition_IPF_vs_control	NA	NA	NA
TRIM71	human	25.6219	-1.59236	0.557825	-2.85458	0.00430934	0.0500313	condition_IPF_vs_control	11.4958	-1.91805	0.748822	-2.56142	0.0104246	0.150131	condition_IPF_vs_control	NA	NA	NA
FAM111B	human	22.3019	1.69667	0.594592	2.85351	0.00432398	0.0501311	condition_IPF_vs_control	9.83259	1.55659	0.777006	2.00332	0.0451431	0.339152	condition_IPF_vs_control	NA	NA	NA
CD84	human	492.538	0.881144	0.308954	2.85203	0.00434412	0.050326	condition_IPF_vs_control	204.839	0.567554	0.324448	1.74929	0.0802404	0.43656	condition_IPF_vs_control	NA	NA	NA
CD96	human	87.3958	1.17726	0.413055	2.85012	0.0043703	0.0505906	condition_IPF_vs_control	34.848	0.796529	0.426003	1.86977	0.0615153	0.390604	condition_IPF_vs_control	NA	NA	NA
D2HGDH	human	271.397	0.624951	0.219424	2.84814	0.00439751	0.0508332	condition_IPF_vs_control	110.799	0.252786	0.293059	0.862575	0.388371	0.765556	condition_IPF_vs_control	NA	NA	NA
PLCH1	human	80.6481	-1.33952	0.470318	-2.84811	0.00439796	0.0508332	condition_IPF_vs_control	42.0512	-0.925744	0.502864	-1.84094	0.0656298	0.404911	condition_IPF_vs_control	NA	NA	NA
CCL11	human	29.6859	1.76366	0.61939	2.84741	0.00440768	0.0509066	condition_IPF_vs_control	11.8418	1.42916	0.657545	2.17348	0.0297445	0.270164	condition_IPF_vs_control	NA	NA	NA
PIEZO2	human	423.958	1.61192	0.566227	2.84677	0.00441656	0.0509704	condition_IPF_vs_control	155.87	1.09898	0.572189	1.92066	0.0547743	0.369849	condition_IPF_vs_control	NA	NA	NA
SHC1	human	1172.62	0.732091	0.257235	2.84599	0.00442729	0.0510166	condition_IPF_vs_control	530.552	0.616103	0.283133	2.17602	0.0295536	0.269439	condition_IPF_vs_control	NA	NA	NA
ITGB3	human	30.6496	-1.31656	0.462592	-2.84606	0.0044264	0.0510166	condition_IPF_vs_control	13.2532	-1.95359	0.615693	-3.173	0.00150874	0.0437159	condition_IPF_vs_control	NA	NA	NA
SELE	human	149.777	2.29847	0.807762	2.84548	0.00443451	0.0510474	condition_IPF_vs_control	94.5611	2.76927	0.968532	2.85924	0.00424657	0.0858682	condition_IPF_vs_control	NA	NA	NA
ZFP28	human	103.339	-0.92321	0.324466	-2.84532	0.00443671	0.0510474	condition_IPF_vs_control	47.9883	-1.002	0.37582	-2.66618	0.00767189	0.124898	condition_IPF_vs_control	NA	NA	NA
RABEP2	human	194.402	0.957212	0.336461	2.84494	0.00444193	0.0510687	condition_IPF_vs_control	85.888	0.795897	0.356748	2.23098	0.0256826	0.251651	condition_IPF_vs_control	NA	NA	NA
FAM89B	human	587.23	1.1003	0.386845	2.8443	0.00445087	0.0511328	condition_IPF_vs_control	271.562	1.04004	0.394247	2.63804	0.00833875	0.130514	condition_IPF_vs_control	NA	NA	NA
FSTL1	human	5200.47	1.25797	0.442404	2.84348	0.00446245	0.0512269	condition_IPF_vs_control	2311.95	1.1178	0.42288	2.6433	0.00821017	0.129987	condition_IPF_vs_control	NA	NA	NA
ANK2	human	182.156	1.36398	0.479817	2.84271	0.00447313	0.0512698	condition_IPF_vs_control	81.214	1.23658	0.49852	2.48049	0.0131201	0.172408	condition_IPF_vs_control	NA	NA	NA
GPR183	human	353.338	1.08489	0.38176	2.84181	0.00448579	0.0512698	condition_IPF_vs_control	164.703	1.04496	0.3702	2.8227	0.00476212	0.0926017	condition_IPF_vs_control	NA	NA	NA
C1orf122	human	944.142	0.916505	0.322412	2.84266	0.00447394	0.0512698	condition_IPF_vs_control	412.348	0.722296	0.300674	2.40225	0.0162944	0.195598	condition_IPF_vs_control	NA	NA	NA
CLEC7A	human	695.691	-0.561338	0.197532	-2.84176	0.00448649	0.0512698	condition_IPF_vs_control	352.787	-0.346533	0.203762	-1.70068	0.089004	0.455408	condition_IPF_vs_control	NA	NA	NA
C15orf61	human	506.045	-0.757974	0.266661	-2.84246	0.00447671	0.0512698	condition_IPF_vs_control	240.26	-0.758707	0.306362	-2.4765	0.0132676	0.172845	condition_IPF_vs_control	NA	NA	NA
CRISP3	human	66.1873	-3.15778	1.11118	-2.84183	0.00448551	0.0512698	condition_IPF_vs_control	32.432	-2.75475	1.00361	-2.74483	0.00605418	0.108366	condition_IPF_vs_control	NA	NA	NA
PACSIN3	human	181.785	-0.698216	0.245741	-2.84127	0.0044934	0.0513101	condition_IPF_vs_control	86.9237	-0.690001	0.295402	-2.3358	0.0195015	0.218431	condition_IPF_vs_control	NA	NA	NA
SLC1A3	human	558.573	1.32578	0.46694	2.8393	0.00452124	0.0515115	condition_IPF_vs_control	268.96	1.3454	0.456505	2.94717	0.00320692	0.0717524	condition_IPF_vs_control	NA	NA	NA
SEC16B	human	42.1976	1.19224	0.419881	2.83946	0.00451897	0.0515115	condition_IPF_vs_control	12.9643	0.252397	0.581165	0.434295	0.664074	0.911445	condition_IPF_vs_control	NA	NA	NA
ASAH1	human	5814.26	-0.63729	0.224433	-2.83956	0.00451763	0.0515115	condition_IPF_vs_control	2781.53	-0.617013	0.241796	-2.55179	0.0107171	0.152202	condition_IPF_vs_control	NA	NA	NA
SPPL2B	human	356.673	0.985245	0.347037	2.83902	0.00452522	0.0515181	condition_IPF_vs_control	156.359	0.80544	0.375076	2.14741	0.031761	0.279952	condition_IPF_vs_control	NA	NA	NA
BRAT1	human	338.394	0.701236	0.247042	2.83853	0.00453226	0.0515595	condition_IPF_vs_control	156.231	0.628858	0.25204	2.49507	0.0125933	0.168289	condition_IPF_vs_control	NA	NA	NA
CD79B	human	100.521	2.45314	0.864888	2.83637	0.00456295	0.0518308	condition_IPF_vs_control	34.0758	1.8579	0.823268	2.25674	0.0240245	0.242085	condition_IPF_vs_control	NA	NA	NA
GGTLC2	human	29.8523	-1.5309	0.539736	-2.83638	0.00456274	0.0518308	condition_IPF_vs_control	15.8799	-0.903691	0.697536	-1.29555	0.195132	0.609157	condition_IPF_vs_control	NA	NA	NA
RAB20	human	685.681	-0.907446	0.320075	-2.8351	0.00458108	0.0519792	condition_IPF_vs_control	326.981	-0.893747	0.321197	-2.78255	0.00539341	0.0997253	condition_IPF_vs_control	NA	NA	NA
EPB41L4B	human	261.103	-0.968191	0.341516	-2.83498	0.00458287	0.0519792	condition_IPF_vs_control	129.317	-0.805668	0.274719	-2.93269	0.00336034	0.0741279	condition_IPF_vs_control	NA	NA	NA
ARL13B	human	268.285	-0.785897	0.277304	-2.83407	0.00459599	0.052089	condition_IPF_vs_control	134.78	-0.574232	0.260266	-2.20633	0.0273608	0.258293	condition_IPF_vs_control	NA	NA	NA
NAV2	human	542.139	-1.29087	0.455557	-2.8336	0.00460263	0.0521252	condition_IPF_vs_control	271.15	-1.04768	0.444085	-2.35919	0.0183151	0.209385	condition_IPF_vs_control	NA	NA	NA
TNFRSF4	human	263.298	1.55058	0.547293	2.83319	0.00460861	0.0521541	condition_IPF_vs_control	97.4868	1.03943	0.457014	2.2744	0.0229421	0.236425	condition_IPF_vs_control	NA	NA	NA
FGF12	human	40.694	-2.3857	0.842127	-2.83294	0.0046122	0.0521557	condition_IPF_vs_control	20.8063	-1.79351	1.02344	-1.75244	0.0796984	0.434979	condition_IPF_vs_control	NA	NA	NA
PKD1	human	498.608	0.767585	0.271196	2.83037	0.00464948	0.0525054	condition_IPF_vs_control	213.592	0.519664	0.285716	1.81881	0.06894	0.412794	condition_IPF_vs_control	NA	NA	NA
SHROOM3	human	575.189	-0.743506	0.262693	-2.83033	0.00465006	0.0525054	condition_IPF_vs_control	306.525	-0.342926	0.304234	-1.12718	0.259668	0.671134	condition_IPF_vs_control	NA	NA	NA
CCS	human	456.926	0.873585	0.308949	2.8276	0.00468983	0.0529151	condition_IPF_vs_control	183.364	0.477557	0.31234	1.52896	0.126274	0.514933	condition_IPF_vs_control	NA	NA	NA
CPNE3	human	1329.8	-0.56131	0.198616	-2.82611	0.00471165	0.0531217	condition_IPF_vs_control	650.69	-0.458085	0.210492	-2.17626	0.0295359	0.269439	condition_IPF_vs_control	NA	NA	NA
FAAP20	human	1039.17	0.561063	0.198555	2.82573	0.00471727	0.0531455	condition_IPF_vs_control	454.02	0.349854	0.209273	1.67176	0.0945716	0.463614	condition_IPF_vs_control	NA	NA	NA
ERBB4	human	78.6913	-1.00724	0.356524	-2.82518	0.0047254	0.0531976	condition_IPF_vs_control	41.2405	-0.633142	0.45718	-1.38489	0.166087	0.572356	condition_IPF_vs_control	NA	NA	NA
SLC4A11	human	39.138	2.19082	0.775624	2.82459	0.00473414	0.0532425	condition_IPF_vs_control	14.0482	1.67176	0.772298	2.16466	0.0304138	0.273489	condition_IPF_vs_control	NA	NA	NA
ATP13A4	human	785.951	-0.651636	0.230714	-2.82443	0.00473641	0.0532425	condition_IPF_vs_control	425.636	-0.214633	0.343237	-0.625319	0.531762	0.8531	condition_IPF_vs_control	NA	NA	NA
CLEC4G	human	15.6722	2.18228	0.772836	2.82373	0.00474679	0.0532801	condition_IPF_vs_control	6.22741	1.75033	1.04242	1.67911	0.0931314	0.461538	condition_IPF_vs_control	NA	NA	NA
GSTA4	human	723.526	-1.2349	0.437305	-2.82388	0.00474456	0.0532801	condition_IPF_vs_control	340.009	-1.29606	0.438046	-2.95874	0.00308903	0.0700241	condition_IPF_vs_control	NA	NA	NA
TNFSF11	human	3.3813	3.91634	1.38749	2.82261	0.00476348	0.0534278	condition_IPF_vs_control	0.631504	2.5754	2.16347	1.19041	0.233887	0.647546	condition_IPF_vs_control	NA	NA	NA
KLF13	human	2165.2	-0.685914	0.243083	-2.82172	0.00477662	0.0535356	condition_IPF_vs_control	1032.54	-0.675156	0.258625	-2.61056	0.00903943	0.137824	condition_IPF_vs_control	NA	NA	NA
GPR132	human	64.0197	1.09995	0.390395	2.81753	0.00483947	0.0541859	condition_IPF_vs_control	37.6402	1.50423	0.495748	3.03426	0.00241125	0.0597045	condition_IPF_vs_control	NA	NA	NA
PDZD8	human	585.325	-0.683797	0.242728	-2.81714	0.00484537	0.0541859	condition_IPF_vs_control	302.334	-0.38704	0.237106	-1.63235	0.102605	0.478	condition_IPF_vs_control	NA	NA	NA
MRPS30	human	386.271	-0.702865	0.249476	-2.81736	0.00484204	0.0541859	condition_IPF_vs_control	185.444	-0.669838	0.2722	-2.46083	0.0138616	0.177756	condition_IPF_vs_control	NA	NA	NA
CDCA7L	human	211.307	-0.661975	0.235066	-2.81612	0.00486071	0.0543174	condition_IPF_vs_control	98.5977	-0.735272	0.204394	-3.59733	0.000321503	0.0143868	condition_IPF_vs_control	NA	NA	NA
PFKFB2	human	475.479	-0.659113	0.234096	-2.81557	0.00486912	0.0543712	condition_IPF_vs_control	231.741	-0.576402	0.222383	-2.59193	0.00954378	0.141853	condition_IPF_vs_control	NA	NA	NA
IGHV1-2	human	5.57107	4.63723	1.64757	2.81458	0.00488406	0.0544193	condition_IPF_vs_control	1.33982	3.68128	2.24177	1.64213	0.100563	0.474428	condition_IPF_vs_control	NA	NA	NA
XCR1	human	9.48825	2.3692	0.841895	2.81413	0.00489089	0.0544193	condition_IPF_vs_control	3.66906	2.07867	1.06964	1.94335	0.0519743	0.362154	condition_IPF_vs_control	NA	NA	NA
KNTC1	human	63.3568	1.02007	0.362486	2.8141	0.00489138	0.0544193	condition_IPF_vs_control	27.6655	0.819465	0.415065	1.97431	0.048347	0.347465	condition_IPF_vs_control	NA	NA	NA
GABARAPL1	human	1020.6	-0.371269	0.131896	-2.81487	0.00487966	0.0544193	condition_IPF_vs_control	492.254	-0.324053	0.142124	-2.28008	0.0226028	0.234421	condition_IPF_vs_control	NA	NA	NA
SDE2	human	471.217	-1.02173	0.363038	-2.81439	0.00488703	0.0544193	condition_IPF_vs_control	238.964	-0.754771	0.373034	-2.02333	0.0430395	0.330113	condition_IPF_vs_control	NA	NA	NA
SLC16A14	human	38.6733	1.79048	0.636564	2.81272	0.00491239	0.0546129	condition_IPF_vs_control	14.0944	1.28457	0.739381	1.73735	0.0823248	0.442226	condition_IPF_vs_control	NA	NA	NA
TMEM132D	human	8.02772	4.3408	1.5436	2.81212	0.00492159	0.0546751	condition_IPF_vs_control	2.73691	3.88007	1.7171	2.25967	0.0238417	0.240725	condition_IPF_vs_control	NA	NA	NA
IGFBP2	human	1606.97	1.25529	0.446643	2.8105	0.00494642	0.0549107	condition_IPF_vs_control	808.866	1.36866	0.465287	2.94155	0.00326577	0.0727463	condition_IPF_vs_control	NA	NA	NA
DES	human	1180.04	1.13438	0.403725	2.80977	0.00495762	0.0549629	condition_IPF_vs_control	545.548	1.07524	0.414769	2.59239	0.00953106	0.141853	condition_IPF_vs_control	NA	NA	NA
GMPPA	human	381.986	0.668407	0.237891	2.80973	0.00495838	0.0549629	condition_IPF_vs_control	161.043	0.366668	0.257545	1.4237	0.154532	0.555783	condition_IPF_vs_control	NA	NA	NA
MGP	human	28447.4	1.1753	0.418552	2.80801	0.00498491	0.0552166	condition_IPF_vs_control	12226	0.957139	0.393498	2.43238	0.0149998	0.186879	condition_IPF_vs_control	NA	NA	NA
LAIR2	human	11.2777	2.60989	0.930153	2.80587	0.00501811	0.0554956	condition_IPF_vs_control	6.79718	2.96909	0.987495	3.00669	0.00264107	0.0632059	condition_IPF_vs_control	NA	NA	NA
VPS13D	human	622.233	-0.588979	0.209924	-2.80568	0.00502108	0.0554956	condition_IPF_vs_control	300.706	-0.526716	0.224195	-2.34936	0.0188055	0.21312	condition_IPF_vs_control	NA	NA	NA
OVOL2	human	160.952	-1.52225	0.542509	-2.80594	0.00501703	0.0554956	condition_IPF_vs_control	73.6774	-1.76094	0.538801	-3.26826	0.0010821	0.0351974	condition_IPF_vs_control	NA	NA	NA
CLDN10	human	44.7	1.90586	0.679497	2.80481	0.00503457	0.0556041	condition_IPF_vs_control	18.7805	1.6752	0.722431	2.31884	0.0204039	0.222501	condition_IPF_vs_control	NA	NA	NA
RBMXL1	human	214.005	-0.482492	0.172156	-2.80264	0.00506866	0.0559398	condition_IPF_vs_control	110.969	-0.198728	0.238805	-0.832176	0.40531	0.777513	condition_IPF_vs_control	NA	NA	NA
MARCH6	human	1419.65	-0.527556	0.188256	-2.80234	0.00507333	0.0559507	condition_IPF_vs_control	683.123	-0.48486	0.192867	-2.51397	0.0119382	0.162671	condition_IPF_vs_control	NA	NA	NA
ALCAM	human	2840.86	-0.866714	0.309353	-2.8017	0.00508346	0.0559931	condition_IPF_vs_control	1412.83	-0.694368	0.286803	-2.42106	0.0154753	0.189833	condition_IPF_vs_control	NA	NA	NA
ZNF714	human	84.7194	-1.29651	0.462771	-2.80163	0.00508457	0.0559931	condition_IPF_vs_control	40.936	-1.183	0.437166	-2.70606	0.00680869	0.116832	condition_IPF_vs_control	NA	NA	NA
SH3RF1	human	322.297	-1.01984	0.364087	-2.80108	0.00509322	0.0560476	condition_IPF_vs_control	165.165	-0.70845	0.377709	-1.87565	0.060703	0.389429	condition_IPF_vs_control	NA	NA	NA
IFRD1	human	619.076	-1.23856	0.442433	-2.79944	0.00511917	0.0562923	condition_IPF_vs_control	299.233	-1.15507	0.442858	-2.60821	0.00910158	0.138353	condition_IPF_vs_control	NA	NA	NA
RHOF	human	485.46	-0.480736	0.171782	-2.79853	0.00513356	0.0564096	condition_IPF_vs_control	247.059	-0.257797	0.19141	-1.34683	0.178035	0.587077	condition_IPF_vs_control	NA	NA	NA
FRAT2	human	271.233	-0.700098	0.250222	-2.7979	0.00514353	0.0564781	condition_IPF_vs_control	135.164	-0.521728	0.285971	-1.82441	0.0680902	0.410104	condition_IPF_vs_control	NA	NA	NA
PIK3CD	human	270.237	-1.00863	0.360577	-2.79726	0.0051538	0.05655	condition_IPF_vs_control	126.943	-1.05959	0.367543	-2.88289	0.0039404	0.0820783	condition_IPF_vs_control	NA	NA	NA
EXOC8	human	216.628	-0.700655	0.250526	-2.79674	0.00516214	0.0565596	condition_IPF_vs_control	103.9	-0.659267	0.272145	-2.42248	0.0154148	0.189471	condition_IPF_vs_control	NA	NA	NA
CA2	human	744.156	-1.27936	0.457445	-2.79674	0.00516205	0.0565596	condition_IPF_vs_control	375.14	-1.01167	0.458375	-2.20708	0.0273083	0.258149	condition_IPF_vs_control	NA	NA	NA
ZNF276	human	209.149	0.612135	0.218956	2.7957	0.00517878	0.0567009	condition_IPF_vs_control	90.9874	0.380772	0.260363	1.46246	0.143614	0.540871	condition_IPF_vs_control	NA	NA	NA
C9orf16	human	1668.15	1.15679	0.41407	2.79371	0.00521076	0.0568794	condition_IPF_vs_control	709.587	0.916903	0.401979	2.28097	0.02255	0.234251	condition_IPF_vs_control	NA	NA	NA
PHF19	human	194.177	1.02905	0.368401	2.79328	0.00521761	0.0568794	condition_IPF_vs_control	88.4343	0.93511	0.397876	2.35026	0.0187605	0.213027	condition_IPF_vs_control	NA	NA	NA
TOMM20	human	2065.88	-0.381309	0.13649	-2.79368	0.00521116	0.0568794	condition_IPF_vs_control	979.751	-0.390269	0.151927	-2.56879	0.0102053	0.148169	condition_IPF_vs_control	NA	NA	NA
MTMR12	human	491.109	-0.482287	0.172647	-2.79349	0.00521431	0.0568794	condition_IPF_vs_control	233.563	-0.475354	0.174169	-2.72927	0.00634748	0.112419	condition_IPF_vs_control	NA	NA	NA
GPRIN2	human	104.559	-1.11204	0.39804	-2.79379	0.00520935	0.0568794	condition_IPF_vs_control	51.9117	-0.904243	0.468663	-1.92941	0.05368	0.367228	condition_IPF_vs_control	NA	NA	NA
SCD	human	4726	-1.20082	0.429792	-2.79397	0.00520654	0.0568794	condition_IPF_vs_control	2277.81	-1.14125	0.37431	-3.04895	0.00229641	0.058122	condition_IPF_vs_control	NA	NA	NA
B3GNT2	human	378.998	-0.649036	0.232427	-2.79243	0.00523141	0.0569479	condition_IPF_vs_control	187.545	-0.507308	0.231138	-2.19482	0.0281762	0.262921	condition_IPF_vs_control	NA	NA	NA
TSLP	human	47.9832	-1.83991	0.65889	-2.79243	0.00523131	0.0569479	condition_IPF_vs_control	25.9053	-1.13612	0.714001	-1.5912	0.111564	0.493242	condition_IPF_vs_control	NA	NA	NA
EFS	human	181.901	0.835753	0.299324	2.79213	0.00523618	0.056959	condition_IPF_vs_control	78.3651	0.621218	0.366051	1.69708	0.0896813	0.456676	condition_IPF_vs_control	NA	NA	NA
HMBOX1	human	162.375	-1.03422	0.37044	-2.79187	0.00524039	0.0569638	condition_IPF_vs_control	79.5286	-0.893175	0.406284	-2.1984	0.0279205	0.261637	condition_IPF_vs_control	NA	NA	NA
DOC2B	human	82.6529	1.17633	0.42161	2.79009	0.0052694	0.0572382	condition_IPF_vs_control	41.0787	1.28573	0.416169	3.08944	0.00200531	0.0527484	condition_IPF_vs_control	NA	NA	NA
PTGDS	human	7120.66	1.52274	0.546226	2.78775	0.0053075	0.0576107	condition_IPF_vs_control	3046.12	1.31287	0.526595	2.49314	0.012662	0.168289	condition_IPF_vs_control	NA	NA	NA
TRMT5	human	238.95	-0.465478	0.166989	-2.78747	0.00531211	0.0576195	condition_IPF_vs_control	112.29	-0.515243	0.217365	-2.37041	0.0177685	0.205278	condition_IPF_vs_control	NA	NA	NA
IRF4	human	68.202	1.89547	0.680267	2.78636	0.00533037	0.0577762	condition_IPF_vs_control	23.7076	1.30727	0.708019	1.84638	0.0648368	0.403396	condition_IPF_vs_control	NA	NA	NA
GALNT16	human	66.4118	1.28804	0.462324	2.786	0.00533621	0.0577982	condition_IPF_vs_control	27.9903	1.05655	0.46152	2.28928	0.0220629	0.231256	condition_IPF_vs_control	NA	NA	NA
MFSD2B	human	12.4308	-1.6107	0.578243	-2.78551	0.00534442	0.0578457	condition_IPF_vs_control	5.89661	-1.64024	0.704182	-2.32928	0.0198442	0.220275	condition_IPF_vs_control	NA	NA	NA
MZT1	human	474.764	-0.831909	0.29888	-2.78342	0.00537893	0.0581773	condition_IPF_vs_control	226.175	-0.821288	0.330798	-2.48274	0.0130375	0.17192	condition_IPF_vs_control	NA	NA	NA
CCN2	human	7201.15	-1.21269	0.435718	-2.78319	0.00538273	0.0581773	condition_IPF_vs_control	3699.35	-0.870024	0.384588	-2.26222	0.0236835	0.240725	condition_IPF_vs_control	NA	NA	NA
TMEM116	human	151.229	-0.921595	0.331292	-2.78182	0.00540547	0.058315	condition_IPF_vs_control	77.0762	-0.646366	0.388159	-1.66521	0.0958706	0.465923	condition_IPF_vs_control	NA	NA	NA
RICTOR	human	506.57	-1.26976	0.456464	-2.78173	0.00540702	0.058315	condition_IPF_vs_control	246.451	-1.15424	0.445737	-2.5895	0.00961153	0.142384	condition_IPF_vs_control	NA	NA	NA
DDX43	human	30.8496	-1.59438	0.573113	-2.78196	0.0054032	0.058315	condition_IPF_vs_control	14.8464	-1.48647	0.670558	-2.21676	0.0266395	0.256312	condition_IPF_vs_control	NA	NA	NA
[truncated: 13,825 more rows]

## Sheet: S. Table 4
Supplementary Table 4: Characterization of human NMF factors (hsNMF) identified via non-negative matrix factorization in IPF and healthy control samples
[truncated: 31 more rows]

[truncated: 7 more sheets: S. Table 5, S. Table 6, S. Table 7, S. Table 8, S. Table 9, S. Table 10, S. Table 11]
