# Supplementary material for: Mapping spatially resolved transcriptomes in human and mouse pulmonary fibrosis
Source: Nat Genet. 2024 Jul 1;56(8):1725–36. doi: 10.1038/s41588-024-01819-2 (PMC11319205; doi:10.1038/s41588-024-01819-2)
Supplement: Supplementary file 4 — Source data Supplementary Fig. 3. [file 41588_2024_1819_MOESM4_ESM.xlsx]

## Sheet: Visium_qPCR
SampleName	TargetName	CT
d21Bleo_87	Aqp5-Mm00437578_m1	20.3427066802978
d21Bleo_88	Aqp5-Mm00437578_m1	20.3736953735351
d21Bleo_89	Aqp5-Mm00437578_m1	20.7891731262207
d21Bleo_90	Aqp5-Mm00437578_m1	20.6799888610839
d21Bleo_91	Aqp5-Mm00437578_m1	19.7334327697753
d21Bleo_92	Aqp5-Mm00437578_m1	20.512451171875
d21Ctrl_84	Aqp5-Mm00437578_m1	21.1075000762939
d21Ctrl_85	Aqp5-Mm00437578_m1	22.1303405761718
d7Bleo_78	Aqp5-Mm00437578_m1	21.4417381286621
d7Bleo_79	Aqp5-Mm00437578_m1	21.3219680786132
d7Bleo_80	Aqp5-Mm00437578_m1	21.1484127044677
d7Bleo_81	Aqp5-Mm00437578_m1	21.2117938995361
d7Bleo_82	Aqp5-Mm00437578_m1	22.2630977630615
d7Bleo_83	Aqp5-Mm00437578_m1	21.3116874694824
d7Ctrl_75	Aqp5-Mm00437578_m1	22.0021209716796
d7Ctrl_76	Aqp5-Mm00437578_m1	21.8867568969726
d21Bleo_87	Abca3-Mm00550501_m1	21.9075489044189
d21Bleo_88	Abca3-Mm00550501_m1	22.3136901855468
d21Bleo_89	Abca3-Mm00550501_m1	21.9605236053466
d21Bleo_90	Abca3-Mm00550501_m1	21.9677963256835
d21Bleo_91	Abca3-Mm00550501_m1	21.747537612915
d21Bleo_92	Abca3-Mm00550501_m1	22.1741714477539
d21Ctrl_84	Abca3-Mm00550501_m1	22.7321395874023
d21Ctrl_85	Abca3-Mm00550501_m1	22.693696975708
d7Bleo_78	Abca3-Mm00550501_m1	22.2458877563476
d7Bleo_79	Abca3-Mm00550501_m1	22.6739158630371
d7Bleo_80	Abca3-Mm00550501_m1	22.5997352600097
d7Bleo_81	Abca3-Mm00550501_m1	22.3291225433349
d7Bleo_82	Abca3-Mm00550501_m1	23.5516242980957
d7Bleo_83	Abca3-Mm00550501_m1	22.517988204956
d7Ctrl_75	Abca3-Mm00550501_m1	22.4524135589599
d7Ctrl_76	Abca3-Mm00550501_m1	22.2408046722412
d21Bleo_87	Lamp3-Mm00616604_m1	22.3900127410888
d21Bleo_88	Lamp3-Mm00616604_m1	22.4507236480712
d21Bleo_89	Lamp3-Mm00616604_m1	22.4148330688476
d21Bleo_90	Lamp3-Mm00616604_m1	22.4308624267578
d21Bleo_91	Lamp3-Mm00616604_m1	22.3204822540283
d21Bleo_92	Lamp3-Mm00616604_m1	22.7345962524414
d21Ctrl_84	Lamp3-Mm00616604_m1	23.4104576110839
d21Ctrl_85	Lamp3-Mm00616604_m1	23.6002559661865
d7Bleo_78	Lamp3-Mm00616604_m1	22.9113311767578
d7Bleo_79	Lamp3-Mm00616604_m1	22.8502979278564
d7Bleo_80	Lamp3-Mm00616604_m1	22.9593887329101
d7Bleo_81	Lamp3-Mm00616604_m1	22.5161628723144
d7Bleo_82	Lamp3-Mm00616604_m1	24.1988258361816
d7Bleo_83	Lamp3-Mm00616604_m1	22.9928455352783
d7Ctrl_75	Lamp3-Mm00616604_m1	23.1972503662109
d7Ctrl_76	Lamp3-Mm00616604_m1	23.1774883270263
d21Bleo_87	Sftpb-Mm00455678_m1	17.5470123291015
d21Bleo_88	Sftpb-Mm00455678_m1	17.7341804504394
d21Bleo_89	Sftpb-Mm00455678_m1	17.4947242736816
d21Bleo_90	Sftpb-Mm00455678_m1	17.7270164489746
d21Bleo_91	Sftpb-Mm00455678_m1	17.4096374511718
d21Bleo_92	Sftpb-Mm00455678_m1	17.5448703765869
d21Ctrl_84	Sftpb-Mm00455678_m1	18.6036701202392
d21Ctrl_85	Sftpb-Mm00455678_m1	18.7624759674072
d7Bleo_78	Sftpb-Mm00455678_m1	17.999168395996
d7Bleo_79	Sftpb-Mm00455678_m1	18.4188156127929
d7Bleo_80	Sftpb-Mm00455678_m1	17.8252544403076
d7Bleo_81	Sftpb-Mm00455678_m1	17.918342590332
d7Bleo_82	Sftpb-Mm00455678_m1	19.3477478027343
d7Bleo_83	Sftpb-Mm00455678_m1	17.9093799591064
d7Ctrl_75	Sftpb-Mm00455678_m1	18.6074237823486
d7Ctrl_76	Sftpb-Mm00455678_m1	18.2843513488769
d21Bleo_87	Sftpc-Mm00488144_m1	16.0531387329101
d21Bleo_88	Sftpc-Mm00488144_m1	15.714991569519
d21Bleo_89	Sftpc-Mm00488144_m1	16.2528095245361
d21Bleo_90	Sftpc-Mm00488144_m1	16.0707931518554
d21Bleo_91	Sftpc-Mm00488144_m1	15.576171875
d21Bleo_92	Sftpc-Mm00488144_m1	15.9039688110351
d21Ctrl_84	Sftpc-Mm00488144_m1	16.7199401855468
d21Ctrl_85	Sftpc-Mm00488144_m1	17.2947311401367
d7Bleo_78	Sftpc-Mm00488144_m1	16.5933609008789
d7Bleo_79	Sftpc-Mm00488144_m1	16.2390708923339
d7Bleo_80	Sftpc-Mm00488144_m1	16.8833904266357
d7Bleo_81	Sftpc-Mm00488144_m1	16.1445598602294
d7Bleo_82	Sftpc-Mm00488144_m1	17.9588241577148
d7Bleo_83	Sftpc-Mm00488144_m1	16.2354698181152
d7Ctrl_75	Sftpc-Mm00488144_m1	16.3698005676269
d7Ctrl_76	Sftpc-Mm00488144_m1	16.3469314575195
d21Bleo_87	Ager-Mm01134790_g1	18.4638080596923
d21Bleo_88	Ager-Mm01134790_g1	18.9523735046386
d21Bleo_89	Ager-Mm01134790_g1	18.5581455230712
d21Bleo_90	Ager-Mm01134790_g1	18.7497329711914
d21Bleo_91	Ager-Mm01134790_g1	18.4327545166015
d21Bleo_92	Ager-Mm01134790_g1	18.6169719696044
d21Ctrl_84	Ager-Mm01134790_g1	19.6780242919921
d21Ctrl_85	Ager-Mm01134790_g1	19.798921585083
d7Bleo_78	Ager-Mm01134790_g1	19.0255413055419
d7Bleo_79	Ager-Mm01134790_g1	19.1521873474121
d7Bleo_80	Ager-Mm01134790_g1	19.4513492584228
d7Bleo_81	Ager-Mm01134790_g1	18.3603191375732
d7Bleo_82	Ager-Mm01134790_g1	19.8309516906738
d7Bleo_83	Ager-Mm01134790_g1	18.912254333496
d7Ctrl_75	Ager-Mm01134790_g1	19.0838050842285
d7Ctrl_76	Ager-Mm01134790_g1	19.360424041748
d21Bleo_87	Hopx-Mm00558630_m1	19.3721313476562
d21Bleo_88	Hopx-Mm00558630_m1	19.4415550231933
d21Bleo_89	Hopx-Mm00558630_m1	19.5930042266845
d21Bleo_90	Hopx-Mm00558630_m1	19.7568378448486
d21Bleo_91	Hopx-Mm00558630_m1	19.3616409301757
d21Bleo_92	Hopx-Mm00558630_m1	19.6447429656982
d21Ctrl_84	Hopx-Mm00558630_m1	20.3275260925292
d21Ctrl_85	Hopx-Mm00558630_m1	20.1735668182373
d7Bleo_78	Hopx-Mm00558630_m1	19.993574142456
d7Bleo_79	Hopx-Mm00558630_m1	20.0743865966796
d7Bleo_80	Hopx-Mm00558630_m1	20.2651996612548
d7Bleo_81	Hopx-Mm00558630_m1	19.4321899414062
d7Bleo_82	Hopx-Mm00558630_m1	21.0535717010498
d7Bleo_83	Hopx-Mm00558630_m1	20.0296268463134
d7Ctrl_75	Hopx-Mm00558630_m1	19.5313701629638
d7Ctrl_76	Hopx-Mm00558630_m1	19.7738895416259
d21Bleo_87	Tnc-Mm00495662_m1	23.7650318145751
d21Bleo_88	Tnc-Mm00495662_m1	23.6528339385986
d21Bleo_89	Tnc-Mm00495662_m1	22.7222290039062
d21Bleo_90	Tnc-Mm00495662_m1	22.941572189331
d21Bleo_91	Tnc-Mm00495662_m1	23.3527545928955
d21Bleo_92	Tnc-Mm00495662_m1	25.1843070983886
d21Ctrl_84	Tnc-Mm00495662_m1	26.8935356140136
d21Ctrl_85	Tnc-Mm00495662_m1	26.9859752655029
d7Bleo_78	Tnc-Mm00495662_m1	23.2529888153076
d7Bleo_79	Tnc-Mm00495662_m1	23.2865943908691
d7Bleo_80	Tnc-Mm00495662_m1	21.80149269104
d7Bleo_81	Tnc-Mm00495662_m1	23.5075016021728
d7Bleo_82	Tnc-Mm00495662_m1	23.7045021057128
d7Bleo_83	Tnc-Mm00495662_m1	22.9453544616699
d7Ctrl_75	Tnc-Mm00495662_m1	26.3067893981933
d7Ctrl_76	Tnc-Mm00495662_m1	26.1482467651367
d21Bleo_87	Loxl1-Mm01145738_m1	23.2520008087158
d21Bleo_88	Loxl1-Mm01145738_m1	20.814598083496
d21Bleo_89	Loxl1-Mm01145738_m1	21.7307415008544
d21Bleo_90	Loxl1-Mm01145738_m1	21.5980224609375
d21Bleo_91	Loxl1-Mm01145738_m1	22.6293010711669
d21Bleo_92	Loxl1-Mm01145738_m1	21.9222583770751
d21Ctrl_84	Loxl1-Mm01145738_m1	22.8018074035644
d21Ctrl_85	Loxl1-Mm01145738_m1	23.1995449066162
d7Bleo_78	Loxl1-Mm01145738_m1	23.2917671203613
d7Bleo_79	Loxl1-Mm01145738_m1	22.8115081787109
d7Bleo_80	Loxl1-Mm01145738_m1	22.9586448669433
d7Bleo_81	Loxl1-Mm01145738_m1	22.1493339538574
d7Bleo_82	Loxl1-Mm01145738_m1	23.9879283905029
d7Bleo_83	Loxl1-Mm01145738_m1	22.8021640777587
d7Ctrl_75	Loxl1-Mm01145738_m1	22.9056129455566
d7Ctrl_76	Loxl1-Mm01145738_m1	24.2932682037353
d21Bleo_87	Loxl2-Mm00804740_m1	25.1508483886718
d21Bleo_88	Loxl2-Mm00804740_m1	24.6248378753662
d21Bleo_89	Loxl2-Mm00804740_m1	24.3268413543701
d21Bleo_90	Loxl2-Mm00804740_m1	24.9599514007568
d21Bleo_91	Loxl2-Mm00804740_m1	24.9275741577148
d21Bleo_92	Loxl2-Mm00804740_m1	25.453929901123
d21Ctrl_84	Loxl2-Mm00804740_m1	26.1034851074218
d21Ctrl_85	Loxl2-Mm00804740_m1	26.9158210754394
d7Bleo_78	Loxl2-Mm00804740_m1	25.128978729248
d7Bleo_79	Loxl2-Mm00804740_m1	24.7320671081542
d7Bleo_80	Loxl2-Mm00804740_m1	24.6525363922119
d7Bleo_81	Loxl2-Mm00804740_m1	25.33101272583
d7Bleo_82	Loxl2-Mm00804740_m1	25.6613883972167
d7Bleo_83	Loxl2-Mm00804740_m1	24.7802639007568
d7Ctrl_75	Loxl2-Mm00804740_m1	25.9741382598876
d7Ctrl_76	Loxl2-Mm00804740_m1	26.4029808044433
d21Bleo_87	Loxl3-Mm01184865_m1	27.3193550109863
d21Bleo_88	Loxl3-Mm01184865_m1	27.3834743499755
d21Bleo_89	Loxl3-Mm01184865_m1	26.1952877044677
d21Bleo_90	Loxl3-Mm01184865_m1	27.3067646026611
d21Bleo_91	Loxl3-Mm01184865_m1	27.0648708343505
d21Bleo_92	Loxl3-Mm01184865_m1	27.8302307128906
d21Ctrl_84	Loxl3-Mm01184865_m1	27.8306007385253
d21Ctrl_85	Loxl3-Mm01184865_m1	27.6310291290283
d7Bleo_78	Loxl3-Mm01184865_m1	27.6502170562744
d7Bleo_79	Loxl3-Mm01184865_m1	26.5778656005859
d7Bleo_80	Loxl3-Mm01184865_m1	26.468692779541
d7Bleo_81	Loxl3-Mm01184865_m1	26.6717185974121
d7Bleo_82	Loxl3-Mm01184865_m1	28.3977470397949
d7Bleo_83	Loxl3-Mm01184865_m1	27.1959285736083
d7Ctrl_75	Loxl3-Mm01184865_m1	27.7569389343261
d7Ctrl_76	Loxl3-Mm01184865_m1	27.7155799865722
d21Bleo_87	Loxl4-Mm00446385_m1	28.9892711639404
d21Bleo_88	Loxl4-Mm00446385_m1	28.536787033081
d21Bleo_89	Loxl4-Mm00446385_m1	28.1272239685058
d21Bleo_90	Loxl4-Mm00446385_m1	28.926736831665
d21Bleo_91	Loxl4-Mm00446385_m1	28.140417098999
d21Bleo_92	Loxl4-Mm00446385_m1	29.0252571105957
d21Ctrl_84	Loxl4-Mm00446385_m1	29.9756717681884
d21Ctrl_85	Loxl4-Mm00446385_m1	29.9257698059082
d7Bleo_78	Loxl4-Mm00446385_m1	28.741189956665
d7Bleo_79	Loxl4-Mm00446385_m1	28.6292362213134
d7Bleo_80	Loxl4-Mm00446385_m1	28.2743244171142
d7Bleo_81	Loxl4-Mm00446385_m1	28.7448787689208
d7Bleo_82	Loxl4-Mm00446385_m1	28.9736938476562
d7Bleo_83	Loxl4-Mm00446385_m1	28.5464038848876
d7Ctrl_75	Loxl4-Mm00446385_m1	29.2040252685546
d7Ctrl_76	Loxl4-Mm00446385_m1	29.3989715576171
d21Bleo_87	Col1a1-Mm00801666_g1	18.60737991333
d21Bleo_88	Col1a1-Mm00801666_g1	18.8434257507324
d21Bleo_89	Col1a1-Mm00801666_g1	18.5306911468505
d21Bleo_90	Col1a1-Mm00801666_g1	18.3225936889648
d21Bleo_91	Col1a1-Mm00801666_g1	18.7484722137451
d21Bleo_92	Col1a1-Mm00801666_g1	19.5914783477783
d21Ctrl_84	Col1a1-Mm00801666_g1	19.9623508453369
d21Ctrl_85	Col1a1-Mm00801666_g1	20.6219501495361
d7Bleo_78	Col1a1-Mm00801666_g1	18.2615337371826
d7Bleo_79	Col1a1-Mm00801666_g1	17.6738605499267
d7Bleo_80	Col1a1-Mm00801666_g1	17.1434154510498
d7Bleo_81	Col1a1-Mm00801666_g1	18.3580245971679
d7Bleo_82	Col1a1-Mm00801666_g1	17.9640598297119
d7Bleo_83	Col1a1-Mm00801666_g1	18.1024284362792
d7Ctrl_75	Col1a1-Mm00801666_g1	20.1561603546142
d7Ctrl_76	Col1a1-Mm00801666_g1	20.1009788513183
d21Bleo_87	Col3a1-Mm00802300_m1	19.4403362274169
d21Bleo_88	Col3a1-Mm00802300_m1	18.8674144744873
d21Bleo_89	Col3a1-Mm00802300_m1	18.806993484497
d21Bleo_90	Col3a1-Mm00802300_m1	19.2042007446289
d21Bleo_91	Col3a1-Mm00802300_m1	19.6097564697265
d21Bleo_92	Col3a1-Mm00802300_m1	20.2547721862792
d21Ctrl_84	Col3a1-Mm00802300_m1	20.1822891235351
d21Ctrl_85	Col3a1-Mm00802300_m1	20.9870948791503
d7Bleo_78	Col3a1-Mm00802300_m1	19.0448703765869
d7Bleo_79	Col3a1-Mm00802300_m1	19.5091819763183
d7Bleo_80	Col3a1-Mm00802300_m1	18.4298515319824
d7Bleo_81	Col3a1-Mm00802300_m1	19.0859565734863
d7Bleo_82	Col3a1-Mm00802300_m1	19.7255992889404
d7Bleo_83	Col3a1-Mm00802300_m1	18.8765888214111
d7Ctrl_75	Col3a1-Mm00802300_m1	20.7111625671386
d7Ctrl_76	Col3a1-Mm00802300_m1	20.735969543457
d21Bleo_87	Fn1-Mm01256744_m1	20.060375213623
d21Bleo_88	Fn1-Mm01256744_m1	19.8746585845947
d21Bleo_89	Fn1-Mm01256744_m1	19.0629215240478
d21Bleo_90	Fn1-Mm01256744_m1	19.6131210327148
d21Bleo_91	Fn1-Mm01256744_m1	19.6633853912353
d21Bleo_92	Fn1-Mm01256744_m1	20.9265155792236
d21Ctrl_84	Fn1-Mm01256744_m1	22.1051807403564
d21Ctrl_85	Fn1-Mm01256744_m1	22.3646697998046
d7Bleo_78	Fn1-Mm01256744_m1	19.4696235656738
d7Bleo_79	Fn1-Mm01256744_m1	19.4334182739257
d7Bleo_80	Fn1-Mm01256744_m1	18.4070262908935
d7Bleo_81	Fn1-Mm01256744_m1	20.1046600341796
d7Bleo_82	Fn1-Mm01256744_m1	19.7884578704833
d7Bleo_83	Fn1-Mm01256744_m1	19.5659866333007
d7Ctrl_75	Fn1-Mm01256744_m1	21.9714965820312
d7Ctrl_76	Fn1-Mm01256744_m1	22.0509719848632
d21Bleo_87	Cdkn2a-Mm00494449_m1	27.9483890533447
d21Bleo_88	Cdkn2a-Mm00494449_m1	27.4048080444335
d21Bleo_89	Cdkn2a-Mm00494449_m1	26.6568641662597
d21Bleo_90	Cdkn2a-Mm00494449_m1	27.071325302124
d21Bleo_91	Cdkn2a-Mm00494449_m1	27.2666912078857
d21Bleo_92	Cdkn2a-Mm00494449_m1	28.6099910736083
d21Ctrl_84	Cdkn2a-Mm00494449_m1	28.7096157073974
d21Ctrl_85	Cdkn2a-Mm00494449_m1	29.517141342163
d7Bleo_78	Cdkn2a-Mm00494449_m1	28.3686904907226
d7Bleo_79	Cdkn2a-Mm00494449_m1	27.9552421569824
d7Bleo_80	Cdkn2a-Mm00494449_m1	27.3074569702148
d7Bleo_81	Cdkn2a-Mm00494449_m1	28.3667182922363
d7Bleo_82	Cdkn2a-Mm00494449_m1	28.9786357879638
d7Bleo_83	Cdkn2a-Mm00494449_m1	28.3473491668701
d7Ctrl_75	Cdkn2a-Mm00494449_m1	29.3988647460937
d7Ctrl_76	Cdkn2a-Mm00494449_m1	30.2243309020996
d21Bleo_87	4930567H12Rik;Cdkn1a-Mm04205640_g1	21.7067489624023
d21Bleo_88	4930567H12Rik;Cdkn1a-Mm04205640_g1	21.7315483093261
d21Bleo_89	4930567H12Rik;Cdkn1a-Mm04205640_g1	21.3674907684326
d21Bleo_90	4930567H12Rik;Cdkn1a-Mm04205640_g1	21.6525993347167
d21Bleo_91	4930567H12Rik;Cdkn1a-Mm04205640_g1	21.5225582122802
d21Bleo_92	4930567H12Rik;Cdkn1a-Mm04205640_g1	22.4409370422363
d21Ctrl_84	4930567H12Rik;Cdkn1a-Mm04205640_g1	24.1816349029541
d21Ctrl_85	4930567H12Rik;Cdkn1a-Mm04205640_g1	23.7928161621093
d7Bleo_78	4930567H12Rik;Cdkn1a-Mm04205640_g1	21.7547607421875
d7Bleo_79	4930567H12Rik;Cdkn1a-Mm04205640_g1	22.0639381408691
d7Bleo_80	4930567H12Rik;Cdkn1a-Mm04205640_g1	21.1132946014404
d7Bleo_81	4930567H12Rik;Cdkn1a-Mm04205640_g1	21.1565246582031
d7Bleo_82	4930567H12Rik;Cdkn1a-Mm04205640_g1	22.9551982879638
d7Bleo_83	4930567H12Rik;Cdkn1a-Mm04205640_g1	21.7839832305908
d7Ctrl_75	4930567H12Rik;Cdkn1a-Mm04205640_g1	23.9515075683593
d7Ctrl_76	4930567H12Rik;Cdkn1a-Mm04205640_g1	24.4700355529785
d21Bleo_87	B2m-Mm00437762_m1	18.943208694458
d21Bleo_88	B2m-Mm00437762_m1	18.8492603302001
d21Bleo_89	B2m-Mm00437762_m1	18.7334632873535
d21Bleo_90	B2m-Mm00437762_m1	19.2808094024658
d21Bleo_91	B2m-Mm00437762_m1	18.7164897918701
d21Bleo_92	B2m-Mm00437762_m1	19.2791862487792
d21Ctrl_84	B2m-Mm00437762_m1	20.0995864868164
d21Ctrl_85	B2m-Mm00437762_m1	20.061767578125
d7Bleo_78	B2m-Mm00437762_m1	19.0811138153076
d7Bleo_79	B2m-Mm00437762_m1	18.8848075866699
d7Bleo_80	B2m-Mm00437762_m1	18.6575317382812
d7Bleo_81	B2m-Mm00437762_m1	18.7585582733154
d7Bleo_82	B2m-Mm00437762_m1	19.4766521453857
d7Bleo_83	B2m-Mm00437762_m1	18.4600811004638
d7Ctrl_75	B2m-Mm00437762_m1	19.9715862274169
d7Ctrl_76	B2m-Mm00437762_m1	19.1222553253173
d21Bleo_87	Gapdh-Mm99999915_g1	20.514497756958
d21Bleo_88	Gapdh-Mm99999915_g1	20.1978931427001
d21Bleo_89	Gapdh-Mm99999915_g1	19.8315238952636
d21Bleo_90	Gapdh-Mm99999915_g1	19.9962158203125
d21Bleo_91	Gapdh-Mm99999915_g1	19.9912357330322
d21Bleo_92	Gapdh-Mm99999915_g1	20.1463203430175
d21Ctrl_84	Gapdh-Mm99999915_g1	21.4103050231933
d21Ctrl_85	Gapdh-Mm99999915_g1	21.266803741455
d7Bleo_78	Gapdh-Mm99999915_g1	19.975751876831
d7Bleo_79	Gapdh-Mm99999915_g1	19.978853225708
d7Bleo_80	Gapdh-Mm99999915_g1	19.386339187622
d7Bleo_81	Gapdh-Mm99999915_g1	20.1385154724121
d7Bleo_82	Gapdh-Mm99999915_g1	21.1224269866943
d7Bleo_83	Gapdh-Mm99999915_g1	19.7319908142089
d7Ctrl_75	Gapdh-Mm99999915_g1	20.846170425415
d7Ctrl_76	Gapdh-Mm99999915_g1	21.2979412078857
d21Bleo_87	Ppia-Mm02342430_g1	20.1843605041503
d21Bleo_88	Ppia-Mm02342430_g1	20.4086399078369
d21Bleo_89	Ppia-Mm02342430_g1	20.1692218780517
d21Bleo_90	Ppia-Mm02342430_g1	20.4713249206542
d21Bleo_91	Ppia-Mm02342430_g1	20.42236328125
d21Bleo_92	Ppia-Mm02342430_g1	20.7137203216552
d21Ctrl_84	Ppia-Mm02342430_g1	20.9223499298095
d21Ctrl_85	Ppia-Mm02342430_g1	21.4396724700927
d7Bleo_78	Ppia-Mm02342430_g1	21.0183410644531
d7Bleo_79	Ppia-Mm02342430_g1	20.691328048706
d7Bleo_80	Ppia-Mm02342430_g1	20.5248718261718
d7Bleo_81	Ppia-Mm02342430_g1	20.6528015136718
d7Bleo_82	Ppia-Mm02342430_g1	22.0669708251953
d7Bleo_83	Ppia-Mm02342430_g1	20.4306621551513
d7Ctrl_75	Ppia-Mm02342430_g1	21.4539146423339
d7Ctrl_76	Ppia-Mm02342430_g1	21.8347873687744
d21Bleo_87	Hprt-Mm03024075_m1	24.9577960968017
d21Bleo_88	Hprt-Mm03024075_m1	24.9247608184814
d21Bleo_89	Hprt-Mm03024075_m1	24.3726692199707
d21Bleo_90	Hprt-Mm03024075_m1	24.560110092163
d21Bleo_91	Hprt-Mm03024075_m1	23.9955291748046
d21Bleo_92	Hprt-Mm03024075_m1	24.6030311584472
d21Ctrl_84	Hprt-Mm03024075_m1	25.8600330352783
d21Ctrl_85	Hprt-Mm03024075_m1	25.5718841552734
d7Bleo_78	Hprt-Mm03024075_m1	24.6801319122314
d7Bleo_79	Hprt-Mm03024075_m1	24.558292388916
d7Bleo_80	Hprt-Mm03024075_m1	24.8204727172851
d7Bleo_81	Hprt-Mm03024075_m1	24.9286785125732
d7Bleo_82	Hprt-Mm03024075_m1	25.3319187164306
d7Bleo_83	Hprt-Mm03024075_m1	24.6695613861083
d7Ctrl_75	Hprt-Mm03024075_m1	25.1095542907714
d7Ctrl_76	Hprt-Mm03024075_m1	25.7783317565917
d21Bleo_87	Sdha-Mm01352366_m1	23.2051525115966
d21Bleo_88	Sdha-Mm01352366_m1	23.4298992156982
d21Bleo_89	Sdha-Mm01352366_m1	22.9883880615234
d21Bleo_90	Sdha-Mm01352366_m1	23.1089725494384
d21Bleo_91	Sdha-Mm01352366_m1	22.980016708374
d21Bleo_92	Sdha-Mm01352366_m1	23.345848083496
d21Ctrl_84	Sdha-Mm01352366_m1	23.6694564819335
d21Ctrl_85	Sdha-Mm01352366_m1	23.9879741668701
d7Bleo_78	Sdha-Mm01352366_m1	23.9912052154541
d7Bleo_79	Sdha-Mm01352366_m1	23.7466659545898
d7Bleo_80	Sdha-Mm01352366_m1	23.7555389404296
d7Bleo_81	Sdha-Mm01352366_m1	23.6229953765869
d7Bleo_82	Sdha-Mm01352366_m1	24.3870506286621
d7Bleo_83	Sdha-Mm01352366_m1	23.3286457061767
d7Ctrl_75	Sdha-Mm01352366_m1	23.8541412353515
d7Ctrl_76	Sdha-Mm01352366_m1	24.2373275756835

## Sheet: Time course_qPCR
plate7_vehicle d7	Aqp5-Mm00437578_m1	20.0569496154785
plate7_vehicle d28	Aqp5-Mm00437578_m1	21.3747501373291
plate7_vehicle d21	Aqp5-Mm00437578_m1	20.1464595794678
plate7_vehicle d14	Aqp5-Mm00437578_m1	21.0949516296387
plate7_bleo d7	Aqp5-Mm00437578_m1	20.1947765350342
plate7_bleo d28	Aqp5-Mm00437578_m1	20.6261463165283
plate7_bleo d21	Aqp5-Mm00437578_m1	20.8480758666992
plate7_bleo d14	Aqp5-Mm00437578_m1	20.188346862793
plate6_vehicle d7	Aqp5-Mm00437578_m1	19.8582305908203
plate6_vehicle d28	Aqp5-Mm00437578_m1	21.2906227111816
plate6_vehicle d21	Aqp5-Mm00437578_m1	20.6328182220458
plate6_vehicle d14	Aqp5-Mm00437578_m1	20.6462917327881
plate6_bleo d7	Aqp5-Mm00437578_m1	20.494255065918
plate6_bleo d28	Aqp5-Mm00437578_m1	20.597053527832
plate6_bleo d21	Aqp5-Mm00437578_m1	20.4963321685791
plate6_bleo d14	Aqp5-Mm00437578_m1	20.3080463409424
plate5_vehicle d7	Aqp5-Mm00437578_m1	20.0757026672363
plate5_vehicle d28	Aqp5-Mm00437578_m1	19.380428314209
plate5_vehicle d21	Aqp5-Mm00437578_m1	20.2631301879883
plate5_vehicle d14	Aqp5-Mm00437578_m1	21.0076122283936
plate5_bleo d7	Aqp5-Mm00437578_m1	20.3919849395752
plate5_bleo d28	Aqp5-Mm00437578_m1	21.2613620758057
plate5_bleo d21	Aqp5-Mm00437578_m1	20.9094753265381
plate5_bleo d14	Aqp5-Mm00437578_m1	20.2314109802246
plate4_vehicle d7	Aqp5-Mm00437578_m1	20.8460845947266
plate4_vehicle d28	Aqp5-Mm00437578_m1	20.951602935791
plate4_vehicle d21	Aqp5-Mm00437578_m1	20.4240093231201
plate4_vehicle d14	Aqp5-Mm00437578_m1	20.5684490203857
plate4_bleo d7	Aqp5-Mm00437578_m1	20.7767677307129
plate4_bleo d28	Aqp5-Mm00437578_m1	20.6557922363281
plate4_bleo d21	Aqp5-Mm00437578_m1	20.7564315795898
plate4_bleo d14	Aqp5-Mm00437578_m1	20.3449726104736
plate3_vehicle d7	Aqp5-Mm00437578_m1	21.3600006103516
plate3_vehicle d28	Aqp5-Mm00437578_m1	20.7186889648438
plate3_vehicle d21	Aqp5-Mm00437578_m1	20.6462535858154
plate3_vehicle d14	Aqp5-Mm00437578_m1	20.4426021575928
plate3_bleo d7	Aqp5-Mm00437578_m1	20.4685764312744
plate3_bleo d28	Aqp5-Mm00437578_m1	20.1223201751708
plate3_bleo d21	Aqp5-Mm00437578_m1	21.4455280303955
plate3_bleo d14	Aqp5-Mm00437578_m1	20.3709030151367
plate2_vehicle d7	Aqp5-Mm00437578_m1	21.1971969604492
plate2_vehicle d28	Aqp5-Mm00437578_m1	20.6228275299072
plate2_vehicle d21	Aqp5-Mm00437578_m1	20.754566192627
plate2_vehicle d14	Aqp5-Mm00437578_m1	20.6174831390381
plate2_bleo d7	Aqp5-Mm00437578_m1	20.1361865997314
plate2_bleo d28	Aqp5-Mm00437578_m1	20.9356689453125
plate2_bleo d21	Aqp5-Mm00437578_m1	20.4287509918213
plate2_bleo d14	Aqp5-Mm00437578_m1	20.6489238739014
plate1_vehicle d7	Aqp5-Mm00437578_m1	19.5365180969238
plate1_vehicle d28	Aqp5-Mm00437578_m1	20.1261501312256
plate1_vehicle d21	Aqp5-Mm00437578_m1	20.2269496917725
plate1_vehicle d14	Aqp5-Mm00437578_m1	21.5442333221436
plate1_bleo d7	Aqp5-Mm00437578_m1	19.3037261962891
plate1_bleo d28	Aqp5-Mm00437578_m1	19.825325012207
plate1_bleo d21	Aqp5-Mm00437578_m1	21.0459403991699
plate1_bleo d14	Aqp5-Mm00437578_m1	18.5746726989746
plate7_vehicle d7	Abca3-Mm00550501_m1	21.8749980926514
plate7_vehicle d28	Abca3-Mm00550501_m1	21.9170932769775
plate7_vehicle d21	Abca3-Mm00550501_m1	21.7013626098633
plate7_vehicle d14	Abca3-Mm00550501_m1	22.1567077636719
plate7_bleo d7	Abca3-Mm00550501_m1	22.3675003051758
plate7_bleo d28	Abca3-Mm00550501_m1	21.4185352325439
plate7_bleo d21	Abca3-Mm00550501_m1	21.761890411377
plate7_bleo d14	Abca3-Mm00550501_m1	21.5719509124756
plate6_vehicle d7	Abca3-Mm00550501_m1	21.3611106872559
plate6_vehicle d28	Abca3-Mm00550501_m1	21.8311195373535
plate6_vehicle d21	Abca3-Mm00550501_m1	21.3307285308838
plate6_vehicle d14	Abca3-Mm00550501_m1	21.558874130249
plate6_bleo d7	Abca3-Mm00550501_m1	21.9694919586182
plate6_bleo d28	Abca3-Mm00550501_m1	21.4014987945557
plate6_bleo d21	Abca3-Mm00550501_m1	21.0480365753174
plate6_bleo d14	Abca3-Mm00550501_m1	21.7930221557617
plate5_vehicle d7	Abca3-Mm00550501_m1	22.0767860412598
plate5_vehicle d28	Abca3-Mm00550501_m1	21.6093769073486
plate5_vehicle d21	Abca3-Mm00550501_m1	21.7137451171875
plate5_vehicle d14	Abca3-Mm00550501_m1	21.8553371429443
plate5_bleo d7	Abca3-Mm00550501_m1	21.883451461792
plate5_bleo d28	Abca3-Mm00550501_m1	21.8590145111083
plate5_bleo d21	Abca3-Mm00550501_m1	21.1460647583008
plate5_bleo d14	Abca3-Mm00550501_m1	21.7320022583008
plate4_vehicle d7	Abca3-Mm00550501_m1	22.0270938873291
plate4_vehicle d28	Abca3-Mm00550501_m1	22.0621299743652
plate4_vehicle d21	Abca3-Mm00550501_m1	21.3710250854492
plate4_vehicle d14	Abca3-Mm00550501_m1	21.9845733642578
plate4_bleo d7	Abca3-Mm00550501_m1	21.7309799194336
plate4_bleo d28	Abca3-Mm00550501_m1	21.260778427124
plate4_bleo d21	Abca3-Mm00550501_m1	20.7235984802246
plate4_bleo d14	Abca3-Mm00550501_m1	21.0856513977051
plate3_vehicle d7	Abca3-Mm00550501_m1	21.8435230255127
plate3_vehicle d28	Abca3-Mm00550501_m1	21.7007007598877
plate3_vehicle d21	Abca3-Mm00550501_m1	21.4398345947266
plate3_vehicle d14	Abca3-Mm00550501_m1	22.0886116027832
plate3_bleo d7	Abca3-Mm00550501_m1	22.8925800323486
plate3_bleo d28	Abca3-Mm00550501_m1	21.2704830169678
plate3_bleo d21	Abca3-Mm00550501_m1	21.2669544219971
plate3_bleo d14	Abca3-Mm00550501_m1	21.4031543731689
plate2_vehicle d7	Abca3-Mm00550501_m1	22.1047420501708
plate2_vehicle d28	Abca3-Mm00550501_m1	21.6191253662109
plate2_vehicle d21	Abca3-Mm00550501_m1	21.4686584472656
plate2_vehicle d14	Abca3-Mm00550501_m1	21.6964702606201
plate2_bleo d7	Abca3-Mm00550501_m1	21.8871250152588
plate2_bleo d28	Abca3-Mm00550501_m1	21.2295913696289
plate2_bleo d21	Abca3-Mm00550501_m1	21.3015365600586
plate2_bleo d14	Abca3-Mm00550501_m1	21.5584583282471
plate1_vehicle d7	Abca3-Mm00550501_m1	21.9631309509277
plate1_vehicle d28	Abca3-Mm00550501_m1	21.4513092041016
plate1_vehicle d21	Abca3-Mm00550501_m1	21.9359264373779
plate1_vehicle d14	Abca3-Mm00550501_m1	22.0582733154297
plate1_bleo d7	Abca3-Mm00550501_m1	20.3496742248535
plate1_bleo d28	Abca3-Mm00550501_m1	20.8981170654297
plate1_bleo d21	Abca3-Mm00550501_m1	21.4558582305908
plate1_bleo d14	Abca3-Mm00550501_m1	20.2183132171631
plate7_vehicle d7	Lamp3-Mm00616604_m1	21.9696426391602
plate7_vehicle d28	Lamp3-Mm00616604_m1	22.2965450286865
plate7_vehicle d21	Lamp3-Mm00616604_m1	22.3872680664062
plate7_vehicle d14	Lamp3-Mm00616604_m1	22.3138275146484
plate7_bleo d7	Lamp3-Mm00616604_m1	23.0076694488525
plate7_bleo d28	Lamp3-Mm00616604_m1	22.0801601409912
plate7_bleo d21	Lamp3-Mm00616604_m1	22.5304870605469
plate7_bleo d14	Lamp3-Mm00616604_m1	22.0545959472656
plate6_vehicle d7	Lamp3-Mm00616604_m1	22.2389335632324
plate6_vehicle d28	Lamp3-Mm00616604_m1	22.7588958740234
plate6_vehicle d21	Lamp3-Mm00616604_m1	22.4361972808838
plate6_vehicle d14	Lamp3-Mm00616604_m1	22.2911682128906
plate6_bleo d7	Lamp3-Mm00616604_m1	23.2756328582764
plate6_bleo d28	Lamp3-Mm00616604_m1	21.8298797607422
plate6_bleo d21	Lamp3-Mm00616604_m1	21.994270324707
plate6_bleo d14	Lamp3-Mm00616604_m1	22.5714073181152
plate5_vehicle d7	Lamp3-Mm00616604_m1	22.8282279968262
plate5_vehicle d28	Lamp3-Mm00616604_m1	22.3348541259766
plate5_vehicle d21	Lamp3-Mm00616604_m1	22.1398277282715
plate5_vehicle d14	Lamp3-Mm00616604_m1	21.9698295593262
plate5_bleo d7	Lamp3-Mm00616604_m1	22.4947280883789
plate5_bleo d28	Lamp3-Mm00616604_m1	22.1809425354004
plate5_bleo d21	Lamp3-Mm00616604_m1	22.2704029083252
plate5_bleo d14	Lamp3-Mm00616604_m1	22.2851791381836
plate4_vehicle d7	Lamp3-Mm00616604_m1	22.294958114624
plate4_vehicle d28	Lamp3-Mm00616604_m1	22.3529319763184
plate4_vehicle d21	Lamp3-Mm00616604_m1	21.9157066345215
plate4_vehicle d14	Lamp3-Mm00616604_m1	21.849573135376
plate4_bleo d7	Lamp3-Mm00616604_m1	21.970043182373
plate4_bleo d28	Lamp3-Mm00616604_m1	21.9671649932861
plate4_bleo d21	Lamp3-Mm00616604_m1	22.6801452636719
plate4_bleo d14	Lamp3-Mm00616604_m1	21.9137268066406
plate3_vehicle d7	Lamp3-Mm00616604_m1	22.4064121246338
plate3_vehicle d28	Lamp3-Mm00616604_m1	22.4721050262451
plate3_vehicle d21	Lamp3-Mm00616604_m1	22.4240779876708
plate3_vehicle d14	Lamp3-Mm00616604_m1	22.7216453552246
plate3_bleo d7	Lamp3-Mm00616604_m1	22.4935073852539
plate3_bleo d28	Lamp3-Mm00616604_m1	21.7478923797607
plate3_bleo d21	Lamp3-Mm00616604_m1	22.53102684021
plate3_bleo d14	Lamp3-Mm00616604_m1	22.6041450500488
plate2_vehicle d7	Lamp3-Mm00616604_m1	22.6934852600098
plate2_vehicle d28	Lamp3-Mm00616604_m1	22.1933975219727
plate2_vehicle d21	Lamp3-Mm00616604_m1	22.3198108673096
plate2_vehicle d14	Lamp3-Mm00616604_m1	22.0898571014404
plate2_bleo d7	Lamp3-Mm00616604_m1	22.7357749938965
plate2_bleo d28	Lamp3-Mm00616604_m1	22.2362022399902
plate2_bleo d21	Lamp3-Mm00616604_m1	22.1474208831787
plate2_bleo d14	Lamp3-Mm00616604_m1	22.5392093658447
plate1_vehicle d7	Lamp3-Mm00616604_m1	22.0708560943604
plate1_vehicle d28	Lamp3-Mm00616604_m1	21.0955505371094
plate1_vehicle d21	Lamp3-Mm00616604_m1	22.2306270599365
plate1_vehicle d14	Lamp3-Mm00616604_m1	22.8729248046875
plate1_bleo d7	Lamp3-Mm00616604_m1	22.1764907836914
plate1_bleo d28	Lamp3-Mm00616604_m1	21.6176300048828
plate1_bleo d21	Lamp3-Mm00616604_m1	22.3191432952881
plate1_bleo d14	Lamp3-Mm00616604_m1	22.756067276001
plate7_vehicle d7	Sftpb-Mm00455678_m1	17.1661510467529
plate7_vehicle d28	Sftpb-Mm00455678_m1	17.317850112915
plate7_vehicle d21	Sftpb-Mm00455678_m1	17.2548179626465
plate7_vehicle d14	Sftpb-Mm00455678_m1	17.5008945465088
plate7_bleo d7	Sftpb-Mm00455678_m1	18.0863647460938
plate7_bleo d28	Sftpb-Mm00455678_m1	17.0299987792969
plate7_bleo d21	Sftpb-Mm00455678_m1	17.306755065918
plate7_bleo d14	Sftpb-Mm00455678_m1	17.3882427215576
plate6_vehicle d7	Sftpb-Mm00455678_m1	17.2315578460693
plate6_vehicle d28	Sftpb-Mm00455678_m1	17.7551155090332
plate6_vehicle d21	Sftpb-Mm00455678_m1	17.5264644622803
plate6_vehicle d14	Sftpb-Mm00455678_m1	17.5614547729492
plate6_bleo d7	Sftpb-Mm00455678_m1	18.0895576477051
plate6_bleo d28	Sftpb-Mm00455678_m1	17.1466903686523
plate6_bleo d21	Sftpb-Mm00455678_m1	17.0868263244629
plate6_bleo d14	Sftpb-Mm00455678_m1	18.0802917480469
plate5_vehicle d7	Sftpb-Mm00455678_m1	17.8448696136475
plate5_vehicle d28	Sftpb-Mm00455678_m1	17.171365737915
plate5_vehicle d21	Sftpb-Mm00455678_m1	17.1734046936035
plate5_vehicle d14	Sftpb-Mm00455678_m1	17.8954734802246
plate5_bleo d7	Sftpb-Mm00455678_m1	17.6023540496826
plate5_bleo d28	Sftpb-Mm00455678_m1	17.2107677459717
plate5_bleo d21	Sftpb-Mm00455678_m1	17.2137775421143
plate5_bleo d14	Sftpb-Mm00455678_m1	17.6747303009033
plate4_vehicle d7	Sftpb-Mm00455678_m1	17.6178321838379
plate4_vehicle d28	Sftpb-Mm00455678_m1	16.9550113677979
plate4_vehicle d21	Sftpb-Mm00455678_m1	17.5599479675293
plate4_vehicle d14	Sftpb-Mm00455678_m1	17.8830585479736
plate4_bleo d7	Sftpb-Mm00455678_m1	17.6189975738525
plate4_bleo d28	Sftpb-Mm00455678_m1	16.6038246154785
plate4_bleo d21	Sftpb-Mm00455678_m1	16.8531475067139
plate4_bleo d14	Sftpb-Mm00455678_m1	18.0640964508057
plate3_vehicle d7	Sftpb-Mm00455678_m1	18.1529083251953
plate3_vehicle d28	Sftpb-Mm00455678_m1	16.8245048522949
plate3_vehicle d21	Sftpb-Mm00455678_m1	17.5499248504639
plate3_vehicle d14	Sftpb-Mm00455678_m1	17.4882545471191
plate3_bleo d7	Sftpb-Mm00455678_m1	18.5435237884521
plate3_bleo d28	Sftpb-Mm00455678_m1	16.6774158477783
plate3_bleo d21	Sftpb-Mm00455678_m1	17.3526840209961
plate3_bleo d14	Sftpb-Mm00455678_m1	17.9952659606934
plate2_vehicle d7	Sftpb-Mm00455678_m1	17.7621612548828
plate2_vehicle d28	Sftpb-Mm00455678_m1	17.2303409576416
plate2_vehicle d21	Sftpb-Mm00455678_m1	17.3481616973877
plate2_vehicle d14	Sftpb-Mm00455678_m1	17.2726535797119
plate2_bleo d7	Sftpb-Mm00455678_m1	17.4297847747803
plate2_bleo d28	Sftpb-Mm00455678_m1	16.978178024292
plate2_bleo d21	Sftpb-Mm00455678_m1	17.2091846466064
plate2_bleo d14	Sftpb-Mm00455678_m1	17.6663837432861
plate1_vehicle d7	Sftpb-Mm00455678_m1	17.4123249053955
plate1_vehicle d28	Sftpb-Mm00455678_m1	17.3829593658447
plate1_vehicle d21	Sftpb-Mm00455678_m1	17.2896499633789
plate1_vehicle d14	Sftpb-Mm00455678_m1	17.7941398620605
plate1_bleo d7	Sftpb-Mm00455678_m1	17.7528057098389
plate1_bleo d28	Sftpb-Mm00455678_m1	16.9525775909424
plate1_bleo d21	Sftpb-Mm00455678_m1	17.305233001709
plate1_bleo d14	Sftpb-Mm00455678_m1	17.256233215332
plate7_vehicle d7	Sftpc-Mm00488144_m1	15.2608156204224
plate7_vehicle d28	Sftpc-Mm00488144_m1	15.3093109130859
plate7_vehicle d21	Sftpc-Mm00488144_m1	15.2830209732056
plate7_vehicle d14	Sftpc-Mm00488144_m1	15.4360237121582
plate7_bleo d7	Sftpc-Mm00488144_m1	15.8671407699585
plate7_bleo d28	Sftpc-Mm00488144_m1	15.2120704650879
plate7_bleo d21	Sftpc-Mm00488144_m1	15.738260269165
plate7_bleo d14	Sftpc-Mm00488144_m1	15.3194227218628
plate6_vehicle d7	Sftpc-Mm00488144_m1	15.4060106277466
plate6_vehicle d28	Sftpc-Mm00488144_m1	15.7738237380981
plate6_vehicle d21	Sftpc-Mm00488144_m1	15.5813684463501
plate6_vehicle d14	Sftpc-Mm00488144_m1	15.6664953231812
plate6_bleo d7	Sftpc-Mm00488144_m1	16.7797508239746
plate6_bleo d28	Sftpc-Mm00488144_m1	15.0485782623291
plate6_bleo d21	Sftpc-Mm00488144_m1	15.0934133529663
plate6_bleo d14	Sftpc-Mm00488144_m1	16.0471038818359
plate5_vehicle d7	Sftpc-Mm00488144_m1	15.9086589813232
plate5_vehicle d28	Sftpc-Mm00488144_m1	14.6405925750732
plate5_vehicle d21	Sftpc-Mm00488144_m1	15.1509552001953
plate5_vehicle d14	Sftpc-Mm00488144_m1	15.907395362854
plate5_bleo d7	Sftpc-Mm00488144_m1	16.1597766876221
plate5_bleo d28	Sftpc-Mm00488144_m1	15.01819896698
plate5_bleo d21	Sftpc-Mm00488144_m1	14.6859912872314
plate5_bleo d14	Sftpc-Mm00488144_m1	15.349419593811
plate4_vehicle d7	Sftpc-Mm00488144_m1	16.3546772003174
plate4_vehicle d28	Sftpc-Mm00488144_m1	14.9853487014771
plate4_vehicle d21	Sftpc-Mm00488144_m1	15.3490028381348
plate4_vehicle d14	Sftpc-Mm00488144_m1	16.0719013214111
plate4_bleo d7	Sftpc-Mm00488144_m1	16.4173183441162
plate4_bleo d28	Sftpc-Mm00488144_m1	14.7281255722046
plate4_bleo d21	Sftpc-Mm00488144_m1	14.9884595870972
plate4_bleo d14	Sftpc-Mm00488144_m1	16.1282367706299
plate3_vehicle d7	Sftpc-Mm00488144_m1	16.1705474853516
plate3_vehicle d28	Sftpc-Mm00488144_m1	14.7460355758666
plate3_vehicle d21	Sftpc-Mm00488144_m1	15.0742988586426
plate3_vehicle d14	Sftpc-Mm00488144_m1	15.5878267288208
plate3_bleo d7	Sftpc-Mm00488144_m1	16.8569679260254
plate3_bleo d28	Sftpc-Mm00488144_m1	14.5511894226074
plate3_bleo d21	Sftpc-Mm00488144_m1	15.0883598327637
plate3_bleo d14	Sftpc-Mm00488144_m1	15.7324485778809
plate2_vehicle d7	Sftpc-Mm00488144_m1	15.7409620285034
plate2_vehicle d28	Sftpc-Mm00488144_m1	14.9760370254517
plate2_vehicle d21	Sftpc-Mm00488144_m1	14.9996061325073
plate2_vehicle d14	Sftpc-Mm00488144_m1	14.9608154296875
plate2_bleo d7	Sftpc-Mm00488144_m1	15.4805116653442
plate2_bleo d28	Sftpc-Mm00488144_m1	14.6467723846436
plate2_bleo d21	Sftpc-Mm00488144_m1	14.8308334350586
plate2_bleo d14	Sftpc-Mm00488144_m1	15.527153968811
plate1_vehicle d7	Sftpc-Mm00488144_m1	15.2797908782959
plate1_vehicle d28	Sftpc-Mm00488144_m1	14.9291896820068
plate1_vehicle d21	Sftpc-Mm00488144_m1	15.015908241272
plate1_vehicle d14	Sftpc-Mm00488144_m1	15.4729928970337
plate1_bleo d7	Sftpc-Mm00488144_m1	15.4190425872803
plate1_bleo d28	Sftpc-Mm00488144_m1	13.9582509994507
plate1_bleo d21	Sftpc-Mm00488144_m1	14.9428434371948
plate1_bleo d14	Sftpc-Mm00488144_m1	15.2038831710815
plate7_vehicle d7	Ager-Mm01134790_g1	18.2758884429932
plate7_vehicle d28	Ager-Mm01134790_g1	18.8170261383057
plate7_vehicle d21	Ager-Mm01134790_g1	18.5103130340576
plate7_vehicle d14	Ager-Mm01134790_g1	18.8308277130127
plate7_bleo d7	Ager-Mm01134790_g1	19.2215728759766
plate7_bleo d28	Ager-Mm01134790_g1	18.7339992523193
plate7_bleo d21	Ager-Mm01134790_g1	19.2408542633057
plate7_bleo d14	Ager-Mm01134790_g1	18.4394855499268
plate6_vehicle d7	Ager-Mm01134790_g1	18.4952487945557
plate6_vehicle d28	Ager-Mm01134790_g1	19.1405239105225
plate6_vehicle d21	Ager-Mm01134790_g1	18.5061683654785
plate6_vehicle d14	Ager-Mm01134790_g1	18.472484588623
plate6_bleo d7	Ager-Mm01134790_g1	18.9775714874268
plate6_bleo d28	Ager-Mm01134790_g1	18.0773429870605
plate6_bleo d21	Ager-Mm01134790_g1	18.8280773162842
plate6_bleo d14	Ager-Mm01134790_g1	18.5940780639648
plate5_vehicle d7	Ager-Mm01134790_g1	18.7360992431641
plate5_vehicle d28	Ager-Mm01134790_g1	18.7289447784424
plate5_vehicle d21	Ager-Mm01134790_g1	18.0674667358398
plate5_vehicle d14	Ager-Mm01134790_g1	18.1591053009033
plate5_bleo d7	Ager-Mm01134790_g1	18.8090343475342
plate5_bleo d28	Ager-Mm01134790_g1	18.31862449646
plate5_bleo d21	Ager-Mm01134790_g1	18.9170627593994
plate5_bleo d14	Ager-Mm01134790_g1	18.4587631225586
plate4_vehicle d7	Ager-Mm01134790_g1	18.6599216461182
plate4_vehicle d28	Ager-Mm01134790_g1	18.6391353607178
plate4_vehicle d21	Ager-Mm01134790_g1	19.0546283721924
plate4_vehicle d14	Ager-Mm01134790_g1	18.356258392334
plate4_bleo d7	Ager-Mm01134790_g1	17.8704624176025
plate4_bleo d28	Ager-Mm01134790_g1	18.5271644592285
plate4_bleo d21	Ager-Mm01134790_g1	19.1665458679199
plate4_bleo d14	Ager-Mm01134790_g1	18.235803604126
plate3_vehicle d7	Ager-Mm01134790_g1	18.3882579803467
plate3_vehicle d28	Ager-Mm01134790_g1	18.382251739502
plate3_vehicle d21	Ager-Mm01134790_g1	18.1841983795166
plate3_vehicle d14	Ager-Mm01134790_g1	18.6204776763916
plate3_bleo d7	Ager-Mm01134790_g1	18.0989894866943
plate3_bleo d28	Ager-Mm01134790_g1	18.0421161651611
plate3_bleo d21	Ager-Mm01134790_g1	19.1207141876221
plate3_bleo d14	Ager-Mm01134790_g1	18.700963973999
plate2_vehicle d7	Ager-Mm01134790_g1	18.9513931274414
plate2_vehicle d28	Ager-Mm01134790_g1	18.8088665008545
plate2_vehicle d21	Ager-Mm01134790_g1	18.5847110748291
plate2_vehicle d14	Ager-Mm01134790_g1	18.7296104431152
plate2_bleo d7	Ager-Mm01134790_g1	18.7092189788818
plate2_bleo d28	Ager-Mm01134790_g1	18.3651523590088
plate2_bleo d21	Ager-Mm01134790_g1	19.005184173584
plate2_bleo d14	Ager-Mm01134790_g1	18.8422088623047
plate1_vehicle d7	Ager-Mm01134790_g1	16.8271732330322
plate1_vehicle d28	Ager-Mm01134790_g1	18.7471218109131
plate1_vehicle d21	Ager-Mm01134790_g1	18.2974510192871
plate1_vehicle d14	Ager-Mm01134790_g1	17.1877498626708
plate1_bleo d7	Ager-Mm01134790_g1	18.3323173522949
plate1_bleo d28	Ager-Mm01134790_g1	16.5829620361328
plate1_bleo d21	Ager-Mm01134790_g1	18.2596282958984
plate1_bleo d14	Ager-Mm01134790_g1	18.4432678222656
plate7_vehicle d7	Hopx-Mm00558630_m1	18.5429363250732
plate7_vehicle d28	Hopx-Mm00558630_m1	18.6451854705811
plate7_vehicle d21	Hopx-Mm00558630_m1	18.3474617004395
plate7_vehicle d14	Hopx-Mm00558630_m1	18.968412399292
plate7_bleo d7	Hopx-Mm00558630_m1	19.5941581726074
plate7_bleo d28	Hopx-Mm00558630_m1	18.890905380249
plate7_bleo d21	Hopx-Mm00558630_m1	18.7449798583984
plate7_bleo d14	Hopx-Mm00558630_m1	18.6442184448242
plate6_vehicle d7	Hopx-Mm00558630_m1	18.6390933990479
plate6_vehicle d28	Hopx-Mm00558630_m1	19.4388580322266
plate6_vehicle d21	Hopx-Mm00558630_m1	18.4351043701172
plate6_vehicle d14	Hopx-Mm00558630_m1	18.7949886322021
plate6_bleo d7	Hopx-Mm00558630_m1	19.8540935516357
plate6_bleo d28	Hopx-Mm00558630_m1	18.922758102417
plate6_bleo d21	Hopx-Mm00558630_m1	19.1129455566406
plate6_bleo d14	Hopx-Mm00558630_m1	19.6831188201904
plate5_vehicle d7	Hopx-Mm00558630_m1	18.9771595001221
plate5_vehicle d28	Hopx-Mm00558630_m1	19.0464019775391
plate5_vehicle d21	Hopx-Mm00558630_m1	18.8018569946289
plate5_vehicle d14	Hopx-Mm00558630_m1	19.1646842956543
plate5_bleo d7	Hopx-Mm00558630_m1	19.752161026001
plate5_bleo d28	Hopx-Mm00558630_m1	18.7258968353271
plate5_bleo d21	Hopx-Mm00558630_m1	19.5360794067383
plate5_bleo d14	Hopx-Mm00558630_m1	18.9038372039795
plate4_vehicle d7	Hopx-Mm00558630_m1	18.4587726593018
plate4_vehicle d28	Hopx-Mm00558630_m1	18.7406120300293
plate4_vehicle d21	Hopx-Mm00558630_m1	18.857048034668
plate4_vehicle d14	Hopx-Mm00558630_m1	18.8714809417725
plate4_bleo d7	Hopx-Mm00558630_m1	19.5056800842285
plate4_bleo d28	Hopx-Mm00558630_m1	18.7569675445557
plate4_bleo d21	Hopx-Mm00558630_m1	18.598503112793
plate4_bleo d14	Hopx-Mm00558630_m1	20.2097816467285
plate3_vehicle d7	Hopx-Mm00558630_m1	18.8562755584717
plate3_vehicle d28	Hopx-Mm00558630_m1	18.6290435791016
plate3_vehicle d21	Hopx-Mm00558630_m1	19.0084171295166
plate3_vehicle d14	Hopx-Mm00558630_m1	18.8731536865234
plate3_bleo d7	Hopx-Mm00558630_m1	19.4029712677002
plate3_bleo d28	Hopx-Mm00558630_m1	18.4720802307129
plate3_bleo d21	Hopx-Mm00558630_m1	19.2487449645996
plate3_bleo d14	Hopx-Mm00558630_m1	19.9307556152344
plate2_vehicle d7	Hopx-Mm00558630_m1	19.2083396911621
plate2_vehicle d28	Hopx-Mm00558630_m1	18.2310199737549
plate2_vehicle d21	Hopx-Mm00558630_m1	18.4954872131348
plate2_vehicle d14	Hopx-Mm00558630_m1	18.9310398101807
plate2_bleo d7	Hopx-Mm00558630_m1	19.1381320953369
plate2_bleo d28	Hopx-Mm00558630_m1	19.269115447998
plate2_bleo d21	Hopx-Mm00558630_m1	19.3071117401123
plate2_bleo d14	Hopx-Mm00558630_m1	19.1232528686523
plate1_vehicle d7	Hopx-Mm00558630_m1	17.7787647247314
plate1_vehicle d28	Hopx-Mm00558630_m1	18.9218673706055
plate1_vehicle d21	Hopx-Mm00558630_m1	16.337646484375
plate1_vehicle d14	Hopx-Mm00558630_m1	17.8029479980469
plate1_bleo d7	Hopx-Mm00558630_m1	18.8982334136963
plate1_bleo d28	Hopx-Mm00558630_m1	17.6366367340088
plate1_bleo d21	Hopx-Mm00558630_m1	16.9435577392578
plate1_bleo d14	Hopx-Mm00558630_m1	16.7050285339355
plate7_vehicle d7	Tnc-Mm00495662_m1	26.794153213501
plate7_vehicle d28	Tnc-Mm00495662_m1	26.6304531097412
plate7_vehicle d21	Tnc-Mm00495662_m1	25.4846878051758
plate7_vehicle d14	Tnc-Mm00495662_m1	25.6571292877197
plate7_bleo d7	Tnc-Mm00495662_m1	23.3885021209717
plate7_bleo d28	Tnc-Mm00495662_m1	24.9025001525879
plate7_bleo d21	Tnc-Mm00495662_m1	24.8529758453369
plate7_bleo d14	Tnc-Mm00495662_m1	23.7879943847656
plate6_vehicle d7	Tnc-Mm00495662_m1	26.3588352203369
plate6_vehicle d28	Tnc-Mm00495662_m1	26.7851753234863
plate6_vehicle d21	Tnc-Mm00495662_m1	25.6204032897949
plate6_vehicle d14	Tnc-Mm00495662_m1	25.0755748748779
plate6_bleo d7	Tnc-Mm00495662_m1	22.5366611480713
plate6_bleo d28	Tnc-Mm00495662_m1	24.4121875762939
plate6_bleo d21	Tnc-Mm00495662_m1	23.840145111084
plate6_bleo d14	Tnc-Mm00495662_m1	22.7452163696289
plate5_vehicle d7	Tnc-Mm00495662_m1	27.1369152069092
plate5_vehicle d28	Tnc-Mm00495662_m1	26.6385173797607
plate5_vehicle d21	Tnc-Mm00495662_m1	25.2403297424316
plate5_vehicle d14	Tnc-Mm00495662_m1	25.4592399597168
plate5_bleo d7	Tnc-Mm00495662_m1	21.9844360351562
plate5_bleo d28	Tnc-Mm00495662_m1	24.5386924743652
plate5_bleo d21	Tnc-Mm00495662_m1	23.2569313049316
plate5_bleo d14	Tnc-Mm00495662_m1	22.529577255249
plate4_vehicle d7	Tnc-Mm00495662_m1	26.7658195495605
plate4_vehicle d28	Tnc-Mm00495662_m1	26.5111560821533
plate4_vehicle d21	Tnc-Mm00495662_m1	24.599328994751
plate4_vehicle d14	Tnc-Mm00495662_m1	23.9874610900879
plate4_bleo d7	Tnc-Mm00495662_m1	21.4644451141357
plate4_bleo d28	Tnc-Mm00495662_m1	24.4202938079833
plate4_bleo d21	Tnc-Mm00495662_m1	23.8664989471436
plate4_bleo d14	Tnc-Mm00495662_m1	24.3251857757568
plate3_vehicle d7	Tnc-Mm00495662_m1	26.2405300140381
plate3_vehicle d28	Tnc-Mm00495662_m1	26.4790515899658
plate3_vehicle d21	Tnc-Mm00495662_m1	25.9078884124756
plate3_vehicle d14	Tnc-Mm00495662_m1	24.8838443756104
plate3_bleo d7	Tnc-Mm00495662_m1	21.4855422973633
plate3_bleo d28	Tnc-Mm00495662_m1	24.014102935791
plate3_bleo d21	Tnc-Mm00495662_m1	23.9265689849854
plate3_bleo d14	Tnc-Mm00495662_m1	23.2076625823975
plate2_vehicle d7	Tnc-Mm00495662_m1	26.8823299407958
plate2_vehicle d28	Tnc-Mm00495662_m1	26.0532150268555
plate2_vehicle d21	Tnc-Mm00495662_m1	25.3953056335449
plate2_vehicle d14	Tnc-Mm00495662_m1	25.0421352386475
plate2_bleo d7	Tnc-Mm00495662_m1	22.4477500915527
plate2_bleo d28	Tnc-Mm00495662_m1	24.5349140167236
plate2_bleo d21	Tnc-Mm00495662_m1	23.9844493865967
plate2_bleo d14	Tnc-Mm00495662_m1	22.6176128387451
plate1_vehicle d7	Tnc-Mm00495662_m1	25.6196689605713
plate1_vehicle d28	Tnc-Mm00495662_m1	25.6399269104004
plate1_vehicle d21	Tnc-Mm00495662_m1	23.7966156005859
plate1_vehicle d14	Tnc-Mm00495662_m1	25.9009323120117
plate1_bleo d7	Tnc-Mm00495662_m1	21.6464080810547
plate1_bleo d28	Tnc-Mm00495662_m1	23.5988178253174
plate1_bleo d21	Tnc-Mm00495662_m1	23.3479824066162
plate1_bleo d14	Tnc-Mm00495662_m1	22.3504734039307
plate7_vehicle d7	Loxl1-Mm01145738_m1	22.7205772399902
plate7_vehicle d28	Loxl1-Mm01145738_m1	23.4206142425537
plate7_vehicle d21	Loxl1-Mm01145738_m1	23.1004161834717
plate7_vehicle d14	Loxl1-Mm01145738_m1	22.3761234283447
plate7_bleo d7	Loxl1-Mm01145738_m1	22.5871124267578
plate7_bleo d28	Loxl1-Mm01145738_m1	22.3836345672607
plate7_bleo d21	Loxl1-Mm01145738_m1	22.8026218414307
plate7_bleo d14	Loxl1-Mm01145738_m1	22.5033664703369
plate6_vehicle d7	Loxl1-Mm01145738_m1	23.023609161377
plate6_vehicle d28	Loxl1-Mm01145738_m1	23.2486591339111
plate6_vehicle d21	Loxl1-Mm01145738_m1	23.0048675537109
plate6_vehicle d14	Loxl1-Mm01145738_m1	22.514139175415
plate6_bleo d7	Loxl1-Mm01145738_m1	22.3618965148926
plate6_bleo d28	Loxl1-Mm01145738_m1	22.8382968902588
plate6_bleo d21	Loxl1-Mm01145738_m1	22.3446960449219
plate6_bleo d14	Loxl1-Mm01145738_m1	22.576099395752
plate5_vehicle d7	Loxl1-Mm01145738_m1	21.2317485809326
plate5_vehicle d28	Loxl1-Mm01145738_m1	23.0260581970215
plate5_vehicle d21	Loxl1-Mm01145738_m1	23.196626663208
plate5_vehicle d14	Loxl1-Mm01145738_m1	20.1850166320801
plate5_bleo d7	Loxl1-Mm01145738_m1	19.828742980957
plate5_bleo d28	Loxl1-Mm01145738_m1	22.65625
plate5_bleo d21	Loxl1-Mm01145738_m1	22.034387588501
plate5_bleo d14	Loxl1-Mm01145738_m1	21.5840835571289
plate4_vehicle d7	Loxl1-Mm01145738_m1	23.6798152923583
plate4_vehicle d28	Loxl1-Mm01145738_m1	23.2012042999268
plate4_vehicle d21	Loxl1-Mm01145738_m1	23.7466506958008
plate4_vehicle d14	Loxl1-Mm01145738_m1	21.8927574157715
plate4_bleo d7	Loxl1-Mm01145738_m1	21.7645225524902
plate4_bleo d28	Loxl1-Mm01145738_m1	22.4370098114014
plate4_bleo d21	Loxl1-Mm01145738_m1	22.7425079345703
plate4_bleo d14	Loxl1-Mm01145738_m1	22.1329975128174
plate3_vehicle d7	Loxl1-Mm01145738_m1	23.9645900726318
plate3_vehicle d28	Loxl1-Mm01145738_m1	22.4412593841553
plate3_vehicle d21	Loxl1-Mm01145738_m1	22.2866115570068
plate3_vehicle d14	Loxl1-Mm01145738_m1	22.9817047119141
plate3_bleo d7	Loxl1-Mm01145738_m1	20.7741966247559
plate3_bleo d28	Loxl1-Mm01145738_m1	22.3638763427734
plate3_bleo d21	Loxl1-Mm01145738_m1	21.4849834442139
plate3_bleo d14	Loxl1-Mm01145738_m1	21.2535133361816
plate2_vehicle d7	Loxl1-Mm01145738_m1	23.3923397064208
plate2_vehicle d28	Loxl1-Mm01145738_m1	22.8347358703613
plate2_vehicle d21	Loxl1-Mm01145738_m1	22.8178005218506
plate2_vehicle d14	Loxl1-Mm01145738_m1	21.621265411377
plate2_bleo d7	Loxl1-Mm01145738_m1	22.2269458770752
plate2_bleo d28	Loxl1-Mm01145738_m1	22.7831401824951
plate2_bleo d21	Loxl1-Mm01145738_m1	22.2855930328369
plate2_bleo d14	Loxl1-Mm01145738_m1	22.1687889099121
plate1_vehicle d7	Loxl1-Mm01145738_m1	23.4068470001221
plate1_vehicle d28	Loxl1-Mm01145738_m1	23.2037887573242
plate1_vehicle d21	Loxl1-Mm01145738_m1	23.0509300231934
plate1_vehicle d14	Loxl1-Mm01145738_m1	20.2243690490723
plate1_bleo d7	Loxl1-Mm01145738_m1	21.0524559020996
plate1_bleo d28	Loxl1-Mm01145738_m1	21.0266571044922
plate1_bleo d21	Loxl1-Mm01145738_m1	22.3925647735596
plate1_bleo d14	Loxl1-Mm01145738_m1	20.176944732666
plate7_vehicle d7	Loxl2-Mm00804740_m1	25.8911056518555
plate7_vehicle d28	Loxl2-Mm00804740_m1	25.9383964538574
plate7_vehicle d21	Loxl2-Mm00804740_m1	25.9671764373779
plate7_vehicle d14	Loxl2-Mm00804740_m1	25.8391532897949
plate7_bleo d7	Loxl2-Mm00804740_m1	25.1330642700195
plate7_bleo d28	Loxl2-Mm00804740_m1	25.6494140625
plate7_bleo d21	Loxl2-Mm00804740_m1	25.3578968048096
plate7_bleo d14	Loxl2-Mm00804740_m1	24.7398281097412
plate6_vehicle d7	Loxl2-Mm00804740_m1	25.8648929595947
plate6_vehicle d28	Loxl2-Mm00804740_m1	25.8329486846924
plate6_vehicle d21	Loxl2-Mm00804740_m1	25.6379375457764
plate6_vehicle d14	Loxl2-Mm00804740_m1	25.5062408447266
plate6_bleo d7	Loxl2-Mm00804740_m1	24.7392692565918
plate6_bleo d28	Loxl2-Mm00804740_m1	25.401819229126
plate6_bleo d21	Loxl2-Mm00804740_m1	25.0828762054443
plate6_bleo d14	Loxl2-Mm00804740_m1	24.2781219482422
plate5_vehicle d7	Loxl2-Mm00804740_m1	26.8876647949219
plate5_vehicle d28	Loxl2-Mm00804740_m1	25.3701686859131
plate5_vehicle d21	Loxl2-Mm00804740_m1	26.3487968444824
plate5_vehicle d14	Loxl2-Mm00804740_m1	25.291036605835
plate5_bleo d7	Loxl2-Mm00804740_m1	24.8862438201904
plate5_bleo d28	Loxl2-Mm00804740_m1	25.3083019256592
plate5_bleo d21	Loxl2-Mm00804740_m1	24.9164257049561
plate5_bleo d14	Loxl2-Mm00804740_m1	23.6379661560059
plate4_vehicle d7	Loxl2-Mm00804740_m1	26.4720439910889
plate4_vehicle d28	Loxl2-Mm00804740_m1	26.1201419830322
plate4_vehicle d21	Loxl2-Mm00804740_m1	25.6640205383301
plate4_vehicle d14	Loxl2-Mm00804740_m1	26.1479816436768
plate4_bleo d7	Loxl2-Mm00804740_m1	25.4222679138184
plate4_bleo d28	Loxl2-Mm00804740_m1	25.0841102600098
plate4_bleo d21	Loxl2-Mm00804740_m1	24.9038219451904
plate4_bleo d14	Loxl2-Mm00804740_m1	25.2419548034668
plate3_vehicle d7	Loxl2-Mm00804740_m1	26.8214168548583
plate3_vehicle d28	Loxl2-Mm00804740_m1	25.6325874328613
plate3_vehicle d21	Loxl2-Mm00804740_m1	25.6501560211182
plate3_vehicle d14	Loxl2-Mm00804740_m1	26.0489368438721
plate3_bleo d7	Loxl2-Mm00804740_m1	25.1983318328857
plate3_bleo d28	Loxl2-Mm00804740_m1	25.0303993225098
plate3_bleo d21	Loxl2-Mm00804740_m1	25.0909862518311
plate3_bleo d14	Loxl2-Mm00804740_m1	24.6601600646973
plate2_vehicle d7	Loxl2-Mm00804740_m1	26.5908699035645
plate2_vehicle d28	Loxl2-Mm00804740_m1	25.8555183410645
plate2_vehicle d21	Loxl2-Mm00804740_m1	26.1189136505127
plate2_vehicle d14	Loxl2-Mm00804740_m1	25.4833965301514
plate2_bleo d7	Loxl2-Mm00804740_m1	24.8036670684814
plate2_bleo d28	Loxl2-Mm00804740_m1	25.6984062194824
plate2_bleo d21	Loxl2-Mm00804740_m1	25.099308013916
plate2_bleo d14	Loxl2-Mm00804740_m1	24.2191429138184
plate1_vehicle d7	Loxl2-Mm00804740_m1	26.340389251709
plate1_vehicle d28	Loxl2-Mm00804740_m1	24.6546630859375
plate1_vehicle d21	Loxl2-Mm00804740_m1	25.0161590576172
plate1_vehicle d14	Loxl2-Mm00804740_m1	24.8139266967773
plate1_bleo d7	Loxl2-Mm00804740_m1	24.0027828216553
plate1_bleo d28	Loxl2-Mm00804740_m1	24.929271697998
plate1_bleo d21	Loxl2-Mm00804740_m1	24.9110298156738
plate1_bleo d14	Loxl2-Mm00804740_m1	23.0620021820068
plate7_vehicle d7	Loxl3-Mm01184865_m1	28.2268943786621
plate7_vehicle d28	Loxl3-Mm01184865_m1	27.6888465881348
plate7_vehicle d21	Loxl3-Mm01184865_m1	27.9174728393555
plate7_vehicle d14	Loxl3-Mm01184865_m1	27.9204158782958
plate7_bleo d7	Loxl3-Mm01184865_m1	27.7796249389648
plate7_bleo d28	Loxl3-Mm01184865_m1	27.6210117340088
plate7_bleo d21	Loxl3-Mm01184865_m1	27.385274887085
plate7_bleo d14	Loxl3-Mm01184865_m1	27.4477977752686
plate6_vehicle d7	Loxl3-Mm01184865_m1	27.8206481933594
plate6_vehicle d28	Loxl3-Mm01184865_m1	28.1231937408447
plate6_vehicle d21	Loxl3-Mm01184865_m1	27.6594924926758
plate6_vehicle d14	Loxl3-Mm01184865_m1	27.2024326324463
plate6_bleo d7	Loxl3-Mm01184865_m1	26.7577819824219
plate6_bleo d28	Loxl3-Mm01184865_m1	27.1370792388916
plate6_bleo d21	Loxl3-Mm01184865_m1	26.8733215332031
plate6_bleo d14	Loxl3-Mm01184865_m1	26.5006217956543
plate5_vehicle d7	Loxl3-Mm01184865_m1	28.3794803619385
plate5_vehicle d28	Loxl3-Mm01184865_m1	27.8254528045654
plate5_vehicle d21	Loxl3-Mm01184865_m1	28.0959300994873
plate5_vehicle d14	Loxl3-Mm01184865_m1	27.7314910888672
plate5_bleo d7	Loxl3-Mm01184865_m1	26.6793460845947
plate5_bleo d28	Loxl3-Mm01184865_m1	26.9011077880859
plate5_bleo d21	Loxl3-Mm01184865_m1	26.6217231750488
plate5_bleo d14	Loxl3-Mm01184865_m1	26.1549415588379
plate4_vehicle d7	Loxl3-Mm01184865_m1	28.3605346679688
plate4_vehicle d28	Loxl3-Mm01184865_m1	27.6472110748291
plate4_vehicle d21	Loxl3-Mm01184865_m1	27.4768466949463
plate4_vehicle d14	Loxl3-Mm01184865_m1	28.1848011016846
plate4_bleo d7	Loxl3-Mm01184865_m1	27.3114032745361
plate4_bleo d28	Loxl3-Mm01184865_m1	27.2131748199463
plate4_bleo d21	Loxl3-Mm01184865_m1	26.6631507873535
plate4_bleo d14	Loxl3-Mm01184865_m1	28.0287742614746
plate3_vehicle d7	Loxl3-Mm01184865_m1	29.0170707702637
plate3_vehicle d28	Loxl3-Mm01184865_m1	27.4384784698486
plate3_vehicle d21	Loxl3-Mm01184865_m1	26.9872512817383
plate3_vehicle d14	Loxl3-Mm01184865_m1	27.6986904144287
plate3_bleo d7	Loxl3-Mm01184865_m1	26.5034694671631
plate3_bleo d28	Loxl3-Mm01184865_m1	26.5316753387451
plate3_bleo d21	Loxl3-Mm01184865_m1	26.5320148468018
plate3_bleo d14	Loxl3-Mm01184865_m1	26.7242012023926
plate2_vehicle d7	Loxl3-Mm01184865_m1	28.408712387085
plate2_vehicle d28	Loxl3-Mm01184865_m1	27.7101535797119
plate2_vehicle d21	Loxl3-Mm01184865_m1	27.5141658782958
plate2_vehicle d14	Loxl3-Mm01184865_m1	27.1301250457764
plate2_bleo d7	Loxl3-Mm01184865_m1	27.0070266723633
plate2_bleo d28	Loxl3-Mm01184865_m1	27.4505290985107
plate2_bleo d21	Loxl3-Mm01184865_m1	26.9655151367188
plate2_bleo d14	Loxl3-Mm01184865_m1	26.6482696533203
plate1_vehicle d7	Loxl3-Mm01184865_m1	28.118932723999
plate1_vehicle d28	Loxl3-Mm01184865_m1	27.471342086792
plate1_vehicle d21	Loxl3-Mm01184865_m1	27.2716789245605
plate1_vehicle d14	Loxl3-Mm01184865_m1	27.001392364502
plate1_bleo d7	Loxl3-Mm01184865_m1	26.9315071105957
plate1_bleo d28	Loxl3-Mm01184865_m1	26.9881954193115
plate1_bleo d21	Loxl3-Mm01184865_m1	26.3831882476807
plate1_bleo d14	Loxl3-Mm01184865_m1	25.9516639709473
plate7_vehicle d7	Loxl4-Mm00446385_m1	28.4508628845215
plate7_vehicle d28	Loxl4-Mm00446385_m1	28.9508876800537
plate7_vehicle d21	Loxl4-Mm00446385_m1	28.3219623565674
plate7_vehicle d14	Loxl4-Mm00446385_m1	28.8881225585938
plate7_bleo d7	Loxl4-Mm00446385_m1	28.3241119384766
plate7_bleo d28	Loxl4-Mm00446385_m1	28.8611679077148
plate7_bleo d21	Loxl4-Mm00446385_m1	28.201753616333
plate7_bleo d14	Loxl4-Mm00446385_m1	28.2084407806396
plate6_vehicle d7	Loxl4-Mm00446385_m1	28.8513107299805
plate6_vehicle d28	Loxl4-Mm00446385_m1	29.2439956665039
plate6_vehicle d21	Loxl4-Mm00446385_m1	28.8282585144043
plate6_vehicle d14	Loxl4-Mm00446385_m1	28.7798652648926
plate6_bleo d7	Loxl4-Mm00446385_m1	27.3781585693359
plate6_bleo d28	Loxl4-Mm00446385_m1	28.2130393981934
plate6_bleo d21	Loxl4-Mm00446385_m1	27.984073638916
plate6_bleo d14	Loxl4-Mm00446385_m1	27.8188419342041
plate5_vehicle d7	Loxl4-Mm00446385_m1	29.6555843353271
plate5_vehicle d28	Loxl4-Mm00446385_m1	29.0706176757812
plate5_vehicle d21	Loxl4-Mm00446385_m1	28.6819534301758
plate5_vehicle d14	Loxl4-Mm00446385_m1	28.9846363067627
plate5_bleo d7	Loxl4-Mm00446385_m1	28.3108024597168
plate5_bleo d28	Loxl4-Mm00446385_m1	27.8708038330078
plate5_bleo d21	Loxl4-Mm00446385_m1	27.2103595733643
plate5_bleo d14	Loxl4-Mm00446385_m1	27.4245758056641
plate4_vehicle d7	Loxl4-Mm00446385_m1	29.7399673461914
plate4_vehicle d28	Loxl4-Mm00446385_m1	28.9584007263184
plate4_vehicle d21	Loxl4-Mm00446385_m1	28.4023456573486
plate4_vehicle d14	Loxl4-Mm00446385_m1	29.3165874481201
plate4_bleo d7	Loxl4-Mm00446385_m1	26.8724002838135
plate4_bleo d28	Loxl4-Mm00446385_m1	27.9884662628174
plate4_bleo d21	Loxl4-Mm00446385_m1	27.6580905914307
plate4_bleo d14	Loxl4-Mm00446385_m1	28.4498767852783
plate3_vehicle d7	Loxl4-Mm00446385_m1	29.9836406707764
plate3_vehicle d28	Loxl4-Mm00446385_m1	28.3216609954833
plate3_vehicle d21	Loxl4-Mm00446385_m1	28.3372039794922
plate3_vehicle d14	Loxl4-Mm00446385_m1	27.8739738464355
plate3_bleo d7	Loxl4-Mm00446385_m1	27.2693500518799
plate3_bleo d28	Loxl4-Mm00446385_m1	27.3447799682617
plate3_bleo d21	Loxl4-Mm00446385_m1	27.564338684082
plate3_bleo d14	Loxl4-Mm00446385_m1	27.49587059021
plate2_vehicle d7	Loxl4-Mm00446385_m1	29.3222999572754
plate2_vehicle d28	Loxl4-Mm00446385_m1	28.4946975708008
plate2_vehicle d21	Loxl4-Mm00446385_m1	29.0780220031738
plate2_vehicle d14	Loxl4-Mm00446385_m1	29.2080917358398
plate2_bleo d7	Loxl4-Mm00446385_m1	27.7565956115723
plate2_bleo d28	Loxl4-Mm00446385_m1	28.7554130554199
plate2_bleo d21	Loxl4-Mm00446385_m1	28.5558395385742
plate2_bleo d14	Loxl4-Mm00446385_m1	27.6053314208984
plate1_vehicle d7	Loxl4-Mm00446385_m1	28.9568462371826
plate1_vehicle d28	Loxl4-Mm00446385_m1	28.4138946533203
plate1_vehicle d21	Loxl4-Mm00446385_m1	27.7764263153076
plate1_vehicle d14	Loxl4-Mm00446385_m1	29.1565761566162
plate1_bleo d7	Loxl4-Mm00446385_m1	28.3583850860596
plate1_bleo d28	Loxl4-Mm00446385_m1	27.6919574737549
plate1_bleo d21	Loxl4-Mm00446385_m1	27.6716823577881
plate1_bleo d14	Loxl4-Mm00446385_m1	26.8054122924805
plate7_vehicle d7	Col1a1-Mm00801666_g1	21.1968154907227
plate7_vehicle d28	Col1a1-Mm00801666_g1	21.3041801452637
plate7_vehicle d21	Col1a1-Mm00801666_g1	20.938720703125
plate7_vehicle d14	Col1a1-Mm00801666_g1	20.6308116912842
plate7_bleo d7	Col1a1-Mm00801666_g1	18.8956356048583
plate7_bleo d28	Col1a1-Mm00801666_g1	20.61692237854
plate7_bleo d21	Col1a1-Mm00801666_g1	19.4758930206299
plate7_bleo d14	Col1a1-Mm00801666_g1	19.5060634613037
plate6_vehicle d7	Col1a1-Mm00801666_g1	20.5368843078613
plate6_vehicle d28	Col1a1-Mm00801666_g1	21.0220794677734
plate6_vehicle d21	Col1a1-Mm00801666_g1	20.8151397705078
plate6_vehicle d14	Col1a1-Mm00801666_g1	19.7610321044922
plate6_bleo d7	Col1a1-Mm00801666_g1	18.1674556732178
plate6_bleo d28	Col1a1-Mm00801666_g1	20.0404415130615
plate6_bleo d21	Col1a1-Mm00801666_g1	19.2466220855713
plate6_bleo d14	Col1a1-Mm00801666_g1	18.1257381439208
plate5_vehicle d7	Col1a1-Mm00801666_g1	21.2637348175049
plate5_vehicle d28	Col1a1-Mm00801666_g1	20.9266662597656
plate5_vehicle d21	Col1a1-Mm00801666_g1	20.7275810241699
plate5_vehicle d14	Col1a1-Mm00801666_g1	19.7317638397217
plate5_bleo d7	Col1a1-Mm00801666_g1	18.302906036377
plate5_bleo d28	Col1a1-Mm00801666_g1	19.8117771148682
plate5_bleo d21	Col1a1-Mm00801666_g1	19.0148773193359
plate5_bleo d14	Col1a1-Mm00801666_g1	18.795482635498
plate4_vehicle d7	Col1a1-Mm00801666_g1	21.0886878967285
plate4_vehicle d28	Col1a1-Mm00801666_g1	20.951265335083
plate4_vehicle d21	Col1a1-Mm00801666_g1	20.3323001861572
plate4_vehicle d14	Col1a1-Mm00801666_g1	20.8689460754395
plate4_bleo d7	Col1a1-Mm00801666_g1	18.0707969665527
plate4_bleo d28	Col1a1-Mm00801666_g1	20.4122314453125
plate4_bleo d21	Col1a1-Mm00801666_g1	19.175630569458
plate4_bleo d14	Col1a1-Mm00801666_g1	19.3012065887451
plate3_vehicle d7	Col1a1-Mm00801666_g1	21.4665393829346
plate3_vehicle d28	Col1a1-Mm00801666_g1	20.887752532959
plate3_vehicle d21	Col1a1-Mm00801666_g1	20.8137054443359
plate3_vehicle d14	Col1a1-Mm00801666_g1	20.2444801330566
plate3_bleo d7	Col1a1-Mm00801666_g1	17.6777744293213
plate3_bleo d28	Col1a1-Mm00801666_g1	19.8000087738037
plate3_bleo d21	Col1a1-Mm00801666_g1	19.9047698974609
plate3_bleo d14	Col1a1-Mm00801666_g1	18.9117870330811
plate2_vehicle d7	Col1a1-Mm00801666_g1	21.6999988555908
plate2_vehicle d28	Col1a1-Mm00801666_g1	20.9154987335205
plate2_vehicle d21	Col1a1-Mm00801666_g1	21.1501064300537
plate2_vehicle d14	Col1a1-Mm00801666_g1	20.1730213165283
plate2_bleo d7	Col1a1-Mm00801666_g1	18.6505336761475
plate2_bleo d28	Col1a1-Mm00801666_g1	20.3527336120605
plate2_bleo d21	Col1a1-Mm00801666_g1	19.5567722320557
plate2_bleo d14	Col1a1-Mm00801666_g1	18.5699710845947
plate1_vehicle d7	Col1a1-Mm00801666_g1	18.9107971191406
plate1_vehicle d28	Col1a1-Mm00801666_g1	20.4158420562744
plate1_vehicle d21	Col1a1-Mm00801666_g1	20.4206161499023
plate1_vehicle d14	Col1a1-Mm00801666_g1	19.3292369842529
plate1_bleo d7	Col1a1-Mm00801666_g1	16.9814510345458
plate1_bleo d28	Col1a1-Mm00801666_g1	20.0014419555664
plate1_bleo d21	Col1a1-Mm00801666_g1	18.5166664123535
plate1_bleo d14	Col1a1-Mm00801666_g1	17.8316440582275
plate7_vehicle d7	Col3a1-Mm00802300_m1	21.24924659729
plate7_vehicle d28	Col3a1-Mm00802300_m1	21.735860824585
plate7_vehicle d21	Col3a1-Mm00802300_m1	20.8059959411621
plate7_vehicle d14	Col3a1-Mm00802300_m1	20.9316787719727
plate7_bleo d7	Col3a1-Mm00802300_m1	19.3795833587646
plate7_bleo d28	Col3a1-Mm00802300_m1	20.9074459075928
plate7_bleo d21	Col3a1-Mm00802300_m1	19.6912994384766
plate7_bleo d14	Col3a1-Mm00802300_m1	19.7751598358154
plate6_vehicle d7	Col3a1-Mm00802300_m1	20.7924365997314
plate6_vehicle d28	Col3a1-Mm00802300_m1	21.3071117401123
plate6_vehicle d21	Col3a1-Mm00802300_m1	20.7591075897217
plate6_vehicle d14	Col3a1-Mm00802300_m1	19.770112991333
plate6_bleo d7	Col3a1-Mm00802300_m1	18.9992160797119
plate6_bleo d28	Col3a1-Mm00802300_m1	20.3212585449219
plate6_bleo d21	Col3a1-Mm00802300_m1	19.1307754516602
plate6_bleo d14	Col3a1-Mm00802300_m1	18.9309558868408
plate5_vehicle d7	Col3a1-Mm00802300_m1	21.5140590667725
plate5_vehicle d28	Col3a1-Mm00802300_m1	21.7125549316406
plate5_vehicle d21	Col3a1-Mm00802300_m1	21.3278007507324
plate5_vehicle d14	Col3a1-Mm00802300_m1	20.5839881896973
plate5_bleo d7	Col3a1-Mm00802300_m1	18.8049564361572
plate5_bleo d28	Col3a1-Mm00802300_m1	20.2069358825684
plate5_bleo d21	Col3a1-Mm00802300_m1	19.6590957641602
plate5_bleo d14	Col3a1-Mm00802300_m1	19.0246868133545
plate4_vehicle d7	Col3a1-Mm00802300_m1	21.0572967529297
plate4_vehicle d28	Col3a1-Mm00802300_m1	21.1928844451904
plate4_vehicle d21	Col3a1-Mm00802300_m1	20.2777938842773
plate4_vehicle d14	Col3a1-Mm00802300_m1	20.5503597259521
plate4_bleo d7	Col3a1-Mm00802300_m1	18.5265579223633
plate4_bleo d28	Col3a1-Mm00802300_m1	20.6371021270752
plate4_bleo d21	Col3a1-Mm00802300_m1	19.5157279968262
plate4_bleo d14	Col3a1-Mm00802300_m1	19.5278930664062
plate3_vehicle d7	Col3a1-Mm00802300_m1	20.1916675567627
plate3_vehicle d28	Col3a1-Mm00802300_m1	21.2394542694092
plate3_vehicle d21	Col3a1-Mm00802300_m1	20.6444797515869
plate3_vehicle d14	Col3a1-Mm00802300_m1	20.1318264007568
plate3_bleo d7	Col3a1-Mm00802300_m1	18.9287147521973
plate3_bleo d28	Col3a1-Mm00802300_m1	19.9977283477783
plate3_bleo d21	Col3a1-Mm00802300_m1	19.8740425109863
plate3_bleo d14	Col3a1-Mm00802300_m1	19.7521457672119
plate2_vehicle d7	Col3a1-Mm00802300_m1	21.5174427032471
plate2_vehicle d28	Col3a1-Mm00802300_m1	20.9111881256104
plate2_vehicle d21	Col3a1-Mm00802300_m1	20.9170589447021
plate2_vehicle d14	Col3a1-Mm00802300_m1	20.5540542602539
plate2_bleo d7	Col3a1-Mm00802300_m1	19.1504344940186
plate2_bleo d28	Col3a1-Mm00802300_m1	20.2851619720458
plate2_bleo d21	Col3a1-Mm00802300_m1	19.6897888183594
plate2_bleo d14	Col3a1-Mm00802300_m1	18.8527355194092
plate1_vehicle d7	Col3a1-Mm00802300_m1	21.0899391174316
plate1_vehicle d28	Col3a1-Mm00802300_m1	20.9651069641113
plate1_vehicle d21	Col3a1-Mm00802300_m1	21.7636604309082
plate1_vehicle d14	Col3a1-Mm00802300_m1	19.9503879547119
plate1_bleo d7	Col3a1-Mm00802300_m1	17.3792419433594
plate1_bleo d28	Col3a1-Mm00802300_m1	19.9264545440674
plate1_bleo d21	Col3a1-Mm00802300_m1	19.0555305480957
plate1_bleo d14	Col3a1-Mm00802300_m1	18.9444313049316
plate7_vehicle d7	Fn1-Mm01256744_m1	21.8968181610107
plate7_vehicle d28	Fn1-Mm01256744_m1	21.9786167144775
plate7_vehicle d21	Fn1-Mm01256744_m1	21.6056079864502
plate7_vehicle d14	Fn1-Mm01256744_m1	21.6247997283936
plate7_bleo d7	Fn1-Mm01256744_m1	19.9483337402344
plate7_bleo d28	Fn1-Mm01256744_m1	20.9891872406006
plate7_bleo d21	Fn1-Mm01256744_m1	20.8018894195557
plate7_bleo d14	Fn1-Mm01256744_m1	20.3902282714844
plate6_vehicle d7	Fn1-Mm01256744_m1	21.9314975738525
plate6_vehicle d28	Fn1-Mm01256744_m1	22.1013793945312
plate6_vehicle d21	Fn1-Mm01256744_m1	21.7023601531982
plate6_vehicle d14	Fn1-Mm01256744_m1	21.2808837890625
plate6_bleo d7	Fn1-Mm01256744_m1	19.3647785186768
plate6_bleo d28	Fn1-Mm01256744_m1	20.8599872589111
plate6_bleo d21	Fn1-Mm01256744_m1	20.3803577423096
plate6_bleo d14	Fn1-Mm01256744_m1	19.3916893005371
plate5_vehicle d7	Fn1-Mm01256744_m1	22.2344303131104
plate5_vehicle d28	Fn1-Mm01256744_m1	22.0990028381348
plate5_vehicle d21	Fn1-Mm01256744_m1	21.8850040435791
plate5_vehicle d14	Fn1-Mm01256744_m1	21.1674537658691
plate5_bleo d7	Fn1-Mm01256744_m1	19.1232929229736
plate5_bleo d28	Fn1-Mm01256744_m1	20.7077522277832
plate5_bleo d21	Fn1-Mm01256744_m1	19.9743614196777
plate5_bleo d14	Fn1-Mm01256744_m1	19.5125904083252
plate4_vehicle d7	Fn1-Mm01256744_m1	22.4513053894043
plate4_vehicle d28	Fn1-Mm01256744_m1	22.0465087890625
plate4_vehicle d21	Fn1-Mm01256744_m1	21.8382053375244
plate4_vehicle d14	Fn1-Mm01256744_m1	20.7312660217285
plate4_bleo d7	Fn1-Mm01256744_m1	18.7189750671387
plate4_bleo d28	Fn1-Mm01256744_m1	20.8234977722168
plate4_bleo d21	Fn1-Mm01256744_m1	20.6567192077637
plate4_bleo d14	Fn1-Mm01256744_m1	20.1668663024902
plate3_vehicle d7	Fn1-Mm01256744_m1	21.8752403259277
plate3_vehicle d28	Fn1-Mm01256744_m1	21.6086940765381
plate3_vehicle d21	Fn1-Mm01256744_m1	21.6444320678711
plate3_vehicle d14	Fn1-Mm01256744_m1	20.807186126709
plate3_bleo d7	Fn1-Mm01256744_m1	18.4419918060303
plate3_bleo d28	Fn1-Mm01256744_m1	20.3759288787842
plate3_bleo d21	Fn1-Mm01256744_m1	20.2496929168701
plate3_bleo d14	Fn1-Mm01256744_m1	19.9829406738281
plate2_vehicle d7	Fn1-Mm01256744_m1	22.5843963623047
plate2_vehicle d28	Fn1-Mm01256744_m1	21.8341808319092
plate2_vehicle d21	Fn1-Mm01256744_m1	21.9533538818359
plate2_vehicle d14	Fn1-Mm01256744_m1	20.9841537475586
plate2_bleo d7	Fn1-Mm01256744_m1	19.6976852416992
plate2_bleo d28	Fn1-Mm01256744_m1	20.6966934204102
plate2_bleo d21	Fn1-Mm01256744_m1	20.505521774292
plate2_bleo d14	Fn1-Mm01256744_m1	19.5171356201172
plate1_vehicle d7	Fn1-Mm01256744_m1	22.3701820373535
plate1_vehicle d28	Fn1-Mm01256744_m1	21.826831817627
plate1_vehicle d21	Fn1-Mm01256744_m1	21.7936344146729
plate1_vehicle d14	Fn1-Mm01256744_m1	21.3246631622314
plate1_bleo d7	Fn1-Mm01256744_m1	19.0792751312256
plate1_bleo d28	Fn1-Mm01256744_m1	20.6860160827637
plate1_bleo d21	Fn1-Mm01256744_m1	20.0102062225342
plate1_bleo d14	Fn1-Mm01256744_m1	19.8704414367676
plate7_vehicle d7	Cdkn2a-Mm00494449_m1	28.7284202575684
plate7_vehicle d28	Cdkn2a-Mm00494449_m1	28.9888877868652
plate7_vehicle d21	Cdkn2a-Mm00494449_m1	29.2339153289795
plate7_vehicle d14	Cdkn2a-Mm00494449_m1	28.8787689208984
plate7_bleo d7	Cdkn2a-Mm00494449_m1	28.8915138244629
plate7_bleo d28	Cdkn2a-Mm00494449_m1	28.3498458862305
plate7_bleo d21	Cdkn2a-Mm00494449_m1	28.7357769012451
plate7_bleo d14	Cdkn2a-Mm00494449_m1	28.4039363861083
plate6_vehicle d7	Cdkn2a-Mm00494449_m1	29.7226104736328
plate6_vehicle d28	Cdkn2a-Mm00494449_m1	29.3717346191406
plate6_vehicle d21	Cdkn2a-Mm00494449_m1	28.6583843231201
plate6_vehicle d14	Cdkn2a-Mm00494449_m1	28.9486522674561
plate6_bleo d7	Cdkn2a-Mm00494449_m1	28.5712013244629
plate6_bleo d28	Cdkn2a-Mm00494449_m1	28.0512142181396
plate6_bleo d21	Cdkn2a-Mm00494449_m1	28.5965385437012
plate6_bleo d14	Cdkn2a-Mm00494449_m1	27.4536762237549
plate5_vehicle d7	Cdkn2a-Mm00494449_m1	30.037525177002
plate5_vehicle d28	Cdkn2a-Mm00494449_m1	29.0874786376953
plate5_vehicle d21	Cdkn2a-Mm00494449_m1	29.4655532836914
plate5_vehicle d14	Cdkn2a-Mm00494449_m1	28.1242847442627
plate5_bleo d7	Cdkn2a-Mm00494449_m1	28.34596824646
plate5_bleo d28	Cdkn2a-Mm00494449_m1	29.2264709472656
plate5_bleo d21	Cdkn2a-Mm00494449_m1	27.8204383850098
plate5_bleo d14	Cdkn2a-Mm00494449_m1	27.6970882415771
plate4_vehicle d7	Cdkn2a-Mm00494449_m1	29.8704586029053
plate4_vehicle d28	Cdkn2a-Mm00494449_m1	28.9599514007568
plate4_vehicle d21	Cdkn2a-Mm00494449_m1	26.8255996704102
plate4_vehicle d14	Cdkn2a-Mm00494449_m1	29.3685169219971
plate4_bleo d7	Cdkn2a-Mm00494449_m1	28.4082164764404
plate4_bleo d28	Cdkn2a-Mm00494449_m1	27.8755378723145
plate4_bleo d21	Cdkn2a-Mm00494449_m1	27.5817031860352
plate4_bleo d14	Cdkn2a-Mm00494449_m1	27.6099128723145
plate3_vehicle d7	Cdkn2a-Mm00494449_m1	28.9794082641602
plate3_vehicle d28	Cdkn2a-Mm00494449_m1	28.1176147460938
plate3_vehicle d21	Cdkn2a-Mm00494449_m1	28.7714023590088
plate3_vehicle d14	Cdkn2a-Mm00494449_m1	28.2556991577148
plate3_bleo d7	Cdkn2a-Mm00494449_m1	28.297306060791
plate3_bleo d28	Cdkn2a-Mm00494449_m1	28.0852737426758
plate3_bleo d21	Cdkn2a-Mm00494449_m1	27.8484191894531
plate3_bleo d14	Cdkn2a-Mm00494449_m1	27.3901309967041
plate2_vehicle d7	Cdkn2a-Mm00494449_m1	29.8182201385498
plate2_vehicle d28	Cdkn2a-Mm00494449_m1	28.7877788543701
plate2_vehicle d21	Cdkn2a-Mm00494449_m1	28.9650726318359
plate2_vehicle d14	Cdkn2a-Mm00494449_m1	28.2824840545654
plate2_bleo d7	Cdkn2a-Mm00494449_m1	28.877269744873
plate2_bleo d28	Cdkn2a-Mm00494449_m1	28.1539974212646
plate2_bleo d21	Cdkn2a-Mm00494449_m1	27.7594375610352
plate2_bleo d14	Cdkn2a-Mm00494449_m1	27.5840396881104
plate1_vehicle d7	Cdkn2a-Mm00494449_m1	29.1805286407471
plate1_vehicle d28	Cdkn2a-Mm00494449_m1	28.8118362426758
plate1_vehicle d21	Cdkn2a-Mm00494449_m1	29.2207279205322
plate1_vehicle d14	Cdkn2a-Mm00494449_m1	29.0894756317139
plate1_bleo d7	Cdkn2a-Mm00494449_m1	28.341796875
plate1_bleo d28	Cdkn2a-Mm00494449_m1	28.0931873321533
plate1_bleo d21	Cdkn2a-Mm00494449_m1	27.6662750244141
plate1_bleo d14	Cdkn2a-Mm00494449_m1	27.4077072143555
plate7_vehicle d7	4930567H12Rik;Cdkn1a-Mm04205640_g1	22.4569072723389
plate7_vehicle d28	4930567H12Rik;Cdkn1a-Mm04205640_g1	22.7312698364258
plate7_vehicle d21	4930567H12Rik;Cdkn1a-Mm04205640_g1	22.9251823425293
plate7_vehicle d14	4930567H12Rik;Cdkn1a-Mm04205640_g1	22.5963516235352
plate7_bleo d7	4930567H12Rik;Cdkn1a-Mm04205640_g1	22.0799236297607
plate7_bleo d28	4930567H12Rik;Cdkn1a-Mm04205640_g1	22.2417831420898
plate7_bleo d21	4930567H12Rik;Cdkn1a-Mm04205640_g1	22.361608505249
plate7_bleo d14	4930567H12Rik;Cdkn1a-Mm04205640_g1	21.7728424072266
plate6_vehicle d7	4930567H12Rik;Cdkn1a-Mm04205640_g1	22.4315853118896
plate6_vehicle d28	4930567H12Rik;Cdkn1a-Mm04205640_g1	23.8359127044678
plate6_vehicle d21	4930567H12Rik;Cdkn1a-Mm04205640_g1	22.7147274017333
plate6_vehicle d14	4930567H12Rik;Cdkn1a-Mm04205640_g1	22.1487903594971
plate6_bleo d7	4930567H12Rik;Cdkn1a-Mm04205640_g1	21.9088916778564
plate6_bleo d28	4930567H12Rik;Cdkn1a-Mm04205640_g1	22.527250289917
plate6_bleo d21	4930567H12Rik;Cdkn1a-Mm04205640_g1	22.5670680999756
plate6_bleo d14	4930567H12Rik;Cdkn1a-Mm04205640_g1	22.0211334228516
plate5_vehicle d7	4930567H12Rik;Cdkn1a-Mm04205640_g1	22.8591651916504
plate5_vehicle d28	4930567H12Rik;Cdkn1a-Mm04205640_g1	22.8901596069336
plate5_vehicle d21	4930567H12Rik;Cdkn1a-Mm04205640_g1	23.0334568023682
plate5_vehicle d14	4930567H12Rik;Cdkn1a-Mm04205640_g1	22.3840255737305
plate5_bleo d7	4930567H12Rik;Cdkn1a-Mm04205640_g1	20.6138782501221
plate5_bleo d28	4930567H12Rik;Cdkn1a-Mm04205640_g1	22.2166137695312
plate5_bleo d21	4930567H12Rik;Cdkn1a-Mm04205640_g1	21.6440715789795
plate5_bleo d14	4930567H12Rik;Cdkn1a-Mm04205640_g1	22.1069355010986
plate4_vehicle d7	4930567H12Rik;Cdkn1a-Mm04205640_g1	23.2668495178223
plate4_vehicle d28	4930567H12Rik;Cdkn1a-Mm04205640_g1	23.9985237121582
plate4_vehicle d21	4930567H12Rik;Cdkn1a-Mm04205640_g1	22.5080032348633
plate4_vehicle d14	4930567H12Rik;Cdkn1a-Mm04205640_g1	21.4942455291748
plate4_bleo d7	4930567H12Rik;Cdkn1a-Mm04205640_g1	20.6864681243896
plate4_bleo d28	4930567H12Rik;Cdkn1a-Mm04205640_g1	21.970552444458
plate4_bleo d21	4930567H12Rik;Cdkn1a-Mm04205640_g1	22.3825588226318
plate4_bleo d14	4930567H12Rik;Cdkn1a-Mm04205640_g1	21.7863597869873
plate3_vehicle d7	4930567H12Rik;Cdkn1a-Mm04205640_g1	23.2135906219482
plate3_vehicle d28	4930567H12Rik;Cdkn1a-Mm04205640_g1	23.1162910461426
plate3_vehicle d21	4930567H12Rik;Cdkn1a-Mm04205640_g1	23.1358051300049
plate3_vehicle d14	4930567H12Rik;Cdkn1a-Mm04205640_g1	22.1152782440186
plate3_bleo d7	4930567H12Rik;Cdkn1a-Mm04205640_g1	20.7471408843994
plate3_bleo d28	4930567H12Rik;Cdkn1a-Mm04205640_g1	21.266508102417
plate3_bleo d21	4930567H12Rik;Cdkn1a-Mm04205640_g1	22.0660610198975
plate3_bleo d14	4930567H12Rik;Cdkn1a-Mm04205640_g1	21.9969959259033
plate2_vehicle d7	4930567H12Rik;Cdkn1a-Mm04205640_g1	23.6390075683594
plate2_vehicle d28	4930567H12Rik;Cdkn1a-Mm04205640_g1	23.8510761260986
plate2_vehicle d21	4930567H12Rik;Cdkn1a-Mm04205640_g1	23.7042617797852
plate2_vehicle d14	4930567H12Rik;Cdkn1a-Mm04205640_g1	22.9791278839111
plate2_bleo d7	4930567H12Rik;Cdkn1a-Mm04205640_g1	21.20583152771
plate2_bleo d28	4930567H12Rik;Cdkn1a-Mm04205640_g1	21.9314098358154
plate2_bleo d21	4930567H12Rik;Cdkn1a-Mm04205640_g1	22.2419185638428
plate2_bleo d14	4930567H12Rik;Cdkn1a-Mm04205640_g1	21.5583839416504
plate1_vehicle d7	4930567H12Rik;Cdkn1a-Mm04205640_g1	22.3095531463623
plate1_vehicle d28	4930567H12Rik;Cdkn1a-Mm04205640_g1	23.2220115661621
plate1_vehicle d21	4930567H12Rik;Cdkn1a-Mm04205640_g1	23.776554107666
plate1_vehicle d14	4930567H12Rik;Cdkn1a-Mm04205640_g1	24.1297225952148
plate1_bleo d7	4930567H12Rik;Cdkn1a-Mm04205640_g1	21.8962650299072
plate1_bleo d28	4930567H12Rik;Cdkn1a-Mm04205640_g1	21.6515350341797
plate1_bleo d21	4930567H12Rik;Cdkn1a-Mm04205640_g1	22.635124206543
plate1_bleo d14	4930567H12Rik;Cdkn1a-Mm04205640_g1	22.1070766448975
plate7_vehicle d7	B2m-Mm00437762_m1	18.669620513916
plate7_vehicle d28	B2m-Mm00437762_m1	19.1473999023438
plate7_vehicle d21	B2m-Mm00437762_m1	18.7051982879639
plate7_vehicle d14	B2m-Mm00437762_m1	18.9753170013428
plate7_bleo d7	B2m-Mm00437762_m1	18.7201957702637
plate7_bleo d28	B2m-Mm00437762_m1	18.6035099029541
plate7_bleo d21	B2m-Mm00437762_m1	18.3474254608154
plate7_bleo d14	B2m-Mm00437762_m1	18.1527633666992
plate6_vehicle d7	B2m-Mm00437762_m1	18.4692363739014
plate6_vehicle d28	B2m-Mm00437762_m1	19.2623748779297
plate6_vehicle d21	B2m-Mm00437762_m1	18.5537910461426
plate6_vehicle d14	B2m-Mm00437762_m1	18.4420623779297
plate6_bleo d7	B2m-Mm00437762_m1	18.3151607513428
plate6_bleo d28	B2m-Mm00437762_m1	18.1949939727783
plate6_bleo d21	B2m-Mm00437762_m1	18.4319305419922
plate6_bleo d14	B2m-Mm00437762_m1	18.3029556274414
plate5_vehicle d7	B2m-Mm00437762_m1	18.4871292114258
plate5_vehicle d28	B2m-Mm00437762_m1	18.8978137969971
plate5_vehicle d21	B2m-Mm00437762_m1	19.1637058258057
plate5_vehicle d14	B2m-Mm00437762_m1	18.3304576873779
plate5_bleo d7	B2m-Mm00437762_m1	18.2202701568604
plate5_bleo d28	B2m-Mm00437762_m1	18.2928161621094
plate5_bleo d21	B2m-Mm00437762_m1	18.3616828918457
plate5_bleo d14	B2m-Mm00437762_m1	18.2663345336914
plate4_vehicle d7	B2m-Mm00437762_m1	19.0670394897461
plate4_vehicle d28	B2m-Mm00437762_m1	19.0317611694336
plate4_vehicle d21	B2m-Mm00437762_m1	18.648645401001
plate4_vehicle d14	B2m-Mm00437762_m1	18.5576267242432
plate4_bleo d7	B2m-Mm00437762_m1	17.6587371826172
plate4_bleo d28	B2m-Mm00437762_m1	18.6843528747559
plate4_bleo d21	B2m-Mm00437762_m1	18.6536979675293
plate4_bleo d14	B2m-Mm00437762_m1	18.5337352752686
plate3_vehicle d7	B2m-Mm00437762_m1	18.8024578094482
plate3_vehicle d28	B2m-Mm00437762_m1	18.7560329437256
plate3_vehicle d21	B2m-Mm00437762_m1	18.2665863037109
plate3_vehicle d14	B2m-Mm00437762_m1	18.7439651489258
plate3_bleo d7	B2m-Mm00437762_m1	18.0172252655029
plate3_bleo d28	B2m-Mm00437762_m1	17.5703601837158
plate3_bleo d21	B2m-Mm00437762_m1	18.5429992675781
plate3_bleo d14	B2m-Mm00437762_m1	18.4152545928955
plate2_vehicle d7	B2m-Mm00437762_m1	18.9612503051758
plate2_vehicle d28	B2m-Mm00437762_m1	18.883092880249
plate2_vehicle d21	B2m-Mm00437762_m1	18.584285736084
plate2_vehicle d14	B2m-Mm00437762_m1	18.481725692749
plate2_bleo d7	B2m-Mm00437762_m1	18.5768718719482
plate2_bleo d28	B2m-Mm00437762_m1	18.532543182373
plate2_bleo d21	B2m-Mm00437762_m1	18.2656478881836
plate2_bleo d14	B2m-Mm00437762_m1	18.0793228149414
plate1_vehicle d7	B2m-Mm00437762_m1	19.1719512939453
plate1_vehicle d28	B2m-Mm00437762_m1	17.711181640625
plate1_vehicle d21	B2m-Mm00437762_m1	17.9161415100098
plate1_vehicle d14	B2m-Mm00437762_m1	17.2948341369629
plate1_bleo d7	B2m-Mm00437762_m1	17.3954200744629
plate1_bleo d28	B2m-Mm00437762_m1	18.4661331176758
plate1_bleo d21	B2m-Mm00437762_m1	18.0679550170898
plate1_bleo d14	B2m-Mm00437762_m1	17.9410858154297
plate7_vehicle d7	Gapdh-Mm99999915_g1	19.6862468719482
plate7_vehicle d28	Gapdh-Mm99999915_g1	20.1988468170166
plate7_vehicle d21	Gapdh-Mm99999915_g1	20.0349159240723
plate7_vehicle d14	Gapdh-Mm99999915_g1	20.2526264190674
plate7_bleo d7	Gapdh-Mm99999915_g1	19.5637474060059
plate7_bleo d28	Gapdh-Mm99999915_g1	19.7787094116211
plate7_bleo d21	Gapdh-Mm99999915_g1	20.2598628997803
plate7_bleo d14	Gapdh-Mm99999915_g1	19.6070423126221
plate6_vehicle d7	Gapdh-Mm99999915_g1	19.4408073425293
plate6_vehicle d28	Gapdh-Mm99999915_g1	20.2996845245361
plate6_vehicle d21	Gapdh-Mm99999915_g1	19.8742580413818
plate6_vehicle d14	Gapdh-Mm99999915_g1	19.6703186035156
plate6_bleo d7	Gapdh-Mm99999915_g1	18.8568935394287
plate6_bleo d28	Gapdh-Mm99999915_g1	19.1377277374268
plate6_bleo d21	Gapdh-Mm99999915_g1	19.6319942474365
plate6_bleo d14	Gapdh-Mm99999915_g1	19.0727062225342
plate5_vehicle d7	Gapdh-Mm99999915_g1	18.34983253479
plate5_vehicle d28	Gapdh-Mm99999915_g1	19.979211807251
plate5_vehicle d21	Gapdh-Mm99999915_g1	19.7553043365479
plate5_vehicle d14	Gapdh-Mm99999915_g1	19.7196674346924
plate5_bleo d7	Gapdh-Mm99999915_g1	17.8635520935059
plate5_bleo d28	Gapdh-Mm99999915_g1	19.4475345611572
plate5_bleo d21	Gapdh-Mm99999915_g1	19.6989364624023
plate5_bleo d14	Gapdh-Mm99999915_g1	19.2483386993408
plate4_vehicle d7	Gapdh-Mm99999915_g1	18.4430713653564
plate4_vehicle d28	Gapdh-Mm99999915_g1	20.1255550384521
plate4_vehicle d21	Gapdh-Mm99999915_g1	19.6651020050049
plate4_vehicle d14	Gapdh-Mm99999915_g1	18.9431247711182
plate4_bleo d7	Gapdh-Mm99999915_g1	19.5936641693115
plate4_bleo d28	Gapdh-Mm99999915_g1	19.3333530426025
plate4_bleo d21	Gapdh-Mm99999915_g1	19.6108894348145
plate4_bleo d14	Gapdh-Mm99999915_g1	19.2451152801514
plate3_vehicle d7	Gapdh-Mm99999915_g1	19.1626167297363
plate3_vehicle d28	Gapdh-Mm99999915_g1	20.3514671325684
plate3_vehicle d21	Gapdh-Mm99999915_g1	20.2373027801514
plate3_vehicle d14	Gapdh-Mm99999915_g1	19.2435626983643
plate3_bleo d7	Gapdh-Mm99999915_g1	18.2498207092285
plate3_bleo d28	Gapdh-Mm99999915_g1	19.2594928741455
plate3_bleo d21	Gapdh-Mm99999915_g1	19.8509616851807
plate3_bleo d14	Gapdh-Mm99999915_g1	19.3893775939941
plate2_vehicle d7	Gapdh-Mm99999915_g1	19.4440002441406
plate2_vehicle d28	Gapdh-Mm99999915_g1	19.3266925811768
plate2_vehicle d21	Gapdh-Mm99999915_g1	19.5858840942383
plate2_vehicle d14	Gapdh-Mm99999915_g1	19.5785751342773
plate2_bleo d7	Gapdh-Mm99999915_g1	18.7557411193848
plate2_bleo d28	Gapdh-Mm99999915_g1	19.2261734008789
plate2_bleo d21	Gapdh-Mm99999915_g1	19.2223014831543
plate2_bleo d14	Gapdh-Mm99999915_g1	19.0782451629639
plate1_vehicle d7	Gapdh-Mm99999915_g1	19.5450782775879
plate1_vehicle d28	Gapdh-Mm99999915_g1	20.0468559265137
plate1_vehicle d21	Gapdh-Mm99999915_g1	20.0625667572021
plate1_vehicle d14	Gapdh-Mm99999915_g1	19.8575954437256
plate1_bleo d7	Gapdh-Mm99999915_g1	18.0960903167725
plate1_bleo d28	Gapdh-Mm99999915_g1	19.5442428588867
plate1_bleo d21	Gapdh-Mm99999915_g1	19.4933032989502
plate1_bleo d14	Gapdh-Mm99999915_g1	19.0825729370117
plate7_vehicle d7	Ppia-Mm02342430_g1	19.2071285247803
plate7_vehicle d28	Ppia-Mm02342430_g1	20.3368377685547
plate7_vehicle d21	Ppia-Mm02342430_g1	19.8375606536865
plate7_vehicle d14	Ppia-Mm02342430_g1	20.1765689849854
plate7_bleo d7	Ppia-Mm02342430_g1	19.829610824585
plate7_bleo d28	Ppia-Mm02342430_g1	19.9652805328369
plate7_bleo d21	Ppia-Mm02342430_g1	20.0847816467285
plate7_bleo d14	Ppia-Mm02342430_g1	19.5962085723877
plate6_vehicle d7	Ppia-Mm02342430_g1	19.7865390777588
plate6_vehicle d28	Ppia-Mm02342430_g1	20.8943672180176
plate6_vehicle d21	Ppia-Mm02342430_g1	19.9597244262695
plate6_vehicle d14	Ppia-Mm02342430_g1	20.5629901885986
plate6_bleo d7	Ppia-Mm02342430_g1	19.8497180938721
plate6_bleo d28	Ppia-Mm02342430_g1	19.764591217041
plate6_bleo d21	Ppia-Mm02342430_g1	20.1854152679443
plate6_bleo d14	Ppia-Mm02342430_g1	19.9727916717529
plate5_vehicle d7	Ppia-Mm02342430_g1	19.7278289794922
plate5_vehicle d28	Ppia-Mm02342430_g1	20.0841026306152
plate5_vehicle d21	Ppia-Mm02342430_g1	19.5408020019531
plate5_vehicle d14	Ppia-Mm02342430_g1	20.1902809143066
plate5_bleo d7	Ppia-Mm02342430_g1	19.2072067260742
plate5_bleo d28	Ppia-Mm02342430_g1	19.9337940216064
plate5_bleo d21	Ppia-Mm02342430_g1	19.798864364624
plate5_bleo d14	Ppia-Mm02342430_g1	19.4695205688477
plate4_vehicle d7	Ppia-Mm02342430_g1	19.5743637084961
plate4_vehicle d28	Ppia-Mm02342430_g1	20.5007190704346
plate4_vehicle d21	Ppia-Mm02342430_g1	19.2706356048583
plate4_vehicle d14	Ppia-Mm02342430_g1	19.9751396179199
plate4_bleo d7	Ppia-Mm02342430_g1	20.003719329834
plate4_bleo d28	Ppia-Mm02342430_g1	19.7827587127686
plate4_bleo d21	Ppia-Mm02342430_g1	19.7976474761963
plate4_bleo d14	Ppia-Mm02342430_g1	19.964958190918
plate3_vehicle d7	Ppia-Mm02342430_g1	19.5809535980225
plate3_vehicle d28	Ppia-Mm02342430_g1	19.9258575439453
plate3_vehicle d21	Ppia-Mm02342430_g1	20.0540904998779
plate3_vehicle d14	Ppia-Mm02342430_g1	19.8510513305664
plate3_bleo d7	Ppia-Mm02342430_g1	19.1497821807861
plate3_bleo d28	Ppia-Mm02342430_g1	19.6543006896973
plate3_bleo d21	Ppia-Mm02342430_g1	20.3978576660156
plate3_bleo d14	Ppia-Mm02342430_g1	19.7881755828857
plate2_vehicle d7	Ppia-Mm02342430_g1	20.0236759185791
plate2_vehicle d28	Ppia-Mm02342430_g1	20.3267803192139
plate2_vehicle d21	Ppia-Mm02342430_g1	20.0411586761475
plate2_vehicle d14	Ppia-Mm02342430_g1	19.9539756774902
plate2_bleo d7	Ppia-Mm02342430_g1	19.6134624481201
plate2_bleo d28	Ppia-Mm02342430_g1	19.7964820861816
plate2_bleo d21	Ppia-Mm02342430_g1	19.9668788909912
plate2_bleo d14	Ppia-Mm02342430_g1	19.8271408081055
plate1_vehicle d7	Ppia-Mm02342430_g1	20.0829601287842
plate1_vehicle d28	Ppia-Mm02342430_g1	19.2837028503418
plate1_vehicle d21	Ppia-Mm02342430_g1	19.2669067382812
plate1_vehicle d14	Ppia-Mm02342430_g1	19.5346183776855
plate1_bleo d7	Ppia-Mm02342430_g1	18.930046081543
plate1_bleo d28	Ppia-Mm02342430_g1	19.6569023132324
plate1_bleo d21	Ppia-Mm02342430_g1	19.9790592193604
plate1_bleo d14	Ppia-Mm02342430_g1	19.1307640075684
plate7_vehicle d7	Hprt-Mm03024075_m1	23.6207466125488
plate7_vehicle d28	Hprt-Mm03024075_m1	24.142017364502
plate7_vehicle d21	Hprt-Mm03024075_m1	23.6699447631836
plate7_vehicle d14	Hprt-Mm03024075_m1	24.4600219726562
plate7_bleo d7	Hprt-Mm03024075_m1	24.2021980285645
plate7_bleo d28	Hprt-Mm03024075_m1	23.9322681427002
plate7_bleo d21	Hprt-Mm03024075_m1	24.4736175537109
plate7_bleo d14	Hprt-Mm03024075_m1	24.207181930542
plate6_vehicle d7	Hprt-Mm03024075_m1	23.892126083374
plate6_vehicle d28	Hprt-Mm03024075_m1	24.9790992736816
plate6_vehicle d21	Hprt-Mm03024075_m1	24.4825630187988
plate6_vehicle d14	Hprt-Mm03024075_m1	24.2660102844238
plate6_bleo d7	Hprt-Mm03024075_m1	23.6005802154541
plate6_bleo d28	Hprt-Mm03024075_m1	23.9603576660156
plate6_bleo d21	Hprt-Mm03024075_m1	23.8661861419678
plate6_bleo d14	Hprt-Mm03024075_m1	23.8925685882568
plate5_vehicle d7	Hprt-Mm03024075_m1	23.8298206329346
plate5_vehicle d28	Hprt-Mm03024075_m1	24.2539253234863
plate5_vehicle d21	Hprt-Mm03024075_m1	24.3155689239502
plate5_vehicle d14	Hprt-Mm03024075_m1	23.9521446228027
plate5_bleo d7	Hprt-Mm03024075_m1	22.5548515319824
plate5_bleo d28	Hprt-Mm03024075_m1	24.3380699157715
plate5_bleo d21	Hprt-Mm03024075_m1	24.0213279724121
plate5_bleo d14	Hprt-Mm03024075_m1	23.6213645935059
plate4_vehicle d7	Hprt-Mm03024075_m1	24.9274501800537
plate4_vehicle d28	Hprt-Mm03024075_m1	24.7807712554932
plate4_vehicle d21	Hprt-Mm03024075_m1	24.8209342956543
plate4_vehicle d14	Hprt-Mm03024075_m1	25.1058120727539
plate4_bleo d7	Hprt-Mm03024075_m1	23.0414962768555
plate4_bleo d28	Hprt-Mm03024075_m1	24.1451778411865
plate4_bleo d21	Hprt-Mm03024075_m1	24.0361404418945
plate4_bleo d14	Hprt-Mm03024075_m1	24.1550617218018
plate3_vehicle d7	Hprt-Mm03024075_m1	24.585241317749
plate3_vehicle d28	Hprt-Mm03024075_m1	24.2929306030273
plate3_vehicle d21	Hprt-Mm03024075_m1	24.2156982421875
plate3_vehicle d14	Hprt-Mm03024075_m1	23.9067573547363
plate3_bleo d7	Hprt-Mm03024075_m1	23.5150985717773
plate3_bleo d28	Hprt-Mm03024075_m1	24.2174224853516
plate3_bleo d21	Hprt-Mm03024075_m1	24.1644248962402
plate3_bleo d14	Hprt-Mm03024075_m1	24.5157089233398
plate2_vehicle d7	Hprt-Mm03024075_m1	24.3937301635742
plate2_vehicle d28	Hprt-Mm03024075_m1	24.2290306091309
plate2_vehicle d21	Hprt-Mm03024075_m1	24.4962100982666
plate2_vehicle d14	Hprt-Mm03024075_m1	23.9774570465088
plate2_bleo d7	Hprt-Mm03024075_m1	24.1069507598877
plate2_bleo d28	Hprt-Mm03024075_m1	24.0331325531006
plate2_bleo d21	Hprt-Mm03024075_m1	24.1640129089355
plate2_bleo d14	Hprt-Mm03024075_m1	23.9606304168701
plate1_vehicle d7	Hprt-Mm03024075_m1	23.4343509674072
plate1_vehicle d28	Hprt-Mm03024075_m1	20.5665740966797
plate1_vehicle d21	Hprt-Mm03024075_m1	21.0911045074463
plate1_vehicle d14	Hprt-Mm03024075_m1	19.7754611968994
plate1_bleo d7	Hprt-Mm03024075_m1	19.9995727539062
plate1_bleo d28	Hprt-Mm03024075_m1	19.493595123291
plate1_bleo d21	Hprt-Mm03024075_m1	19.0319862365723
plate1_bleo d14	Hprt-Mm03024075_m1	24.3715667724609
plate7_vehicle d7	Sdha-Mm01352366_m1	23.0773944854736
plate7_vehicle d28	Sdha-Mm01352366_m1	23.1867580413818
plate7_vehicle d21	Sdha-Mm01352366_m1	23.1839618682861
plate7_vehicle d14	Sdha-Mm01352366_m1	23.2406158447266
plate7_bleo d7	Sdha-Mm01352366_m1	23.3592376708984
plate7_bleo d28	Sdha-Mm01352366_m1	22.8891849517822
plate7_bleo d21	Sdha-Mm01352366_m1	22.8232231140137
plate7_bleo d14	Sdha-Mm01352366_m1	23.1484222412109
plate6_vehicle d7	Sdha-Mm01352366_m1	22.7567291259766
plate6_vehicle d28	Sdha-Mm01352366_m1	23.2831897735596
plate6_vehicle d21	Sdha-Mm01352366_m1	22.9592723846436
plate6_vehicle d14	Sdha-Mm01352366_m1	22.6587333679199
plate6_bleo d7	Sdha-Mm01352366_m1	23.068078994751
plate6_bleo d28	Sdha-Mm01352366_m1	22.7980670928955
plate6_bleo d21	Sdha-Mm01352366_m1	22.5261898040771
plate6_bleo d14	Sdha-Mm01352366_m1	22.9681053161621
plate5_vehicle d7	Sdha-Mm01352366_m1	22.9371757507324
plate5_vehicle d28	Sdha-Mm01352366_m1	22.9506568908691
plate5_vehicle d21	Sdha-Mm01352366_m1	22.5335731506348
plate5_vehicle d14	Sdha-Mm01352366_m1	23.0607757568359
plate5_bleo d7	Sdha-Mm01352366_m1	22.6150970458984
plate5_bleo d28	Sdha-Mm01352366_m1	22.6357498168945
plate5_bleo d21	Sdha-Mm01352366_m1	22.4956741333008
plate5_bleo d14	Sdha-Mm01352366_m1	22.8257083892822
plate4_vehicle d7	Sdha-Mm01352366_m1	22.9639930725098
plate4_vehicle d28	Sdha-Mm01352366_m1	23.701322555542
plate4_vehicle d21	Sdha-Mm01352366_m1	22.6837024688721
plate4_vehicle d14	Sdha-Mm01352366_m1	22.2278270721436
plate4_bleo d7	Sdha-Mm01352366_m1	22.2310237884521
plate4_bleo d28	Sdha-Mm01352366_m1	22.8089733123779
plate4_bleo d21	Sdha-Mm01352366_m1	22.6550388336182
plate4_bleo d14	Sdha-Mm01352366_m1	22.9875202178955
plate3_vehicle d7	Sdha-Mm01352366_m1	23.4645080566406
plate3_vehicle d28	Sdha-Mm01352366_m1	22.9254550933838
plate3_vehicle d21	Sdha-Mm01352366_m1	23.1882457733154
plate3_vehicle d14	Sdha-Mm01352366_m1	23.0524711608887
plate3_bleo d7	Sdha-Mm01352366_m1	23.3146419525146
plate3_bleo d28	Sdha-Mm01352366_m1	22.941614151001
plate3_bleo d21	Sdha-Mm01352366_m1	23.0530300140381
plate3_bleo d14	Sdha-Mm01352366_m1	23.9816150665283
plate2_vehicle d7	Sdha-Mm01352366_m1	23.7040958404541
plate2_vehicle d28	Sdha-Mm01352366_m1	23.1006011962891
plate2_vehicle d21	Sdha-Mm01352366_m1	23.3287124633789
plate2_vehicle d14	Sdha-Mm01352366_m1	22.9048442840576
plate2_bleo d7	Sdha-Mm01352366_m1	23.2489376068115
plate2_bleo d28	Sdha-Mm01352366_m1	22.9559307098389
plate2_bleo d21	Sdha-Mm01352366_m1	22.9542655944824
plate2_bleo d14	Sdha-Mm01352366_m1	23.2460975646973
plate1_vehicle d7	Sdha-Mm01352366_m1	22.791919708252
plate1_vehicle d28	Sdha-Mm01352366_m1	22.8782615661621
plate1_vehicle d21	Sdha-Mm01352366_m1	23.3728904724121
plate1_vehicle d14	Sdha-Mm01352366_m1	23.0986995697021
plate1_bleo d7	Sdha-Mm01352366_m1	23.2359771728516
plate1_bleo d28	Sdha-Mm01352366_m1	21.9758415222168
plate1_bleo d21	Sdha-Mm01352366_m1	22.8564567565918
plate1_bleo d14	Sdha-Mm01352366_m1	23.3093032836914
