# Supplementary material for: Mapping spatially resolved transcriptomes in human and mouse pulmonary fibrosis
Source: Nat Genet. 2024 Jul 1;56(8):1725–36. doi: 10.1038/s41588-024-01819-2 (PMC11319205; doi:10.1038/s41588-024-01819-2)
Supplement: Supplementary file 5 — Statistical source data for Fig. 1. [file 41588_2024_1819_MOESM5_ESM.xlsx]

## Sheet: Fig_1_c
sample_name	sample_id	condition	subject_alias	grade_disease_pathologist	n_spots	avg_genes_spot	avg_umis_spot	avg_genes_sct_spot	avg_umis_sct_spot	avg_pct_mt_spot	avg_pct_hb_spot	grade	rep
HC_1.TH010.G0.1	V19S23-092-A1	control	HC_1	0	4187	1199.707667	2339.631478	1199.707667	2018.249821	6.351556778	0.02296093	0	1
HC_1.TH010.G0.2	V10T03-282-A1	control	HC_1	0	4496	688.0455961	1051.944395	688.0455961	1676.731317	6.084676718	0.029340244	0	2
HC_2.TH020.G0.1	V10T31-015-A1	control	HC_2	0	3479	527.4722621	748.0376545	527.4722621	1520.031331	5.723766833	0.073476916	0	1
HC_3.TH030.G0.1	V10T31-019-A1	control	HC_3	0	4379	1082.698105	1752.339575	1082.698105	1925.585065	5.784223647	0.05177274	0	1
HC_3.TH030.G0.2	V10T03-280-A1	control	HC_3	0	4392	1083.66826	1740.92031	1083.66826	1934.901639	5.642536857	0.076433745	0	2
HC_4.TH040.G0.2	V10T03-281-A1	control	HC_4	0	3646	527.9487109	782.1157433	527.9487109	1476.017553	4.412035714	0.365308115	0	2
IPF_1.TD011.G1.1	V19S23-092-B1	IPF	IPF_1	2	4097	1718.864291	3659.473273	1718.864291	2351.800342	6.263278892	1.607375209	1	1
IPF_1.TD011.G1.2	V10T03-279-B1	IPF	IPF_1	2	4026	1849.941133	3862.683557	1849.941133	2377.589667	6.457859453	1.005157168	1	2
IPF_1.TD012.G2.1	V19S23-092-C1	IPF	IPF_1	2	4552	2182.743849	4794.334139	2182.743849	2518.601054	5.764106614	1.083415401	2	1
IPF_1.TD012.G2.2	V10T03-279-C1	IPF	IPF_1	2	4874	1924.502667	3808.588018	1924.502667	2443.75872	6.723102503	0.833837619	2	2
IPF_1.TD013.G3.1	V19S23-092-D1	IPF	IPF_1	3	3982	3238.80663	8332.482421	3238.80663	2520.757157	2.926857404	0.336476091	3	1
IPF_1.TD013.G3.2	V10T03-279-D1	IPF	IPF_1	3	4756	2777.053406	5977.309294	2777.053406	2590.945332	3.798439829	0.255410751	3	2
IPF_2.TD021A.G1.1	V10T31-015-B1	IPF	IPF_2	1	4114	1386.793632	3209.752552	1386.793632	2146.698347	8.709492099	0.24403855	1	1
IPF_2.TD021A.G1.2	V10T03-280-B1	IPF	IPF_2	1	4585	1196.675245	2350.398255	1196.675245	2062.111232	9.034450723	0.519246582	1	2
IPF_2.TD021B.G2.1	V10T31-015-C1	IPF	IPF_2	2	4719	1636.036025	3593.722399	1636.036025	2301.625768	8.540703473	0.097868478	2	1
IPF_2.TD021B.G2.2	V10T03-280-C1	IPF	IPF_2	2	4231	1235.399905	2410.990073	1235.399905	2049.56086	6.996808358	0.118472201	2	2
IPF_2.TD022.G3.1	V10T31-015-D1	IPF	IPF_2	3	3230	1001.649845	1922.603715	1001.649845	1885.294427	6.067636013	0.037611638	3	1
IPF_2.TD022.G3.2	V10T03-280-D1	IPF	IPF_2	3	3044	1924.004928	4488.019054	1924.004928	2355.585414	4.376575132	0.026904322	3	2
IPF_3.TD031.G1.2	V10T03-281-B1	IPF	IPF_3	2	4781	1619.983058	3100.295545	1619.983058	2211.52123	5.640294979	0.05844577	1	2
IPF_3.TD032A.G2.2	V10T03-281-C1	IPF	IPF_3	2	3767	1179.373507	2052.714096	1179.373507	1991.664189	5.684052713	0.041436933	2	2
IPF_3.TD032B.G3.2	V10T03-281-D1	IPF	IPF_3	2	3484	1345.85907	2390.078932	1345.85907	2090.255166	4.962164569	0.031180286	3	2
IPF_4.TD041A.G1.1	V10T31-051-B1	IPF	IPF_4	1	2883	1059.921263	1842.275754	1059.921263	1846.421436	7.760336905	0.151327993	1	1
IPF_4.TD041A.G1.2	V10T03-282-B1	IPF	IPF_4	2	3225	1291.996589	2334.257984	1291.996589	2025.928992	6.665259878	0.241708195	1	2
IPF_4.TD041B.G2.1	V10T31-051-C1	IPF	IPF_4	2	3658	1573.133953	2978.171679	1573.133953	2165.588846	5.590015408	0.064126777	2	1
IPF_4.TD042.G3.1	V10T31-051-D1	IPF	IPF_4	3	4488	2780.924465	6087.501783	2780.924465	2578.362968	3.271938083	0.029911863	3	1

## Sheet: Fig_1_d
	baseMean	log2FoldChange	lfcSE	stat	pvalue	padj
SAMD11	254.8677791378	3.6389523153379	0.544142796329162	6.68749515731278	2.27022721689977e-11	8.19552025300817e-09
NOC2L	772.810669259252	-0.208920730641256	0.323670876875013	-0.645472748918129	0.518620872520705	0.758387046344875
KLHL17	131.051675186162	0.832075297058885	0.322456998363333	2.5804225099228	0.00986795000098565	0.0793181086712811
PLEKHN1	39.8419839246055	1.54009911450025	0.45913160439845	3.35437399592232	0.000795447716299912	0.0141133016926066
PERM1	3.41749960755604	1.85555188237236	1.51155647956474	1.22757694301088	0.21960582161901	0.480263012748801
HES4	654.624682526306	0.0628955137478195	0.365098191378594	0.172270132345298	0.863225164228078	0.947803602000588
ISG15	1618.97465660709	0.708312056797839	0.272300749396111	2.6012122932775	0.00928949481834041	0.0759284746283974
AGRN	574.790851499703	1.38901573563267	0.534088522008375	2.60072193727259	0.00930278234042435	0.0759551889313484
RNF223	14.2630320314981	0.0508976951238103	0.729477927572576	0.0697727692641481	0.94437452132083	0.979250888542362
C1orf159	168.39423492013	0.738177012241925	0.310694894242111	2.37589038610559	0.0175066625845243	0.113823335380171
TTLL10	75.6411317451216	0.764149425904011	1.01449205662337	0.75323352303753	0.451309598030277	0.706385477994742
TNFRSF18	104.986594584508	2.73068001499985	0.517396027545731	5.27773672316897	1.3078919034581e-07	1.22408994075505e-05
TNFRSF4	428.786323970032	1.3247696694459	0.482830964546545	2.74375457814739	0.00607409301531879	0.0579580857761255
SDF4	3416.71748819344	0.171601391153847	0.162368596596743	1.05686317890666	0.290574035209836	0.558987993217157
B3GALT6	546.476629000028	0.0889112348978581	0.254043018521728	0.349984956938518	0.7263499872057	0.883711494708694
C1QTNF12	24.9078182029344	1.42482785272351	0.579901202137682	2.45701827737413	0.0140095558808609	0.0991656798625643
UBE2J2	1274.05009110624	-0.0239207526470736	0.134558819761316	-0.177771718639513	0.858902258793696	0.945453466518805
SCNN1D	74.0622802644598	1.49656865747217	0.466687833897529	3.20678738284996	0.00134226161166634	0.0202244746806451
ACAP3	528.325590782069	0.887946449059845	0.266305065471335	3.33432053756944	0.000855080582886605	0.0146951042869291
PUSL1	256.942116155653	0.548313302872204	0.243378229950033	2.25292666063343	0.0242637735416841	0.13856396777364
INTS11	1073.984231096	0.492993055509603	0.283575869561337	1.73848732712065	0.0821249811869303	0.280319442763674
CPTP	644.837768842547	0.294560688338139	0.142413307862127	2.06835086383436	0.038607042083723	0.182982173202066
TAS1R3	30.3721353471941	1.32079622656095	0.870054426182379	1.51806161409503	0.128998866849331	0.36159748921604
DVL1	879.005287388138	-0.0317876255663464	0.265109708590024	-0.119903664544794	0.904559461534818	0.965296351055104
MXRA8	5017.7792887356	1.48189209805597	0.41373213461025	3.58176697938138	0.000341278133040862	0.00738153930551433
AURKAIP1	2093.35017487873	0.320717621008289	0.178317208088893	1.7985791974065	0.0720852704494724	0.259671387634807
CCNL2	1836.45725098154	0.164621386741482	0.209320655935025	0.786455526838125	0.431600663947451	0.690870910765546
MRPL20-AS1	233.662437699491	0.13897141799806	0.293419189203444	0.473627571445926	0.635765510596116	0.83400905620854
MRPL20	3918.59388226464	-0.375448671776904	0.184165929247347	-2.03864348477102	0.0414856219611924	0.191012754380686
ANKRD65	429.21645089656	0.778470548527855	0.633247602155959	1.2293304323261	0.218947941675919	0.479515916754338
VWA1	1486.35046386578	1.01715759597601	0.402726972349128	2.5256753726796	0.0115476130309322	0.0882929444150245
ATAD3C	257.47433473483	-0.218676681012388	0.307754847336666	-0.710554790297644	0.477360167071554	0.726899151666055
ATAD3B	361.647561126064	0.509506279779724	0.351827697554783	1.44816989486846	0.147569541862878	0.388375414238608
ATAD3A	295.749279338468	0.713431241689942	0.266490353340714	2.67713721245964	0.00742542187468371	0.0659931104712511
TMEM240	135.288637378132	0.815269576604344	0.43287559881034	1.88338076538601	0.0596487851212917	0.234541253884505
SSU72	3617.28969501073	-0.314486189557848	0.141203237139621	-2.22718824248261	0.0259346955868916	0.144726483065311
FNDC10	223.552468961794	0.651529847623823	0.337371267779793	1.9311954213276	0.0534588900253756	0.220114463774227
MIB2	417.849465478706	0.0858075462758378	0.208619295753544	0.4113116476877	0.680844029852737	0.858276770675264
MMP23B	1347.15220474344	1.56771340630694	0.263003644453984	5.96080487615158	2.50998536571463e-09	4.69832075493397e-07
CDK11B	185.794221868755	-0.38251277648495	0.387485325901278	-0.987167128446061	0.323560713587718	0.591063558965901
FO704657.1	12.0186044308114	0.378006993067421	0.842282954234115	0.448788606212672	0.653584158729287	0.843472675077085
SLC35E2B	575.864580234753	-0.330700862270487	0.368668472224282	-0.897014220595742	0.36971132886527	0.636923436911171
CDK11A	661.054636017328	-0.473183523511254	0.248140869024086	-1.90691491237312	0.0565316067772929	0.227573185378206
NADK	1393.41322139692	-0.480741713802306	0.183080807419956	-2.62584440486746	0.00864343180478892	0.0726450737384754
GNB1	4884.38882501208	0.141723908630995	0.210653279677203	0.672782825162595	0.501085465777334	0.745208899614472
TMEM52	40.2786102037998	-0.218435397011496	0.834568012773362	-0.261734686290708	0.793525996665005	0.915286509047912
CFAP74	98.2608803986258	0.253293039698344	1.05604949504841	0.23984959122274	0.8104468605908	0.924263290676035
GABRD	71.5889862350786	-1.24392080069991	0.512837223118396	-2.42556652408349	0.0152845142145079	0.104530358376351
PRKCZ	1653.58661568	-0.935992630171883	0.279428758219231	-3.34966463773043	0.000809094560064332	0.0142479578625963
FAAP20	1826.67010550763	0.438577673033001	0.181091847025073	2.42185211669014	0.0154416330513772	0.105230267157329
SKI	1911.64772862633	-0.0787884222838619	0.191905083316531	-0.410559329238336	0.681395691193079	0.858315379792385
MORN1	149.991400419254	0.302644235792832	0.744158516130362	0.406693237035823	0.684233308260003	0.860382997837432
RER1	2569.39777132105	0.255137520746524	0.197196178205361	1.29382588987512	0.195725567791546	0.450933149803286
PEX10	336.376166374164	0.162936649880864	0.233966219464132	0.696411004349466	0.486171473477935	0.733631665008535
PLCH2	53.129518872785	1.95981222730272	0.884379688846882	2.21603034535773	0.026689423967441	0.146977034986378
PANK4	300.913868845355	0.422294732935283	0.209014102051078	2.02041263623487	0.0433406037876322	0.195743610368089
HES5	8.12312988857244	0.470474327717354	0.844477769187194	0.557118665385571	0.577446355480112	0.799053503262285
TNFRSF14	2650.0934682466	-0.237701991251886	0.326661488467498	-0.727670691660173	0.466815195461244	0.71937335950692
PRXL2B	539.575704286041	0.673092825401523	0.288642217581711	2.33192784839584	0.0197044871684412	0.122042252633948
MMEL1	83.6874008375306	0.245349448808487	0.475195790600776	0.516312336223136	0.605636281600931	0.815438886567207
TTC34	20.6976152239967	-0.388761202797117	0.718333268489876	-0.54119893905846	0.588370468688234	0.805447294269357
PRDM16	198.115360990509	-1.04103912793256	0.364916868080376	-2.8528117469847	0.00433342844191199	0.046466366362284
ARHGEF16	124.02356198452	0.284210902514375	0.310744164112663	0.914613805623497	0.360394408499223	0.626209032966447
MEGF6	990.890111781648	1.45781019404422	0.38198588018029	3.81639811753293	0.00013541395169308	0.0038376567020009
TPRG1L	1132.82729566306	-0.156507347815618	0.114694362096486	-1.36456007910796	0.172391359155365	0.421164342331717
WRAP73	377.59057735706	0.281637447817486	0.183751178166565	1.53271097702672	0.125347083327092	0.356435198313084
TP73	118.070766940221	0.481974353107177	1.90159639863783	0.253457754470101	0.799914502564905	0.918602354009379
SMIM1	184.556759545584	-0.272670394966014	0.597947498304563	-0.456010595811759	0.648382358819936	0.84120309985394
LRRC47	908.80699099557	-0.10987372051339	0.155527325624787	-0.706459267347417	0.479902574930825	0.728892878836567
CEP104	528.553599203768	-0.237977770610899	0.189594174256028	-1.2551955857543	0.209407767600734	0.468226009786511
DFFB	104.538387074541	-0.177589497097335	0.218328491494038	-0.813405047971876	0.415985866081249	0.67768106817706
C1orf174	508.964430158827	-0.353956087274718	0.202792743135511	-1.74540805455842	0.0809138646236408	0.27825266850162
AJAP1	52.475208928963	-0.817497049619583	0.534615692774615	-1.5291302905398	0.12623214753073	0.357610579383581
NPHP4	214.201980636104	0.143489925670089	0.253929190118074	0.56507849925945	0.572020372060394	0.795904641752748
KCNAB2	1004.96225614469	0.162410345677569	0.2849339586283	0.569992943134713	0.568682484411462	0.794090786049857
CHD5	7.56522163037786	-0.218639891412433	0.764703147226179	-0.285914726787133	0.774943434039149	0.905354626822436
RNF207	59.29564446894	0.910670661719233	0.425456812011757	2.14045382752989	0.0323181084288119	0.16509675202077
ICMT	1701.17713561693	0.378370877560568	0.312695078167755	1.21003144589816	0.226266826687741	0.4878637124914
GPR153	449.809688674684	1.37841194581039	0.359658569643165	3.8325569363688	0.000126818235586432	0.00363481680143947
ACOT7	643.910893778018	0.790137075475737	0.289985062723529	2.72475095115175	0.00643500067548787	0.06011551462831
HES2	86.1803050612787	0.522195695691029	0.556107360174528	0.939019572636377	0.347720695356022	0.613681897682226
ESPN	82.7165774643647	0.954327201725582	1.1438166357173	0.834335829647307	0.404091766825168	0.666453220220355
TNFRSF25	149.764319641464	0.806972118328585	0.357014576026951	2.26033381412323	0.0238005408559834	0.136639076281113
PLEKHG5	159.360948992215	0.0888224788653811	0.372241510270658	0.238615190446648	0.811403985063829	0.924836750346302
NOL9	693.181299699128	-0.129695517394733	0.199749754476073	-0.649289996550501	0.516150950396146	0.756928204846346
TAS1R1	4.9389361856575	0.303623102085724	1.00258010909371	0.302841737365195	0.762010474229379	0.900240622868907
ZBTB48	372.472870640442	0.493305154939791	0.264569258948172	1.86455961248479	0.0622431584007126	0.239890891629793
KLHL21	666.585419435911	-0.343131442177253	0.188264620034038	-1.82260183626226	0.0683637173265815	0.251910525690285
PHF13	460.603759267246	-0.125497136249583	0.335413173119029	-0.374156849841574	0.708287625085528	0.873935060984459
THAP3	490.249505843639	0.239770582916638	0.194238883490892	1.23441083786852	0.217049852539016	0.477220107917135
DNAJC11	642.099063135237	-0.0746140766045694	0.204148041796134	-0.365490043147611	0.714745637929034	0.877843123716485
CAMTA1	1281.09995860288	0.149304863768286	0.132249989626545	1.12895936090356	0.258914977564437	0.525173095629697
VAMP3	1927.38128056268	0.236981347450764	0.245484037228739	0.965363573640222	0.334362739717978	0.600870957435047
Z98884.2	10.4361035277038	-0.96445321324635	0.88179118424069	-1.09374331529164	0.274067571212622	0.540506310448202
PER3	361.380919619095	-0.259199700667649	0.681405786291924	-0.380389638424062	0.703656204944852	0.870783168411186
UTS2	7.57529547300883	-0.143563827374719	1.05058413159896	-0.136651433289991	0.891306319909741	0.959126081757687
TNFRSF9	67.3938654484324	-0.99360871200323	1.19140588680354	-0.833980025622512	0.404292239711786	0.666581006797531
PARK7	3691.72414187674	0.470713193095691	0.26430968600848	1.78091541102504	0.0749262706093542	0.265552154039044
ERRFI1	1864.86626800073	-0.654009413234359	0.359863024341531	-1.81738430735153	0.0691582888932588	0.253570588074238
SLC45A1	43.0427238573922	1.34763689695891	0.404252715575948	3.33364958362469	0.000857145688031663	0.0147014060202897
RERE	1468.16215996809	0.0248125697222673	0.148862243032318	0.166681417778184	0.867620727446206	0.949840359584113
ENO1	10277.611306849	-0.241103757952697	0.274902960272808	-0.877050424314933	0.380459250331524	0.645465273976342
SLC2A5	58.9335125678253	2.08677828050442	0.630403085666593	3.31022853147656	0.000932198273510786	0.0155489441396816
GPR157	364.507841704726	-0.415154852269172	0.228550542674553	-1.81646845993421	0.0692985418690327	0.253732067572633
H6PD	1414.84032600309	-0.263721041132398	0.316952074334173	-0.83205336859335	0.405378821270044	0.667543104978888
SPSB1	722.398696054724	0.462410117740485	0.456847330689041	1.01217646832489	0.311453685376835	0.578954209699757
BX323043.1	7.76894628302835	1.77680563735137	0.992508669050348	1.79021674344815	0.0734190744320256	0.262558085402724
SLC25A33	258.780546029224	-0.595334961942134	0.469721990011071	-1.26741982407105	0.205005215079294	0.462956370424822
TMEM201	165.821871321649	-0.0276339877522792	0.227787972920705	-0.12131451629318	0.903441922599712	0.96482397595177
PIK3CD	501.317163791117	-0.971326793279308	0.334435123436207	-2.904380327339	0.00367980850413896	0.0414388576393649
CLSTN1	2262.39528771383	0.828000956110417	0.245661784794947	3.37049149423687	0.000750342223798461	0.0136247770026734
CTNNBIP1	1118.96209191336	-0.838097659905398	0.382638511547928	-2.19031183378524	0.0285016291904579	0.152754224738679
LZIC	788.707214539705	0.00680653247062916	0.16852531613287	0.0403887832808616	0.967783172599055	0.988298045824095
NMNAT1	232.116737535817	0.178407353990837	0.203017569679989	0.878777902188739	0.379521710046913	0.644654510310231
RBP7	226.442265035712	-0.0876217400603818	0.370985569425646	-0.236186383734646	0.813288044870707	0.925686760478167
UBE4B	615.347909366704	-0.211230477992107	0.165172068758426	-1.27885107681883	0.200949503460957	0.457889445668024
KIF1B	981.412574969823	-0.666286182779946	0.311520366817253	-2.1388206157667	0.0324501991656673	0.165431334692451
PGD	2784.31009592394	-0.527001753403616	0.190323856890903	-2.76897369574484	0.00562331750118929	0.0554361118030117
CENPS	260.655678061492	-0.322521705046718	0.376497041706315	-0.856638085614228	0.391644930532234	0.655263560199374
CORT	39.3312044472991	0.371364894289882	0.653682828640475	0.568111747806263	0.56995909124853	0.794787063506872
DFFA	742.893571294863	0.115874965389443	0.183650148861811	0.630954922212634	0.528069999128164	0.765595460583403
PEX14	395.443307505226	0.215046459365522	0.225282612407101	0.954563057786805	0.33979870646655	0.606599509442773
CASZ1	486.499700831786	-0.570683059983835	0.195902223782767	-2.91310148993845	0.00357858274230658	0.0406381071249705
C1orf127	6.88708082957983	-0.292406260920702	1.01384538504406	-0.28841307090232	0.773030563498252	0.904304405814405
TARDBP	1623.67052586033	-0.176731577900219	0.151045348297242	-1.17005640949914	0.241978268880812	0.505633201870297
SRM	1503.31321736101	0.221595199319962	0.305624105203167	0.725057989691796	0.468416455523266	0.720297410699541
EXOSC10	809.389560324162	-0.30450189700567	0.271746165594723	-1.12053797093792	0.262484581129895	0.528665146000461
MTOR	484.433451726484	0.0618581006761386	0.158663020085507	0.389870939320339	0.696631983941999	0.867308197631985
ANGPTL7	25.0597553710798	-0.347961370744877	0.761128529222543	-0.457165061333732	0.647552409079627	0.840842107098357
UBIAD1	330.314107188215	-0.208175606241098	0.263141073245328	-0.791117873290021	0.428875210197719	0.688725357428966
FBXO2	148.617031605546	1.07503411971273	0.599616902049364	1.7928682731232	0.0729939894938611	0.261763213979641
FBXO44	247.546310053499	0.696457306535189	0.316225792747495	2.20240512478154	0.0276367042068092	0.149876985937482
FBXO6	336.176614563395	0.549930908123156	0.422912685006399	1.30034148328948	0.193483956127065	0.448289080501002
MAD2L2	624.098275833171	0.482764141090232	0.23884083398197	2.02127974953678	0.0432508142260995	0.195460162532376
DRAXIN	11.0444059644116	0.341379888955736	0.648372611597182	0.526518058982768	0.59852830796606	0.811779784004061
AGTRAP	1755.60262456321	0.334196875520534	0.242037195148413	1.38076660207374	0.167350735508897	0.414375503447252
C1orf167	198.262492078618	0.482480175047014	0.47689926555474	1.01170249127094	0.311680324005166	0.578999958359019
MTHFR	760.130071894859	-0.431648530021088	0.163651436541862	-2.63760917192237	0.0083492745868781	0.0711189333068796
CLCN6	449.955309254169	-0.916642406433263	0.392261266823013	-2.33681600494817	0.0194487532662764	0.121101436149192
KIAA2013	1251.16672833312	0.137282236150382	0.253703434744262	0.541113037309747	0.58842967261864	0.805447294269357
PLOD1	1320.60463224922	1.66726337175042	0.361982745480696	4.60591946043277	4.10647315500909e-06	0.000234068969835518
MFN2	1391.59579101325	-0.464921381816283	0.274387997747536	-1.69439401735078	0.0901904356095137	0.295796535736848
MIIP	495.809804194743	0.165388777206154	0.254396244691406	0.650122714691715	0.515612957866091	0.756578309026001
TNFRSF8	32.9712498187121	0.13922265571647	0.717536887758005	0.194028569250957	0.846153511945698	0.939848361303473
TNFRSF1B	1479.79441191669	-0.274942112774644	0.279596922669557	-0.983351712706744	0.325434366960868	0.592939360215363
VPS13D	1119.89127785211	-0.587462660698364	0.199839731483083	-2.93966898543443	0.0032856305088829	0.0383205613659096
DHRS3	2389.35420686944	-0.074281518292479	0.348311158980414	-0.213261953794182	0.831122647386743	0.932683115955724
C1orf158	106.39589976003	0.309771493957774	1.29399540555545	0.239391494458054	0.810802024740187	0.924522847191902
PDPN	954.581857596917	-0.0740198178742166	0.255953914162597	-0.289191974720867	0.772434472852318	0.90416517234516
PRDM2	1046.91666477215	-0.296718713341905	0.229290283052104	-1.29407452157263	0.195639681197113	0.450803776035049
KAZN	376.68409468129	0.372684620822181	0.269102902951341	1.38491490331329	0.16607848938686	0.412665037050734
TMEM51	667.232977671285	-0.287180923079951	0.368306336262975	-0.779733865004432	0.43554754116543	0.694841310937526
FHAD1	156.381615339972	0.207229944074179	0.895882921380873	0.231313645040542	0.81707114690355	0.927903897232421
EFHD2	2443.37873839399	-0.378348782323997	0.294723336600888	-1.28374219255109	0.199232176142704	0.456211861129253
CASP9	201.16107130544	0.022146396775426	0.25092536498067	0.0882589003193523	0.929670904224859	0.974609379874828
DNAJC16	463.477209727219	-0.215298728587181	0.183317663921377	-1.17445708166737	0.240211993004612	0.503532256792774
AGMAT	17.9412021600734	0.264114832392931	0.71754332262724	0.368082071234238	0.712812038967157	0.876675546302729
DDI2	688.582963612194	-0.581532115464484	0.253999296779009	-2.28950285626359	0.0220501521434919	0.130595471406103
PLEKHM2	1073.78542624655	0.129321182727498	0.392254934977706	0.32968656655613	0.741636805097581	0.890951369851004
SLC25A34	42.0869781278502	0.742002328368836	0.498350368081473	1.48891698670829	0.13650922987581	0.372006602278696
FBLIM1	1158.03264713331	1.22863850051793	0.423938915613547	2.89814984014803	0.00375371205755967	0.0419100016323414
UQCRHL	24.9282628184306	-0.820493318389131	0.57434811732426	-1.42856447795389	0.153129449997488	0.395630373082856
SPEN	1252.12165456817	-0.698471792682236	0.232726971027744	-3.00124987489726	0.00268873829817506	0.0328233897559825
ZBTB17	490.062742971982	0.0739141692338478	0.402587939055608	0.183597574749099	0.854329165850472	0.943614646306346
HSPB7	238.021239513438	1.07758818901965	0.270195050675609	3.9881862614626	6.65803806693135e-05	0.00218978683667707
CLCNKA	11.3015515745359	-0.786603850046846	0.932938004604888	-0.843146968141772	0.399146253432767	0.662342552704302
CLCNKB	23.1671934259983	-0.152073860498569	0.854889734754243	-0.177887105571909	0.858811637600417	0.945422351651602
EPHA2	608.657722435726	-0.249264959877581	0.501015654488593	-0.497519304325962	0.618822893251756	0.823540130561146
ARHGEF19	181.697479734225	0.698990297302195	0.282500574913257	2.47429690193312	0.0133498701215628	0.0966161006124753
CPLANE2	62.8533396783126	0.714107404736886	0.557169968214551	1.28166887211319	0.199958828880665	0.456883960235953
FBXO42	498.555431123311	0.31858629138028	0.144640954693827	2.20260086124746	0.0276228931687853	0.149876985937482
SZRD1	2281.39589402377	0.194341784211498	0.175067049628731	1.11009915700095	0.26695630046661	0.533404305314954
NECAP2	1308.68866724823	0.375134580042639	0.219837207273486	1.706419876304	0.0879299325162662	0.291549192273406
NBPF1	292.411857160253	0.366443550316301	0.388782026441427	0.942542415528843	0.345915005966608	0.611811515438549
CROCC	478.815684606361	0.829223095300249	0.548413726180941	1.51203927931348	0.130523870339174	0.363988030546727
BX284668.5	739.245560646853	-0.706189589024565	0.616825363105174	-1.14487767732105	0.252259832170314	0.517699455247198
MFAP2	1667.46903811634	3.80965153153568	0.414322937853368	9.19488443307947	3.75397903665433e-20	7.11472876921913e-17
ATP13A2	474.357770864993	0.207665326921669	0.23977805584698	0.866073111603657	0.386450069416849	0.650948132259809
SDHB	1595.41989587802	-0.199203262657813	0.133002613082516	-1.49773946572182	0.134200953845364	0.368949204388651
PADI2	152.118693376155	-0.472280765730694	0.43842996268641	-1.0772091461014	0.281386840169425	0.548872670866953
PADI4	126.974656502733	-1.79153093122246	0.818427340106913	-2.18899203805732	0.0285974187190909	0.153105248099879
RCC2	787.191966664186	0.40102898487607	0.173602160618921	2.31004604692898	0.0208856049571676	0.12666701694423
ARHGEF10L	444.069850291006	0.242736157196756	0.311934150245898	0.7781647408769	0.436471900106761	0.695540077426472
IGSF21	91.7181731666247	0.764202331682683	0.694986015918838	1.09959382516831	0.27150913357136	0.537981718367126
KLHDC7A	87.0037532274833	0.551554728858348	0.4239652148643	1.30094335459782	0.193277844694822	0.448085425269555
ALDH4A1	242.448667266208	0.081910523810743	0.248273194764337	0.329920932013999	0.741459706775276	0.890951369851004
IFFO2	329.997509226513	-0.310032857844006	0.320092543748231	-0.968572570337229	0.332758494581186	0.599344772492272
UBR4	420.501573010977	-1.21839667086932	0.541405758880732	-2.25043167879883	0.0244215559448685	0.139046050032331
EMC1	886.506093884247	0.0730487366975262	0.194375961874315	0.375811576663787	0.707056980725305	0.873046755203822
MRTO4	758.439694690403	-0.516775717253557	0.398189037132008	-1.29781503020696	0.194350903544485	0.449117367826203
AKR7A3	10.8855996207329	1.13894579507337	0.754042219858396	1.51045361264686	0.130927717333515	0.364644755733057
AKR7A2	959.762706456901	0.851571063343924	0.404333319045696	2.10611152539641	0.0351946659227393	0.17359190784664
SLC66A1	400.845153505205	0.314870979034263	0.207363188816704	1.5184516636296	0.128900576014343	0.361498829096815
CAPZB	6936.15377491571	-0.0265197092628694	0.252265466364488	-0.105126197592786	0.916275671806081	0.969556867204482
MICOS10	3224.31439862975	0.440583324322134	0.186383881697364	2.36384884953474	0.0180861899399539	0.11604858733372
NBL1	12077.2210288073	1.37995079707741	0.301242319509791	4.58086632490079	4.63053758571231e-06	0.000259070888836052
TMCO4	297.851729050235	0.265325928678333	0.260948676185133	1.01677438091349	0.309260772162119	0.576784100838817
OTUD3	235.513353299345	-0.742638621930506	0.497491126980432	-1.49276757243495	0.135498038389567	0.370948760460024
PLA2G2A	582.359306194412	2.14623837645202	0.695623507403589	3.08534480736979	0.00203316297406329	0.0270885913996025
PLA2G5	192.272938266291	1.15403606499105	0.449276027130579	2.56865711790057	0.0102093419076826	0.0812567149628785
PLA2G2D	36.9315727724949	2.88164093250445	1.0438466912259	2.7605978509356	0.00576956715318949	0.0561696146024569
UBXN10-AS1	41.2459114912483	1.08471094022272	0.444182738106165	2.44203758310721	0.0146046261299343	0.101903056319403
UBXN10	374.714263624714	0.485457209236733	0.889151811295073	0.54597786685004	0.585081151469324	0.80285562867505
CAMK2N1	3193.34710838383	-0.191431498240705	0.144718599380299	-1.3227843488013	0.185907103528159	0.4387801219947
MUL1	810.608227500017	-0.149916547858193	0.213728499809713	-0.701434520860188	0.483031884840726	0.731568218754878
FAM43B	35.6162597633172	3.92169314015737	0.728555033161997	5.38283720741981	7.33208449301162e-08	7.99777446640591e-06
CDA	205.12380776956	-0.882792180427677	0.607959402980751	-1.45205777902185	0.14648554028123	0.386936195425787
PINK1	1676.80961005899	-0.00465713960690982	0.314463770834467	-0.0148097810903671	0.988183936256159	0.995680826094232
DDOST	1320.70197439348	0.420137297368996	0.15539358720788	2.70369778391789	0.0068572625006273	0.0624818593957398
KIF17	148.627828723404	0.0869346376945496	0.434724155498509	0.199976552015748	0.841498919490653	0.937364468770724
HP1BP3	3914.20987613705	-0.245139554662511	0.187595662120161	-1.30674425992585	0.191299581494164	0.445606587298262
EIF4G3	1003.57305984982	0.0364156271703141	0.215223274408238	0.169199299055549	0.865639881114588	0.948943089976096
ECE1	2355.3275665544	0.23188502149604	0.208487122837195	1.11222706870542	0.266040532228689	0.532643146659366
NBPF3	75.9112937367432	0.00867190654830664	0.537784183575146	0.0161252539832178	0.987134466367707	0.995671419576049
ALPL	3626.60593795137	-0.494989766620646	0.376459331795929	-1.3148558816679	0.188558342461524	0.442420549118171
RAP1GAP	710.74754137846	-0.0441802538541226	0.423175539947081	-0.104401719106089	0.916850558489787	0.969745650861992
USP48	910.165575130742	-0.0113216684554092	0.18298163584836	-0.0618732497549191	0.950663770273796	0.981743909882257
LDLRAD2	14.4933963322349	1.2135633454364	0.648384298807489	1.87167293789869	0.0612518657385543	0.237908600442353
HSPG2	4240.23184320696	1.72894417387586	0.375370334728688	4.60596912946122	4.10549297194701e-06	0.000234068969835518
CDC42	8515.88938310289	-0.274707562896543	0.137658394297342	-1.99557436579694	0.0459802720757864	0.202955716219235
CDC42-AS1	7.10024185291164	0.18564643805871	0.955151226965134	0.194363397981047	0.845891347555511	0.939727770489205
WNT4	74.4919085785316	0.452191641065696	0.63215580041461	0.715316763318662	0.474413332539058	0.725252565835571
ZBTB40	394.335875483138	-0.44729143895166	0.195395315812497	-2.28916152412213	0.0220699692148205	0.130610801418855
C1QA	24962.2065041018	0.128691293647523	0.40291931046608	0.319397185254433	0.749425344983841	0.89432006791344
C1QC	6061.44452259353	0.347578616675473	0.546929544509091	0.635508942906805	0.525096536025617	0.76382491132586
C1QB	19513.2463978903	0.036539420642688	0.537930451999082	0.0679259196182304	0.945844605528404	0.97963630774108
EPHB2	213.475401194318	1.78594254156905	0.541784037153418	3.29641041281421	0.000979288416090888	0.016174260310207
KDM1A	679.313531553945	0.259068723591905	0.208297008951977	1.24374672922756	0.213592791789719	0.472841861456523
LUZP1	883.043125557423	-0.549123519166107	0.37635338913981	-1.45906356900672	0.144547612118511	0.384113849618396
HNRNPR	2446.1144654531	-0.249430547235546	0.225625624562048	-1.10550629043002	0.268940270221292	0.535107850330332
ZNF436	207.994381699427	0.450702688336006	0.364750370140504	1.23564696634137	0.216589818694721	0.4766233426777
TCEA3	588.741747492812	-0.208120543652758	0.374775798350705	-0.555320126242529	0.578675714970611	0.799854698306068
ASAP3	346.682542221652	0.156302564763229	0.224177037265651	0.69722825615725	0.485659958385021	0.73362819568355
E2F2	37.0358436663394	0.00855917911310685	0.602874980388317	0.0141972703985722	0.988672597674611	0.995765505908227
ID3	3779.7521228701	0.203902988406308	0.415601975611804	0.490620835250228	0.62369464729544	0.826252358435427
ELOA	1447.25602773747	-0.826878886892462	0.167587539781091	-4.93401172887055	8.05575990396491e-07	5.87218421461135e-05
PITHD1	1346.64132112784	-0.53999079762115	0.217741855264773	-2.47995865087364	0.0131397619248137	0.0955515924719547
LYPLA2	1267.16144980264	0.340684861176598	0.232302930506127	1.46655429802084	0.14249734015672	0.381519454609956
GALE	672.124042848754	-0.587322059031334	0.305942718694031	-1.91971249238557	0.0548942254171232	0.223758008764799
HMGCL	676.740444705397	0.0999930104509321	0.31741218098344	0.315025750244125	0.752742102674216	0.895775509045323
FUCA1	1754.07095255129	0.262925728382161	0.481061168286845	0.546553631253364	0.584685432590028	0.802527675543286
CNR2	13.0512818249437	1.21780176438047	0.982092481073903	1.24000721708898	0.214972724743492	0.474856709289164
PNRC2	3292.9760986965	-0.67965941985355	0.129438605290585	-5.25082465411103	1.51419770149282e-07	1.38302804518278e-05
SRSF10	1674.2539719732	-0.396879995354523	0.256800431241983	-1.54548025264235	0.122230141822522	0.350915225068948
IL22RA1	25.7835290714364	-0.919306803886541	0.85801160851147	-1.07143865510329	0.283972239850333	0.551574058494844
IFNLR1	112.791602544372	-0.169183000422311	0.380143458781382	-0.44505040535133	0.656283328144366	0.844639539394679
GRHL3	9.39233106502732	1.64748964669873	0.9584285076271	1.71894891855588	0.0856236735900467	0.286964221700329
STPG1	155.199470387416	0.302902200506042	0.441774125793596	0.685649481987913	0.492934170348392	0.738628132133586
NIPAL3	460.538606446657	-0.0212854455832793	0.243274841729545	-0.0874954657536799	0.930277689415483	0.974833805163974
RCAN3AS	39.5714518607646	-0.161735966205936	1.15731410631083	-0.139751140441467	0.888856618615078	0.958523758993017
RCAN3	572.782492231194	0.0482026747826707	0.406617266294063	0.118545567978441	0.905635391587567	0.965861335947441
NCMAP	139.644614422212	-0.64770120751874	0.482049769593297	-1.34363969941362	0.179064925369347	0.429243146537341
SRRM1	1522.54666825082	-0.473798857623048	0.30618007954182	-1.54745161191433	0.12175438397437	0.350229507820004
CLIC4	5965.17880520809	-0.320836002447531	0.319517294270708	-1.00412718873272	0.315317311809002	0.582532116686741
RUNX3	335.611039746904	0.198040955219373	0.359588723990597	0.55074295161867	0.581809896338416	0.800780832269704
SYF2	2082.91967593295	-0.239418449614446	0.233084040950218	-1.0271765009668	0.304337361160096	0.572090434697186
RSRP1	1646.58224935187	-0.403764529510277	0.41765667564378	-0.966737880791468	0.333675085149308	0.600132984933935
TMEM50A	3729.37007986115	-0.259580011680378	0.127834237937688	-2.03059849902582	0.0422957401194551	0.19298465594077
RHCE	9.1936449073923	-0.0461117240180744	0.676248189175462	-0.0681875748522116	0.945636317781876	0.97963630774108
MACO1	552.266278729067	-0.0519426981286767	0.179197324365896	-0.289863134466321	0.771920945801599	0.903912988897424
LDLRAP1	573.426967929688	0.0580572907639756	0.292745240817575	0.198320186527487	0.842794558786602	0.937867970665869
MAN1C1	373.449332199866	0.716396812430893	0.257926491262913	2.77752319633057	0.00547749302182302	0.0544588519323808
SELENON	2092.19196796292	1.09259631659908	0.380627028007915	2.87051690027739	0.00409801290006714	0.0448049133767244
MTFR1L	971.016705673234	0.0229376744793602	0.130930552319879	0.175189625896642	0.860930635609645	0.946518040541907
PAQR7	267.234690386199	0.775629195264081	0.26314559525069	2.94752870373971	0.00320325012549374	0.0377921447333894
STMN1	2168.04854121496	0.53531274076867	0.41212748860209	1.29890083911756	0.193977961680929	0.449090526035463
PAFAH2	346.340789737893	-0.240347023842441	0.215211554289209	-1.1167942382845	0.264082312959135	0.530895787468365
EXTL1	26.7575601418647	1.43615052797578	0.567420518212501	2.53101620734472	0.0113732593188959	0.0874892733602735
TRIM63	17.7026264209905	-0.311030390107359	0.874008648927446	-0.355866489981586	0.721940552255985	0.88169035592046
PDIK1L	188.477907897662	0.0880112181205324	0.293737081675846	0.299625834158921	0.76446257621983	0.901247363514776
FAM110D	136.810477181199	-0.256869203894151	0.498967213374527	-0.514801768550961	0.60669154938917	0.815660550952877
ZNF593	913.79217664771	-0.514837224557243	0.35824263836765	-1.43711878324457	0.150684244939175	0.392266193741488
CNKSR1	293.360200332624	-0.398534049773361	0.382841207769885	-1.0409904725118	0.297879970067587	0.566610978066084
CEP85	134.918113537308	0.029845698595486	0.236828011376175	0.126022671144586	0.89971397866659	0.962966275489855
SH3BGRL3	12553.7026159207	0.36860815398115	0.188332452930648	1.95722058649599	0.0503215394555161	0.213002563155928
UBXN11	530.200308453846	0.437862420805842	0.61453666915656	0.712508207861379	0.476150130640914	0.726077469654786
CD52	5331.52412762762	0.686739187568831	0.551784806909011	1.24457792054081	0.213286940590482	0.472578780247391
CRYBG2	31.6992582635907	-0.17451944734142	0.390320202655655	-0.447118663482	0.654789384194884	0.843851818373381
ZNF683	29.3836843164705	1.24165260386199	1.00034091485305	1.24122945030634	0.214520998325622	0.474342624560753
DHDDS	429.212778337502	0.0518960435322976	0.162540246362039	0.319281191543819	0.749513293874609	0.89432006791344
HMGN2	6643.1027618288	-0.0181299125284607	0.213674304923042	-0.0848483514898547	0.932381953175503	0.975084506417918
ARID1A	1723.63178800892	-0.0976928677522429	0.17706436459995	-0.551736471497047	0.58112891828465	0.800780832269704
PIGV	254.235521648218	0.0101805461220768	0.379630016592454	0.0268170209865307	0.978605677316033	0.992881375767244
ZDHHC18	600.100091648637	-0.162758201869269	0.234194256834228	-0.694970935963113	0.487073515874458	0.734096287046573
SFN	2891.72319123623	-0.318936836273229	0.620431380980013	-0.514056583935918	0.607212430558982	0.815838151474647
GPN2	401.988316151569	0.252433115145187	0.260533701881516	0.968907720276386	0.332591233170206	0.599185869454213
GPATCH3	200.136015136741	0.470754954636235	0.235623531692013	1.99791146179562	0.0457262597972158	0.2024238105242
NUDC	1957.88917912587	0.237280450754677	0.231441095396337	1.0252304170456	0.305254479277877	0.572876397426806
NR0B2	96.6907226925176	0.104422328356133	0.723960710786816	0.144237562619448	0.885312880376914	0.957494392772293
KDF1	177.318478947075	-0.741843145393509	0.252262260250262	-2.94076151009488	0.00327406505345001	0.0382424866505957
TRNP1	360.073308428981	0.0564945724824814	0.339174976665866	0.166564683037146	0.867712584280554	0.949840359584113
TENT5B	358.047401511958	-0.697261198775228	0.278745447249	-2.50142632160149	0.0123694177239737	0.0920240979052447
SLC9A1	763.717704678131	0.331774349708901	0.187844842882374	1.76621484315464	0.0773598117595371	0.271092010137652
WDTC1	964.446677222848	-0.147299180401005	0.243228503812443	-0.605599993800849	0.544780406460272	0.778015246156478
TMEM222	1129.93913407558	0.116183397814391	0.243944345978429	0.476270099019489	0.633881964733847	0.832907387927428
SYTL1	572.400682270372	0.98526694862331	0.480734081416401	2.04950509379403	0.040412750262321	0.188142876588888
MAP3K6	892.411148346946	1.19379706061089	0.279570556304723	4.27011011599408	1.95376481428377e-05	0.000818314423043385
FCN3	7046.43610625075	-0.597808690357514	0.775375831511502	-0.770992164138207	0.440711576178501	0.698927193905055
CD164L2	271.830411045946	-0.0214687243658317	1.6335605075137	-0.0131422890471975	0.989514272325232	0.995879571566044
GPR3	10.2894120368907	1.17842346153385	0.94208858902828	1.25086268452666	0.210984580147086	0.469979933761335
WASF2	2840.99762951427	0.0760521690480109	0.215722384216011	0.352546488508383	0.724428460646985	0.882627484702058
BX293535.1	14.8556728592672	-0.483883217547663	0.802024038340395	-0.603327574256937	0.546290792721014	0.779270015922101
AHDC1	457.384988402116	0.803298323468728	0.317522066895853	2.52989762671269	0.0114095811399757	0.0876797107168332
FGR	2313.25386299787	-0.731325647536436	0.39879429144317	-1.83384181576394	0.066677478544518	0.248760809471452
IFI6	5895.71704307683	0.0420463839157285	0.376843936189528	0.111575057677409	0.911160349600347	0.967753518074736
FAM76A	438.049857564859	0.0784742031813921	0.205412910027151	0.382031505084172	0.702437996120325	0.870056768007219
STX12	2313.81808583089	-0.133143912267035	0.229591781067889	-0.5799158473694	0.561971368340522	0.788859506044919
PPP1R8	769.716965505241	-0.138192715955952	0.211950855718502	-0.652003576430426	0.514398865230083	0.755967393100565
THEMIS2	1081.53664867687	0.139656114447759	0.275614281188356	0.506708556050178	0.612359326289379	0.819542069485353
RPA2	774.502362063838	0.218708849882274	0.365295294560007	0.598717949941581	0.549360985216678	0.78081877673063
SMPDL3B	306.206305789186	0.154793663859813	0.470471275064074	0.329018310073728	0.742141848399509	0.89124448836498
XKR8	267.658868394189	0.27322332075038	0.266311465739704	1.02595402714441	0.304913254424093	0.572732255150903
EYA3	473.370474146294	-0.31631774721339	0.251042204858618	-1.26001820049156	0.207662796630216	0.466388077099232
PTAFR	530.544030500865	-0.448129096985527	0.295354023010822	-1.51726085332214	0.12920083764558	0.361747277374815
DNAJC8	2217.14780052748	-0.0876182039437516	0.162173965602037	-0.540272932332185	0.589008822340976	0.805537429104196
ATP5IF1	4165.03091221487	0.207135943894294	0.452121118529389	0.458142598089741	0.646849996469438	0.840550192532535
SESN2	732.745635497561	-1.2150320744643	0.658583869931794	-1.84491623609022	0.0650497244646772	0.245527488756145
MED18	209.937771978529	-0.261266228700951	0.276160533124053	-0.946066498877986	0.344114669637372	0.610791722182889
PHACTR4	934.025642846023	-0.433160233693159	0.302568925270049	-1.43160846179612	0.152255906603967	0.394481212564824
RCC1	352.891562282444	-0.198097973280127	0.342248676635969	-0.578812970811961	0.562715378099855	0.789233394072675
SNHG3	1206.70698507456	-1.03994469096804	0.489958212588532	-2.12251711319183	0.0337943371602806	0.169834186285772
TRNAU1AP	716.79118725497	-0.0250712252799548	0.218667426781277	-0.114654595103607	0.908718904362148	0.96694477001466
TAF12	659.953768049598	0.0568013685071916	0.136374745049345	0.416509438654782	0.677037262112489	0.856794024461516
RAB42	51.836145710848	0.341019537799262	0.486769210016887	0.700577462135355	0.483566747697581	0.731939605529671
GMEB1	336.046466007091	-0.451615705235131	0.303855272101192	-1.4862855665204	0.137203602815358	0.373075738934964
YTHDF2	1599.95616415012	-0.344806667552258	0.192025758032998	-1.79562716525252	0.072553832534991	0.260678011586619
EPB41	1190.32862917103	-1.03853482857529	0.284130965848741	-3.65512722442282	0.000257054470895268	0.0061377321066363
TMEM200B	159.439162987983	0.591872076798039	0.418144618181397	1.41547218608773	0.156930097808995	0.401378904011467
SRSF4	1587.30456839404	-0.384291996110524	0.270912678516794	-1.41850871732717	0.156042295433851	0.400279266867486
MECR	303.546189565733	0.144891330020371	0.179083280082029	0.809072348652558	0.418473532312067	0.679325021083037
PTPRU	787.021795818358	-0.148753413016139	0.206561408371463	-0.720141357424487	0.471437965865083	0.722379225714642
LAPTM5	9742.91265378618	0.385743764952628	0.303741934121512	1.26997204409158	0.204094588435643	0.461794082951979
SDC3	1092.17604934674	1.40209421905295	0.351109102359586	3.99332916643387	6.5152023574005e-05	0.00215835129306164
PUM1	1998.11436695121	-0.554586946586174	0.349860009978313	-1.58516815517313	0.112928133711875	0.336178320042257
SNRNP40	568.75714697585	0.0712384230249175	0.154932688115362	0.459802407687354	0.645658054870696	0.840091134969104
ZCCHC17	645.973533086226	0.235239989030644	0.132904099267533	1.76999799349387	0.0767274749829126	0.269888860597184
FABP3	666.037851352837	1.95102340151762	0.71519681990041	2.72795312734933	NA	NA
SERINC2	1291.88241113666	1.00563062979352	0.270804755274509	3.71348955366066	0.000204420906701553	0.00511186693783582
TINAGL1	2099.74775735238	0.882782568817293	0.334716653365906	2.63740259093787	0.0083543615577149	0.071122307657537
PEF1	1011.10850004508	0.158483583448158	0.207876176655315	0.762394161746316	0.445824789675528	0.702524685805485
COL16A1	1780.68929492266	1.91000278683552	0.496155134148059	3.84960802656039	0.000118306997967537	0.00343634234326397
ADGRB2	76.359379687711	2.94532108978398	0.76859458940036	3.83208668185116	0.000127060951797014	0.00363490217197421
SPOCD1	231.776731823421	0.640290719837355	0.483568336710194	1.32409562667683	0.185471287840673	0.438557619281209
PTP4A2	4800.82103690731	-0.486720894237525	0.236758267212697	-2.05577148357936	0.0398045479308	0.186328050548561
KHDRBS1	3017.32395453642	-0.385394762920519	0.274091315112262	-1.4060816292653	0.159699886784829	0.405385850231304
TMEM39B	411.341188072666	-0.248033620585993	0.210977749974824	-1.17563876103329	0.239739259526759	0.503237114281327
KPNA6	572.769129987329	-0.286575045104509	0.315793952133141	-0.907474773246091	0.364155783880804	0.630216869672497
TXLNA	1730.39757739089	0.00745386283477975	0.205763353804771	0.0362254147638553	0.971102621234709	0.989772043582556
CCDC28B	130.59421118549	1.96219413988519	0.401586664178586	4.88610383489379	1.02850970389857e-06	7.32125076549769e-05
IQCC	54.309497763866	0.442094579441802	0.421234974771383	1.04952011565929	0.293938802017992	0.562652362461486
DCDC2B	177.655586618368	-0.0238838056201143	1.61833640539798	-0.0147582452822847	0.988225051388299	0.995680826094232
TMEM234	191.071366729751	0.449227847067814	0.343967836959573	1.30601701321456	0.191546771984265	0.445726626896217
EIF3I	3083.52383730885	-0.288693694425714	0.229239543418572	-1.25935381880684	0.207902562054706	0.466718780851858
FAM167B	172.866948331267	1.02857090454361	0.423560058569583	2.42839447141742	0.0151658379271174	0.104188688106458
LCK	238.179316635714	1.00629227760893	0.433448925087412	2.32159366275045	0.0202548254541992	0.124283149954095
HDAC1	1053.97999879309	0.00822613824004402	0.16485349852982	0.0498996885926326	0.960202325463146	0.986527947814857
MARCKSL1	1110.28538881557	0.825158995763421	0.363878909157731	2.26767469890852	0.0233490410552306	0.135069881907443
FAM229A	77.6203502654942	0.367816932912432	0.540876916077661	0.680038141726905	0.496480310419884	0.741638863703083
BSDC1	701.428004257922	-0.13621492889304	0.193355858120345	-0.704477900060624	0.481135208211005	0.729989412694485
ZBTB8A	389.767837014977	0.142464240024445	0.258456149518416	0.551212421487746	0.581488065984542	0.800780832269704
ZBTB8OS	896.475231456987	0.0880372536465786	0.223631534951755	0.393671016324112	0.693823942571439	0.866108893237951
RBBP4	2466.77822304057	-0.168406898014165	0.125590198098025	-1.34092389823862	0.179945162168237	0.430675382603759
SYNC	442.308654583813	0.506799755775945	0.255331891652821	1.98486664746545	0.0471593099923995	0.206238666889173
KIAA1522	986.71718471859	-0.134728026790702	0.306082751361899	-0.440168634760493	0.659814974794572	0.846515031971171
YARS	1467.17138822613	-0.902713596990518	0.479819975817194	-1.88135893144733	0.0599231094880143	0.235089053516517
S100PBP	399.43100293504	0.409330780098358	0.193155800154367	2.11917415770703	0.0340757513986812	0.170513710464292
FNDC5	24.2083087972779	2.45928187668006	0.82650822592996	2.9755080464117	0.00292503676557248	0.0352539009853815
TMEM54	995.766248779886	0.361567462965021	0.445226295675845	0.812098176762377	0.41673529929156	0.678205585130259
RNF19B	843.834058876933	-0.116290954066033	0.301500683869473	-0.385707098815001	0.699713604823303	0.868598139539129
AK2	1950.95657726057	-0.0601016644823238	0.221353840731178	-0.271518507579519	0.785992267171212	0.911233068919426
AZIN2	55.4426183968544	1.4953092799614	0.641577896494084	2.33067455741938	0.0197705267603807	0.122351317037099
TRIM62	92.3141064555347	0.400102160080701	0.363781002141904	1.099843471003	0.271400328129788	0.537981718367126
ZNF362	552.41567086808	0.168513008437662	0.316664302643188	0.532150315116317	0.594621891490907	0.809160330973973
PHC2	4379.40766121886	0.0348586991244605	0.2886339421159	0.120771309392514	0.903872175519685	0.964851602000859
ZSCAN20	28.0660115182722	-0.0983433396142525	0.402481943364405	-0.244342240032401	0.806965771845796	0.922437804035432
CSMD2	19.7211880478398	1.04678581485718	0.790211200051928	1.32469118988492	0.185273596439561	0.438321510262224
SMIM12	1336.04557446458	-0.371979655956357	0.295159543218546	-1.26026640338351	0.207573275394949	0.466324789085527
GJB5	16.3041395466713	1.50855811395261	1.32285602329485	1.14037966897957	0.254128159343368	0.519724644485447
GJB4	5.80829305419534	2.286189125005	1.45176622804639	1.57476395361633	0.115310939628745	0.340211026785569
GJB3	26.220509660026	1.94018397209158	0.623881129454086	3.1098616074336	0.00187175019040734	0.0254524451900951
GJA4	911.828898857496	0.768624805895036	0.615473939409739	1.24883403939438	0.211725781045477	0.470731091413664
DLGAP3	33.2762528937998	0.0840650962308062	0.448392382065421	0.187481098237171	0.851283442352444	0.942128434521734
TMEM35B	1148.48847128409	0.0595246425450548	0.30210126817474	0.197035394471184	0.843799839890931	0.9385044874139
ZMYM6	591.806511270322	-0.572945857254686	0.308288896450782	-1.85847062236365	0.0631022114788618	0.241910424890645
ZMYM1	142.555482470951	-0.352821311991368	0.319267761075691	-1.10509533064857	0.269118283662954	0.535130677625928
SFPQ	3253.5648316117	-0.0801228658534806	0.170881222766219	-0.468880457176363	0.639155085970146	0.836212737378493
ZMYM4	793.207255036842	0.0424265168794942	0.213266228259185	0.198936874468154	0.842312124309523	0.937537544323961
KIAA0319L	1035.48070321305	0.156249291248	0.29235581743637	0.534449058062636	0.593030885300264	0.808082527448782
NCDN	423.414988955232	0.612383887962791	0.201425312650788	3.04025288531876	0.00236379580829116	0.0299664481984202
TFAP2E	17.5283192031005	-0.466791352764393	0.537680919582816	-0.868156811527873	0.385308493663915	0.650055344490073
PSMB2	2321.73109748977	-0.079167978397427	0.160810044866788	-0.492307420615475	0.622502035063742	0.825537991396524
C1orf216	208.17312939824	0.666045000918118	0.485163961759535	1.37282455708908	0.169806894548939	0.417916775870088
CLSPN	63.8542547969624	0.29886215638666	0.485900974060146	0.61506803307965	0.538509792063119	0.7737359210167
AGO4	721.736159447912	-0.566927029309767	0.127089140939655	-4.4608612908868	8.1630914917592e-06	0.000399254171606623
AGO1	529.399412512869	0.279904967616676	0.19528340232501	1.4333269713871	0.151764417596255	0.393722085991151
AGO3	544.474905068266	-0.260734756508759	0.269785131234311	-0.966453396878675	0.333817355878925	0.600253646802213
TEKT2	183.422936287679	-0.0468988913419508	1.19276890203101	-0.0393193444782915	0.968635783877773	0.9886540393911
ADPRHL2	600.567760908544	0.0233012982779643	0.296526985154464	0.0785807007272085	0.937366138651203	0.977532525911654
COL8A2	314.49320700708	1.30960272680473	0.470560091596087	2.78307223709241	0.00538468157874053	0.0539250608301611
TRAPPC3	1216.07194051857	0.039413409915435	0.14060869073769	0.280305646177745	0.779243019332034	0.907802297817806
MAP7D1	2333.70795554023	0.0823041860101951	0.179908845952389	0.457477149466993	0.647328122866426	0.840802481934603
THRAP3	2271.16637217825	-0.425711918743702	0.231462360684943	-1.83922741254317	0.0658817443317858	0.247313445793151
SH3D21	185.643532528627	-0.1861968311749	0.28854808361419	-0.645288746481015	0.518740084052653	0.758387046344875
EVA1B	1191.39626830914	0.727324300982422	0.205237274707479	3.54382166699038	0.000394371902836227	0.00829329651983755
STK40	1265.32099909277	-0.535069209564859	0.259019687209326	-2.06574726164519	0.0388523501613621	0.183570998175934
LSM10	730.941459352112	0.484547220667584	0.270696435125478	1.79000222312857	0.0734535540075299	0.262573203286776
OSCP1	409.761847562481	-0.113344434673102	0.664807796358951	-0.170492035884465	0.864623197117449	0.94830851524123
MRPS15	1097.91253722309	-0.059102457275929	0.169109059787392	-0.349493145726396	0.726719115721296	0.883885386857555
CSF3R	2794.5015229462	-1.55134257661387	0.288959454327977	-5.36872060553191	7.9297152793132e-08	8.20476951897371e-06
ZC3H12A	417.835582228625	-1.32689824876575	0.6664955789689	-1.99085829019079	0.0464964688461449	0.204360737767794
MEAF6	1260.19444695477	-0.144150439361324	0.0979019631033945	-1.47239580077762	0.140914026470777	0.37928962708147
SNIP1	448.231546634168	-0.27161800023865	0.195403525746491	-1.39003633225655	0.164517844922735	0.41087457827681
DNALI1	663.389398194145	0.207092985693415	0.697509436380213	0.296903489604589	0.766540191922242	0.901989502426052
GNL2	668.859110962096	-0.369402085607839	0.417140840433382	-0.885557226245348	0.3758561694857	0.641451083546194
RSPO1	48.8107616300486	-0.607253215909909	0.732056801799454	-0.829516527156407	0.406812188708358	0.668699183997274
C1orf109	221.792612100766	0.27309976323262	0.243875215025179	1.11983402333207	0.262784497673631	0.528917901729402
CDCA8	73.4935220532581	-0.0318574568166249	0.536908860410744	-0.0593349433500751	0.952685329363952	0.983166784267216
EPHA10	15.0122389550469	1.72328590340895	0.831838610938264	2.07165895012397	0.0382972581307331	0.182254559880155
MANEAL	108.361025615853	0.281789848051589	0.286605834088103	0.983196482891435	0.325510745470561	0.592939360215363
YRDC	296.228997682382	-0.337889031250394	0.277627881399502	-1.21705726941805	0.223582427059171	0.484706062117101
C1orf122	1583.88365773304	0.946442159271144	0.273915730841451	3.45523112660867	0.000549821275884493	0.0108264807596892
MTF1	351.022131572605	-0.496326869479903	0.234346759979518	-2.11791649913693	0.0341821400293372	0.170820569256695
INPP5B	512.683059760303	-0.354773278599234	0.203616058447078	-1.74236394371342	0.0814447809222302	0.279255035807972
SF3A3	917.184492485929	0.0445046606951267	0.138111767391774	0.322236559096971	0.747273490194052	0.893757250005696
FHL3	534.50482326903	0.414219373830027	0.471110865600947	0.8792396951016	0.37927132574097	0.644563902277944
UTP11	898.465952802727	-0.396208240085762	0.271474059610335	-1.4594699790266	0.144435797596233	0.384113849618396
RRAGC	2443.80549283422	-1.19740206821178	0.6176627312044	-1.93860177685795	0.0525498470322278	0.218235539241832
MYCBP	987.554716117515	-0.0805742000087321	0.44011932134322	-0.183073535065046	0.854740320774604	0.943681114365729
RHBDL2	24.3036118441358	1.22799691953781	0.585712137610392	2.09658779575207	0.0360300805642647	0.1758804483085
AKIRIN1	1328.15474576323	-0.143558293521552	0.15021167567543	-0.955706624508637	0.339220474727617	0.605873582026166
NDUFS5	6522.54553517782	-0.093584119785764	0.239353570496797	-0.390986938659502	0.695806890390251	0.866942564885939
MACF1	8197.92635415278	-1.19037928035099	0.275444054377208	-4.32167353563864	1.54850191553995e-05	0.000678566070618982
BMP8A	47.341164484373	3.35883876877854	0.889601817712665	3.77566536162747	0.000159581114847751	0.00430528267494948
PABPC4	4377.49154468516	-0.520685772005387	0.35404925580365	-1.47065913420293	0.141383323101373	0.380147888785781
HEYL	1055.80905363916	0.646435907415996	0.35590442998154	1.81631880066659	0.0693214828965085	0.25375478601566
HPCAL4	16.5718754093065	1.49848156795996	0.877124912196577	1.70840155959922	0.0875618580791541	0.291073421453675
PPIE	803.533977016946	0.476852531299761	0.24640064766989	1.93527304335098	0.0529567984594354	0.219020997883786
BMP8B	59.4210786208253	-0.0711722650199518	0.384484362756919	-0.185110948361114	0.853142014460852	0.943010103666963
OXCT2	22.563076956567	0.628028265450719	0.656633947100701	0.956435877590114	0.338852065864981	0.605500886581596
TRIT1	216.85500109436	-0.170721245196953	0.314468675457852	-0.5428879202305	0.587206973563045	0.804412010585733
MYCL	108.166290736237	-0.404888021050373	0.549082410822036	-0.737390258857886	0.460885057574125	0.714148108629421
MFSD2A	2610.63380205489	-0.758316950339034	0.413991589401131	-1.8317206671662	0.0669930479244233	0.249199788226234
CAP1	6548.15174582121	-0.0644729550962954	0.155402053776562	-0.414878397868507	0.678230924442233	0.857516450666539
PPT1	2638.20503925675	0.211900904927297	0.188267015751227	1.1255338811303	0.260362868324375	0.526620226470026
RLF	397.798353987547	-1.0817324022046	0.452578129803714	-2.39015615419542	0.0168412106072881	0.111116812544692
ZMPSTE24	1375.69508745997	0.118856743710378	0.147058394176465	0.808228216933706	0.418959216961862	0.679749561003291
COL9A2	116.759347493211	1.49479003506945	0.543796763281064	2.74880274397084	0.00598133699533961	0.0574551663897184
SMAP2	2458.02738850446	0.809398939446486	0.212775071782749	3.80401206149239	0.000142371243202008	0.00398271732366946
ZFP69B	15.3452948802028	0.0563670455267959	0.654377274007383	0.0861384521831056	0.931356356782981	0.974978592334908
ZFP69	56.0237302284197	0.402428838552634	0.400909605809724	1.00378946455983	0.315480103594125	0.582548938094522
EXO5	98.3745993847267	0.474948340936127	0.34993588690814	1.35724388010768	0.174703732408553	0.423952943466467
ZNF684	83.0141874196943	0.0920885141157457	0.32039500787413	0.287421813238499	0.773789360955831	0.90470344623784
RIMS3	135.494853720309	-0.059294278299996	0.279860435959044	-0.2118708852032	0.832207765185413	0.933083228737371
NFYC	939.601649925465	-0.256962958844683	0.165198015385302	-1.55548453923827	0.119830713924809	0.347527407140008
KCNQ4	23.2223389802935	0.171867528655623	0.503233088203513	0.341526685514999	0.732707119052251	0.887341394601569
CITED4	410.630686444571	0.249660570368366	0.208242358848996	1.19889426794961	0.230569060875693	0.492253223916231
CTPS1	367.533528536985	-0.413648733211239	0.398712741849065	-1.03746053184282	0.299521280439145	0.567880662000539
SLFNL1	29.3833436478554	-0.836342437077512	0.630498790921231	-1.32647746374822	0.184681595079155	0.43752224134221
SCMH1	464.673219077443	-0.276752051075214	0.163709564661893	-1.69050630393396	0.0909311332515176	0.297517877073697
FOXO6	24.2418410450961	0.373075445884734	0.630203412242625	0.591992107051782	0.553855873796343	0.783354734934715
EDN2	52.6672866391448	0.901690757623095	0.954964088012452	0.944214310194393	0.345060143960651	0.611515921367887
HIVEP3	299.755713355781	-0.108740669374503	0.325975534212874	-0.333585370561863	0.738692459110524	0.889919522839871
FOXJ3	1156.08386779139	-0.633797119438679	0.267832318392391	-2.36639522535188	0.0179622576780352	0.115546775950093
RIMKLA	185.272614547068	-1.13047016856207	0.346798523417871	-3.25973178149873	0.00111517619640538	0.017892382528993
ZMYND12	111.104590711397	-0.267747689062313	0.786997003621948	-0.340214369089177	0.733695097955356	0.887350314169599
PPCS	1836.81844254098	0.0366508326974499	0.191255817411264	0.191632511855251	0.848030073690185	0.940450846232823
CCDC30	177.082610400643	0.032473061322119	0.508905843252115	0.0638095666471481	0.949121860702075	0.980819632767507
PPIH	525.437640335267	-0.206871501242251	0.20422837724711	-1.01294200164918	0.311087864687809	0.578808958693896
YBX1	9043.73255177558	0.301680656855231	0.137604043340338	2.19238221153924	0.0283519199824905	0.152328777737251
P3H1	952.554145705299	1.69778546035283	0.375304749685756	4.52375159593475	6.07530228658749e-06	0.000318732641070033
C1orf50	367.295539796594	-0.0602052588060641	0.174953449826941	-0.344121587002814	0.730754849128275	0.886090548662496
SVBP	529.546432228996	-0.0726824607914848	0.246427365079349	-0.29494476300585	0.768036076204022	0.902220731959819
ERMAP	326.946165599182	0.145070868595327	0.235749108601115	0.615361260350661	0.538316169233073	0.773604324518118
ZNF691	128.051225841705	0.679518164982876	0.304460309052762	2.23187766936516	0.0256230491472261	0.143834383994906
SLC2A1	369.915675160514	0.037495681928073	0.514458353250008	0.0728838042791998	0.941898581976744	0.97861232160336
FAM183A	1115.48352639608	0.410021424726801	1.61075578042507	0.254552198234917	0.799068983368311	0.918339184486519
EBNA1BP2	1003.85184714075	-0.436152262874597	0.200446512647716	-2.17590347227009	0.0295624791218749	0.156693205843239
CFAP57	150.872821046718	0.641102522348045	1.0962332809044	0.584823078732962	0.558666684544742	0.786125686409966
TMEM125	2102.38439346252	-0.891517810333401	0.194598150366111	-4.58132725648279	4.62034164348535e-06	0.000259070888836052
C1orf210	342.72744757948	-0.944526953838549	0.436255547327023	-2.1650772342627	0.0303817710751253	0.159259722623733
TIE1	686.537987223165	0.254137165074112	0.344444031894555	0.737818459725589	0.460624774196613	0.713963691102948
CDC20	91.5628099446593	0.79955052228201	0.75440743865702	1.05983912844941	0.289217792352874	0.557761405196423
ELOVL1	1501.79847565519	0.47692392210806	0.261189583676063	1.82596838432714	0.0678550242456871	0.250686617352122
MED8	731.59594758146	-0.109329938543519	0.172191703198276	-0.634931512452881	0.52547308355498	0.764095415062875
SZT2	415.691422347441	-0.00641698100478607	0.156466759840836	-0.0410117843004718	0.967286501253871	0.988274048399282
HYI	789.352791029246	-0.154274495146297	0.370046096383412	-0.416906154811723	0.676747051472805	0.856779222319774
PTPRF	2491.48630016835	-0.12132831755459	0.333734598898485	-0.363547315606603	0.716196074380009	0.878628115523076
KDM4A	662.422738877939	-0.16429248874114	0.162124562271225	-1.01337198040534	0.310882517754459	0.578586656193025
ST3GAL3	295.244507001651	0.354271701240828	0.303073653122971	1.16892939254302	0.242432080149256	0.506302369038984
ARTN	25.8024159747301	1.72898128814524	0.574034626297249	3.01198082648403	0.00259548990707097	0.0321152069124625
IPO13	448.165149459228	0.65046492487266	0.244746286866587	2.65771110647015	0.00786733003762449	0.068248708172082
DPH2	310.07820433485	0.175823464369011	0.243177940390827	0.723023906224528	0.469665197031796	0.721036251764596
ATP6V0B	5394.15948259645	0.31455351967966	0.219812313339839	1.43100955037649	0.152427478025899	0.394858264450483
B4GALT2	860.939324680193	1.19845488485482	0.349625060957886	3.42782889067321	0.000608428817285029	0.0116477244036308
CCDC24	217.158654873508	0.634923439975865	0.630637503244187	1.00679619703812	0.314032722549424	0.581363142770986
SLC6A9	252.309406919833	-0.0227467572259096	0.314169426009378	-0.0724028353581121	0.942281328429498	0.97861232160336
DMAP1	572.686496143883	0.300966544934766	0.215787844975624	1.39473354010632	0.163096206731063	0.409541483353154
ERI3	1161.32415761828	0.531437698824422	0.186826455421654	2.84455270333639	0.00444738277006586	0.0471217453247649
RNF220	891.149635295257	0.0160819038852784	0.170220676104338	0.0944767947897287	0.924730415057878	0.972111388276194
TMEM53	390.425633044753	-0.218023447991493	0.385443541080388	-0.56564301837924	0.571636478050787	0.795516501166225
ARMH1	134.678450518053	0.544961390326325	0.649893106399196	0.838540038292979	0.401727470833933	0.664592680063731
KIF2C	63.8237019987808	0.534759367262614	0.589363765540759	0.907350262315424	0.364221602542933	0.630258837908691
BEST4	17.9066222467957	1.75816243083397	1.2577923161998	1.39781616423446	0.162168279054681	0.40816319282444
PLK3	591.505019654619	-0.254106556972867	0.548837460000079	-0.462990549101423	0.64337114140454	0.838689127845897
TCTEX1D4	119.295627433527	-0.224005547867704	1.17923071198924	-0.189959051770141	0.84934121817716	0.941284376142248
BTBD19	101.532070273977	0.0626596145317735	0.482984194140503	0.129734296260522	0.89677664737025	0.962001381592453
PTCH2	77.927573116515	0.419046749757281	0.535918652137652	0.781922308704509	0.434260233481327	0.693590399246168
EIF2B3	437.23166159203	-0.125040703366031	0.26059474194741	-0.479828190053293	0.631349566119058	0.831814574339342
HECTD3	544.978378684294	-0.0258882046559895	0.183326787933995	-0.141213430659737	0.887701336264958	0.958033728861918
UROD	1368.31470273208	-0.0267869928319889	0.201229201593981	-0.133116827079783	0.894100987495339	0.960694435008456
ZSWIM5	49.5841424802509	-0.444918488307837	0.309094929048555	-1.43942344728	0.150030585047116	0.391121686809555
MUTYH	223.092786376357	0.20480027464215	0.264426403997493	0.774507657125238	0.438630641836996	0.697557981071169
TOE1	155.584081590613	0.125908545746951	0.275010717383805	0.457831414516233	0.647073564465729	0.840624572395629
TESK2	116.771131762211	0.00278062512079029	0.434596185907475	0.00639818114138322	0.994895024880252	0.998284067771593
CCDC163	40.3239532291764	0.329090648503435	0.69045454511722	0.476628984240468	0.633626340334004	0.832730251561769
MMACHC	140.240737683981	0.413202536033512	0.305964635617842	1.35049116117332	0.176858486975643	0.427100638968991
PRDX1	8929.77876984287	-0.0277983860014343	0.194899472486864	-0.142629354747524	0.886582912760789	0.957940501838332
AKR1A1	2169.75943624681	0.479438054045341	0.239246325304058	2.00395159021157	0.0450752463624317	0.200628480896026
NASP	1293.36667170633	0.0128230380637373	0.122920447460995	0.104319812761878	0.916915555385669	0.969745650861992
CCDC17	616.136042070602	0.373288493273944	1.30206452080631	0.286689704933196	0.774349921123702	0.905219237014462
GPBP1L1	1606.4489581273	-0.364236366098055	0.162931165102184	-2.2355229944475	0.0253830337452608	0.14280428855126
TMEM69	493.743089878118	-0.11781459703344	0.153089006160278	-0.769582349434632	0.441547678453006	0.699409308473096
IPP	154.908555757701	-0.470348207472993	0.238869278681568	-1.96906111187285	0.0489460738125227	0.210949508568923
MAST2	410.175445873949	0.513939646797838	0.319856402352976	1.60678242804308	0.10810210423978	0.32813267577114
PIK3R3	930.399907923004	0.441049730398329	0.523773949728534	0.842061218636247	0.399753687489056	0.662846173415253
TSPAN1	3036.37743736214	0.689598846301034	0.973482760410667	0.708383213699772	0.47870731385741	0.728292222828221
POMGNT1	845.233076090619	0.303975035527174	0.232649871284816	1.30657727790032	0.191356317761442	0.445606587298262
LURAP1	64.4612359361256	0.54282972047766	0.289513085326609	1.87497473513253	0.0607961993651352	0.23684274788648
RAD54L	25.8439831495765	1.08135907684837	0.679575177578525	1.59122803852473	0.111558264964674	0.33447625339023
LRRC41	1045.186225016	0.421222831477023	0.21191098419949	1.98773477018298	0.0468410312989995	0.205248256327231
UQCRH	4548.5982674994	-0.0394729516714844	0.125656857420158	-0.314132889218287	0.753420110944435	0.896019744461488
NSUN4	426.366669614237	-0.460766124930732	0.273848871853683	-1.68255622822839	0.0924610313029035	0.300658471799495
FAAH	231.923630989013	-0.239170044100356	0.366497759576916	-0.652582554328444	0.51402543550969	0.75580145881318
MKNK1	943.552280935682	-0.104933244594727	0.186119686740746	-0.563794440192098	0.57289403602526	0.796380507203841
MOB3C	292.87766788967	0.359602699565711	0.230563056885263	1.55967180702615	0.118837457833479	0.345970340950693
ATPAF1	863.973896279932	0.0709395431564071	0.258579339871971	0.274343430498086	0.783820711605168	0.910045916942917
EFCAB14	3027.12856021285	-0.363627022774881	0.193579628444119	-1.87843641243402	0.0603214882116827	0.235710492218422
CYP4B1	4954.51964094891	-0.575402930313214	0.408457627669586	-1.40872122671846	0.158917615769845	0.404746006362101
CYP4X1	297.342126161398	0.0840088292411838	0.608065586807574	0.138157513044344	0.890115932693829	0.959037595036397
CYP4Z1	28.1440563359654	-0.598251495515781	0.613380152536254	-0.975335594153288	0.329393819927407	0.596461005763247
PDZK1IP1	978.781728649814	-0.390971651965666	0.314006684667053	-1.24510614282056	0.213092736427673	0.472355565748009
TAL1	281.106950988076	0.10003891538965	0.397204132869563	0.251857690067142	0.801151063967909	0.919117163429286
STIL	65.0968329914792	0.259740679861252	0.463475963853507	0.560418878471441	0.575193757736705	0.797903728710332
CMPK1	4014.45647011949	-0.287875319485857	0.137134041280312	-2.09922581437981	0.0357969994444292	0.175364816018234
FOXD2	38.6509946750491	-0.191673431048537	0.429676212222257	-0.446088067238385	0.655533632051514	0.84423689197019
TRABD2B	108.797776145253	1.23052369543937	0.517498886050423	2.37782868448431	0.0174149146942199	0.113559646430976
SLC5A9	59.9025528754286	-1.73272129788299	0.761344168001073	-2.27587124287337	0.0228537171234702	0.133670802569295
SPATA6	324.925970684692	-0.119548133429317	0.430563891884246	-0.277654804972491	0.781277357252589	0.909052309356901
AGBL4	11.6989317602542	-0.629513031565932	1.14081148422769	-0.551811618544583	0.58107742619604	0.800780832269704
BEND5	105.364298120006	0.837380503230639	0.558266645013395	1.49996513442165	0.133623434185642	0.368359861771668
FAF1	649.153354977121	-0.209834202447653	0.163095948319088	-1.28656906937458	0.198244530322688	0.454738191094541
CDKN2C	279.262788231719	0.767589294122869	0.502474284593215	1.52761905963861	0.12660714675781	0.358004020727697
RNF11	2863.79452073933	-0.159824073502303	0.162705283072815	-0.982291849925843	0.325956088526078	0.593199080259507
TTC39A	412.347194112882	-1.13321933222046	0.269079764799582	-4.21146247494497	2.53722705627997e-05	0.00101502471312182
EPS15	1957.81805413123	-0.212723583733343	0.145929075415885	-1.45771898524746	0.144918016727185	0.384806824801677
OSBPL9	1604.819725212	-0.423313043401001	0.198210351093092	-2.13567576600572	0.032705851026448	0.166070366129606
NRDC	1594.31581514719	-0.125395230116204	0.199447673003906	-0.62871242480602	0.52953734237607	0.766842902111364
RAB3B	21.9174877908805	0.127859858441562	0.712386968656074	0.179480905837976	0.857560108821873	0.944968482525596
TXNDC12	961.966646007069	0.224871765039146	0.2438413617777	0.922205172246994	0.356421565703799	0.62265972798721
KTI12	204.014494924286	-0.0859069229701309	0.23041284716798	-0.372839119111711	0.709268185838573	0.874516079831214
BTF3L4	1279.56822980286	-0.342964350932206	0.292709152341193	-1.17168987778159	0.241321588417298	0.504817594313338
ZFYVE9	245.288841993886	-0.548121372982315	0.275511345902084	-1.98946933088235	0.0466494237199917	0.204776653862917
CC2D1B	476.589340273758	-0.169452298478207	0.176064200206065	-0.962446075237783	0.335825578478643	0.60243286818003
ORC1	26.5653007397429	0.512512683430916	0.514511387804789	0.996115335012505	0.319194109745554	0.586762983991524
PRPF38A	820.738963269232	-0.250705950893552	0.137138662276033	-1.8281201430194	0.0675315224997811	0.24997874612834
TUT4	728.789723147854	-0.147270966425112	0.273358041971432	-0.53874751722323	0.59006108158424	0.806136792122927
GPX7	409.976159673368	1.21290353923717	0.45614183503187	2.65904910728574	0.0078361540380673	0.0682042293485513
SHISAL2A	27.5970030251311	0.776331293695867	0.886934045848249	0.875297658636383	0.381411967757126	0.646286125964858
COA7	276.987128308902	-0.472198598655448	0.359502001443078	-1.31347974909734	0.189021340371489	0.44302194420839
ZYG11B	882.662511735384	0.0107982929118975	0.159285333883125	0.0677921353375866	0.945951104452171	0.979655800728757
ECHDC2	946.74437572182	-0.136967828574698	0.334678378443414	-0.409252098123979	0.682354665005346	0.858934116298137
SCP2	5150.58016013498	-0.183072857775208	0.248704748957127	-0.736105195187758	0.461666681376841	0.714616476364899
PODN	3096.9935258483	1.07229875137025	0.40039925317599	2.67807380474542	0.00740469002181834	0.0659247857374102
SLC1A7	24.7631909394461	-0.287170743055445	0.706269404970954	-0.406602269664018	0.684300129990871	0.860382997837432
CPT2	452.218606301134	0.0332290682772449	0.316379022108292	0.105029303320468	0.916352556620721	0.969556867204482
CZIB	1049.98667572449	0.393201717970123	0.265341605879949	1.48186982085283	0.138374936543068	0.374899762217428
MAGOH	1175.08632272122	-0.193774595675338	0.213933997033126	-0.905768126443847	0.365058594844594	0.631563032295041
LRP8	129.28820425174	-0.34125684062693	0.42950044884349	-0.794543618163446	0.426879026713929	0.687230813658588
GLIS1	8.78798245462166	0.225615629064621	0.983775399422182	0.22933652254075	0.818607368934596	0.928326471786563
NDC1	312.216660226073	-0.177227822793888	0.267342474406105	-0.66292430032899	0.507379037554035	0.750132985384179
YIPF1	521.46448778451	-0.00430956000197374	0.1695803795578	-0.0254130814732895	0.979725476971515	0.993278183037143
DIO1	14.914258841876	-0.814226888533553	1.44737651014212	-0.562553615336486	0.573738884891097	0.796760301586262
HSPB11	733.432864171198	0.52886035402322	0.495445684912819	1.06744365755508	0.285771543115384	0.553731892029403
LRRC42	328.113226819212	0.0755511976073953	0.25238595859215	0.299347863996999	0.76467463770028	0.901247363514776
LDLRAD1	372.083326103633	0.226271169426174	1.44182358029934	0.156934019194774	0.875296848594483	0.953325969283065
TMEM59	7418.7155789402	0.131901777067531	0.244872416298293	0.538655104815295	0.590124857163732	0.806151282486396
TCEANC2	174.307153011637	0.0863112184736338	0.361256316705819	0.238919610487862	0.811167918888375	0.924800961439623
CYB5RL	93.8173745146615	-0.0813609901642635	0.297132119932454	-0.273820919067111	0.784222246715969	0.910160743088048
MRPL37	994.432677204813	0.108843742260956	0.226556273420923	0.480426962438303	0.630923826079003	0.83147040860581
SSBP3	1138.18885713366	0.00342900881109366	0.235480478373142	0.0145617540561475	0.988381811857676	0.995680826094232
ACOT11	94.5523491349599	0.382155695815431	0.48539664948526	0.787306002669546	0.43110275662439	0.690292533101595
MROH7	28.5189598831238	0.620198016959722	0.838463743284376	0.739683763224302	0.459491902477973	0.713009541026613
TTC4	374.52328135337	-0.331198559783744	0.256909274437004	-1.28916544764504	0.197340574423971	0.453345119608522
PARS2	50.9918296055384	0.318282606818355	0.322237946607441	0.987725406549017	0.323287148161376	0.590848570446334
TTC22	104.029149010248	-0.159120500236103	0.408638840633518	-0.3893915223267	0.696986542373498	0.867352116309928
DHCR24	8947.31960976873	-0.729222085904724	0.371983748219118	-1.96036006786827	0.0499537197318977	0.212503649350555
TMEM61	50.6204470549733	0.730762569434719	0.633877031894583	1.1528459506579	0.248973620005506	0.513709949591017
PCSK9	396.915042027333	-1.35511526129892	0.55355467444635	-2.44802424016068	0.0143641991443	0.100875399456173
USP24	870.15679713495	-0.587515189949712	0.225883744935439	-2.6009626771401	0.00929625672497543	0.0759428041293521
PLPP3	1692.67209582968	-0.0135917107606243	0.251742416919082	-0.0539905468731285	0.956942695760167	0.98503076620604
PRKAA2	159.668806198616	-0.665315875008333	0.340292119681786	-1.95513159584913	0.0505675398146177	0.213330967909009
FYB2	88.5307719925885	0.676760073757027	0.950804863563161	0.711775990733634	0.476603502443057	0.726476556151767
C8B	68.6277622460335	-1.808432438192	0.789418334809736	-2.2908416975492	0.0219725710123626	0.130288667066657
DAB1	6.7050073035448	2.11032274828744	1.19186899190296	1.770599589908	0.0766273102073415	0.269689711551465
OMA1	438.664530170447	-0.286211654872329	0.22130233435009	-1.29330608153259	0.195905218120895	0.451209922094638
TACSTD2	2883.45055544226	-0.339156469331868	0.402540110891796	-0.84254080563672	0.399485308944148	0.662546078999254
MYSM1	714.336146446941	-0.726954565581648	0.363491240869527	-1.99992319991717	0.0455085575546881	0.201754605159117
JUN	5375.53078917271	-1.01067946190297	0.284966687453167	-3.54665828113354	0.000390150296492007	0.0082159149936275
FGGY	937.890442328107	-0.702904966405048	0.425322526678002	-1.65263987283983	0.0984041781102192	0.310939139056962
HOOK1	322.738585775286	-0.561109407575454	0.324135293448684	-1.73109630119401	0.0834345899699108	0.282888507847057
CYP2J2	72.9686172190257	0.65131913727447	0.756301600905192	0.861189684769843	0.389133580364723	0.653310081440585
C1orf87	109.171262137048	0.0704603691842873	1.07942070442152	0.0652760956832381	0.947954174625282	0.980682395992667
NFIA	2234.48461370751	-0.000155078834795669	0.293775726390164	-0.00052788171678183	0.999578811347811	0.999839178921827
TM2D1	1372.42110966677	-0.0686319815830117	0.165805712760471	-0.413930138113876	0.678925271303091	0.857836516431279
PATJ	546.267630319972	-0.877453457829527	0.199958440899047	-4.38817913304559	1.14303614181255e-05	0.00053161699331785
L1TD1	46.1125766181774	0.226072676737941	0.46190088400304	0.489439800977851	0.624530363913851	0.826939522853775
KANK4	80.6543797565349	0.734369793641086	0.453513744932936	1.61928894514472	0.105385108124938	0.323385753772579
USP1	697.038105168397	-0.401320638295553	0.200864716840915	-1.99796482233064	0.0457204740259915	0.2024238105242
DOCK7	412.684363445277	-0.386164947813276	0.366902239912117	-1.05250092751075	0.292569785208855	0.561227616818909
ATG4C	375.617850040918	-0.101254473526164	0.331322182869594	-0.305607287291166	0.75990367133036	0.899497186721127
ALG6	198.694130668275	0.000809100471977435	0.202137620009107	0.00400272087868147	0.996806299337824	0.999155450693739
ITGB3BP	500.442497782776	-0.5273957515289	0.337888559069115	-1.5608570854896	0.11855747475246	0.345430941963887
EFCAB7	160.993097214596	-0.366104574643057	0.314338858379667	-1.16468125045128	0.244148041233225	0.507996788963656
PGM1	890.445888109285	0.102571629324349	0.415958809027114	0.246590833270856	0.805224899505845	0.921497249527579
ROR1	583.740889436486	-0.657074479349027	0.35188397278416	-1.86730436782941	0.0618590958035471	0.239079176796682
CACHD1	423.888426556207	-0.719965570817127	0.163503014078463	-4.40337797364167	1.06578242191669e-05	0.000503062332650569
RAVER2	358.77862580556	0.394718694519538	0.313001234883054	1.26107711577245	0.207281064619836	0.465918557811328
JAK1	4156.40558358881	-0.445784202470027	0.242163921590105	-1.84083656864698	0.0656455121357153	0.246732090977123
AK4	136.080635486032	0.496465045779553	0.518544769604792	0.957419831190146	0.338355392833028	0.604917014701327
DNAJC6	162.410784592594	-1.92793805246031	0.638994993714023	-3.01714109097253	0.00255171013664438	0.031738333955539
LEPROT	3012.84532529823	-0.166230295210174	0.153524932073966	-1.08275765352618	0.278916006163324	0.546372672538543
LEPR	712.670124455061	-0.337386033964795	0.456715425562911	-0.738722659846577	0.460075423169517	0.713476891285284
PDE4B	751.341301172178	-0.026304901139146	0.54570844724895	-0.0482032141370644	0.961554288656335	0.986918777987821
SGIP1	201.568232881346	0.251272716267035	0.518255791182375	0.484843045735715	0.627787685522147	0.829314178518055
TCTEX1D1	146.063872879698	-0.195326268334614	0.844999070025036	-0.231155601542647	0.817193920774911	0.927903897232421
WDR78	370.750769323445	-0.00300785933636383	0.756464233440662	-0.00397620826391625	0.99682745317547	0.999155450693739
MIER1	1497.26690142302	-0.444736853514837	0.302470897206732	-1.47034593285472	0.141468086689922	0.380177496297264
SLC35D1	273.929866587747	0.130338710561663	0.3545993996906	0.36756607787658	0.713196812623382	0.876793162490531
C1orf141	38.1042936955848	-0.504218553527605	1.61614196652839	-0.311989023223442	0.755048865477018	0.896971785502041
IL12RB2	6.25287456561405	1.45194713829815	0.928206567053733	1.56425001700521	0.117758865229499	0.344284595952499
SERBP1	6278.55797647985	-0.37289697853092	0.289372559547195	-1.2886397352756	0.19752336259497	0.453490191348415
GADD45A	1800.32394581191	-0.94606003081086	0.771707091422818	-1.2259314982665	0.220224454327186	0.480645461007708
GNG12	2139.67544942452	0.280296177083858	0.323338208186812	0.866882323173865	0.386006489834739	0.650726083930878
DIRAS3	99.7334042665696	1.95558474612643	0.556203270517789	3.51595333897608	0.000438177985884842	0.00897791165133239
WLS	1909.88117566703	0.329912303383169	0.185729814471429	1.77630233639155	0.0756830983446696	0.26748418114263
DEPDC1	41.0117566547478	0.953171394347474	0.845171894495661	1.12778406446686	0.259411124926431	0.525827737451143
LRRC40	367.09968476229	-0.481680161938612	0.204358889219044	-2.35703063262552	0.0184217271580315	0.117258701582734
SRSF11	2958.84737219345	-0.244911892827913	0.277085360492426	-0.883886078978208	0.376757712789378	0.641842746214893
ANKRD13C	616.833105059659	-0.245331235648526	0.246590456385505	-0.994893473350767	0.31978807751893	0.587285226664488
CTH	162.943190867331	-1.93751399851831	0.664227984042283	-2.91694123865004	0.00353482359467282	0.0403880899340086
PTGER3	50.0192984201148	1.11015061448639	0.656974453937041	1.68979266672184	0.0910676272671738	0.297532002093946
ZRANB2	1817.91592109769	-0.349800733733076	0.209615917249656	-1.66876990222292	0.0951629896981782	0.305645320718589
ZRANB2-AS2	20.9995758424309	-0.516159952477876	0.501031849418494	-1.03019389501274	0.302918995009023	0.571283118268703
NEGR1	406.735259949693	-0.488873540735783	0.390949659971314	-1.25047695596321	0.211125368126953	0.4701423530108
LRRIQ3	26.4893855937719	0.138863639699871	1.06650068162981	0.130204923533346	0.896404299327207	0.961933178030331
FPGT	272.18935311511	-0.215151168879987	0.243134996335834	-0.884904156630773	0.376208325988102	0.641501036781603
TNNI3K	24.1156166827999	-0.339978364381267	0.710467470877428	-0.478527699461586	0.632274664132328	0.832285144669013
ERICH3	293.948629184341	-0.451010062628994	1.37875850717582	-0.327113167593665	0.743582292899302	0.891734139439944
CRYZ	612.42339214573	0.161098858840848	0.446535850285874	0.360774747957442	0.718267841455139	0.879538460153463
TYW3	571.502141446751	-0.208653025639632	0.179891534769639	-1.15988240306485	0.246096688111049	0.509933296102565
SLC44A5	20.831120774075	-0.00276454322912098	1.04487624013063	-0.00264580925753978	0.997888952105577	0.999404999790261
ACADM	1018.34980820218	-0.312403195688876	0.17582141341116	-1.77682109151471	0.0755976805150069	0.267244586609591
RABGGTB	1632.3833314758	-0.816994717171733	0.431153326865698	-1.89490528372108	0.0581049510570667	0.230927199980929
ST6GALNAC3	215.132220797215	-0.635089203456154	0.381873774628979	-1.66308672040439	0.0962950777063737	0.307363359503476
ST6GALNAC5	319.520227289606	-0.799105777576227	0.302431879986028	-2.64226700443466	0.0082353105444312	0.0704820861356374
PIGK	781.363095272751	-0.00874245747611333	0.18005129133853	-0.048555372255986	0.961273635765899	0.986918777987821
AK5	7.99342375105927	1.17829572593292	1.15070089571489	1.02398088879638	0.305844301773665	0.573470144435881
USP33	1152.57102984673	-0.360115926848337	0.185133206963984	-1.9451719805102	0.051754282938618	0.216282533909834
MIGA1	577.344334506583	-0.486938401792444	0.243206176352261	-2.00216297585781	0.0452672062256299	0.201155152635698
NEXN	1732.66303030133	-0.492504808348043	0.550818268256462	-0.894133032128724	0.371250717565865	0.637799500179369
FUBP1	1394.65313604198	-0.334677101098849	0.274366305158418	-1.21981852292543	0.222533677987253	0.483234374654766
DNAJB4	1193.53116156108	-0.632448115674605	0.313859765650398	-2.01506591443478	0.0438977430988116	0.197149757364983
GIPC2	141.683005791976	0.21570637921838	0.580401652341453	0.371650181125741	0.710153321829899	0.875019951055925
PTGFR	148.986458998887	-0.62207627577645	0.656292708105508	-0.947864067501482	0.343198659642795	0.609818126978093
IFI44L	346.299405652169	0.659249300758005	0.382580413015336	1.72316532245361	0.0848586327779737	0.285472951005023
IFI44	758.274502091237	0.398520514867573	0.200714458617415	1.98550975157798	0.0470877862660107	0.20598529006499
ADGRL4	957.974369559674	-0.639143321627627	0.365019007009178	-1.75098641263784	0.0799482505056038	0.276461986244223
ADGRL2	2702.13099661479	-0.383006177323397	0.388402047593451	-0.986107513326753	0.324080357124754	0.59177650074402
TTLL7	350.24008253044	-0.861111143840492	0.254406916221201	-3.38477882846462	0.000712356278311239	0.0131716413314085
PRKACB	706.964529324551	0.758326624407796	0.254713011139904	2.97718055710659	0.00290912628498483	0.0350900339959745
SAMD13	32.6656977471499	0.376961934234124	0.532039334655564	0.708522678080118	0.478620734182318	0.728292222828221
DNASE2B	174.763782933387	1.63403605086493	0.872673320054638	1.87244873117311	NA	NA
RPF1	870.13955571525	-0.26221324484883	0.243852625864315	-1.07529391541074	0.282243159496544	0.549623784264911
GNG5	5634.51756183382	0.123604087108768	0.166480311298923	0.742454685147907	0.457811897435563	0.711640761627846
SPATA1	35.2619306471136	-0.173406988687582	0.518519415267275	-0.33442718552438	0.738057228083476	0.889815931944719
CTBS	835.961644034823	-0.256237545581982	0.163137762596407	-1.57068198989523	0.116256534623255	0.341978498854759
SSX2IP	221.99430679309	-0.105267911322404	0.185808582169955	-0.566539554271598	0.571027052203051	0.795240676671874
LPAR3	136.697673927531	-0.258836739816009	0.612108499326148	-0.422860881855021	0.672396764946274	0.854597373765968
MCOLN2	142.258737117956	-0.112982152703193	0.298165780237464	-0.378923941618023	0.704744344814196	0.871260096501874
WDR63	94.7085519428426	0.567931970652352	0.786527478534608	0.722075180018472	0.470248256950419	0.72149371095414
MCOLN3	138.210950017115	-0.099622630663175	0.326485616081412	-0.305136354424671	0.760262303840069	0.89951927034441
SYDE2	191.088565006826	-1.48820396587555	0.356237800473611	-4.17755769852895	2.94655932107519e-05	0.00114553160067031
C1orf52	715.253211479499	-0.458728269588123	0.254042381278121	-1.805715515971	0.0709627877752804	0.257405731731999
BCL10	779.533844864967	-0.511687272464385	0.297374270244247	-1.7206844157839	0.0853081058244731	0.286349679103534
DDAH1	2096.411999799	-0.493846216051614	0.196241661399468	-2.51652076592618	0.0118519915679109	0.0896258833679124
CCN1	5362.79520746505	-0.732967942499945	0.569529225527985	-1.28697160680463	0.1981041847459	0.454548373050444
ZNHIT6	674.895485274639	-0.249513469060279	0.330802028243025	-0.754268256411573	0.450688159196447	0.705752526687189
COL24A1	59.2937293049642	3.4864706970324	0.501396062236543	6.95352628315536	3.56266538424856e-12	1.45992250151288e-09
ODF2L	839.243564508252	-0.0123114081238615	0.300270806770883	-0.0410010159038055	0.967295085970574	0.988274048399282
CLCA2	83.8082216751147	1.87165114351679	1.2895062644748	1.4514478875208	0.146655183343204	0.387057662626732
SH3GLB1	3351.25343267885	-0.0658551772121186	0.265800315556752	-0.247761847363411	0.80431867604581	0.920869875874543
SELENOF	5073.31092401244	-0.0763947296743776	0.15830782604885	-0.482570771016739	0.629400536980396	0.83040123056881
HS2ST1	827.500205260847	0.142405591863606	0.26841678135404	0.530539078612131	0.595738221888716	0.810201368789649
LMO4	2389.5677754296	-0.17753540728295	0.297428891773743	-0.596900342210209	0.550573918800098	0.781336742497856
PKN2	1132.88608488535	-0.57433886544727	0.183442208530127	-3.130898117992	0.00174272607906032	0.0241792517659442
GTF2B	709.41083958996	-0.328909423320099	0.148671926499503	-2.21231695226064	0.0269447725839597	0.147561831886838
KYAT3	483.340417521054	-0.138814118703396	0.207827920259597	-0.667928151953809	0.504179456195891	0.747834955472716
RBMXL1	385.285487160944	-0.449378211072267	0.149194914875788	-3.01202096228544	0.0025951467603985	0.0321152069124625
GBP3	882.351484555796	0.375060565191173	0.338592949099291	1.10770341257516	0.26798992509352	0.534639900561572
GBP1	2343.12818441031	1.05553594495215	0.762161689998382	1.38492390630968	0.166075736183138	0.412665037050734
GBP2	1546.60921548288	0.305896964553079	0.29269580589055	1.04510197412075	0.29597584177612	0.564625999024621
GBP7	7.08132147172776	0.331599918714017	1.69935321103837	0.195133016820792	0.845288815679361	0.939378827324079
GBP4	1591.94867872314	1.53861664966057	0.585781311327528	2.62660590207918	0.00862411518175616	0.0726086391178662
GBP5	295.372083620604	0.776988102931069	0.423108919009572	1.83637845486659	0.0663017037648595	0.248101891453639
GBP6	18.3461070047584	1.11762001932739	0.929099962701652	1.20290610719384	0.229012656748029	0.490858835981394
LRRC8B	393.783918869592	-0.828343899811351	0.290854908376777	-2.84796259562622	0.00440000956536031	0.0468282267859545
LRRC8C	625.418097837119	-0.0615396424197938	0.29260408862073	-0.210317096763336	0.83342019240667	0.933852671458447
LRRC8D	323.990365469073	0.129670589339712	0.242424805366023	0.534889938939747	0.592725965856082	0.80787785791942
ZNF326	644.184284035826	-0.64838318697193	0.285493984425647	-2.2710922903554	0.0231413916157231	0.134647314917762
ZNF644	1137.18220513039	-0.529073103696829	0.316953699680297	-1.66924413322984	0.0950690069711074	0.305583269810458
HFM1	13.0403488816779	0.142756667280436	0.586254828506887	0.243506168885668	0.80761330683171	0.922830127227552
CDC7	100.695875209135	0.23337527293294	0.314622030440274	0.741763927358679	0.458230379807667	0.711857344935891
TGFBR3	1934.82487869633	-1.40055968983521	0.390359832225544	-3.58786835687025	0.000333392535377324	0.00725544576528522
EPHX4	21.8154071969379	-0.0651925540822969	0.804806580408308	-0.0810040022898699	0.93543876960001	0.976629776158412
BTBD8	71.1079757596596	-0.397049137369371	0.489032364416553	-0.811907690083203	0.416844601492473	0.678205585130259
GLMN	135.671385793702	-0.291457725179075	0.255638927316464	-1.14011480269697	0.254238475663155	0.519860251922423
RPAP2	350.178044384251	0.0536974292303498	0.253044501565295	0.212205477290301	0.831946733790479	0.933083228737371
GFI1	47.1854368917366	0.562720399906092	0.3978677697594	1.41434024738013	0.157262025123201	0.401829970569764
EVI5	994.110872695084	-0.0510514329229772	0.28802883961329	-0.177244171075089	0.859316601378719	0.945634947750337
DIPK1A	165.06768510027	1.29670760856483	0.309062499595964	4.19561613026494	2.72130808528117e-05	0.0010772969501053
MTF2	466.978353754777	-0.211960194545237	0.212214654462832	-0.99880093145198	0.317891134730587	0.585462841310172
TMED5	2764.52675519778	-0.488599885188598	0.127121922383352	-3.84355330715629	0.000121265643641588	0.00350215178836906
CCDC18	148.071241931485	-0.26453709413058	0.267235169784908	-0.98990374037781	0.322221171109206	0.589824628317974
CCDC18-AS1	165.769687502758	0.0183308215719	0.334138859737432	0.0548598914424512	0.956250085723711	0.984896664611297
DR1	1610.14495548612	-0.0244783377462278	0.169965712324924	-0.144019269600874	0.885485253324164	0.957497939307
FNBP1L	1117.28161782122	-0.432561413803764	0.269610534628706	-1.60439359092353	0.108627322841468	0.329335626659137
BCAR3	792.163213274088	-0.669989527232759	0.42308394273602	-1.58358533509931	0.113288113311322	0.336745197488224
DNTTIP2	893.399018883221	-0.461078409867215	0.345934155566469	-1.33285020414419	0.182580966608266	0.434651062288354
GCLM	955.689711994911	-0.88220350918485	0.386008923345425	-2.28544848533307	0.0222865437771461	0.131328634570186
ABCA4	21.7520036076954	1.27088366066575	0.531658886489924	2.39041177145796	0.0168294921961531	0.111116812544692
ARHGAP29	1352.03412845736	-1.21841150150233	0.253580043253339	-4.80483986780093	1.54875408965999e-06	0.000103445856860902
ABCD3	1148.81793235709	-0.28576834972203	0.260586146076463	-1.09663677069839	0.272800206731935	0.539762068963799
F3	2173.91506911069	-0.305392804416092	0.280500215509677	-1.08874356428277	0.276266984938526	0.54307792371813
SLC44A3	222.524751621367	0.720726428213027	0.432205767502907	1.66755393473128	0.0954043092490345	0.306030145523166
CNN3	7689.98876618929	0.160377608954559	0.292155374757739	0.548946289581518	0.583042309934207	0.801894729973008
ALG14	318.43030236868	0.0424958024060616	0.211446582649943	0.200976539197207	0.840716918783327	0.937206817336431
TLCD4	327.928485293486	-0.658573961699371	0.274795419508469	-2.39659730455978	0.0165480990823545	0.109996614768373
RWDD3	387.073911696136	-0.439329466347073	0.145522161745951	-3.01898666894492	0.00253621691247476	0.0316494821620924
PTBP2	349.024649217226	-0.258437536188465	0.477508105713215	-0.541221254877878	0.588355088960201	0.805447294269357
DPYD	1384.61707564145	-0.363032380685709	0.158024894259243	-2.29731133431513	0.0216010156801268	0.128953932834913
SNX7	520.182070922308	-0.0220340542320514	0.20855765312265	-0.105649703581452	0.91586028763897	0.969432503931324
PLPPR5	6.58398672019725	1.2431164393027	1.20898485726021	1.02823160425667	0.303840895267078	0.571815565935619
PLPPR4	149.960370887922	2.15921818082183	0.385014109868247	5.6081533779651	2.04496764521356e-08	2.79331526457009e-06
PALMD	629.798566186693	-0.345599442930559	0.377599634354834	-0.915253648274978	0.360058486471969	0.625706836843846
FRRS1	19.4548751472317	-1.40175211128568	0.623629192450787	-2.24773331372921	0.0245932003937977	0.139656218865453
AGL	566.002196414808	0.191363088473884	0.210023606686621	0.911150377297441	0.362216145882242	0.628374434335309
SLC35A3	952.724489027549	-0.325879589413944	0.203807162820242	-1.59896043350238	0.109829394426318	0.33158766991076
MFSD14A	1552.01618633278	-0.751650819003036	0.314635344685299	-2.38895862050986	0.0168962052697216	0.111285953214387
SASS6	109.706336318406	-0.66573773404317	0.366338823771183	-1.81727322042993	0.0691752883213676	0.253570588074238
TRMT13	266.591672327928	-0.0995819732361142	0.259438574151354	-0.383836418935987	0.701099693399303	0.869470204931726
LRRC39	20.3530199890762	-0.779132996380441	0.463405762511707	-1.68131917945401	0.0927009344637294	0.300905923429472
DBT	582.197203745957	-0.251342321653144	0.260232488388613	-0.96583759856228	0.334125451313161	0.600665175813392
RTCA	1429.27857769733	-0.726172359935216	0.381317682071221	-1.90437630898948	0.0568611923803505	0.228318167073854
CDC14A	231.907339926485	-0.587971533859155	0.335919282408415	-1.75033576412649	0.0800603930899196	0.276761440955167
VCAM1	551.574729596289	1.40996102099253	0.501786399592815	2.80988289466728	0.0049559528984957	0.050795245904133
EXTL2	348.502099706923	0.538259445136352	0.258646120675638	2.0810652165604	0.0374279370914899	0.179626081705687
SLC30A7	1103.6950264944	0.00410727321919545	0.272401060439829	0.0150780368202814	0.987969923049648	0.995680826094232
DPH5	422.325241395653	-0.210192521308661	0.174053568928949	-1.20763120573796	0.227189150390034	0.488948459647083
S1PR1	2285.90671322489	-0.600757859850395	0.292926765289995	-2.05088073551643	0.0402785626363096	0.187966625636112
COL11A1	137.194661548021	2.47690081714451	0.989651624277463	2.50280073955608	0.0123214893054931	0.0918738992865896
RNPC3	499.368911164678	-0.464410698529015	0.271406590267676	-1.71112535650291	0.0870579742181377	0.290359218014827
AMY2B	228.636418132483	0.0191974740428843	0.408325018877744	0.047015179465729	0.96250112944285	0.987110533320651
PRMT6	277.303380052589	0.366653709794811	0.334933502104225	1.09470598638626	0.273645465125918	0.540236008104059
NTNG1	118.305413526592	0.411600442839535	0.279396742335433	1.47317552595292	0.140703712525869	0.378945950469699
VAV3	235.528657656107	-0.120176850976274	0.246709122708507	-0.487119607320988	0.626173572189972	0.828306028751035
SLC25A24	3259.2924173348	-0.950305413241433	0.309749361526662	-3.06798183072166	0.00215509720835812	0.028153145522211
FAM102B	264.926601892774	0.447752279278173	0.26244147439243	1.70610335243219	0.0879888385172706	0.291549192273406
HENMT1	163.793411497552	0.172449054985818	0.34249986142727	0.503501094182012	0.614612011237323	0.820842835675898
PRPF38B	1628.12960945836	-0.1391562855876	0.227383642309809	-0.61198898994678	0.540545042062928	0.77489484326209
STXBP3	977.914644281643	-0.351229647534295	0.165984578172714	-2.11603783556823	0.0343415897961695	0.171222355964986
AKNAD1	10.6729318515217	0.397976344396485	0.725620261585147	0.548463659941207	0.583373575257484	0.802127591957982
GPSM2	410.986961348581	0.208520317431918	0.369281698000268	0.564664641007382	0.572301888888525	0.79598101393991
CLCC1	698.562008250133	0.0481035217900345	0.238249270371947	0.201904172528784	0.83999164004883	0.937206817336431
WDR47	268.502436580723	-0.168857729674897	0.238637213266452	-0.707591776502846	0.479198801116623	0.728674377949076
TAF13	1619.95833571932	-0.117681462627014	0.319093365196314	-0.368799465807174	0.712277202875601	0.876373200519343
TMEM167B	1463.14920475712	-0.206882211890991	0.129469741141152	-1.59791940624521	0.110060914569369	0.331652016545905
C1orf194	1189.33917518383	0.443191381727167	1.49804180013666	0.295847139703804	0.767346821213453	0.901989502426052
KIAA1324	421.798278353478	-0.0796824172708388	0.902915175794487	-0.0882501694588589	0.929677843366946	0.974609379874828
SARS	4641.06697885864	-1.05368666573825	0.534700204546299	-1.97061204910577	0.048768267370782	0.210482342691659
CELSR2	109.694738865558	0.374468194664033	0.272312258447972	1.37514262779903	0.169087230921926	0.416967215813914
PSRC1	157.904516048407	1.4145145398776	0.389219459095559	3.63423386683838	0.000278807880034048	0.00646373864996366
MYBPHL	27.9460083255866	0.340213797560189	0.804690310406583	0.422788485409114	0.672449589467452	0.854597373765968
SORT1	3502.45962501649	-0.444543723639323	0.389731677118957	-1.14064047070938	0.254019568455206	0.519692982987159
PSMA5	1752.2169677773	-0.0651246637633936	0.12134873503811	-0.536673610507277	0.591493087680459	0.807220359622963
SYPL2	37.9553471137888	-0.0232224297039191	0.553169060012194	-0.0419807096647943	0.96651407601605	0.988274048399282
ATXN7L2	84.0390649122231	-0.384375680911947	0.476928989488245	-0.805939016884654	0.420278012728069	0.681160366540137
CYB561D1	253.077365785225	0.015942523973021	0.352043203569909	0.0452857030368864	0.963879583071322	0.987252684906012
AMIGO1	148.275381615166	-0.319280305254605	0.338675407546128	-0.942732475227386	0.34581775798806	0.611747619486054
GNAI3	1679.05962716119	-0.33407867751555	0.321174146148651	-1.04017923460416	0.298256637099593	0.566786760767592
AMPD2	462.94101979191	0.693548378900669	0.240153596100419	2.88793667953514	0.00387777926933779	0.0430731789609521
GSTM4	315.43076891376	0.690957814588146	0.270208394774815	2.55712934146244	0.0105539967195512	0.0833002073200598
GSTM2	44.7743806505308	0.398821020830647	0.506067890215351	0.788078098890909	0.430651024917025	0.689933520688074
GSTM1	4.93471753997096	4.14201783366152	3.30038799894316	1.25500936101691	NA	NA
GSTM5	209.537076471906	0.0638134008485193	0.455326774131202	0.140148580039643	0.888542598002946	0.958426313982248
GSTM3	600.065592472834	0.706222527035409	0.385341502503959	1.83271856897416	0.0668444343817231	0.249016047689358
CSF1	1164.64734041806	0.0833717245437495	0.519516391298699	0.160479488116506	0.872503378322169	0.951924604023942
AHCYL1	2596.39547583886	-0.275179910072323	0.136072508058688	-2.02230350566948	0.0431450066933345	0.19509829749011
STRIP1	552.651310841	-0.71443949537465	0.443948706420912	-1.60928387681185	0.10755428296017	0.327536531841243
KCNC4	200.743009477488	0.170548879407046	0.396779005125085	0.429833426678614	0.667316815494846	0.850454531103039
RBM15	294.195075341105	-0.142346604822828	0.224645919674101	-0.633648743895877	0.526310082306875	0.764937251050349
LAMTOR5-AS1	30.2854318595185	-0.461592417369229	0.515290406673755	-0.895790822788356	0.370364492214029	0.637469228169951
SLC16A4	474.035230523503	0.342877984294189	0.287020877128123	1.19460991034855	0.232239475409094	0.493928310583908
LAMTOR5	3228.43687816408	-0.0990781985502552	0.189447716845074	-0.522984389573189	0.600985116516596	0.812712837729631
KCNA2	7.82984591862185	0.705300523230102	1.03096463407296	0.684117087939012	0.493901232308238	0.739379244569146
KCNA3	39.5300771087344	-0.961259066592513	0.721928257627411	-1.33151605638994	0.183019265351112	0.434954538970342
CD53	2440.52822018823	0.276401828879179	0.327926853041765	0.84287647173553	0.399297533531815	0.66245204107773
LRIF1	278.744835517813	-0.361798249329128	0.284517132452283	-1.27162201520433	0.203507450820074	0.46102256881445
DRAM2	952.343330788391	0.438599357993543	0.223278754012356	1.96435778197361	0.0494886151564569	0.211948777892711
CEPT1	635.840460968416	-0.348018149230412	0.233058395925913	-1.49326587376429	0.135367604805172	0.370882089300089
DENND2D	915.987531413896	-0.0476413570283236	0.334102095432787	-0.142595205715816	0.886609884071845	0.957940501838332
CHI3L2	2367.45206137351	-2.95874867130338	0.518720702477162	-5.70393403844075	1.17073396776291e-08	1.81129269583891e-06
CHIA	179.409130649602	-0.929427750580448	0.638848519267383	-1.45484840701563	0.145711233619883	0.385996325532319
PIFO	1131.73624381478	0.203495665353183	0.920764372459549	0.221007318962185	0.825086734176791	0.93085309980989
OVGP1	33.1168117555626	0.424046267124531	0.521792425119262	0.812672332350571	0.416405948255473	0.678046193066835
WDR77	492.057528556743	-0.122019022345268	0.265872246183384	-0.458938546978333	0.646278296759072	0.840383493607295
ATP5PB	3127.07759286935	-0.126814162423173	0.143486435658504	-0.883805928004162	0.376800985785751	0.641844348554494
C1orf162	2405.56931726598	0.12839832698948	0.389389507110897	0.329742647515442	0.741594426259538	0.890951369851004
TMIGD3	150.446904081766	1.3685447351062	0.722047282275504	1.89536719921344	0.0580437710814043	0.230805050389786
ADORA3	170.959736881312	0.628172721652821	0.596306271059055	1.05343973749793	0.292139499902017	0.560756943602276
RAP1A	4163.87624017835	-0.473108901523662	0.137623267030337	-3.43771014692865	0.000586655305651212	0.0113310417124633
INKA2	354.684499439361	0.211717423361891	0.209193725055582	1.01206392928678	0.311507487620268	0.578954209699757
INKA2-AS1	25.6042007610585	0.244465622746798	0.634809401581811	0.385100822605401	0.700162718575585	0.86894222305337
DDX20	299.893220821383	-0.6406559021999	0.272031664260601	-2.35507842052594	0.0185187970565797	0.117517398340306
KCND3	249.944163855142	0.902738670056479	0.507167054343943	1.77996315479174	0.0750819908176666	0.265909777035313
CTTNBP2NL	815.238228937291	-0.122628747565794	0.307585328102941	-0.398682044823519	0.690127499493651	0.863331861731695
WNT2B	155.18342990586	0.306687619261125	0.471177775853799	0.650895765839956	0.515113774891023	0.756369735521892
ST7L	297.784379295167	0.0390571553360984	0.194869057172165	0.200427691819701	0.841146103914777	0.93727178860556
CAPZA1	3543.19580887319	0.118579927851863	0.136576861846525	0.868228528966454	0.385269239272353	0.650055344490073
MOV10	489.575698600481	0.47706211505771	0.2251006112888	2.1193283853221	0.0340627243846205	0.170504796011759
RHOC	6076.75094776839	0.619664496545241	0.212533388504645	2.91561011145172	0.00354993815704765	0.0404489982426437
PPM1J	23.7681646695785	1.36675809314145	0.555536712310856	2.46024801395424	0.0138841032522195	0.0989707444805605
SLC16A1	305.172384782045	-0.0464989489109049	0.569972444302237	-0.0815810472519056	0.934979873150892	0.976629776158412
LRIG2-DT	4.91938474968447	1.14520837834566	1.00564221003054	1.13878312477643	0.254793621983569	0.520644325675858
LRIG2	336.958681422886	-0.0550559939738129	0.242642359944927	-0.226901823681195	0.82050008394534	0.928748939482034
MAGI3	932.718890573376	-1.06917423886268	0.30042324367676	-3.55889319939925	0.000372420924457714	0.00790846786642558
PHTF1	491.661037117161	0.190658321818622	0.225205181699972	0.846598290409788	0.397219067160447	0.660666465147729
RSBN1	622.212261548254	-0.356456720228997	0.204523992854633	-1.74286016644684	0.0813580435219778	0.279060315684483
PTPN22	296.600227275148	-0.0686996326243191	0.234269513936696	-0.293250416880461	0.769330749965212	0.902716585801074
BCL2L15	45.5380474651102	0.0588932956131506	0.369917937906862	0.159206379518635	0.873506277842025	0.952470491523968
AP4B1	354.812248000918	-0.0105052568453169	0.211234404251803	-0.0497326980542149	0.96033539941122	0.986557715690285
DCLRE1B	189.799989302567	0.16928039234519	0.305489314909616	0.554128684976346	0.579490780100996	0.800201612066987
HIPK1	1861.89350917261	-0.342527694250917	0.293275033961783	-1.16794017419005	0.242830897613685	0.506679047702043
OLFML3	1353.14238196702	1.39586904904023	0.374483739408939	3.72744902420432	0.000193427667154703	0.00491247954673302
TRIM33	736.602049760373	-0.76999201670652	0.298948022045053	-2.57567188917703	0.0100045532657629	0.0801711115336973
BCAS2	921.585504627721	-0.240670140318152	0.232527732499633	-1.03501693209231	0.300661003804045	0.569315717892548
DENND2C	144.958390388892	-0.629680118445873	0.332114304618019	-1.89597409593694	0.057963469949308	0.230778471808285
AMPD1	20.878572201108	1.86707406446053	0.938580362185867	1.98925328046741	0.0466732536233062	0.204793675657325
NRAS	1146.65575502508	-0.53799819512809	0.360543423285814	-1.49218696107404	0.135650139589393	0.370948760460024
CSDE1	10330.9582988278	-0.497793177468866	0.293266299042023	-1.69741009824499	0.0896191547201188	0.294368636019593
SIKE1	659.504017973831	-0.179525683477216	0.191541696919576	-0.937266852932783	0.348621308916604	0.614770444963196
TSPAN2	237.919566393141	0.756208760797281	0.512352909647441	1.47595289605683	0.139956537866845	0.377583812657848
NGF	22.9760246858379	-1.31449482606884	0.812854729074686	-1.61713376209941	0.105849410451941	0.324219951772188
VANGL1	272.79882773704	0.327718022183169	0.322082710062568	1.01749647511195	0.308917308263391	0.576468212663328
CASQ2	72.5258325027677	0.935526116293983	0.402934376995838	2.3217828254541	0.020244632486787	0.124270897880431
SLC22A15	299.646733742992	-1.52053059647656	0.510586948780064	-2.9780052155848	0.00290131047575609	0.0350236221603613
ATP1A1	10530.8006537236	-0.227205918743448	0.195331931457615	-1.1631785804194	0.244757055127705	0.508715476184799
ATP1A1-AS1	26.9517470869923	0.314435397476371	0.484738466510002	0.648670198881117	0.516551570713619	0.757137747450431
CD58	1286.48524413597	-0.174630047627814	0.230476786515594	-0.757690395930608	0.448636349847129	0.704382762388129
IGSF3	253.923143494364	-0.11924548154217	0.352497002489793	-0.338287930677149	0.735146218075561	0.887938099136594
CD2	550.546700097882	1.24335399412871	0.415200487894484	2.99458702573752	0.00274816646948843	0.0333875801365253
PTGFRN	980.203704625009	1.83991022159642	0.338656639971123	5.43296662292909	5.54247778934114e-08	6.3184246798489e-06
CD101	73.0249977684854	0.332919216205513	0.738538296169144	0.450781249844985	0.652147216376102	0.842954483776169
TTF2	220.088381750514	-0.109039476987976	0.297566882386291	-0.366436869968699	0.714039111793353	0.8773307141824
TRIM45	36.2718894615752	1.02556054031357	0.620380015720298	1.65311666128193	0.0983071230687119	0.310939139056962
VTCN1	43.6597572930819	1.26318902802209	1.38760136356368	0.910340001957001	0.362643228622721	0.628621979724777
MAN1A2	1790.12757502088	0.147303590544811	0.217328462666002	0.677792447145742	0.497903300587099	0.742798398215275
TENT5C	824.14424032027	0.388036220036903	0.571413031650371	0.679081852431972	0.497086000362369	0.742324232984758
GDAP2	396.145827909669	-0.595003903204515	0.270439082347235	-2.20014022396566	0.0277969477852561	0.150315086272422
WDR3	435.142466389356	-0.401984305381152	0.307033899175577	-1.30925056308287	0.190449489714468	0.444903552254278
SPAG17	165.080276492122	0.718382571031925	1.10977877899718	0.647320515248154	0.517424526675469	0.757696607441903
TBX15	31.1965387369557	0.979163551732138	0.833873473744072	1.17423515984471	0.240300846546023	0.503532256792774
WARS2	310.149397566152	-0.626565274156979	0.367221058051944	-1.70623459744063	0.0879644095836725	0.291549192273406
ZNF697	158.941175324091	-0.490608195692084	0.451803097731298	-1.08588940216577	0.277527926184564	0.544775189556409
PHGDH	450.185805494677	-1.56560720968272	0.488146797985603	-3.20724670558814	0.00134012016274861	0.0202244746806451
HMGCS2	16.9477576328669	-2.15105147179456	1.00762996694263	-2.13476329839744	0.0327803496114935	0.166225973514871
NOTCH2	2128.12874829079	-0.0634008635240016	0.199477421729347	-0.3178347853825	0.750610262898112	0.894949125771791
SEC22B	2865.34717270397	-0.412759020099522	0.294378761860012	-1.40213586568383	0.160874678751837	0.406968418842602
NBPF26	121.033255713562	-0.693100902355087	0.426509120299059	-1.62505529042169	0.104150778268135	0.32089699250182
FCGR1B	109.649679240063	0.353841382341862	0.483362606379835	0.732041282613838	0.464143370823135	0.717217874889969
SRGAP2C	468.919444719955	0.199851613234587	0.221256131196124	0.903259096840285	0.366388399730432	0.632708532655218
HIST2H3PS2	26.4928196151858	0.341858683883673	0.673923698659542	0.507266155743805	0.611968082112562	0.819307731654805
NBPF15	86.4461559908688	-0.362883477894423	0.591088506058083	-0.613924097956938	0.539265485181398	0.774200180421108
SRGAP2B	261.339000587984	0.894982925060774	0.33842077224673	2.64458626200485	0.00817908561699071	0.0701818314232106
FAM72D	7.41919496994253	1.17025583972376	0.97938373700931	1.1948900063394	0.232130007954565	0.493834036846796
NBPF20	151.910976234704	-0.20194234270888	0.555679467993756	-0.363415159890609	0.716294778850147	0.878678109783652
GPR89A	111.871620711991	-0.00610766567373656	0.277726440688566	-0.0219916607817169	0.982454607662795	0.993992844080028
CD160	12.1907758232673	0.8465967640955	0.746393586444044	1.13424978385578	0.256689786649896	0.522547065680146
RNF115	992.242963090432	0.159478102106747	0.209484501498625	0.761288309950671	0.446484881375313	0.702751351750493
POLR3C	520.835884190362	-0.0386394853032663	0.288647451315422	-0.133863940690204	0.893510164752028	0.960263759425167
NUDT17	56.3107906747416	0.821492923715999	0.308846048258555	2.65987837094899	0.0078168874330761	0.0681931227044303
PIAS3	530.352749956586	0.712245804432292	0.233782277620609	3.04662017874663	0.0023142994346407	0.0296363243479918
ANKRD35	243.751631063041	1.01622078955153	0.300035168630327	3.38700557734822	0.000706599513193853	0.0130811499622042
ITGA10	347.468308123733	-0.546963775094096	0.306888375230717	-1.78228899899806	0.0747021157468255	0.265067512041509
PEX11B	603.193011910882	0.0812895371929285	0.251104208153713	0.323728295079656	0.746143747083571	0.893181074789286
RBM8A	3043.04404798827	-0.23505504032744	0.250145196609661	-0.939674411155019	0.347384594618702	0.61330289049939
LIX1L	1273.73570049174	0.237745302939399	0.216986073686269	1.09567079075842	0.27322286973041	0.539893803056493
ANKRD34A	18.2784171968398	1.44099831762174	0.566120753524389	2.54539037590619	0.0109155631621184	0.0850404144442546
POLR3GL	650.953176117755	0.439722638133986	0.301758955402824	1.45719830434524	0.145061648543158	0.384851218759643
TXNIP	30264.9082862535	0.113681690557296	0.397290691555316	0.28614234607978	0.774769099350823	0.90534188435034
NBPF10	125.85320653487	-1.30557904447557	0.595440485137209	-2.19262726849136	0.0283342448133619	0.152287777334347
NOTCH2NLA	68.871121615148	-1.29556026022789	0.524343993736584	-2.47082120841217	0.0134803196495283	0.0972804117847819
NBPF12	148.935944622945	-0.135270357005197	0.282842654906777	-0.478253030999801	0.632470121981517	0.832285144669013
PRKAB2	324.049403329986	0.351666749894884	0.287163724982081	1.22462107606672	0.220718023169603	0.481376102890898
FMO5	1152.09705398512	-1.43182126038743	0.73915415731245	-1.93710776868725	0.0527321711879266	0.218509204578121
CHD1L	343.521258953553	-0.248676756184032	0.205403058477211	-1.21067698810153	0.22601922519264	0.487698218213613
BCL9	214.365484184104	0.0423520436350518	0.269612267475537	0.157085002220437	0.875177857331409	0.953325969283065
ACP6	189.680514425893	-0.0480674569337533	0.437145471354942	-0.109957577244864	0.912443019290238	0.968424707033144
GJA5	1331.16984162791	1.4615695157936	0.609197539469311	2.39917173182744	0.0164322060946221	0.109643160451712
GPR89B	93.0016191944482	0.322902722782376	0.438738884118997	0.735979268012172	0.461743314801286	0.714616476364899
NBPF11	171.707690713939	-0.375357346583597	0.467143403167355	-0.803516316485635	0.421676369814488	0.681968759373576
PPIAL4G	16.2084659430889	-0.351245258624381	0.572676428150902	-0.613339822207292	0.539651667502616	0.774265872087109
NBPF14	381.779455220219	-0.929782707928134	0.614570057750398	-1.51289945906502	0.130305199349155	0.363578842939252
PDE4DIP	1884.0149412952	-0.308874071824915	0.190218563513989	-1.62378511391818	0.104421678176233	0.321470352184375
NBPF9	116.709488254985	-1.34146959914601	0.617135247011617	-2.17370439566022	0.0297273423404465	0.157376384275786
NOTCH2NLC	80.6525213521774	-1.25884987809553	0.404758296544032	-3.11012742380832	0.00187006651107227	0.0254524451900951
NBPF19	288.846937932329	-1.22466159571404	0.684188454565058	-1.7899477659157	0.0734623089528099	0.262573203286776
FCGR1A	404.77102991872	0.847473845555734	0.45793943187827	1.85062431090452	0.0642236197666628	0.244417299925236
HIST2H2BF	72.0898847262474	-0.989143198166677	0.53032197477174	-1.86517482816438	0.0621569026510394	0.239741276518713
HIST2H2AA4	154.175858426121	-0.353499061170165	0.717739729476959	-0.492517059669766	0.622353864954327	0.825485898034949
HIST2H4B	23.9594122724112	-1.36165228637076	0.715078218094434	-1.90420048033254	0.0568840792069287	0.228319533030839
HIST2H2BE	453.855248765033	-1.30503131522689	0.402161247117753	-3.24504492807279	0.00117432094300429	0.0185276317771394
HIST2H2AC	149.098906996352	-1.3938502192489	0.41906307145008	-3.32611082724559	0.000880669047698762	0.0149526361715662
HIST2H2AB	11.6202091623709	-0.173513320807756	0.833364837614607	-0.208208113632937	0.835066473652306	0.934454800190136
BOLA1	232.206388019089	0.232734603897779	0.388492018284691	0.599071777395511	0.549125020924045	0.78081877673063
SV2A	67.8779717117554	1.08330760116732	0.414622472926606	2.6127565964305	0.0089815242420771	0.0745363276181571
SF3B4	538.140381773331	0.304268880864441	0.294486955336961	1.03321683813222	0.301502434736246	0.57013967516475
MTMR11	173.61733098704	1.75184880750845	0.522652971427754	3.3518393719696	0.000802765809009512	0.0141859384571121
OTUD7B	707.504321512561	-0.876046973547893	0.216528710349956	-4.04586981621058	5.21291985272156e-05	0.00181280483502212
VPS45	472.663797491719	0.123700422586915	0.174892948265707	0.707292225407407	0.479384895979394	0.728677267478672
PLEKHO1	1745.49312290787	-0.952810888478061	0.570441204882161	-1.67030516085332	0.0948590026265473	0.30516545036858
ANP32E	1298.35237907108	-0.776588979172207	0.212465473925654	-3.65513024221502	0.000257051447119205	0.0061377321066363
APH1A	4363.3805650074	-0.420934868133085	0.135126885516511	-3.11510819274859	0.00183877451395132	0.0251847327737397
C1orf54	461.706717228987	1.20322420941459	0.305586168234809	3.93743020623251	8.23588753483031e-05	0.00257469127429066
CIART	107.935281425054	-0.872668768611706	0.84347712811477	-1.03460869242795	0.300851692890906	0.569387501875702
MRPS21	2450.47975954506	0.465955179278759	0.27910198133131	1.66948001248921	0.0950222883021835	0.305497865826486
PRPF3	522.191283231846	-0.388560632578395	0.284587614065947	-1.36534625322223	0.172144247968646	0.420772382347351
RPRD2	742.331697486611	-0.306594008073595	0.198559840433441	-1.54408871101187	0.122566843298487	0.351562330323809
TARS2	234.060552461064	0.00599149392612103	0.220759274055079	0.0271403951284337	0.978347755963168	0.992733880513916
ECM1	1204.5030686664	1.70763213629495	0.337229510325065	5.06370908835624	4.11176947843042e-07	3.31609834212564e-05
ADAMTSL4	740.4505146792	0.622878835413696	0.470024695667197	1.32520448639305	0.185103337758211	0.438137668264703
ADAMTSL4-AS1	48.8323958583203	-1.70705188027265	0.44835246013359	-3.80738823149095	0.000140442178147021	0.00394330426863915
MCL1	8504.45559248086	-0.17335364337096	0.204305634967677	-0.848501527617612	0.396158722071594	0.659554029213738
ENSA	3579.16521674195	-0.379226091956136	0.17375734020948	-2.1825040110475	0.0290723555550339	0.154977438423653
GOLPH3L	705.358886194128	-0.0679068323794604	0.244111095294978	-0.278180032322593	0.780874162054324	0.908967989646292
HORMAD1	8.38877494217717	0.370565166101476	0.825328180749914	0.448991291881941	0.653437938500059	0.843472675077085
CTSS	8236.93694153843	-0.133504949795495	0.316863204857857	-0.421333079223837	0.673511878399228	0.855186927417226
CTSK	1542.90342239948	2.23057266822117	0.396452284886054	5.62633323922516	1.84080573275253e-08	2.56057766238476e-06
ARNT	1299.31764084511	-0.545594119136925	0.204392119947281	-2.6693500673003	0.00759981951728754	0.0671886084671217
SETDB1	442.232302717765	-0.147674804214646	0.217197195991655	-0.679911191028082	0.496560695186348	0.741685869413398
CERS2	2985.83239565199	-0.491471549620638	0.194470391127545	-2.52723073559462	0.0114965944011528	0.0879916023777278
ANXA9	16.5362431434927	-0.114456100034078	0.722218459437848	-0.158478502644708	0.874079758993336	0.95275322112559
MINDY1	353.986976092109	-0.390133327311616	0.282785861013529	-1.37960690790319	0.167707709370395	0.414674541662416
PRUNE1	356.869852805379	-0.153847083413787	0.360804388289909	-0.426400255670309	0.669816215131569	0.852493364712905
BNIPL	93.6183526120213	-0.426231146406412	0.787915428950131	-0.540960527926645	0.588534789655828	0.805447294269357
C1orf56	173.221286848747	0.523197664582188	0.440640300034309	1.18735772588538	0.235086547317474	0.497193783014025
CDC42SE1	1438.0215859601	0.0294830611078424	0.17543897344643	0.168053087228335	0.866541515336036	0.949519581955986
MLLT11	109.309221038921	1.71219883198878	0.630907269132876	2.71386765656075	0.00665027280519942	0.0612584667511747
GABPB2	295.222788093949	0.214940068283878	0.325201017928107	0.660945250581581	0.508647425215684	0.751224721786974
SEMA6C	197.175701421781	0.30424620278964	0.480654121595205	0.632983655231959	0.526744316625456	0.76507007673935
TNFAIP8L2	158.79390550113	0.496070133770822	0.412981206191054	1.20119299942509	0.229676344340898	0.491420314717194
SCNM1	533.366510539158	0.398674805294136	0.250690856374632	1.59030453307941	0.111766177338186	0.334702504602326
LYSMD1	188.696544105329	0.117291764872692	0.222731291834183	0.526606584583597	0.598466818462105	0.811779784004061
VPS72	610.031454067018	-0.133557922982126	0.200011465093262	-0.667751335753929	0.504292334971335	0.747929216750013
PIP5K1A	606.764419272174	-0.115168754802707	0.256824158495496	-0.448434272995881	0.653839811533923	0.843472675077085
PSMD4	2053.82432162503	-0.127562213490874	0.116197936086997	-1.0978010263054	0.272291383230394	0.539088656583212
ZNF687	315.040137721073	-0.263379139505056	0.179135193263517	-1.47028138193712	0.141485561350325	0.380177496297264
PI4KB	919.244749630678	0.225653800075855	0.226347455697893	0.996935438837168	0.31879584850572	0.586433950814348
RFX5	578.58967328355	0.35185569320149	0.190300224908451	1.84895048532265	0.064464962794653	0.244789483354891
SELENBP1	4053.40530461086	-0.710304698647306	0.553396228518831	-1.28353729577891	0.199303901866573	0.456265402400873
PSMB4	4892.21290345882	-0.204267033325083	0.145456961906004	-1.40431252412024	0.160225806459978	0.406141423902433
POGZ	781.19128413614	0.0160675118464623	0.143880503228875	0.111672613633435	0.911082994630377	0.967753518074736
CGN	692.004955517345	-0.837783600212689	0.241671048163234	-3.46662790839065	0.000527030912435063	0.0104455460056738
TUFT1	222.1349315111	-1.09519890071499	0.328617924777762	-3.3327424286294	0.000859945142344094	0.0147327550827358
SNX27	743.438253829964	-0.185247893369174	0.168434009413247	-1.09982475638085	0.271408483660077	0.537981718367126
RIIAD1	187.654473754979	0.105054903617039	1.17636558898088	0.0893046384568681	0.928839807845919	0.974269745178818
MRPL9	792.852773716036	-0.183229407691427	0.134519063530301	-1.36210736889462	0.17316400311178	0.421736235570787
OAZ3	61.3239970345786	-0.398771673175383	0.346664805129273	-1.15030908034255	0.2500165921929	0.514958446984673
TDRKH	99.4633768230698	-0.228389313093374	0.420141967613089	-0.543600332028004	0.586716531254881	0.80407451908318
LINGO4	32.5367455758377	0.16444570933244	0.655740549588868	0.250778618823471	0.801985273146947	0.91958713691704
RORC	137.48594225564	0.655327951670244	0.662929332262814	0.988533648727499	0.322891363450318	0.590576010222978
C2CD4D	6.9306845952682	0.239470984956338	0.921489820851049	0.259873717037018	0.794961185672673	0.916155865271697
THEM4	345.392173608918	0.0684498652959785	0.23971806641831	0.285543206311922	0.775228007690069	0.905496562276857
S100A10	21381.3499378084	0.367432968018358	0.205627727502997	1.78688434911095	0.073956182587612	0.263601118915019
S100A11	20276.9047657941	0.68035666128878	0.333980162546461	2.0371169835398	0.0416383203480189	0.191444472846458
TCHH	25.432458597066	-0.0342223334574242	0.544562989308803	-0.0628436638723126	0.949890995820331	0.981402905474232
CRCT1	3.78469200929747	3.76172382629186	1.76751923171633	2.12825057786732	0.0333163133699262	0.168436793369397
IVL	37.7447143883281	0.635553837491945	1.360440271494	0.467167762384745	0.640379856250113	0.837237163099441
SPRR1B	12.4729622666445	4.58826331299862	1.30301226154004	3.52127408807014	0.000429478445290891	0.00883548465061124
SPRR2D	17.7924275272557	-0.930972626717231	1.36233245951927	-0.683366692331287	0.494375161389604	0.739641099424372
S100A9	19717.4315455587	-1.16407284640784	0.472377874849736	-2.46428316901619	0.0137287601598653	0.0983721462872767
S100A12	913.832055661791	-1.0723048525433	0.634626448575632	-1.68966303712996	0.0910924385780304	0.297532002093946
S100A8	10740.2386007728	-1.50979411232295	0.572786205473782	-2.63587722241691	0.0083920090196003	0.0714027164731649
S100A6	70010.4802827797	0.160089348165717	0.311757946219806	0.513505269414515	0.607597925736509	0.816051000975901
S100A5	3.87224201714867	1.03590693439259	1.35270101450942	0.765806281862134	0.443791575855112	0.701266784653161
S100A4	12399.1240498734	0.316966262390213	0.373040292531217	0.849683717111305	0.395500953607123	0.658965435010021
S100A3	324.285543024582	-1.10896739167202	0.683728557901644	-1.62194101570867	0.104815978269304	0.322203978325052
S100A2	822.761765978163	2.87461329981461	0.639173882386832	4.49738854954476	6.87932009434458e-06	0.00035001426600823
BX470102.2	23.8457813750148	0.644859159072905	0.590936077159039	1.09125027900328	0.275162769500972	0.541750150782201
S100A16	2980.8139364459	0.339741199367282	0.31300610378643	1.08541397518272	0.277738345476093	0.544775189556409
S100A14	1940.92946024806	-1.12197531034866	0.26390587584332	-4.25142224197681	2.1241726100914e-05	0.000882375482580981
S100A13	3445.14819414388	0.909334536287946	0.427901500534872	2.12510247136616	0.0335780634150644	0.169252193317555
S100A1	18.8472704733883	0.584531566406076	0.924294919416808	0.632408070332023	0.527120261812171	0.765389523998864
CHTOP	1379.22044755304	-0.156729751850565	0.179655416430904	-0.872390907906991	0.382995158895378	0.647853468118063
SNAPIN	829.430278153087	0.261940036118695	0.303175424555947	0.863988354274925	0.38759428803752	0.652025362834227
ILF2	1992.65371734547	0.102275238236932	0.213358778586685	0.479358003989411	0.631683964275402	0.832182836592549
NPR1	745.744262342236	-0.136519790904627	0.610648019480435	-0.223565436306146	0.823095460750578	0.929956806603377
INTS3	639.173485089876	0.0799785473537144	0.185239950097012	0.431756472142369	0.665918418627046	0.849842613977206
SLC27A3	1903.76064798014	-0.426247734804063	0.45587016200264	-0.93502003494055	0.349777974463419	0.616093593031408
GATAD2B	951.731559602666	-0.398573885132369	0.247057737346141	-1.61328234207029	0.106683181059801	0.325852214187894
DENND4B	869.184481108474	-0.406102359432255	0.335610762923472	-1.21003973738726	0.226263645211999	0.4878637124914
CRTC2	461.76126947869	0.325805259827359	0.2615865769246	1.24549685866056	0.212949169505823	0.472106347133687
SLC39A1	2348.30331913453	-0.154230012655103	0.193024544034486	-0.799017624554255	0.424280192526474	0.684719135613242
CREB3L4	232.400209391691	0.169939281658715	0.38524634034133	0.441118484105904	0.659127222571579	0.846507730376089
JTB	4014.88917320876	0.332779751302595	0.185580602190795	1.79318176239382	0.0729438652683553	0.261645347811404
RAB13	3086.11539823356	0.37562420666954	0.225824158274945	1.66334819772564	0.0962427560665714	0.307363359503476
TPM3	8614.46826626299	-0.343546780462226	0.22221127928768	-1.54603664388009	0.122095718252232	0.350724059526664
C1orf189	96.6316545370284	0.631014657440033	1.29478184645086	0.487352104271242	0.626008829242699	0.828306028751035
C1orf43	3077.4627006404	-0.333386916463772	0.130794963115276	-2.54892779143139	0.0108054670785134	0.084641222248668
UBAP2L	1482.34671512469	-0.229998075245709	0.240690036315966	-0.955577882516829	0.339285540128208	0.605918416893274
HAX1	1392.3940585904	-0.147161162006108	0.177531080368701	-0.82893182253203	0.407142987093332	0.669025899025588
AQP10	26.9773214047478	-1.50340644299455	0.933371968761066	-1.6107259413309	0.107239468974948	0.32689280832291
ATP8B2	921.676522761072	-0.0677125702288871	0.301607458979489	-0.224505622168621	0.822363892707314	0.929596759951413
IL6R	854.322109660552	-1.24923653025305	0.197231414660949	-6.3338618363639	2.3909964014624e-10	6.97159373826403e-08
SHE	683.049328410392	-0.381173493856859	0.431193643804874	-0.883996086986268	0.37669832516316	0.641842746214893
TDRD10	118.913360536944	-0.714377566471241	0.387487726697973	-1.84361340308479	0.0652395013059214	0.24587653959741
UBE2Q1	2252.5983086161	-0.389761219820764	0.172121584366819	-2.26445289389226	0.0235462738867262	0.135705593556972
ADAR	3356.10382214397	-0.207015000325968	0.150811783023096	-1.37267126066844	0.169854567476215	0.417916775870088
KCNN3	146.56275519187	0.619959017624002	0.459961073865923	1.34785105272782	0.177706293810537	0.42788356785062
PMVK	955.536345140033	0.329485852034346	0.266315332609755	1.23720196207088	0.216012113294179	0.476042974093945
PBXIP1	1667.10053439807	0.76349151566615	0.357186007615461	2.13751798611358	0.0325558844043913	0.16574821912131
PYGO2	504.750456752373	0.230133970662761	0.317121957526709	0.725695478350401	0.46802547434451	0.72013418327699
SHC1	2058.31786921897	0.688267425110638	0.249570806024586	2.75780423229003	0.00581910359732393	0.0564847943294657
CKS1B	792.395958483213	-0.0404037090529872	0.221531728200936	-0.182383396640773	0.855281854840344	0.943798532447435
FLAD1	497.367498404248	0.438511912930971	0.200654160397773	2.18541151632078	0.0288586872328292	0.154123077077899
ZBTB7B	616.796872076367	0.111689783759408	0.222734507042793	0.50144804791271	0.616055831908741	0.821443894415648
DCST2	9.10214125893503	0.268657783033658	0.835264054573731	0.321644133448033	0.747722305392863	0.893903916744197
ADAM15	1646.88707166376	0.431169062785124	0.25241073571939	1.70820413623161	0.0875984713159952	0.291073421453675
EFNA4	168.119103775637	1.08959372740847	0.273642931269187	3.98180841856506	6.83928989300092e-05	0.00223004974962753
EFNA3	39.191544221831	0.633720647045995	0.41234248757299	1.53687933245981	0.124322861508664	0.354720215693331
EFNA1	2433.3824557821	-0.205572699081018	0.210094926088348	-0.978475315460839	0.327839294146286	0.594765166520174
SLC50A1	1031.58153490685	-0.296960229939242	0.140357075378603	-2.11574820249149	0.0343662285828294	0.171250924037735
DPM3	1632.55444856009	0.450008929099687	0.391348219666973	1.14989389624062	0.25018757516513	0.515148464164141
KRTCAP2	4096.19396660647	0.312579193247061	0.189441904811385	1.65000026556044	0.0989428817522715	0.311626915896955
TRIM46	30.1533987037778	1.28745574336572	0.508120606357226	2.53376014918119	0.0112845942327262	0.086939541542985
MUC1	17702.608249302	0.207415132740128	0.395202301624908	0.524832805596836	0.59969942399092	0.812100360331239
THBS3	443.753391115894	1.84640068872647	0.331029668897475	5.57774985812021	2.43649674607724e-08	3.13069183593416e-06
MTX1	846.29829032815	0.371233959395533	0.225370755079799	1.64721442790608	0.0995139792771571	0.312646281351068
GBA	1625.1359739216	0.034883202963661	0.264337533326512	0.131964623126649	0.895012273632604	0.96106386286707
FAM189B	408.341324771554	0.432077049434577	0.282686203150039	1.52846882734226	0.126396177470899	0.357911224960054
SCAMP3	1526.7245583367	0.0607197988766117	0.188375201394665	0.322334354135062	0.747199409976303	0.893757250005696
CLK2	644.882458219896	0.472195245746824	0.149868479519244	3.15073087590905	0.00162862481189863	0.0230347102593349
HCN3	20.1113137746847	1.25289796952419	0.536331929288422	2.33604956390807	0.019488658498664	0.121200590712364
FDPS	2350.14637771364	-0.265156274834948	0.321348541149498	-0.825136077750518	0.40929433918701	0.670816211301853
RUSC1	571.006205516809	0.372769929512924	0.212563705629414	1.75368569346836	0.0794843782922588	0.2755964356853
ASH1L	2096.5174668985	-0.405044872414535	0.20503782244498	-1.97546417331478	0.0482154964540156	0.20888974833071
MSTO1	316.503846491921	0.110152982822354	0.301601814151413	0.365226526015041	0.714942319040153	0.877942450901985
YY1AP1	1453.95328839431	-0.148968669190194	0.172850656254371	-0.861834559487975	0.388778564265959	0.653075625016672
DAP3	1853.93966478737	-0.403578458940192	0.232036630027105	-1.73928771027681	0.0819841679631448	0.280027924004776
GON4L	637.134638822199	-0.121946696188048	0.269690348638896	-0.452173008057212	0.651144351647761	0.8425448863319
SYT11	470.607171275098	0.55456485469666	0.371583474650389	1.49243680768751	0.135584671787092	0.370948760460024
RIT1	885.214038500875	-0.664309071184986	0.348690755654601	-1.90515251813278	0.0567602482724865	0.228131692617779
KHDC4	466.035673471092	-0.236008216857425	0.307650752966194	-0.767130307928608	0.443004043687477	0.70072099464302
ARHGEF2	1128.56554017042	-0.186360902065745	0.220540943871128	-0.845017250740723	0.398101207495465	0.661706726481201
SSR2	4866.60199821613	0.245985640890315	0.185556387875993	1.32566517222089	0.18495062844205	0.437954307112036
UBQLN4	586.514966288169	0.195732525935264	0.225554811568506	0.867782533984276	0.385513393363048	0.650176380713075
LAMTOR2	1289.57758852684	0.762844392416372	0.362699861218994	2.10323872154937	0.0354449070397439	0.174315822425105
RAB25	894.6095224933	-0.10188847396187	0.330588723642483	-0.308203113642974	0.757927783369141	0.898441508023104
MEX3A	30.8933477998408	2.03096725188086	0.730314150012236	2.7809501593894	0.00542000575801295	0.0541714748206937
LMNA	4073.99691532912	0.674296790542514	0.334236569064176	2.01742374399805	0.0436513114791452	0.196705169096778
SEMA4A	531.213626461937	-0.738166614901735	0.26037807912154	-2.83497987769228	0.00458285721572885	0.0481200007651529
SLC25A44	701.848311612846	-0.318613784531017	0.194043650715436	-1.64196964629501	0.100596294769368	0.314417856378716
PMF1	846.770673084359	-0.0307517059454059	0.289334805445511	-0.106284157200013	0.915356901110685	0.96938194696097
BGLAP	113.23932782503	0.858237066571692	0.407317616264146	2.10704627617953	0.0351135684829927	0.173474071469252
PAQR6	24.7533472717046	0.617866464451309	0.652812461511869	0.946468550891894	0.343909655487524	0.610509096885826
SMG5	753.927927985238	0.245677000191523	0.280439890978625	0.876041562183635	0.381007439579556	0.64592335824154
TMEM79	72.1556556987112	0.766153636217669	0.382473088027891	2.00315698071232	0.0451604415235054	0.200822580520041
GLMP	1794.88915583879	0.150011920820337	0.221678797005617	0.676708475716494	0.498590937772453	0.743107814657027
CCT3	1534.44042048222	0.245409935067801	0.17421913326679	1.40862791856502	0.158945219036297	0.404746006362101
MEF2D	1360.54315346119	-0.263486273876319	0.24165710608802	-1.09033116444069	0.275567291948464	0.54228785845359
IQGAP3	51.5043598501851	1.05978640856626	0.732851633896661	1.44611318246129	0.1481454588852	0.388881829573649
NAXE	1368.50081250656	0.231660378662754	0.196831757594661	1.17694614676874	0.239217001637494	0.502634171123571
GPATCH4	563.041449449891	-0.492427044262364	0.395347997509607	-1.2455534045051	0.212928397754845	0.472106347133687
HAPLN2	36.5486317885602	0.904848435196053	0.908719633484122	0.995739942061969	0.319376517768504	0.586863484101721
BCAN	7.03595504599811	2.13627480338578	1.24792261367588	1.71186480633856	0.086921585718438	0.290287463141621
NES	2191.64228339209	-0.00169950617537031	0.4920895385669	-0.00345365231766507	0.997244389615377	0.999155450693739
CRABP2	247.619785240283	4.2224594432062	0.502872705083766	8.39667653567086	4.59293007138765e-17	4.64253371615863e-14
ISG20L2	462.389924660773	0.136714974978362	0.139260360632483	0.98172210927388	0.326236770160546	0.593446466935926
RRNAD1	534.880522245946	-0.15327668144879	0.225236649211602	-0.680513948264216	0.496179093029583	0.741591912011959
MRPL24	1259.74409267447	0.0577555130736623	0.189321968494762	0.305065035678943	0.760316620154754	0.89951927034441
HDGF	2370.48664503599	-0.166754097161541	0.254007577825057	-0.656492607777198	0.511507222304675	0.75420329714903
PRCC	746.81962754986	0.211762683635667	0.137231383840477	1.54310681499669	0.122804861485749	0.351978697513596
SH2D2A	103.780880794317	0.617780241775137	0.451725934282044	1.36759967690811	0.171437417656792	0.419721318668219
NTRK1	16.2701783735338	1.5185103261609	0.836445362479425	1.81543277574003	0.0694574280290906	0.254122163267446
PEAR1	921.994027536226	0.187466223573494	0.297050594587472	0.631091898111959	0.527980438270526	0.765548344323855
LRRC71	137.322128767837	0.0423134813966107	1.13597471605606	0.0372486119616438	0.970286778743133	0.989359062240466
ARHGEF11	783.292710926822	-0.677578872703286	0.23652458826633	-2.86472910774216	0.00417366113636169	0.0451684869018672
ETV3	507.363664026267	-0.531973945575004	0.194423536497867	-2.73616021577121	0.00621607532568012	0.058783726368344
FCRL5	211.232854705336	3.1528133593875	0.868860650317788	3.62867550536942	0.000284879050482913	0.00656434067389351
FCRL3	26.3849954127302	1.03423460874051	0.851937002009752	1.21398014911984	0.224755304594145	0.48647250938707
FCRL2	20.7217439534959	1.13842167642972	0.813585304413171	1.39926528939808	0.161733444351312	0.407812206196987
FCRL1	24.3577452289585	-0.330923769382237	0.739359637461295	-0.447581599826729	0.654455185025653	0.843707976818208
CD5L	39.9475408513792	-1.67603620999715	0.631854934717	-2.6525648814436	0.00798827736743407	0.0690526005958012
KIRREL1	699.54083927452	-0.128392190481719	0.501650687421863	-0.255939428971115	0.797997608396936	0.917659781895162
CD1D	98.2667082132289	0.0957952687861221	0.352260542584477	0.271944362781276	0.785664799596901	0.911166974817027
CD1A	55.9404002968424	3.96943236437703	1.34882185970722	2.94288851845761	0.00325165488891472	0.0380707269696719
CD1C	87.5688071787639	1.4982981145528	0.623257331860603	2.40397992604426	0.0162176638038529	0.108845800977005
CD1B	10.372251655219	1.98501633301873	1.0467020722089	1.89644826901859	0.0579007943219552	0.230659969392928
CD1E	76.1163859151918	2.42359112287546	0.900663543427298	2.6908951079034	0.00712605963231058	0.0641980488087302
MNDA	2026.98986152297	-0.865966388691366	0.293157474221587	-2.95392908194049	0.00313756098229364	0.0372818962488528
PYHIN1	73.4822717871267	0.550613380058033	0.459147190091574	1.19920886360693	0.230446741616269	0.492253223916231
IFI16	3698.26066338485	0.223221587927955	0.383553790903627	0.58198248387028	0.56057847939292	0.787865304463798
AIM2	46.4578974036747	1.09407486389684	0.634098977009577	1.72540077111702	0.0844552724499595	0.284809041790274
CADM3	76.9530052902765	1.30337154345873	0.561865460377855	2.31972177571159	0.0203559330723114	0.124500466818227
ACKR1	1591.94156824937	2.01234523635376	0.434742451067629	4.62882157335199	3.67752452544239e-06	0.000214456257133683
FCER1A	166.117326520435	0.416002357011789	0.671472309551207	0.619537620679896	0.535562246277442	0.771441647164979
DUSP23	1648.15284203201	0.299976050265186	0.21531970176591	1.39316582646632	0.163569651111442	0.409856726186033
FCRL6	34.8314637773876	-0.241924996122941	0.562257502136541	-0.430274376426533	0.666996064090986	0.850320991751408
SLAMF8	745.025547359318	1.44722534788281	0.410732548257888	3.52352243332353	0.000425851045508356	0.00880725501594991
VSIG8	8.2122622982885	0.104187492974549	0.957201351931087	0.108845952593316	0.913324675414026	0.968718344080271
CFAP45	265.688461700528	0.0279085973755825	1.01334827860909	0.027540972797516	0.978028260663504	0.992733880513916
TAGLN2	16238.0103665688	0.228720000849209	0.232160645133193	0.985179898677444	0.324535712558335	0.592058726850356
IGSF9	33.0588662301657	1.01492260819385	0.741773790637946	1.36823735349423	0.171237792904331	0.419300293284151
SLAMF9	11.1527223750429	1.81637184521911	1.37471044927806	1.32127594299802	0.186409372349779	0.43934959278947
PIGM	412.812911497024	-0.479595911104575	0.184962892384766	-2.59293042469785	0.00951620197800761	0.0772150208526499
IGSF8	679.119179864927	0.0186763533860891	0.370419592761721	0.0504194533740632	0.959788134549882	0.986312433758364
ATP1A2	244.003812162866	0.882946965167589	0.490591471906387	1.79976011759142	0.0718985239124598	0.25955367132398
CASQ1	11.5177130958965	-0.225559412938685	0.841793014464426	-0.267951157900963	0.788736914664077	0.912957408972954
PEA15	4933.59215278825	-0.223776581286416	0.41821509592097	-0.535075331973915	0.592597766885236	0.80787785791942
DCAF8	1189.72035175852	0.10539090677694	0.218747080927252	0.481793431620649	0.629952695896765	0.830926369587011
PEX19	918.70465698772	-0.0830603600327233	0.281740780942365	-0.294811279201057	0.768138049633199	0.902270615783898
COPA	2463.35751808172	-0.062156576424601	0.194724282881119	-0.319203005937109	0.749572577697138	0.89432006791344
NCSTN	1624.4599706168	0.212493267261708	0.182907673298738	1.16175151883677	0.245336412177153	0.509141894529152
VANGL2	103.767720587693	0.604347055447586	0.431421545303523	1.4008272466374	0.161265738805125	0.407232073170036
SLAMF6	159.506629303491	1.23120278792779	0.393249260631507	3.13084577946985	0.00174303668250739	0.0241792517659442
CD84	824.162714445484	0.797958317133604	0.302458208971689	2.63824321332371	0.00833367887959221	0.0710659387921131
SLAMF1	103.053800930475	1.44419329040815	0.496382090616423	2.90943875234239	0.00362078324321267	0.0409994888226964
CD48	480.534643042859	0.683627413909647	0.381419586492757	1.79232382950169	0.0730811082994306	0.261951717266186
SLAMF7	305.590935475625	1.07480118940506	0.694999328255868	1.54647802624835	0.121989162927267	0.350568553507054
LY9	98.4678967081509	0.852144334753514	0.807769685908173	1.05493477858785	0.291455154858132	0.559903505259582
CD244	53.6673371928766	-1.07079969507315	0.585271724335214	-1.82957701619608	0.0673132131594315	0.249719338860607
ITLN1	124.885626908693	-3.30834096450487	0.795649385937314	-4.15803873286156	3.20991607113562e-05	0.00123524739772991
ITLN2	196.784986256765	-2.9721426627396	0.620567820394379	-4.78939217449395	1.67287258195922e-06	0.000109801273106778
F11R	2604.13932161284	-0.45904233109686	0.226226736236828	-2.02912502179365	0.0424455579206304	0.193319179691378
TSTD1	1943.83070977835	-0.239225260390697	0.568968622881921	-0.420454223255724	0.674153663756617	0.85545845884621
USF1	167.765454766521	0.140740228118148	0.367247857203813	0.383229542003946	0.701549575649972	0.869539208439327
ARHGAP30	841.080629323174	-0.181076125832898	0.308065452216257	-0.587784591002386	0.55667688808126	0.784921352867911
NECTIN4	154.782768978242	0.33853096641527	0.401276466181151	0.84363523641689	0.398873267745101	0.662110410066917
KLHDC9	162.883693693569	0.00118629957456501	0.824929407159045	0.00143806192902067	0.998852592984833	0.999709750797811
PFDN2	1286.27708324132	-0.027019143863614	0.271471386305987	-0.0995285147037909	0.920718648835259	0.9709464106409
NIT1	531.064010499372	0.364948210512946	0.225917813035455	1.61540254665829	0.106223549114123	0.324918325634539
DEDD	679.874566905517	-0.0436957319259178	0.140821398986938	-0.310291846553597	0.75633903089589	0.897590199314612
UFC1	2815.09950694123	0.211786592491589	0.323620353838029	0.654429148166583	0.512835360437951	0.754986866196738
USP21	228.756185353709	0.430066032254005	0.447807033211687	0.960382487004631	0.336862748895577	0.603653586899273
PPOX	385.665696738069	0.396092057092064	0.491938526998799	0.805165758227006	0.420724033231153	0.68120566072354
B4GALT3	675.830435467817	0.0186740303166529	0.20875756951039	0.0894531889811236	0.928721754160475	0.974269745178818
ADAMTS4	772.510459705132	-0.0654623872696015	0.859000748753683	-0.076207602105796	0.939253934674101	0.977907830136316
NDUFS2	2060.71359425456	0.139443572300659	0.199804846179121	0.697898849638764	0.485240453866869	0.733301680606944
FCER1G	6569.30741358246	0.0721454120212203	0.323599075066801	0.222946904302267	0.823576830607655	0.930274298269631
TOMM40L	210.385104706966	0.218402319597157	0.236677123005927	0.922785932257963	0.356118773361139	0.622417618639952
PCP4L1	85.1592845016946	-1.36423815182912	0.442617612382484	-3.08220485056122	0.00205473382412055	0.0272086237915422
MPZ	28.4422744307453	0.458321215678117	0.468940376720907	0.977354986753231	0.32839343950565	0.595341782749017
SDHC	2711.57092813615	-0.267705654609207	0.17533387909756	-1.52683358166193	0.126802398748514	0.358233827775459
CFAP126	484.346001523779	-0.0477277556573582	1.32047838692916	-0.0361442914399769	0.97116730592123	0.989772043582556
FCGR2A	4505.17170192891	-0.0786112916766507	0.286994164957256	-0.273912508598768	0.784151858621198	0.910160743088048
HSPA6	530.230216099759	-2.23738047418679	0.8394734041325	-2.66521900893199	0.00769381986751717	0.0676075445332858
FCGR3A	3339.38301235993	0.300412729971122	0.576412591873783	0.521176556873177	0.602243783564549	0.8137617187778
FCGR3B	707.829583963193	-1.50351962763016	0.849153160076214	-1.77061064872586	0.0766254699314357	0.269689711551465
FCGR2B	626.735094320304	1.6410475975753	0.423676375852373	3.87335166912189	0.000107348752636496	0.00317894880366125
FCRLA	37.5802701420479	3.32708925835176	0.91297210738954	3.64423976529239	0.000268183328924492	0.00632378792092246
FCRLB	28.1204574842073	-0.222906113012445	0.518134752988306	-0.430208766593729	0.667043785509249	0.850320991751408
DUSP12	402.621036564521	-0.167910411321433	0.173123589087332	-0.969887536450799	0.332102553237443	0.598694719779236
ATF6	1317.68360369354	-0.241920874390882	0.186519228280712	-1.2970291407532	0.194621160385396	0.449481497907596
OLFML2B	729.75328797025	2.06580683719689	0.368662393410445	5.60351930145734	2.10042714480381e-08	2.84345324727815e-06
NOS1AP	12.7643977308186	-0.914188539570451	0.66082290910963	-1.38340927193671	0.166539409160015	0.413289053083304
C1orf226	80.9745152897966	-0.0383263379016877	0.394092445097245	-0.0972521508049472	0.922526153929589	0.971195795601047
SH2D1B	29.3238761870141	0.252282029330886	0.379553794262544	0.664680562134963	0.506254828957959	0.74948369588835
UHMK1	2304.68236732912	-0.383167677377035	0.203714376732312	-1.88090641182645	0.059984650863955	0.235191951486756
UAP1	862.582975271692	-0.232207416864035	0.410028383211289	-0.566320348472991	0.571176030138287	0.795240676671874
DDR2	1482.67201621733	-0.0068613694953736	0.474268055372365	-0.0144672815671435	0.98845718205846	0.995680826094232
HSD17B7	377.768260208198	-0.728920687605426	0.315153094932991	-2.31290981851349	0.0207275978861091	0.126011162449554
CCDC190	52.5373059912619	1.081305420296	1.26927073835121	0.851910776498807	0.394263615149476	0.65784361537321
RGS4	34.2919135183228	0.986312969403418	0.753357159059859	1.30922359672572	0.1904586213776	0.444903552254278
RGS5	4969.65979279534	1.28255288138069	0.601823097421808	2.13111275867462	0.0330798538610711	0.167464689229236
NUF2	60.9111627718699	-0.240542104387984	0.64841432348529	-0.370969757569585	0.710660057022722	0.875199133332256
PBX1	1334.11237042274	-0.209609980345672	0.295458044400765	-0.709440762632794	0.478050999614612	0.727804925811502
RXRG	51.001449500966	-0.717091691972913	0.678958417231969	-1.05616437439042	0.290893123874777	0.559329354645132
MGST3	2793.64509657419	0.743814653895922	0.430362044515271	1.72834631533016	0.0839261541067513	0.283974190708896
ALDH9A1	1366.53215727926	-0.106936654355417	0.160538335910297	-0.666112886676294	0.505338948221206	0.748822237385645
TMCO1	2239.98555911887	-0.171346572701665	0.196621091512664	-0.871455708965122	0.383505379295481	0.648311802974476
UCK2	367.536306151108	-0.646302327114587	0.684584886321115	-0.944079163926252	0.345129195955982	0.611515921367887
FAM78B	26.6487300178511	1.47187397896291	0.708523455540076	2.07738214938978	0.0377663024039779	0.180464127654936
POGK	1035.61462684076	-0.396055581832569	0.134295577181455	-2.94913347218749	0.0031866631774024	0.0376587584534491
TADA1	237.266346505573	-0.234867936978851	0.230942641237406	-1.01699684268099	0.309154931399085	0.576769665297517
ILDR2	52.0684511877718	-0.624117014419247	0.701371231598031	-0.88985260059389	0.3735450380849	0.639586857695516
GPA33	81.9888534180653	0.426566848437535	0.835405948130145	0.510610260068535	0.609623990054932	0.817830378447432
POU2F1	495.423186240747	-0.595080363249874	0.303847067255501	-1.958486447228	0.0501729597977852	0.212670510610573
CD247	199.173024615822	0.512582157251925	0.371285712566787	1.38055987586574	0.16741432755558	0.414375503447252
CREG1	4811.83797773187	-0.675758393953298	0.185796282164665	-3.63709319734609	0.000275732184891214	0.00643461501278985
RCSD1	849.983282245616	-0.101416753673993	0.304046998280136	-0.333556174695572	0.738714493426408	0.889919522839871
MPZL1	1889.5371927262	0.343520017693963	0.254825647014286	1.34805904240363	0.177639393361001	0.427790419653669
MPC2	1699.46170552752	0.02090310453836	0.192790567900909	0.108423896282643	0.913659446378332	0.968735420937884
DCAF6	989.124445435698	0.0597012912405094	0.228269520047311	0.261538602386056	0.79367718471582	0.915391257771281
GPR161	276.209268675961	1.33626511734055	0.318704512871403	4.1928026224082	2.7552915981274e-05	0.00108508392755344
TIPRL	983.312812396005	-0.427345279273712	0.3940555892786	-1.08447967977324	0.278152171857393	0.545385954205677
SFT2D2	1089.00093915383	0.134030113199524	0.16144645656392	0.830183059152234	0.406435291894684	0.668442552956633
TBX19	69.5665387580037	0.602398438083203	0.322480438393198	1.86801544020696	0.0617599188005597	0.238878543075022
XCL2	57.3629398953449	2.58546845069961	0.682704541557134	3.78709718966069	0.000152417493966962	0.00417894040420809
XCL1	35.7412616470313	0.284792815744015	0.71652355704303	0.397464693162784	0.691024817570695	0.863681335751947
DPT	906.681079628074	0.722475790388442	0.404423205013136	1.78643505474661	0.0740288440020656	0.263715213557158
ATP1B1	3989.00169596377	-0.297066642294621	0.190831875436422	-1.55669298755905	0.119543394363555	0.34722546845598
NME7	287.928348059135	0.166230888669038	0.295793521237066	0.561982858765223	0.574127697946837	0.797223566884894
BLZF1	426.99285143005	-0.264390515379002	0.219143892587965	-1.20646992374143	0.227636349075959	0.489349971920368
CCDC181	106.216285533469	-0.473882956565475	0.808440241080358	-0.586169431561449	0.557761661622072	0.78536822511968
SLC19A2	618.093415424454	-0.397530025388854	0.474655967516491	-0.837511908822768	0.402304885836542	0.665039978091326
Z99572.1	61.5194152287227	-0.60703379949342	0.396627880025515	-1.53048696287908	0.125896238055731	0.357358477157924
F5	104.212500996512	-0.204471913237164	0.549840079013974	-0.371875243441406	0.709985738250084	0.875019951055925
SELP	337.596692873235	0.894063200390854	0.595914619994454	1.50032096946904	0.133531280162733	0.368322400908412
C1orf112	55.2765833948633	0.358606473278782	0.33529170580612	1.06953577159509	0.284828319039873	0.552599740663154
SELL	1130.59558185551	-0.936438440979984	0.311723756115927	-3.00406504992751	0.00266398360504598	0.0326493266207708
SELE	300.618256479289	2.32540859840838	0.927135300527061	2.50816530994605	0.012135987622018	0.0910920021411077
METTL18	129.355081095006	-0.165530102942305	0.337950306433843	-0.48980604482662	0.624271152835321	0.82672891393294
SCYL3	279.996034071159	0.0159119922200986	0.274708533194575	0.0579231814718627	0.953809817975136	0.983519073730891
KIFAP3	645.888967792397	-0.0998284077154546	0.188966242839433	-0.528286990392672	0.597300159795181	0.811057229340367
GORAB	297.28473274944	-0.576467853158638	0.393693505661965	-1.46425542933291	0.143124170299245	0.382185394518696
PRRX1	1134.34124692437	0.958316985135652	0.625380067686399	1.53237532606525	0.12542984261205	0.356603651543953
Z97200.1	26.7613610355997	-0.475429575451826	0.892208374511175	-0.532868317574698	0.594124738136369	0.808846123697911
MROH9	24.8275765906504	-0.149909761554428	1.41803078789788	-0.105716859488402	0.91580700337488	0.969432503931324
FMO3	794.46380474938	-0.342525919462432	0.607922232253182	-0.563437066930264	0.573137302652149	0.796380507203841
FMO2	3355.75101276533	-0.790789893163535	0.444727610292584	-1.77814436266567	0.0753801479687988	0.266599907511763
FMO1	107.554799511275	3.71512238481392	0.567829074462501	6.54267728071269	6.04271367737063e-11	1.99173097339769e-08
FMO4	71.7919331145349	0.668636136856811	0.420125687467712	1.59151453196538	0.111493827641994	0.334349172212799
PRRC2C	3401.06087366658	-0.687651370149201	0.427499683431411	-1.60854240786714	0.107716436102697	0.327622187400018
MYOCOS	8.26456958185512	-0.239036475559777	0.852813781292023	-0.280291525305366	0.779253852136839	0.907802297817806
MYOC	41.1570750081108	-0.334082693917001	0.713087362148057	-0.468501773626491	0.639425802932954	0.836430605021523
VAMP4	656.971723190313	-0.1467165107023	0.13683819798403	-1.07218973111165	0.283634821797383	0.551201123826189
EEF1AKNMT	497.230721603919	-0.10227062062223	0.15974303244226	-0.640219601810778	0.522029840895496	0.760620454320345
DNM3	166.864590554527	-0.894635180970979	0.404283413593163	-2.21289113253423	0.0269051521977469	0.147561831886838
PIGC	574.839331528611	0.00209424452404381	0.164909630554062	0.0126993464057107	0.989867659917482	0.995926161493488
SUCO	904.034884237058	-0.606298578138694	0.280991328762703	-2.15771276931721	0.0309501705347858	0.161093884534302
FASLG	25.7348799100234	0.672942441217833	0.518615980043803	1.29757367129527	0.194433874318111	0.449117367826203
TNFSF4	66.1243171918957	0.26449853025984	0.375173420784079	0.70500338138843	0.48080813186631	0.729657981719247
PRDX6	5929.31287751146	-0.252217167775484	0.249452547387302	-1.01108275067598	0.311976825460295	0.579254546611436
SLC9C2	9.81753574392332	-0.0790225720706499	1.31756672142613	-0.059976144498486	0.952174634411461	0.982969415602
ANKRD45	40.1124889017239	0.698723097018344	0.9059023026897	0.771300718569515	0.440528706548404	0.698905117852104
KLHL20	302.807077066471	0.306215150388432	0.219856582572546	1.39279500666026	0.163681788822492	0.410052130622691
CENPL	69.5603278287529	0.436314684923132	0.326148444429136	1.33777944483783	0.1809683443941	0.431965056313498
DARS2	199.129838618827	-0.0738526396338273	0.193597196705996	-0.381475769744654	0.702850247327372	0.870211942673331
GAS5	6420.05011034585	-0.484991349106422	0.187232048190014	-2.59032229682295	0.0095886112693292	0.0776616047358811
ZBTB37	265.111761364147	-0.463794416677142	0.252377613419734	-1.83770030310017	0.0661065791912773	0.247726608679073
RC3H1	772.709455694447	-0.707106464007862	0.253548302586106	-2.78884321762606	0.00528966654942294	0.0530787056402056
RABGAP1L	1126.41513164303	-0.429975298261255	0.288154119038969	-1.49217127173222	0.135654251513233	0.370948760460024
CACYBP	1657.57487643506	-0.611339714405344	0.312826089595241	-1.95424785444316	0.0506719124231889	0.213591197153292
MRPS14	800.655956730953	-0.0425360035530543	0.137406661347104	-0.309562892628647	0.756893378351893	0.897824105503885
TNN	25.628779819768	3.34247044937215	0.854267052113656	3.91267630081495	9.12788530353097e-05	0.00279589892873003
KIAA0040	1130.60626018753	-0.0731286286778586	0.262264949919777	-0.27883492895344	0.78037150766752	0.908685415809457
TNR	60.24025188537	1.6812285353701	0.770834748284095	2.18104923151501	0.0291797753000122	0.155181954787367
COP1	617.256150922048	-0.0107158681111849	0.161687565478977	-0.0662751528198265	0.947158764899393	0.980191164373085
PAPPA2	5.99862880118034	3.68623923601135	1.38353056170198	2.66437138293254	0.00771323555965119	0.0676711403383334
ASTN1	7.06049852964948	0.642244835599526	0.831008907994604	0.772849519928006	0.439611442658826	0.698312068474921
SEC16B	70.1219682573065	1.05423259388623	0.374444284407062	2.81545916919422	0.00487075859089013	0.0502127650168367
RASAL2	675.900349796371	-0.25654543998009	0.324718178662359	-0.790055675468805	0.429495254147706	0.688892230208338
RALGPS2	202.23270550994	0.839715060988876	0.52313427726996	1.60516161428196	0.108458242624916	0.328954565848964
ANGPTL1	439.775712484948	0.488062796436831	0.382889512892812	1.27468311354211	0.202421426137553	0.459771863881768
FAM20B	992.371037539407	-0.393374652300591	0.171437678963678	-2.29456356781367	0.0217581481616466	0.12947247861516
TOR3A	954.366941963097	0.201089305007001	0.180955578563316	1.1112633642109	0.266455003909115	0.533191338164181
ABL2	763.694174505331	-0.455449422929868	0.536242548907457	-0.849334734548391	0.395695058294954	0.659143976474192
SOAT1	1909.81457430277	-0.23167955427526	0.232406626469849	-0.996871551359649	0.318826862040974	0.586433950814348
AXDND1	6.29892405145109	0.104300608701876	1.07072024891657	0.0974116337179712	0.922399506296738	0.971195795601047
TOR1AIP2	2247.1778099517	-0.422385054749094	0.179223204077989	-2.35675428816289	0.0184354407268509	0.11729674876228
TOR1AIP1	1749.47115873549	-0.326191554780756	0.146949876805327	-2.2197470448572	0.0264359434176985	0.146348117307306
CEP350	1467.01420893431	-0.463149831539743	0.329242386116722	-1.40671387120718	0.159512250865099	0.405248784788309
QSOX1	8308.64018697694	0.334233896676028	0.213323186757133	1.56679591073497	0.117162403547064	0.343335207302008
ACBD6	850.019417989539	-0.380769952570078	0.328020930909877	-1.16080992610406	0.245719205432412	0.509448187168909
XPR1	799.591207334985	-0.0552947357799641	0.164409185648552	-0.336323883375741	0.73662664152497	0.88893975906964
KIAA1614	61.861637517914	0.410531462167828	0.373843883820738	1.0981360935269	0.272145066692602	0.538887749927286
STX6	869.175571272174	-0.0733351386057752	0.18294313785818	-0.400863019320385	0.688520978068594	0.862443363645402
MR1	949.787180243381	0.309174832414221	0.265571836324327	1.164185316837	0.244348919340081	0.508275252439883
IER5	1040.2295315688	0.0175977654463889	0.210895175939488	0.0834431862558973	0.933499150556208	0.975781738761339
GLUL	20659.252937011	0.121719738944225	0.303994292512831	0.400401395493592	0.688860896570565	0.862540995441647
RNASEL	267.590071365204	-0.0259318890386211	0.332472498813981	-0.0779970948909371	0.937830363895417	0.977823290369365
RGS16	389.355594995185	-1.26583314805147	0.375785261102404	-3.36850131997733	0.000755780351443714	0.0137071072830019
NPL	931.836113785679	-0.524679900944516	0.347517854148883	-1.5097926471419	0.131096341840248	0.364712428437034
DHX9	1531.25139026881	-0.174762284314035	0.172572949002252	-1.01268643390775	0.31120995973721	0.578823038461185
LAMC1	3521.69859049069	-0.489018739747203	0.318304184049411	-1.53632520165457	0.124458641541491	0.354974026157277
LAMC2	887.549557652395	0.335954665208072	0.388736526896121	0.864222016620131	0.387465939839827	0.651881777613345
NMNAT2	17.0320830095951	1.73499277875109	0.73712850261139	2.35371820870393	0.0185866952212118	0.117764928100298
SMG7	863.064819066974	-0.205820850553014	0.255063828902322	-0.806938606068814	0.419701855128748	0.680517541168012
NCF2	2127.37880535022	-0.713259115984292	0.270233970444769	-2.63941322702827	0.00830496810307404	0.0708609602581928
ARPC5	7320.07275079704	-0.286494020442351	0.181043784318825	-1.58245709191443	0.113545260244072	0.337227593760211
RGL1	1166.61346766826	-0.191961268203255	0.272226455074328	-0.70515287777906	0.48071510267657	0.729589828506723
APOBEC4	80.4043026729939	0.412061789926465	1.96958202225103	0.209212810266982	0.834282112555545	0.934154448753206
COLGALT2	129.249782950817	-0.596751316910437	0.327726608435106	-1.82088149558537	0.0686248726143691	0.252424997287783
TSEN15	677.783792819284	-0.369838216713688	0.217145758363051	-1.70317955783114	0.0885344710070281	0.292589952812173
C1orf21	1562.61514797568	-0.337471658539326	0.264281567102936	-1.27693982686232	0.201623491985772	0.458804650380952
EDEM3	1061.60086084741	-0.254455663582612	0.254535927579748	-0.999684665351965	0.317463135430002	0.585070628344439
NIBAN1	1461.24486527094	-0.65038434473473	0.463925720481691	-1.40191482390638	0.160940683246289	0.406968418842602
RNF2	527.043723902845	-0.222961837278894	0.259369603996422	-0.859629786387653	0.389993150243334	0.654028734486663
TRMT1L	379.170020968264	-0.124713408514756	0.319312620739484	-0.390568365966672	0.696116312262392	0.867122354077768
SWT1	161.722892695923	-0.506599688235571	0.319360658423771	-1.58629334851679	0.112672780462169	0.335727460567399
IVNS1ABP	2301.21472774057	-0.964219020794845	0.547801487829212	-1.76016137636972	0.0783804486575475	0.273279828156631
HMCN1	1112.20081944298	1.5637832361067	0.297366490651048	5.25877422396511	1.45018806632557e-07	1.34071655253831e-05
PRG4	1783.5958892289	0.976723194260866	0.61195979495247	1.59605778405218	0.11047589282306	0.332265719098792
TPR	2382.30952346303	-0.548775360562362	0.281719303431542	-1.9479508641328	0.051420842781355	0.215430455443743
ODR4	651.615804725906	-0.379819581004073	0.282787155147189	-1.34312883060894	0.179230261544989	0.429438878878811
PTGS2	2399.73913513778	-2.36623581900154	1.22572524406787	-1.93047816421616	NA	NA
PLA2G4A	147.13540216416	-0.241744573395267	0.31956616107837	-0.756477383523664	0.449363027329027	0.704648073261216
BRINP3	24.4130507488261	2.37488282323699	0.84719717955633	2.80322324075807	0.00505946350552976	0.0514152718973473
RGS18	319.100388741153	-0.635884434369362	0.309038529702825	-2.05762186022835	0.0396264465399852	0.185781132479671
RGS1	1245.26473419186	2.11822793893113	0.557666445982195	3.79837796265541	0.000145646109904469	0.0040458572620254
RGS13	138.637956727008	0.444482603244446	0.518669218902344	0.85696738315241	0.391462910837004	0.655121994962728
RGS2	2246.27074680857	0.0195957550871276	0.272231698256705	0.0719819007581163	0.942616311584906	0.97861232160336
UCHL5	633.670940443854	-0.221634279733217	0.191342784384674	-1.15831010009578	0.246737511122336	0.510593339488358
RO60	1008.50537645822	-0.366117712346136	0.219879210140372	-1.66508562638734	0.0958956739416013	0.307133546325002
GLRX2	693.965298995178	-0.618690823101073	0.339992737178816	-1.81971776289939	0.0688019968457339	0.252891121496974
CDC73	1081.68463777042	-0.536551902604871	0.292393660741117	-1.83503261064176	0.0665008577253295	0.248459593165445
B3GALT2	104.684106651749	-0.504158933528791	0.586943089118724	-0.858957099717742	0.390364184977318	0.65428938454854
KCNT2	134.026561529086	-0.562113700291142	0.473212772294549	-1.18786671282249	0.234885925904917	0.497116193267776
CFH	3632.02851797988	1.37574500712138	0.288596246783249	4.7670232113401	1.86967777144938e-06	0.000121145531498784
CFHR3	8.86375478508491	-0.038409025840819	1.08231154365898	-0.0354879572945968	0.971690649014607	0.990164451925907
ASPM	84.7851285125055	0.413396734861223	0.621123680766077	0.665562669179431	0.505690674169356	0.74924939004479
ZBTB41	462.79369914243	-0.395922313401334	0.22169201652922	-1.7859114622161	0.0741135947851387	0.263781766228233
DENND1B	331.173622058503	0.0257983496201938	0.209793728691353	0.122970070559869	0.902130798288393	0.964276677233681
C1orf53	131.194494399008	-0.354409351113081	0.28068967495335	-1.26263764839937	0.206719431317169	0.465477493110581
LHX9	15.3105415643134	-1.23946066795744	1.21041874302194	-1.02399328753204	NA	NA
NEK7	2393.30836366125	-0.441626754546467	0.224830615036335	-1.96426431727323	0.0494994474685457	0.211948777892711
PTPRC	3227.15689757246	-0.321622646631309	0.256028695067433	-1.25619765607367	0.20904431636796	0.467718460192533
NR5A2	85.3190333080108	-0.834349879686324	0.527455753826055	-1.58183861610026	0.113686416975351	0.337425804166423
ZNF281	557.643418992882	-0.310969417457144	0.262879368358798	-1.18293580587393	0.236834589733032	0.499025212518646
KIF14	53.7155562185047	0.171389256504355	0.651229328222041	0.263178037408534	0.792413357887966	0.914461024600832
DDX59	333.676840933832	-0.410901755151278	0.20503187895729	-2.00408715581674	0.045060725048156	0.200628480896026
CAMSAP2	1144.50693104219	-0.403177488188147	0.342262683680319	-1.17797676291443	0.238805870173243	0.502187878441985
INAVA	224.226248772659	0.910806079295632	0.413794492590721	2.20110730230646	0.0277284284597195	0.150095834454219
KIF21B	101.32152504746	-0.22945510372206	0.303046972853624	-0.757160190585008	0.448953897051023	0.704384001209384
ASCL5	5.61338349293198	2.68324945041475	1.13221622205144	2.36990903164504	0.017792462324515	0.114942187372943
TMEM9	1847.17747117552	0.388020690615225	0.330072176016008	1.17556316105968	0.23976948381271	0.503237114281327
IGFN1	91.5358967538642	0.274788356063181	1.24775520215923	0.220226175445041	0.825695011950507	0.930952022035053
PKP1	413.269124599108	0.184910239132926	0.927988944254064	0.199259097080689	0.84206007334955	0.937450113032845
TNNT2	114.310848790784	-0.879835355608801	0.357504230123901	-2.4610487973915	0.0138531522915116	0.0987965639905451
LAD1	532.231011864116	-0.802247499797127	0.369268828494038	-2.172529707067	0.0298157314145879	0.157514327424384
TNNI1	11.4904666549308	-1.07138524872601	0.729967551296335	-1.46771626604957	0.142181310465944	0.380942397823757
PHLDA3	2107.78627627732	0.992344213692745	0.245727300883675	4.03839626335419	5.38178839507738e-05	0.0018587397641495
CSRP1	9195.52396801968	-0.152673197033523	0.23421855005026	-0.651840757278879	0.514503905886171	0.756048480427033
NAV1	616.987784072746	0.462592053284563	0.455273656803903	1.01607471983342	0.309593806386691	0.5770913809239
IPO9	923.030564659668	-0.0741240545700036	0.228015660316627	-0.325083173967409	0.74511812318677	0.892235111653594
SHISA4	392.93208673463	0.66661391727395	0.366376980000043	1.81947544104401	0.0688389263047357	0.252965535780999
LMOD1	971.18954698399	0.681067169446946	0.212314808713142	3.20781754967989	0.0013374631732173	0.0202179627440885
TIMM17A	1690.89355636186	-0.253914967761942	0.344605001090856	-0.736829027315819	0.461226328572985	0.714457866144625
RNPEP	1152.6780322932	0.302134837166536	0.407148359072575	0.742075536924071	0.458041570564068	0.711851813539606
ELF3	3613.29220509409	-1.14266732607739	0.623579788672722	-1.83243162596648	0.0668871398309255	0.249113931249445
ARL8A	1859.31635046451	-0.805714994784763	0.316241837017181	-2.54778116135529	0.0108410453902195	0.0848152374646586
PTPN7	179.620365355903	0.852083405505544	0.326309118663947	2.61127672127076	0.00902048701607006	0.0745965233647914
LGR6	126.28972334257	1.58166397717559	0.491241575902918	3.21972743098636	0.00128312534343447	0.0196709936298795
UBE2T	126.96934809769	0.78220111721478	0.442738384934659	1.7667343601351	0.0772727261277287	0.270988641403129
PPP1R12B	1022.22267628924	0.0314060948708517	0.262711171588516	0.119546095740622	0.904842722729525	0.965326861949413
KDM5B	734.743282530919	-0.0661812765618809	0.3050000479462	-0.216987757895549	0.8282178854467	0.931802175690794
RABIF	448.689701248409	-0.0766958188813179	0.138978047322201	-0.551855637340404	0.581047264728776	0.800780832269704
KLHL12	370.84297119275	0.233033240511669	0.317045361554607	0.735015454473169	0.46233008208854	0.714998847881114
ADIPOR1	2637.88994626173	-0.355544942979564	0.112833139621666	-3.15106841989616	0.00162674378052735	0.0230295884223676
CYB5R1	1082.68806282926	0.41298853683171	0.328754660714589	1.25622108576051	0.209035823883915	0.467718460192533
TMEM183A	1109.95392704517	-0.207610179257838	0.218658377231214	-0.949472788953827	0.34238020518294	0.60940402350264
PPFIA4	13.9115576971838	-0.104480067612552	0.75432073531748	-0.138508810272302	0.889838307139489	0.95896854167666
ADORA1	70.4576336721021	0.721562872852227	0.536641630320927	1.34458981950527	0.178757732796741	0.429208337424284
CHI3L1	1665.14238776628	0.442855127830296	0.601922216716989	0.73573481013165	0.461892100778903	0.714685991632792
CHIT1	304.106065995188	0.929644894416421	0.651362674920791	1.42723083500213	0.153513369308892	0.396047252928606
BTG2	2779.63816219928	0.303230591289917	0.311469460679111	0.97354838778983	0.330280823520055	0.597251010023454
FMOD	2089.15889170666	1.24762195575886	0.34597385006786	3.60611634525021	0.000310813825564147	0.00692005759648105
PRELP	5832.51871267113	-0.867263451481866	0.526280932868736	-1.64790969483627	0.0993712036791655	0.312586346511101
ATP2B4	2809.90399199297	0.115028459160281	0.233156592909332	0.493352805189654	0.621763323186443	0.825315065382788
LAX1	61.6703284664424	1.44572771932271	0.72611202519182	1.99105326611384	0.046475031548702	0.204360737767794
ZC3H11A	18.9983427745818	-0.985891042838752	0.677339650076052	-1.45553422530049	0.145521422307175	0.385605214386414
SNRPE	2175.49625296403	-0.0179299313358905	0.165863218650946	-0.108100707810473	0.91391580669407	0.968735420937884
SOX13	787.228198028572	-0.0696447522723005	0.322425281032986	-0.216002765196242	0.828985592131191	0.931802175690794
ETNK2	94.2193592069891	1.21873073818065	0.306665752088996	3.97413382446099	7.06358413665216e-05	0.00228354078208785
REN	33.9162696244349	-1.87591208251596	0.920930195574825	-2.036975322918	0.0416525149868261	0.191444472846458
KISS1	13.5786099267642	0.849302474650589	0.683294248472211	1.24295276383426	0.213885240482102	0.473281963833863
GOLT1A	307.218518036582	-1.23470666649528	0.403831545409614	-3.05747948749989	0.00223206917540236	0.0288267741375218
PLEKHA6	174.576113753955	0.244917204199935	0.448216237023713	0.546426443241453	0.584772837317123	0.802527675543286
PPP1R15B	1294.08967476437	-0.656272888563713	0.311051846627147	-2.10985048209785	0.0348712366069313	0.172670701970703
PIK3C2B	439.0072581219	-0.0155219974069118	0.325897645233926	-0.0476284429602745	0.962012363542882	0.986918777987821
MDM4	1139.91639395655	-0.756277459693045	0.421052220803216	-1.79616071909166	0.0724689599501085	0.260558304662923
LRRN2	92.1746322884752	1.61976481140051	0.815246078903724	1.98684158478705	0.0469399546942003	0.205488621253299
NFASC	394.495653869609	0.945458384224602	0.251041752479872	3.76613999418447	0.000165790854039105	0.00444120305466591
TMEM81	30.5880430143483	0.709978368523506	0.497142532720222	1.42811833990286	0.153257799560331	0.395657203632511
RBBP5	428.260338334202	-0.405648614620731	0.227537968558579	-1.7827732979707	0.0746232140724542	0.264973576526124
DSTYK	451.138612411604	-0.227038437512961	0.256613443004983	-0.884748806821285	0.376292125661095	0.641554167240923
TMCC2	99.4163385315157	-0.160455935459893	0.335578010529505	-0.478147943027349	0.632544910817805	0.832285144669013
NUAK2	407.105949749953	-0.226007688739453	0.395993494081942	-0.570735863384375	0.568178704464801	0.793589365476997
KLHDC8A	6.88601904699433	2.86183207964225	1.24730300942806	2.29441607853934	0.0217666104728957	0.12947247861516
LEMD1	11.5087968407562	1.40998745233678	0.940901859326314	1.49854890641446	0.133990696089604	0.368796254460017
BLACAT1	7.21017553496604	1.03586849629875	0.888275464069506	1.16615682656939	0.243551044469037	0.507241886846091
CDK18	277.849158045303	-0.2205079817231	0.308794294296591	-0.714093446012012	0.475169398388632	0.725935387540086
MFSD4A	218.410590628033	-0.0821759082363189	0.649047311029888	-0.126610043427997	0.899249047412218	0.962814353284659
ELK4	1316.40670480937	-0.0282947089306774	0.200444693056997	-0.141159681003037	0.887743796971888	0.958033728861918
SLC45A3	165.42805304336	-0.138084676778115	0.244891110323356	-0.563861532563541	0.572848371214491	0.796380507203841
NUCKS1	5007.0590614489	-0.0366686662192095	0.201053429424235	-0.182382694611174	0.85528240573986	0.943798532447435
RAB29	778.845506657135	-0.266182579578163	0.258884453412391	-1.02819066988988	0.303860146393032	0.571815565935619
SLC41A1	590.962538798895	-0.526081971685429	0.248534309876952	-2.11673781356743	0.034282105704421	0.171138885115987
SLC26A9	280.623079957627	-0.123162332907427	0.483075353689441	-0.254954702132466	0.798758085717478	0.918339184486519
RAB7B	258.157825131363	0.931770133492686	0.397938408176505	2.34149334255617	0.0192067685013046	0.120137386145537
CTSE	2417.65963474298	1.30229189646185	0.303790223700425	4.2868130534249	1.81254705399701e-05	0.000767243105811837
RHEX	175.413869832719	-0.174431484696674	0.827359862745765	-0.210829038911541	0.833020678028354	0.933569334042863
FAM72A	27.8396978192514	0.913897803515369	0.425452327654335	2.14806159024679	0.0317088630070937	0.163340365969793
SRGAP2	756.39242926058	0.192964838870663	0.234811498030692	0.821786158212067	0.41119861296615	0.67299151228333
IKBKE	219.222475453112	0.271015803742023	0.334955357104687	0.809110223179143	0.418451748370844	0.679325021083037
RASSF5	851.694179958644	-0.612651077875761	0.274305374067545	-2.23346363503947	0.0255183858291938	0.143331810820158
EIF2D	591.609900514734	-0.0193695491855997	0.218545616201956	-0.0886293192342072	0.929376506391033	0.974428226948403
DYRK3	273.168029926693	-0.529561319836405	0.430323759587111	-1.23061138976967	0.218468243291074	0.478880367902164
MAPKAPK2	2908.03296793546	-0.0811186564611314	0.261347409129683	-0.310386304311437	0.756267207792126	0.897575217576846
IL10	67.8845901842453	0.927942385213291	0.508358534341214	1.82536993583833	0.0679452229619882	0.250788269397136
FCMR	257.237592010556	0.763858306275738	0.48984004561132	1.55940355044358	0.118900896508154	0.345971532310701
PIGR	21649.2022585751	-1.18912785100632	0.591089441828646	-2.01175620279653	0.0442456428412901	0.198125350490148
C1orf116	2217.75158809444	-0.82784389992835	0.484305885338767	-1.70934098673875	0.087387805319913	0.291052315173507
PFKFB2	846.291625816393	-0.689354879067526	0.203363129790514	-3.3897731598527	0.000699504797689122	0.0130133641013036
YOD1	271.841863253768	-0.754822982727101	0.309622554999718	-2.43788112506141	0.0147736314083212	0.102431004281355
C4BPB	64.7695745594612	0.00815132363045494	0.631752509563622	0.0129027166604932	0.989705407225772	0.995879571566044
C4BPA	4185.92507727548	-0.21766408583479	0.345276065876995	-0.63040594859052	0.528429019856959	0.765969483658816
CD55	11263.0806513444	-1.14359240104088	0.312226371060526	-3.66270279206874	0.000249568038905118	0.00603770657058613
CR2	55.2759010416325	2.7388364598051	1.43835700455866	1.90414233123262	0.0568916499004425	0.228319533030839
CR1	369.942322759747	-0.34648541606013	0.400125244371095	-0.865942404120803	0.386521747555437	0.650948132259809
CR1L	10.3625352589124	-0.49190173420185	0.923614707781157	-0.532583262325444	0.594322090993563	0.809042156908278
CD46	5875.49098816925	-0.489293271230327	0.0918739645719584	-5.32570106786997	1.00564402736012e-07	9.96573512603536e-06
CD34	1056.43239147349	0.840068550424605	0.400161578503877	2.09932336224145	0.0357884053532373	0.175364816018234
PLXNA2	1273.36788591017	-0.33736864727158	0.274016002345648	-1.23120052983628	0.21824787330838	0.47851666963036
MIR205HG	249.124219411097	1.83482682679865	0.996552974235783	1.84117339894119	0.0655961522428571	0.246607701538854
CAMK1G	30.825644710323	1.8904894990529	0.79130741395119	2.38907087905726	0.0168910433033722	0.111285953214387
LAMB3	2077.01400355835	-0.381460044791368	0.300614139706311	-1.26893580309975	0.204463961466088	0.462284906613305
G0S2	1883.38782323063	-1.60809749871159	0.850158733299412	-1.89152617708303	0.0585541400061386	0.231801010645711
HSD11B1	493.368740536137	-0.992812452641464	0.313464363454056	-3.16722590632533	0.00153900713122129	0.0222444481635626
TRAF3IP3	225.50515960354	0.104379115263688	0.335662884090615	0.310964125647893	0.755827894062199	0.897405053231876
C1orf74	54.1559358450494	0.284919955562625	0.331619192311677	0.859178124090115	0.390242250595806	0.654157324879337
IRF6	422.499419607281	-0.505536044032949	0.375109073037448	-1.34770412226867	0.177753565701299	0.427929432067814
UTP25	325.498049190661	-0.468150983092313	0.395211765988034	-1.18455730163279	0.236192527619071	0.498420473731433
SYT14	5.71719510983905	4.34277917079691	1.85330126182128	2.34326672099126	0.0191157121231062	0.120051007601812
SERTAD4-AS1	164.416980043794	0.301089159568229	0.467089824518309	0.644606548384416	0.51918219018954	0.758513197694885
SERTAD4	134.269335323004	-0.29774895383555	0.361045094740924	-0.824686329139041	0.409549695067862	0.670965655934043
HHAT	127.257060934591	0.515670256133576	0.326192558909214	1.58087682275149	0.113906204701678	0.33777544996809
RCOR3	885.222578203245	-0.435661611389829	0.186211763287844	-2.33960306103964	0.0193042446207373	0.12059783969494
TRAF5	345.656938636098	0.487958233336172	0.392164844453826	1.24426816997265	0.213400881690291	0.472621212469124
RD3	15.5360411491607	-0.80446863141028	1.25142290426085	-0.642843141731881	0.520325886356809	0.758939979696194
SLC30A1	878.653356092806	0.0524626082519448	0.348708005091593	0.150448534263401	0.880410752183261	0.954869414859748
NEK2	55.741102643838	1.05213615040041	0.981725847813877	1.07172094199549	0.283845391672965	0.551398312433759
LPGAT1	866.81467729588	-0.133291197354908	0.264830110139284	-0.503308318245253	0.614747519018201	0.820854415090617
INTS7	284.828972308722	-0.518525500126512	0.375691667856729	-1.38018898072622	0.16752846589898	0.414383850317721
DTL	65.9026119355571	0.270324191790389	0.617944714292379	0.437456920559541	0.661780011754834	0.847668485396054
PPP2R5A	1600.36874442797	-0.842065797183365	0.326070298163083	-2.58246703832622	0.00980967323404387	0.0789879264867622
PACC1	128.388673052991	0.670761266748069	0.328215730923151	2.04365971387618	0.0409871756925816	0.189602873092137
NENF	1988.14849131407	0.593044266564677	0.273352879473672	2.16951900307967	0.030043303236182	0.158061734556446
ATF3	1526.07933147321	-1.59952122446601	0.792407242309538	-2.01855957273191	0.0435330164830857	0.196368080097673
BATF3	261.719571474446	0.0352630898575231	0.561925482943125	0.0627540322122964	0.949962370658835	0.981402905474232
NSL1	549.449266374848	0.193801264770656	0.189013706511431	1.02532915917891	0.305207901616184	0.572859891595022
TATDN3	329.244516029861	-0.281155985942145	0.164827229856316	-1.70576176149557	0.0880524452701219	0.291686951100194
FLVCR1	208.537373731286	-0.433027596299146	0.276592682797576	-1.5655786404735	0.117447293673921	0.34368310905709
VASH2	76.6613749294893	1.55280947004923	0.6476767354401	2.39750694301855	0.0165070681351681	0.109820169840026
ANGEL2	409.395175534008	-0.0377105547049049	0.182075317047181	-0.207115139583325	0.835919938768302	0.93481473016706
PROX1	76.6887930180198	0.291038698681705	0.527883922461614	0.551330863278694	0.581406885079546	0.800780832269704
SMYD2	787.903047320827	0.0115235930127653	0.224371425863931	0.0513594499317116	0.959039096370766	0.986169546710684
PTPN14	834.630489892494	-0.257054434245417	0.325059622112713	-0.790791647928158	0.429065584541765	0.688732360438677
CENPF	178.478090116453	0.133981871484451	0.599859903948152	0.223355271126825	0.82325901343552	0.929988575739974
KCTD3	726.396412116677	0.0426801908991188	0.239258709168503	0.178385108936872	0.858420543094085	0.945334999592716
ESRRG	29.2319367790229	0.203556072506258	0.791272973425378	0.257251390282009	0.796984714802529	0.917252333826927
GPATCH2	282.284222344066	-0.100765568033452	0.291581243994809	-0.345583161155751	0.729656002586982	0.885539446988219
SPATA17	137.749618746663	0.0770092561701491	0.845328442169591	0.0910998049142885	0.927413287655549	0.973918843844953
RRP15	663.018374684298	-0.920638747333522	0.419304933560355	-2.19563061067824	0.028118393417468	0.151395980467205
TGFB2	132.901389649508	-0.441836518024378	0.497773389036524	-0.887625830861677	0.374742054202982	0.640568097612809
LYPLAL1	465.000723591353	-0.15025842985415	0.255252544340474	-0.588665747651567	0.556085519417313	0.784722373462161
ZC3H11B	30.9401440385782	-0.636104791848962	0.441745145408967	-1.43998139755459	0.149872662141707	0.391007055121323
EPRS	1380.33998654781	-0.558376749085943	0.428051024948141	-1.30446305823842	0.192075747158077	0.446344800733834
BPNT1	769.600721924702	-0.612790961879962	0.210508821780754	-2.91099896287571	0.00360275213403526	0.0408258055726776
IARS2	984.705335349438	0.146080976871155	0.175002134376344	0.834738258431788	0.403865095569565	0.666238992386655
RAB3GAP2	947.689745806386	-0.658742400548386	0.317899533894118	-2.072171646429	0.03824943660565	0.182084131182061
MARK1	138.092945884138	0.229204590646331	0.30753892727914	0.74528643470975	0.456098579962954	0.710434217115093
C1orf115	730.003856209569	-1.16314409656584	0.232770696341909	-4.99695242934419	5.82434288048321e-07	4.50315981034776e-05
MARC2	835.171707970942	-0.512407591726223	0.36085879568587	-1.41996702824524	0.155617280287401	0.399639586344253
MARC1	371.967223592183	-1.13867928246977	0.30962542355729	-3.67760266384934	0.000235436326798354	0.00577125324187794
HLX	982.642847587155	-1.2414747274307	0.361078894402356	-3.43823675843902	0.000585515518943468	0.0113255690692011
DUSP10	405.505567638554	-0.227095693268433	0.308625943370491	-0.73582826767034	0.461835215953756	0.71467090674534
TAF1A	100.612510733934	-0.867998375194076	0.461935809902116	-1.87904543572408	0.0602382895329867	0.235516489401533
MIA3	1255.24918300867	-0.256407463182989	0.224475989372598	-1.14224895009768	0.253350554313209	0.519094743850929
AIDA	2349.8507654955	0.000461023832096102	0.192110461418565	0.00239978514804374	0.998085250318963	0.999452992292988
BROX	1340.61335119848	-0.323542388688911	0.129777671609165	-2.49305126742666	0.0126650557962184	0.0932172698943028
FAM177B	9.89609253255257	1.38780798794625	0.911812765247235	1.52203176007296	0.128001122893747	0.359865200318004
DISP1	421.248719105567	-0.452189180151953	0.34060201983416	-1.32761743565738	0.184304521581784	0.437107016459098
TLR5	230.73534989192	-0.179350984911631	0.402411087633739	-0.445690962359543	0.65582049378552	0.844391162260194
SUSD4	88.9374493334257	0.415960143796988	0.53892142334059	0.771838204572742	0.440210260953235	0.698677690419026
CAPN8	522.663113888826	-0.48476849794757	0.42138318868265	-1.15042201722161	0.249970096147217	0.514951983394579
CAPN2	6268.68765727968	-0.293257019554941	0.135124060620064	-2.17027980219976	0.0299856557648883	0.157991832585974
TP53BP2	1033.85160020529	-0.717301394533941	0.367453108221269	-1.95208960949108	0.050927566634444	0.214251877167436
FBXO28	778.489115762625	-0.262091201635193	0.19226191160955	-1.36319877109853	0.172819874461996	0.421269282410415
DEGS1	1977.15424424195	-0.0426623353750805	0.186577830605668	-0.22865704481926	0.819135483538019	0.928459283893723
NVL	374.671242920514	-0.279601894291039	0.156960966598306	-1.78134666440093	0.07485583558997	0.265364549734656
CNIH4	1627.42819201682	-0.0791036075784938	0.2647767799441	-0.298755833480543	0.765126352411892	0.901247363514776
WDR26	2095.20255564852	-0.108288575463528	0.133266168691051	-0.812573637609191	0.416462551270655	0.678046193066835
CNIH3	69.2944532960859	0.754514816405871	0.367001965205622	2.055887673471	0.0397933445356497	0.186328050548561
DNAH14	154.423802016155	-0.65090627101033	0.350579052529333	-1.85666047732806	0.0633594738200646	0.242528740737142
LBR	1014.29923825092	-0.310437808511892	0.192713864512579	-1.61087428399127	0.107207126058926	0.32689280832291
ENAH	2327.9674419176	0.496214972789552	0.417169916033851	1.18947928342294	0.234251118423026	0.496371737104415
SRP9	3110.32253040841	0.118120384600803	0.177651296334079	0.664900212034896	0.5061143201142	0.74948369588835
EPHX1	3573.13720651329	0.203774844034279	0.524557144665766	0.388470247915733	0.697668067378405	0.867537853256758
TMEM63A	586.912845341118	0.419009906364441	0.240265430810815	1.74394587248953	0.0811685286525063	0.278738881672765
LEFTY1	9.47403160873083	1.16720830890419	0.953419075109005	1.22423427365426	0.220863863308902	0.481462769373752
PYCR2	1594.18435039146	-0.40541110160269	0.131416153574503	-3.08494116267717	0.00203592424236408	0.0271015657267114
LEFTY2	65.7381769422833	0.428367849576399	0.56354740712575	0.760127442979811	0.447178410184527	0.703359043787043
SDE2	866.623246797106	-1.0350682301522	0.344374472663882	-3.0056473760831	0.00265016134487768	0.0325358269724982
H3F3A	14045.5312460585	0.0968117416791526	0.232542161685954	0.416319092319679	0.677176523611703	0.856897884410002
ACBD3	1473.29351296372	-0.451979121857829	0.275045990064209	-1.64328562562325	0.100323850957345	0.313799647097272
MIXL1	5.05523578262159	1.45738265096498	1.13332382597543	1.28593665602206	0.198465169495281	0.455101164532282
LIN9	81.5950952141236	-0.118795435253917	0.373508573800387	-0.318052766621106	0.750444911396489	0.894949125771791
PARP1	1068.94064418606	0.163695102235624	0.143420577298528	1.14136412862775	0.253718425730054	0.519427325265876
STUM	14.712624596618	0.651221331359518	0.688696499031061	0.94558536637798	0.34436011098256	0.610951088546405
ITPKB	639.397952139086	-0.505553351049239	0.380894936032909	-1.32727769057439	0.184416840882576	0.437193858645875
PSEN2	373.670579972102	-0.0813508393004153	0.180727688781954	-0.450129362294696	0.652617166100694	0.843274371264592
COQ8A	639.954931723817	-0.516278550769322	0.39950732468296	-1.2922880730135	0.196257400829815	0.451815170267485
CDC42BPA	1336.44927586288	-0.192954287662767	0.290483342838674	-0.664252503352416	0.506528714772718	0.749632832931572
ZNF678	152.647105820352	-0.303441456882104	0.285380619556939	-1.06328683900541	0.287651891740235	0.556085424272019
SNAP47	414.776345787753	0.266521502623524	0.25901723403777	1.02897208216137	0.303492793953748	0.57162207974245
JMJD4	426.422799068989	0.259012326294515	0.193212299091773	1.34055817104836	0.180063945734291	0.430891658021358
WNT9A	93.9034380314729	-0.654620555997525	0.426795986958697	-1.53380204125695	0.125078360676277	0.356029396785406
WNT3A	117.543748658529	-1.02410815165388	0.656800928242311	-1.55923676051211	0.118940353217328	0.34600415109001
ARF1	10060.2485623411	-0.295410266819916	0.108624288117204	-2.71955998000348	0.00653688384223655	0.0606248959196859
C1orf35	379.536027668258	0.0899132524201669	0.21166679293335	0.424786765907484	0.670992125969017	0.853416878948263
MRPL55	1232.02276688497	0.425991402573023	0.257961876918681	1.65137348069192	0.0986623364304645	0.311258914337416
GUK1	5901.64506035165	0.878663922805926	0.300256170401692	2.92638090211576	0.00342930781303468	0.0395573301521263
GJC2	113.09018150181	0.692571709792538	0.454686241903111	1.52318598181847	0.127712182211294	0.359452776440995
IBA57	257.584895103504	-0.384083906901827	0.314226612115259	-1.22231501754837	0.22158852233787	0.482511155491423
OBSCN	334.679790288718	-0.0644513484604728	0.30966743323075	-0.208130857636704	0.835126793784404	0.934454800190136
TRIM11	374.400268827852	0.169563288180403	0.192725558980086	0.879817337553671	0.378958270857749	0.644287871546536
TRIM17	18.1127888630622	-0.114242925186276	0.796173844931048	-0.143489924862038	0.885903267708255	0.957668478355376
HIST3H2A	118.594296015563	0.219513768990836	0.62198179471832	0.352926357097395	0.724143650580526	0.882592218869755
HIST3H2BB	12.5697934779918	-0.351506856913797	1.31314238590333	-0.267683733833623	0.78894277155396	0.912998208186777
RNF187	2996.73826635836	-0.405378283270347	0.245970710078004	-1.6480754279312	0.0993371939192211	0.312544207139081
RHOU	988.524219995583	0.262376611311422	0.213676444448411	1.22791546812156	0.219478702251208	0.480123515154064
RAB4A	1335.70233922276	0.145409278511513	0.244466109748235	0.594803421469191	0.551974880250892	0.782153563959255
CCSAP	229.182736711168	0.202634132687917	0.27556012318393	0.735353614835856	0.46212416353407	0.714772449807891
ACTA1	9.98604154649473	0.419267712259215	1.03636254055611	0.404556992222273	0.685803177217476	0.861130250349596
NUP133	594.115576864368	-0.134573457628402	0.182262023594423	-0.738351604873324	0.460300814992767	0.713680433267239
ABCB10	585.278056122875	-0.114829567934128	0.149812744025366	-0.766487315089068	0.443386396720374	0.700943340131356
TAF5L	569.727262779064	-0.261489992051676	0.229588194458085	-1.13895225609876	0.254723068270454	0.52064049084883
URB2	144.59038687908	-0.772143468158089	0.45669513885885	-1.69071969998948	0.0908903499653632	0.297448626413736
GALNT2	1385.6003480101	0.487908972818928	0.15860804573898	3.07619308053184	0.00209662029076423	0.0277208889571021
PGBD5	117.019216291816	0.465848624788208	0.602215035606862	0.773558608211708	0.439191857538644	0.697962095336719
COG2	554.633124138546	-0.0429293743782478	0.137355383450493	-0.31254235036023	0.75462838287657	0.896964216147268
AGT	182.00107626612	-0.0759454687711924	0.881258303840301	-0.0861784433011765	0.931324566699865	0.974978592334908
CAPN9	78.2094044426572	-0.0226209339818611	0.76135196543858	-0.0297115329160938	0.976297114046362	0.991968499761272
C1orf198	1813.01686160679	-0.601018199306638	0.335527338860044	-1.79126446550854	0.0732508655736002	0.262374113826347
TTC13	214.723195845806	0.0818377750655784	0.203893937361052	0.40137424449586	0.688144608818568	0.862326041196223
ARV1	266.949617525793	0.144639122954335	0.307123012877814	0.470948502357517	0.637677510566639	0.835505220809833
FAM89A	795.248966526628	-0.738393427180427	0.24495931052956	-3.01435134506276	0.00257529380480684	0.0319852388664269
C1orf131	267.290204004853	0.199439098075466	0.253417975298455	0.786996651838067	0.431283826145063	0.690436635203405
GNPAT	1127.2339564154	0.120917171045001	0.167544263415437	0.721702841864412	0.470477194493837	0.721526879826884
EXOC8	388.985236714333	-0.75828222508641	0.189092919985199	-4.0101037370715	6.0692077156073e-05	0.00204947277024583
SPRTN	206.314739575877	-0.311747834144857	0.172004861048597	-1.81243618490978	0.0699188259715484	0.255140611162604
EGLN1	1521.8957469349	-0.549740050018727	0.148724659928952	-3.69636111645068	0.000218711817108002	0.0054184780571757
TSNAX	1248.89471787668	-0.318900727870391	0.127424274189895	-2.50266858412822	0.0123260906427582	0.0918738992865896
DISC1	114.308535996632	0.578536036239682	0.382812272472678	1.51127870719185	0.130717456591979	0.364326852361689
SIPA1L2	584.32874346723	-0.580230494717537	0.44419965913576	-1.30623804585181	0.191471618351322	0.445726626896217
MAP10	40.2754853757526	0.14461727000421	0.556893499047644	0.259685685416554	0.795106235314614	0.916192365570131
NTPCR	762.627359992618	0.120628457664598	0.168935160333188	0.714051813883414	0.475195140570859	0.725935387540086
PCNX2	168.428401738978	0.321181416191402	0.301648728395543	1.06475309178246	0.286987677525662	0.555155290462375
MAP3K21	130.056092059435	-1.23089671656867	0.318359579210534	-3.86637248240193	0.000110466181070761	0.00324590743681178
KCNK1	309.722199513168	-0.0355557891283417	0.280335516828991	-0.126832980460451	0.899072591890957	0.962805107853788
SLC35F3	9.934136573413	0.0259354568706304	0.910346008465729	0.0284896694547399	0.977271607267272	0.992479538562203
COA6	653.382573565625	0.165121414281916	0.189884839153537	0.869587140384612	0.384526067907661	0.649241006861465
TARBP1	318.888612424294	0.191539424601963	0.16569303710331	1.15598958140008	0.247685418563748	0.511775186190182
IRF2BP2	4102.36959605674	-0.341818153787309	0.176849598312652	-1.93281837815096	0.0532585755354593	0.219729665923438
TOMM20	3659.17890582632	-0.378140711529732	0.124293625764655	-3.04231781158051	0.00234763883686487	0.0298865659484007
RBM34	70.6836806136493	-0.396045264130102	0.362607358442135	-1.09221518788704	0.274738528305781	0.541125690591356
ARID4B	1676.95309131732	-0.510039593471095	0.352260881284834	-1.44790301895226	0.147644175229234	0.388435500186397
GGPS1	706.214683873964	-0.248975658480341	0.131857414123588	-1.88821887745334	0.0589965725671307	0.233126409502954
TBCE	19.9004308969167	-1.12815342767719	0.612631962318534	-1.84148640140753	0.0655503115665171	0.246565979342629
TBCE.1	164.71836978597	-1.36832115764013	0.407626322755339	-3.35680274127294	0.000788493455018307	0.0140483404993978
B3GALNT2	332.726699509524	0.405952440177255	0.195700157591219	2.07435929114178	0.0380459550788199	0.181457304468408
GNG4	7.37780109622555	0.444906683513497	1.04139821293838	0.427220517556067	0.66921871844786	0.852090544936719
LYST	781.284706498346	-0.659091167507094	0.253876864028316	-2.59610567520474	0.00942870616793064	0.0767948960216212
NID1	5382.19622737428	-0.0264790054039589	0.378076383894362	-0.0700361263806346	0.944164905528005	0.979160780627237
GPR137B	475.01213595797	0.514647172921945	0.317316225976565	1.62187474447006	0.104830170178939	0.322203978325052
ERO1B	293.900111031674	-0.0847372066101589	0.256581421263468	-0.330254646625982	0.741207558869889	0.890951369851004
EDARADD	24.7946846033545	0.854404591372235	0.617816167480284	1.38294307650908	0.166682320638921	0.413487785590203
LGALS8	1133.66070434988	-0.224543524979346	0.115475994911901	-1.94450392179479	0.0518347129544672	0.216282533909834
HEATR1	519.909370575743	-0.627982419785848	0.469076677110377	-1.3387628301078	0.180647894849534	0.431539842714454
ACTN2	57.6625217001949	0.0125892415851251	0.298802415574745	0.0421323286858634	0.966393208479687	0.988274048399282
MTR	799.279561107917	0.103610747550123	0.202437810647494	0.511815195089918	0.608780354751259	0.817060081325891
RYR2	237.87467214952	1.02344535139379	0.351277433720521	2.91349586722399	0.00357406567874062	0.0406251339265767
CHRM3	37.0990793823875	-1.25588160849264	0.491052576048393	-2.55752982419723	0.0105418517865823	0.0832476858271669
FMN2	21.7258849455036	0.0719803718441397	0.953968351371925	0.0754536266749552	0.939853792856824	0.978237913926053
GREM2	60.3059621859707	0.462169068596558	0.496772939841421	0.930342680791129	0.352193685982209	0.618265678691937
FH	763.09315915689	-0.240681224450741	0.188464096048878	-1.27706671719753	0.201578693999884	0.458797092800296
KMO	151.395993398287	-0.0730375220651107	0.472775494988166	-0.154486691546775	0.877226003857973	0.95402605562043
OPN3	650.016210351579	0.272469097778357	0.354825293527237	0.767896490889374	0.442548682363898	0.700417983908878
CHML	327.127833999305	-0.704676902885011	0.361684492907821	-1.94831936868414	0.0513767610029118	0.215364791353649
EXO1	13.4863774197669	2.33641816069424	1.02938732510562	2.26971724219988	0.0232247445743498	0.134762180343013
MAP1LC3C	6.79484835076969	0.564482371172752	1.07243753983048	0.526354542999285	0.598641893005315	0.811787098617268
PLD5	50.0048158810233	1.86180122586102	0.780569176070276	2.38518414887215	0.0170705740052693	0.112142133045014
CEP170	973.400477083223	-0.28874204919331	0.218279173604306	-1.32281080428103	0.185898303321168	0.4387801219947
SDCCAG8	1256.74314286803	-0.287356926557594	0.232673018329346	-1.23502470815436	0.216821308639782	0.476925095255531
AKT3	1049.16719965618	-0.115692935306027	0.256161799641882	-0.451640078527584	0.651528292333657	0.842686168163486
ZBTB18	480.374856511359	-0.696735384135645	0.225593920080223	-3.08844929813657	0.00201204023075503	0.0268780211266147
ADSS	1132.56036733213	-0.207666418392342	0.24260595235168	-0.85598237132826	0.392007530494143	0.655457725468324
CATSPERE	52.7946300620224	-0.405881368588583	0.863097177942653	-0.470261494257314	0.638168204305138	0.835647042631838
DESI2	1626.18407674781	-0.429701037279641	0.221656197053334	-1.93859248237597	0.052550979671015	0.218235539241832
COX20	1515.68372001842	-0.168760361368413	0.287651371918393	-0.586683665865812	0.557416179948614	0.785164772665132
HNRNPU	6698.61006561393	-0.584104009797651	0.247436272861569	-2.36062402267284	0.0182442167470065	0.116520140824816
EFCAB2	298.478791966535	-0.202564780726274	0.567231683827061	-0.357111188429368	0.721008568846345	0.881136174554596
KIF26B	333.56550768248	3.30651769169522	0.816873738369521	4.04777083211786	5.17077352776516e-05	0.00180228202822932
SMYD3	574.921014241682	0.521234332391436	0.369923703122022	1.40903199225248	0.158825708446089	0.404657266250982
TFB2M	366.231756049985	-0.30543976952644	0.222830568651578	-1.37072651824549	0.170460224998476	0.418409896620835
CNST	774.623903246861	-0.736610060165488	0.249072504824598	-2.95741218278679	0.0031023310405697	0.036921148537769
SCCPDH	1023.41779272542	0.0104287564699631	0.161811418718225	0.0644500650978379	0.948611866673937	0.980693653519039
AHCTF1	1200.41968926969	-0.22529012295925	0.261068112662635	-0.862955343957998	0.388162019923384	0.652474413334251
ZNF670	64.6261439298898	-0.0546844685105591	0.345673741308987	-0.15819676757477	0.874301750783921	0.95281252095965
ZNF669	55.1647860094169	-0.430698101928155	0.442820029671849	-0.972625611012499	0.330739409065847	0.597529852233683
ZNF124	139.417797691223	0.125160160076824	0.372066335392125	0.336392057467161	0.736575238094725	0.88893975906964
ZNF496	343.193766807412	0.205547859601674	0.248849664020383	0.825992112188822	0.408808566298456	0.670672525667301
NLRP3	163.363859676976	0.183462284120422	0.714274581406774	0.256851201059249	0.797293642867075	0.917398968896607
GCSAML	49.0995181612457	-0.495765858123354	0.535292607955851	-0.9261586107392	0.354363558428234	0.620996332973749
TRIM58	172.235036125822	-1.49321686653504	0.310247263840997	-4.81298963945196	1.48689000531126e-06	0.000100196561157908
SH3BP5L	278.312092004778	0.316977084092032	0.190730316722668	1.66191242975249	0.096530334080662	0.307606751856031
ZNF672	453.050117637047	-0.0185320802246184	0.180207685737745	-0.102837346524654	0.918092064143468	0.970451229356454
ZNF692	223.706775812232	0.553431481271841	0.275649979774625	2.00773271133317	0.0446717026079727	0.199385444492812
PGBD2	103.428674361847	-0.0302383378634571	0.390230838721038	-0.0774883347573496	0.938235070886693	0.977901357815136
FAM110C	207.863096463156	0.334152739080107	0.371017605275461	0.900638498898231	0.36778055805018	0.634317918457152
SH3YL1	1147.0805017892	-0.138912807897716	0.293179594832093	-0.473814720895813	0.635632036118723	0.83400905620854
ACP1	2535.74682763745	-0.391846629243631	0.149814978509016	-2.61553706540797	0.00890872514232073	0.0742199666370053
ALKAL2	773.782594859431	0.0840623390647544	0.363413568492525	0.231313154909029	0.817071527648395	0.927903897232421
TMEM18	788.157953349288	-0.355496461476391	0.217992849083984	-1.63077120635013	0.10293860519947	0.318781685464534
SNTG2	9.44662752898964	1.84075725179251	1.0699002344636	1.72049429703638	0.085342629441711	0.286402157502262
PXDN	1560.89281848732	0.529002573024989	0.596588513963299	0.886712634661169	0.375233634240739	0.641047026744573
EIPR1	363.395443785762	0.0712357089317598	0.150879192549943	0.472137395010117	0.63682872224021	0.834825962874465
TRAPPC12	679.47435358212	0.264900439534173	0.227147616812727	1.16620391290555	0.24353201091971	0.507241886846091
ADI1	3111.9435183963	-0.535529346739966	0.292981131989885	-1.82786291766548	0.0675701276116873	0.250060599181939
RNASEH1	534.70283989423	-0.0761740121834752	0.25391604704036	-0.299996841756784	0.764179564654197	0.901247363514776
COLEC11	100.489490251626	2.19930799838374	0.403667499998318	5.44831575094081	5.084902914446e-08	5.88528992281147e-06
SILC1	8.04150075272146	-0.086726207471683	0.907693531108522	-0.0955456930113499	0.923881398465568	0.971892719318319
CMPK2	350.012012218578	-0.203761162352136	0.286356362892053	-0.711564989491598	0.476734193373111	0.726529267129928
RSAD2	389.25460398453	0.143058838802502	0.471892277266017	0.30315994919717	0.761767969506178	0.900225773953943
RNF144A	306.238810532304	-0.206365087572959	0.298244152306823	-0.691933390736386	0.488979160227333	0.735433193866364
ID2	2781.66077825157	-0.663872507618501	0.238652577053616	-2.78175293899866	0.00540661813231135	0.0541090060211913
KIDINS220	1752.49154419372	-0.532647903937827	0.26364790827153	-2.02030013220986	0.0433522651112019	0.195743610368089
MBOAT2	654.027046403213	0.376932250216412	0.215106142394375	1.75230816758987	0.0797208323711429	0.275839173987053
ASAP2	627.579042985353	-0.218889453871469	0.265638292928817	-0.824013177686413	0.409932070422032	0.671425953520455
ITGB1BP1	1343.64458937486	0.173080629555563	0.152772595175568	1.13292982525208	0.257243723892487	0.523183010282749
CPSF3	549.505737829553	0.0994521455110869	0.181379286027491	0.548310381462266	0.583478800253332	0.802127591957982
IAH1	737.900063508876	0.415691876193872	0.24151128245744	1.72121100084476	0.0852125423156559	0.286238996648337
ADAM17	1704.53250063794	-0.726044675242913	0.32681894609436	-2.22155013936459	0.0263137226801981	0.146088855099657
YWHAQ	4219.21885736608	0.258120877366052	0.183684951111173	1.40523693315424	0.159950834998983	0.405751139410169
TAF1B	266.039061166423	-0.488520992878331	0.315554110793888	-1.5481369951077	0.121589316692465	0.350049841112494
GRHL1	138.046037426367	0.334230116977741	0.602542618235599	0.554699546326621	0.579100186555713	0.80002888642895
KLF11	812.393879139195	-0.604557554804613	0.295446689896086	-2.04624920664113	0.0407318582979675	0.189150516236993
CYS1	91.7215860707101	0.962292709560931	0.603858531717995	1.59357309537911	0.111031684503859	0.333557043877058
RRM2	254.225909390183	0.610735619009113	0.613480980144982	0.995524944986525	0.319481018188603	0.586863484101721
HPCAL1	3483.39983152871	-1.00280613176789	0.181211882176227	-5.53388729108099	3.13210282270198e-08	3.92470603287665e-06
ODC1	1306.25904795005	-0.726974213790066	0.435657178530546	-1.66868411589618	0.0951799987109118	0.305645320718589
NOL10	438.107390984025	-0.413577904913923	0.321459683524511	-1.28656228482347	0.198246896394599	0.454738191094541
ATP6V1C2	17.5813426548727	-0.0694768022922302	0.703194452680863	-0.0988016927997034	0.921295724412166	0.971118221235593
PDIA6	4721.2263172474	0.0393734399044125	0.214857333153899	0.183253879802231	0.854598820111971	0.943662319608019
KCNF1	10.2804714920007	1.40372684467759	0.890772391720451	1.57585356003952	0.115059555613457	0.339711092580928
C2orf50	39.0389521727825	0.229651200875741	1.02724908084152	0.223559412375052	0.823100148528222	0.929956806603377
SLC66A3	786.176493860605	0.403294892311492	0.33995563121763	1.18631625799813	0.235497428496327	0.497399030701507
ROCK2	3251.73190873947	-0.65788928415695	0.362540815794339	-1.81466266829982	0.0695757654005573	0.254255906243251
E2F6	374.152117867122	-0.42036697043665	0.289051130216713	-1.45429969473389	0.145863235068896	0.386114025621318
GREB1	54.8669145309881	1.347499132394	0.573557728231806	2.34936967295017	0.0188052260773614	0.118653698620455
LPIN1	890.71323435089	-0.339241271111025	0.288946773722644	-1.17406146031815	0.240370408895729	0.503546057313297
TRIB2	713.867634738493	-0.224699608157527	0.264367826966287	-0.849950656764984	0.395352520167817	0.658807346044352
LRATD1	168.06100928006	0.144778319390441	0.420256784957709	0.344499659666436	0.73047055193438	0.886031560674325
NBAS	686.857992141154	0.0181213323108171	0.14686641630562	0.123386494793389	0.901801050947248	0.964180069240429
DDX1	1557.51016590386	-0.300107396629502	0.239571617082096	-1.25268343673058	0.210320936173348	0.469229846124234
MYCN	14.4507819950961	0.11805535266015	1.05193923924275	0.1122263988794	0.91064389810798	0.967634927683313
FAM49A	497.283205744789	-0.224302753643643	0.231294562835915	-0.969770974697611	0.332160663684404	0.598694719779236
VSNL1	132.178289871503	1.35968730382286	0.471711986595883	2.88245230661842	0.00394592866119144	0.0436701973437843
SMC6	523.92885191721	-0.107784612211475	0.24221274425598	-0.444999756485002	0.656319930105941	0.844639539394679
GEN1	122.160942406258	0.122424235562423	0.385116995151737	0.317888426383747	0.750569572002545	0.894949125771791
KCNS3	539.797082297548	0.142776542178607	0.193999487493563	0.735963501879583	0.461752909836889	0.714616476364899
RDH14	637.130695253219	0.137676268006132	0.199263566976131	0.690925441591755	0.489612396937591	0.736015608397378
OSR1	325.32817284702	2.04767825038179	0.386573864360632	5.29699092246837	1.1772654526767e-07	1.12262256562793e-05
TTC32	192.70507889946	-0.797904582994109	0.328636512035335	-2.42792432907856	0.0151855112815519	0.104229389792164
WDR35	263.828450483895	-0.0012222470812448	0.297029350386689	-0.00411490339137736	0.996716791380277	0.999155450693739
MATN3	321.714782668194	-0.286484881085769	0.46353357803966	-0.618045584307717	0.53654529061657	0.771842098902609
LAPTM4A	9957.57449241802	0.117051240705996	0.290643696492492	0.402731048767196	0.687146090168421	0.861817273482803
SDC1	3668.58503379583	0.815324736314765	0.418220167718893	1.94951080614263	0.0512344535882874	0.214946537162593
PUM2	2740.135829509	-0.58118292735536	0.229370475135854	-2.53381751514065	0.0112827471327816	0.086939541542985
RHOB	8850.70218891271	0.468089008500489	0.247401700637805	1.89202017323951	0.0584882930279909	0.231661311099895
HS1BP3	793.230021791683	-0.0249046728278131	0.262556109703585	-0.0948546688017638	0.92443026315794	0.971930632411115
HS1BP3-IT1	5.20701533838893	1.5362560583147	1.14612649872284	1.34038961670165	0.180118709663354	0.430954690849893
GDF7	20.4046598341	1.0823234855932	0.676159658382972	1.60069219181394	0.109445111425177	0.330888689816258
LDAH	280.178034533287	-0.114444593057787	0.216113832110319	-0.529557002160635	0.596419112942827	0.810586822377119
APOB	8.53533429578679	0.956863310784544	0.859570797144031	1.11318731855918	0.265627987958345	0.532379584061392
KLHL29	224.676456350395	-0.474343169209617	0.283423521784046	-1.67361962840558	0.0942053783951007	0.303902541963089
ATAD2B	349.467744532822	-0.344978693208333	0.280493356102886	-1.22989969531326	0.2187346683484	0.479256508887059
UBXN2A	481.91218328654	0.00793689245212732	0.165231127397607	0.0480350922803318	0.961688275280311	0.986918777987821
MFSD2B	21.8423744028753	-1.56219628081159	0.503453851511701	-3.10295824755506	0.00191596669007813	0.0258450951556625
WDCP	75.2501876603412	0.219650746684519	0.300465004004262	0.731036039995537	0.464757139693037	0.71750817147193
FKBP1B	424.09915307884	-0.541752820859586	0.512143128019152	-1.05781526924896	0.290139670093592	0.558686522473843
SF3B6	3075.62552076804	-0.174236633401148	0.138525743894443	-1.25779243989419	0.208466830538824	0.467085816775291
FAM228B	375.535535051047	0.183908675423231	0.331769603730185	0.554326476432714	0.57935543365395	0.800162787853998
TP53I3	1070.4900278508	0.310563574859149	0.223265757155361	1.39100406088266	0.164224195334923	0.410614651990124
PFN4	16.0239967699462	0.465392642430425	0.65881245875183	0.706411416857761	0.479932323009633	0.728892878836567
FAM228A	19.2770482356345	0.719364970157858	0.843257748814729	0.853078398827627	0.393615829480866	0.657413880434996
ITSN2	2012.7275181928	-0.575972680364673	0.266443049722956	-2.16171028279237	0.0306405145468564	0.159866304734837
NCOA1	1358.24016843542	-0.443974670710045	0.231458564417407	-1.91816047864788	0.0550906657726747	0.224357957143512
PTRHD1	780.399862294305	0.571750107631174	0.403381785774579	1.41739197899898	0.15636835647725	0.400753384196765
CENPO	86.9521101831376	0.356672965912088	0.432816316570441	0.824074676154312	0.409897128171539	0.671425953520455
ADCY3	919.102319280178	0.608861093668456	0.228845517486781	2.66057688328383	0.00780069156594318	0.0681302335961005
DNAJC27	133.614675573874	-0.319739789832226	0.219127091353517	-1.45915225660706	0.144523206075075	0.384113849618396
EFR3B	70.4542838539456	-0.881156388536923	0.569691898152305	-1.54672445122495	0.121929704429798	0.350464109680493
POMC	97.4976529713751	0.713290325843983	0.484194894785048	1.47314714286824	0.140711364011635	0.378945950469699
DNMT3A	434.644249859925	0.2048623911912	0.197717454792629	1.03613710487051	0.300138183933386	0.568694719419895
DTNB	213.586964647287	0.0423971967935814	0.296679067107224	0.142905925945421	0.886364478385085	0.957940501838332
ASXL2	632.905732231623	0.031533112050442	0.213863189175203	0.147445253070687	0.88278058903344	0.956461289904603
KIF3C	161.219291662161	1.10005676987098	0.294177564472786	3.73943122359605	0.00018443710020518	0.00479663003998445
RAB10	2480.2207485423	-0.105757954854567	0.168072406876648	-0.629240437617969	0.529191658911763	0.766607137330619
GAREM2	79.4960204148095	0.86117741863427	0.555094998059407	1.55140547409888	0.120804544208138	0.348617910027368
HADHA	3091.40553542614	0.301759726547682	0.213438885686735	1.41379920334936	0.15742086755704	0.402102162702338
HADHB	2188.05182250391	0.130446856269558	0.146402915595311	0.891012694242655	0.372922360105297	0.639224520318286
SELENOI	318.418241215442	-0.381153017477034	0.322827036297001	-1.1806725417086	0.237732833557232	0.500208884595442
DRC1	225.534419460839	0.623018490283083	1.16245692587983	0.535949742663833	0.591993284851927	0.807492813103156
FAM166C	26.7858967689962	-0.194939894716706	1.20642079664934	-0.161585323510772	0.871632415561641	0.951590631102073
CIB4	4.88248796516501	1.48354037303532	1.21503213322573	1.22098859155004	0.222090339333424	0.482771860211237
KCNK3	1905.19221005533	0.0951993998589179	0.655371959846	0.145260105240523	0.884505511982718	0.957099098821151
SLC35F6	1118.05528819111	-0.185571818136022	0.212686695320167	-0.872512584093108	0.382928806097619	0.647853468118063
CENPA	42.7709000961368	0.520875599425158	0.906116354716224	0.574844054755292	0.565396769037985	0.791409325346559
MAPRE3	497.658619467612	-0.118379152557662	0.421349360463445	-0.280952491365967	0.778746839074215	0.907699844253017
TMEM214	1597.343058149	0.338008095627074	0.186155407325398	1.81573074069365	0.0694116860722381	0.254023650549668
AGBL5	357.821993479924	0.189085951563985	0.409150822567857	0.462142420678196	0.643979191221339	0.838915738774438
OST4	9646.88035266237	0.614541215239401	0.262447621508108	2.34157662282497	0.0192024839010294	0.120137386145537
EMILIN1	4339.06892258809	1.23752561337892	0.326517022826057	3.79007992498503	0.000150598819316769	0.00414406406257867
KHK	92.1443494057464	0.510158998250721	0.435037529457171	1.17267813396992	0.240924903242769	0.504229932766462
CGREF1	44.6222686529995	3.23913441566023	0.968354002397079	3.34498995991344	0.000822855490365994	0.0144232773929817
ABHD1	9.15866716021893	-0.146667243090423	0.751535385255989	-0.195156802950091	0.845270195042253	0.939378827324079
PREB	800.660349551154	0.461836748305561	0.186618349741034	2.47476600745019	0.0133323494141796	0.096535378136481
SLC5A6	343.768666530731	0.0806106026949279	0.304299728603449	0.264905273050626	0.791082436108239	0.914137024332987
ATRAID	2668.19238306143	0.106538562132676	0.365827518375985	0.291226211209129	0.770878317301604	0.903319966529632
CAD	337.871791101259	0.840019815022504	0.229164929977001	3.66556878972192	0.000246789461303798	0.00598691489966109
SLC30A3	15.3478515434235	-1.17333335822863	0.638301906985313	-1.83821064199896	0.0660313722503632	0.247568661241347
TRIM54	6.75629076246354	0.824116918008265	1.01265380131505	0.813819013899968	0.415748640846447	0.67768106817706
UCN	29.7686614251232	1.14532653847097	0.635656043278438	1.80180232781847	0.0715765113765951	0.25876086444729
MPV17	1353.1811005633	0.0231376644158221	0.210495882134733	0.109919795965473	0.91247298276451	0.968424707033144
GTF3C2	610.739560174792	0.194730045815465	0.166285006399874	1.17106196181746	0.24157387211105	0.505067494609914
EIF2B4	622.630173772537	0.342384080163011	0.185546903226892	1.84526970921381	0.0649983144971706	0.245516802293498
SNX17	2159.18178118955	0.487161049562753	0.179058197432988	2.72068554551975	0.00651466999303312	0.0605241583543923
ZNF513	330.37306126743	0.611780974975032	0.301107285435769	2.03177074938472	0.0421768697102249	0.192603743530729
PPM1G	1433.81139607835	-0.0543605221190894	0.176881154576323	-0.307327947113966	0.758593765603292	0.89864822830511
NRBP1	2024.30836322702	0.102954386652553	0.253765178881884	0.405707304312516	0.68495767470506	0.860567472976311
KRTCAP3	378.715047794378	-0.0420443074006147	0.439016667493932	-0.0957692737285329	0.923703821172544	0.971892719318319
IFT172	386.014026679333	0.222469940574464	0.548521542064704	0.405581045617751	0.685050458127253	0.860612730642589
FNDC4	203.759158112885	2.45940191333305	0.408578386086657	6.01941266861685	1.75051069508472e-09	3.58665448092899e-07
ZNF512	538.860843701254	-0.0429422352137869	0.161805505417442	-0.26539415394427	0.790705839224547	0.913816316245779
CCDC121	86.2297460575871	-0.428511976636044	0.428755625797636	-0.999431729528588	0.317585595638218	0.585213647715036
GPN1	647.282602724408	-0.0186543678708464	0.140548593092157	-0.132725397390601	0.894410556349359	0.960808884513132
SUPT7L	747.265567567479	-0.0798527673351791	0.169901601432832	-0.469994200535818	0.638359161001716	0.835647042631838
SLC4A1AP	671.040112863522	-0.543272709002027	0.26947233605191	-2.01606115477981	0.0437935813619244	0.196973681580984
MRPL33	3141.03508575198	0.0760661560576531	0.237892285294054	0.31975041125705	0.749157541612412	0.89432006791344
RBKS	129.62007075432	-0.265767213295547	0.544189332388806	-0.488372699495816	0.625285875643263	0.827637227979323
BABAM2	696.263732250845	-0.0905739627130129	0.23190814548874	-0.390559643871631	0.696122760442857	0.867122354077768
FOSL2	2527.9485371553	0.0944318314736701	0.329524631888838	0.286569871673586	0.774441686182524	0.905256714663436
PLB1	99.7992239148523	0.114625661003422	0.300684516006205	0.38121570916228	0.703043193445926	0.870237643809873
PPP1CB	7042.79565664508	0.163086716005087	0.168551159376155	0.967579912287211	0.333254213507119	0.599667740944094
SPDYA	13.4961971758799	-0.309370630851939	0.642292993695656	-0.481665896854748	0.630043306017373	0.830926369587011
TRMT61B	270.057178047567	-0.0186988197256196	0.182311594356267	-0.102565170315383	0.918308087072463	0.970473772648825
WDR43	1104.92274807499	-0.768240191786504	0.471667178454597	-1.62877602444931	0.10336044195622	0.319507412379145
TOGARAM2	262.754372617064	0.2606842076871	0.861319074842546	0.302656954084936	0.762151305673458	0.900240622868907
PCARE	7.55591466930948	-0.638222205469523	0.901117602620858	-0.708256284877005	0.478786118876754	0.728339032247351
CLIP4	1354.34858110851	-0.599868731297298	0.391841512608364	-1.53089632413923	0.125795017865437	0.357306867904787
YPEL5	2995.89449051626	-0.0256395945986918	0.159388894866428	-0.160861863181739	0.87220219983143	0.951732979765682
LBH	6501.85643545074	0.0819575058284124	0.210481051819648	0.389381871289005	0.696993680590962	0.867352116309928
LCLAT1	352.353352926266	-0.125289899809951	0.231989967821168	-0.540066025210762	0.589151499880695	0.805537429104196
CAPN13	210.92868491394	0.680035216361258	0.630035903600182	1.07935946582626	0.280427513189752	0.547917777703997
GALNT14	27.1632072662788	1.25880980413314	0.580822986231865	2.16728647793326	0.0302130169141925	0.158618338799511
EHD3	288.663986436374	0.651999525055625	0.501856963113541	1.29917401366834	0.193884217414685	0.448942044050313
XDH	16.1789640224084	1.24617535418184	0.900074833396552	1.3845241617069	0.166198015043665	0.412819582288662
SRD5A2	100.443371171414	-0.416170430879189	1.8342123079728	-0.226893271335175	0.820506734318933	0.928748939482034
MEMO1	127.892129521256	-0.876203736858596	0.438057714143048	-2.00020159118228	0.0454785000786511	0.201680321202839
DPY30	1081.92544677961	0.00754398109974253	0.340905311642807	0.0221292565474807	0.982344848836823	0.993948121325586
SPAST	359.957014938902	-0.125887128795063	0.204908440381407	-0.614357947192135	0.538978818218462	0.774081189577153
SLC30A6	610.681030302174	-0.241417370886581	0.18976965008687	-1.27216006761918	0.203316252497967	0.460891154585563
NLRC4	216.722441941774	-0.347170047230028	0.351240346890574	-0.988411639788598	0.322951089237597	0.590590328672107
YIPF4	1866.8795449035	-0.337144027756312	0.226156437725663	-1.49075582878291	0.136025612569992	0.371386554107394
BIRC6	1124.05493487463	-0.324880181033362	0.276087975810278	-1.17672702000109	0.239304479598393	0.502748305344441
TTC27	243.317427178906	-0.295422909563081	0.217195149705969	-1.36017268324369	0.173775284770605	0.422550771371565
LTBP1	2453.99309527095	1.08622559498632	0.297920093630164	3.6460299866002	0.000266322911874445	0.00628970091875442
RASGRP3	272.128860620527	-0.241157781512869	0.415158412698575	-0.580881355493478	0.561320418968565	0.788469537928607
FAM98A	617.40039700556	-0.132947229677589	0.273593186747237	-0.485930337879406	0.627016557735036	0.828891069692427
CRIM1-DT	132.218162449099	-0.944639927631909	0.228803109836332	-4.12861489648298	3.64955060786483e-05	0.00137306417658676
CRIM1	4914.67154335788	-1.0539567047643	0.335559708040027	-3.14089170872263	0.00168434299489776	0.0236273661997022
FEZ2	1118.69202204531	0.0831672529291908	0.234370780748317	0.354853333950794	0.722699470303502	0.882038909179883
VIT	9.84806191162745	1.50147468876407	0.852344297264571	1.76158237179829	0.0781398844914959	0.273096097089933
STRN	970.207458945399	-0.646931383195357	0.284830179871602	-2.27128804780092	0.0231295462983396	0.134647314917762
HEATR5B	474.454775654369	-0.336474822907334	0.187060788011458	-1.7987458862128	0.0720588868174417	0.259671387634807
GPATCH11	312.801536671108	-0.145261889071414	0.235876278295119	-0.615839329505056	0.538000567154081	0.773337561546281
EIF2AK2	1262.86818612493	-0.100721082275485	0.227540575544114	-0.442651083371096	0.65801812947901	0.845673948259424
CEBPZOS	915.671799424154	-0.318426938544122	0.269136235316375	-1.18314406148174	0.23675205797916	0.498976188918548
CEBPZ	1027.65262147672	-0.647824947146038	0.365042988859168	-1.77465385425048	0.0759550591306157	0.26807043913836
NDUFAF7	203.711920625755	0.218605260003331	0.171231587365826	1.27666433142557	0.201720779235487	0.458860968025878
PRKD3	852.338253394797	0.161554715227078	0.139077894360155	1.16161318065916	0.245392625677995	0.509188858701212
QPCT	324.23894221028	0.241572492988749	0.427920033882012	0.564527187000917	0.572395403129677	0.795988177772371
CDC42EP3	1882.4675426354	-0.571258821674692	0.236049413265495	-2.4200815150181	0.0155170282667283	0.105501875596473
RMDN2	341.177854302754	-0.664542833469428	0.382674317081312	-1.73657547372907	0.0824621317764598	0.280901110311095
CYP1B1	1792.49648497745	-0.0150400814658962	0.620765067493828	-0.0242282986808785	0.980670505669055	0.993379664376528
ATL2	798.97688644764	-0.575857901701836	0.158495755338201	-3.63327018110398	0.000279851710903133	0.00647803303925694
HNRNPLL	900.451514416202	-0.296881582006767	0.302657523906632	-0.980915915040502	0.326634208516361	0.593604912257912
GALM	540.334116312938	-0.0206679525059656	0.260815989265652	-0.0792434258503777	0.936839004337385	0.977387680505757
SRSF7	1867.20645136753	-0.0949572416434413	0.197264642935661	-0.481369799627052	0.630253696826656	0.83102065842993
GEMIN6	346.106517568052	0.268612813277348	0.225099855026611	1.1933051367163	0.232749891489166	0.49464963154936
DHX57	223.419553982063	-0.0988676949011582	0.187177685239402	-0.528202359029633	0.59735889224303	0.811064343529043
MORN2	1125.90744107254	-0.149856228591645	0.697278286413737	-0.214915954664801	0.829832845511618	0.932067067616721
ARHGEF33	15.1831325071026	0.813122409860953	0.63707742138394	1.27633217340302	0.201838121568201	0.458948650152529
SOS1	848.805416271843	0.055476401844658	0.256772431050658	0.216052796702747	0.82894659345962	0.931802175690794
SOS1-IT1	12.4667816825398	0.284583597984033	0.67801746646174	0.419729007084646	0.67468343215357	0.85545845884621
CDKL4	10.8417211482782	-0.183369922730831	0.73944089065005	-0.247984558400103	0.804146354322386	0.920766179462772
MAP4K3	1101.43656432542	-0.933160780994036	0.343126219146385	-2.71958459868066	0.00653639724702094	0.0606248959196859
TMEM178A	157.516419797314	0.0877975394977321	0.364741606369033	0.240711610533681	0.809778639623975	0.92403397014447
THUMPD2	305.862430329562	-0.127541849750968	0.378445590263306	-0.337015024173568	0.736105574316881	0.888672085181349
SLC8A1	591.084414123041	0.43534995403723	0.191311023468027	2.27561353311138	0.0228691506308371	0.133670802569295
PKDCC	644.897491288294	0.0498423679345924	0.422816257891351	0.117881862403219	0.90616126473988	0.965866195725276
EML4	1894.07024396788	-0.339178728739506	0.27529466103774	-1.2320570528355	0.217927772781392	0.478335308864042
COX7A2L	2797.94194449487	-0.602735555822635	0.189812584423045	-3.17542463085212	0.00149617382807821	0.021896706159577
MTA3	432.628817278404	0.232366109056412	0.22656961593407	1.0255837178275	0.30508784547824	0.572838943303689
OXER1	45.0175962291728	0.669719317740407	0.563799760672642	1.1878673324398	0.23488568175153	0.497116193267776
HAAO	124.784509219909	1.46493695392305	0.344834750843217	4.24822889903316	2.15467182627447e-05	0.000892599295900916
ZFP36L2	9571.05346553276	0.20882146472896	0.353198327054117	0.591230050466701	0.554366290576992	0.783454484964386
THADA	383.538689127845	-0.0483617296437794	0.221510410955439	-0.218327118058159	0.827174246904739	0.931630956140963
PLEKHH2	958.602872018067	-0.803652774780416	0.215257181182594	-3.73345395663575	0.000188871733994648	0.00485812430660975
C1GALT1C1L	13.7689393697229	-1.19496022799835	0.779229869542728	-1.53351440275202	0.125149160703243	0.356029396785406
DYNC2LI1	567.622858637579	-0.16368195376758	0.321903718620728	-0.508481090149916	0.611115997220147	0.818456033022866
LRPPRC	1671.85645587817	-0.769595292885588	0.336590402606722	-2.28644455375276	0.0222282643573033	0.131189156942558
PPM1B	1435.38551119056	-0.157660970890974	0.184223192080454	-0.855814998700705	0.392100117610247	0.655532250877336
PREPL	1062.02864723202	-0.289312050144429	0.201390501560146	-1.43657246942217	0.150839510905869	0.392286220300992
CAMKMT	112.602441782652	-0.31619712631716	0.326874256086083	-0.96733566633002	0.333376259394367	0.599673845644489
SIX2	11.4454237923745	1.74925955441687	1.2123306738292	1.44288979251161	0.149051519047599	0.390168340247424
SRBD1	318.540054807463	-0.289939665023653	0.165761150998149	-1.74914123893174	0.0802666083173849	0.277095244833377
PRKCE	959.391512123056	-0.672823751979788	0.355669286886564	-1.89171170181578	0.0585294033611156	0.231763597221529
EPAS1	28835.0536672826	-0.355881347584654	0.397901431271834	-0.894395746321221	0.371110187568749	0.637799500179369
ATP6V1E2	80.7006929480268	-0.499756362402172	0.279514802665557	-1.78794238314504	0.0737853040053153	0.263417183736423
RHOQ	3090.44888571166	-0.116624697979889	0.23296776197902	-0.500604448397423	0.616649531141222	0.821874137760479
PIGF	379.878968087448	0.293683689420991	0.235625871179026	1.24639831760178	0.212618198602375	0.471717460814928
CRIPT	827.922244521534	-0.323232892168423	0.168032539642405	-1.92363272528229	0.0544006360616059	0.222564070147347
SOCS5	654.107022725916	-0.313260328493668	0.317997929462261	-0.985101786742434	0.324574075819823	0.592058726850356
MCFD2	2502.59644590005	-0.759600665450164	0.273442944939849	-2.77791283156805	0.00547092927881785	0.0544588519323808
TTC7A	785.774077761153	0.0858532355835	0.220143830939701	0.389987015384572	0.696546148495929	0.867308197631985
CALM2	12214.8215641094	0.192735336069179	0.135657623577899	1.42074828517473	0.155389949809739	0.399190514912786
EPCAM	2650.64179970829	-0.399202309735618	0.246009732411676	-1.62270941812817	0.104651537126377	0.321981859965529
MSH2	271.567037111566	0.0282268805384349	0.268755077082135	0.105028269028043	0.916353377327545	0.969556867204482
MSH6	466.155627610525	0.0770367270766776	0.202297798653447	0.380808528760355	0.703345330235146	0.870540563022472
FBXO11	987.793263882976	-0.303573473028452	0.204867754137692	-1.48180212306335	0.138392954038448	0.374899762217428
FOXN2	1044.85241987143	-0.423359963260489	0.324805228147678	-1.3034271821142	0.192428961504	0.44686903267325
PPP1R21	540.606077964707	-0.334490103304538	0.193950860248703	-1.72461263062005	0.0845973056749565	0.284971248444494
STON1	594.737012579758	-0.118945620574922	0.348122046031923	-0.341677931434466	0.732593281813751	0.887341394601569
LHCGR	4.2193633316881	2.0980245412223	1.50452112765276	1.39447994625073	0.163172721108181	0.409541483353154
NRXN1	10.942190303423	-0.721571467038859	0.993705595510879	-0.726142099127346	0.467751662968578	0.720020478015301
ASB3	364.952050467459	-0.0652881012427353	0.174933203870857	-0.373217318371037	0.708986707691566	0.874382337889989
CHAC2	80.3527898877437	-0.243859741428484	0.349500811969443	-0.697737267202128	0.485341517371853	0.733381312177799
ERLEC1	2187.10802800854	0.0586070619129239	0.23415715208049	0.250289437637071	0.802363524123164	0.919814370685482
PSME4	1037.75181412417	-0.239285354568657	0.306837462752099	-0.779844000867591	0.435482703416401	0.694841310937526
ACYP2	606.157744585148	-0.0361194837087891	0.232503916559148	-0.155350001166971	0.876545398816985	0.953795129672968
C2orf73	49.7790715717587	-0.0418129808277919	1.17764535071593	-0.0355055796741969	0.971676597245548	0.990164451925907
SPTBN1	12199.5616498746	-0.324304588023035	0.180380937483626	-1.79788725209655	0.0721948766829018	0.259963031984042
EML6	47.2835727501187	0.46043589527744	0.606745133332906	0.75886211521504	0.447935043640132	0.703864766470275
RTN4	9432.65697873194	-0.67953530128851	0.283250259718891	-2.39906329463884	0.0164370731899974	0.109643160451712
CLHC1	126.542321254951	0.651875097917373	0.417757390060112	1.56041547900223	0.118661729254183	0.345591459652695
MTIF2	434.017369457242	-0.21568603762444	0.176820547214046	-1.21980188967149	0.222539984886285	0.483234374654766
CCDC88A	1866.30865586315	-0.153443994176275	0.202071576815157	-0.759354663306443	0.447640426120019	0.703693534560055
CFAP36	1257.70948824834	-0.383458093503873	0.152421901684619	-2.51576767686115	0.0118773446778602	0.0896834163375085
PPP4R3B	1741.73606089886	-0.214720582917807	0.180370984638396	-1.19043860268477	0.233874048195164	0.496151996464962
PNPT1	520.122275933297	-0.488179801877295	0.362646231384081	-1.34615986498495	0.17825096552741	0.428582483242403
EFEMP1	5343.30381819708	0.452083927706365	0.327738652692516	1.37940375354661	0.167770302607419	0.414694054146346
CCDC85A	405.435794993767	-1.11511055822172	0.390230505712785	-2.8575689032432	0.0042689993776935	0.0458728338515867
VRK2	355.398137919736	-0.288588812944458	0.236509441134238	-1.22019996986361	0.222389078303396	0.483144176133556
FANCL	236.692827098443	-0.011695713778651	0.218064712556674	-0.0536341420926201	0.957226654193714	0.985099472672578
BCL11A	104.126024218911	0.804403454136268	0.450373892939582	1.78607922605358	0.0740864312290158	0.263746999364719
PAPOLG	423.458503225872	-0.097808337305289	0.219014543374688	-0.446583755572613	0.655175626627535	0.844031486196068
REL	383.681848727798	-0.706393498523119	0.511817712509801	-1.38016618271997	0.167535483606888	0.414383850317721
PUS10	178.615692159964	-0.325646794977394	0.21488074784021	-1.51547683191959	0.129651693148825	0.36222203271098
PEX13	537.221657958802	-0.375588481070976	0.142956252437043	-2.62729663563601	0.00860662698051253	0.0725367861470434
KIAA1841	261.757930908759	0.118872180929891	0.431346142903369	0.275584198179606	0.782867447873731	0.909426620032295
C2orf74	447.264548846252	-0.585083320699649	0.467226596194422	-1.25224746507407	0.21047970528712	0.469445909320876
USP34	1717.60271115659	-0.356675375449261	0.264131861078405	-1.3503686151039	0.176897772858626	0.427100638968991
XPO1	2192.17583876232	-0.240895393398588	0.204662659088205	-1.17703637034622	0.239180989889435	0.502634171123571
FAM161A	136.05999463862	0.0796931969086886	0.423678393140817	0.188098326935925	0.850799572601114	0.941827388026732
CCT4	2812.33866170183	-0.321891302089712	0.251494906477003	-1.27991181451281	0.200576152041945	0.457304583238456
COMMD1	605.854808336643	0.459538985815148	0.164227547657106	2.79818454559542	0.00513907409916238	0.0520435791058492
B3GNT2	701.811046583711	-0.60486934484621	0.190369285201564	-3.17734735519845	0.00148628906539286	0.0218152127874991
TMEM17	68.9406907597524	0.05645053320445	0.514960194490323	0.109621158700084	0.912709829570171	0.968491327403652
EHBP1	487.886858984873	-0.350465849725995	0.251776242402484	-1.3919734697039	0.163930431954409	0.410287783149418
OTX1	16.9930894288418	1.35402693203001	1.38858739122502	0.975111066531779	0.329505169784524	0.596461005763247
WDPCP	159.421156174838	-0.31383294942565	0.261280403635583	-1.20113466245009	0.229698969159791	0.491420314717194
MDH1	2443.82378974794	-0.0543736264027081	0.135657232270996	-0.400816274167297	0.688555396183062	0.862443363645402
UGP2	2963.68498830786	-0.243143114805282	0.230490329720574	-1.05489507998035	0.291473312690534	0.559903505259582
VPS54	660.459409845402	-0.125883799380343	0.162450848620079	-0.774903919860373	0.438396435717731	0.69735861071694
PELI1	1022.49646118296	-0.54804197660019	0.427513716536268	-1.28192840463798	0.199867762672375	0.456883960235953
LGALSL	1066.03768054678	-0.508864863797376	0.337274020379905	-1.50875796251425	0.131360647089708	0.365118540002064
AFTPH	957.343823393031	-0.643004670129407	0.304127775171912	-2.11425829083167	0.0344932126610657	0.171582564857417
SERTAD2	818.997060250554	-0.170227834077894	0.294115278995206	-0.578779295857895	0.562738102983583	0.789233394072675
SLC1A4	549.544368902925	0.273449342140302	0.360522039700175	0.758481623946523	0.44816270980609	0.704149534308802
CEP68	404.401690927606	0.3020432640629	0.321609842739903	0.939160510417501	0.347648340532612	0.61362562737549
RAB1A	7458.0125205239	-0.329272209035673	0.191529484900552	-1.71917242510541	0.0855829802447548	0.28689125502343
ACTR2	9167.99213732417	-0.412048876787978	0.221548430627712	-1.85985915413854	0.0629054555551488	0.241461396741055
SPRED2	670.263428018333	-0.262124419176448	0.279896703368735	-0.936504131780095	0.349013686239109	0.615280111630319
MEIS1	850.554300639434	0.161077211418496	0.308762930945063	0.521685718312981	0.601889170030264	0.813427542205086
ETAA1	376.117473502027	-0.352549288339508	0.350713601499085	-1.00523414784193	0.314784115845011	0.581792642847642
C1D	1136.73474992573	-0.339152276767638	0.145785460351253	-2.32637929701968	0.019998325081819	0.123257969467699
WDR92	211.859720992059	-0.0869581757314459	0.381775251453878	-0.227773213167411	0.819822552143304	0.92859327174636
PNO1	492.804314262098	-0.466140642599414	0.452537591511496	-1.03005949415712	0.302982078237295	0.571283118268703
PPP3R1	1493.65433764126	-0.783020978916757	0.290073575488552	-2.69938748332373	0.00694672415998367	0.0630695998285464
CNRIP1	587.195639357101	0.347666746014717	0.213939234868198	1.62507240071652	0.104147132844014	0.32089699250182
PLEK	1251.96927503406	-0.451463406913941	0.526259503267333	-0.85787221724451	0.390963026930394	0.654714094799938
FBXO48	112.894619853543	-0.16354055850307	0.280984965850447	-0.582026009854613	0.560549161374905	0.787865304463798
APLF	151.599240924074	0.0468589600630389	0.435126065572933	0.107690537916499	0.91424117550999	0.968877102333296
ARHGAP25	660.039712554469	-0.713077898255347	0.231810190675894	-3.0761283452475	0.00209707555954334	0.0277208889571021
GKN2	1527.65482088424	-1.00086035775995	0.372811365848572	-2.68462941166465	0.0072610267044561	0.0651044866309659
ANTXR1	3526.07262875294	1.07355918340298	0.321502481205603	3.33919408452848	0.000840218379877845	0.0145261015686521
GFPT1	2005.10051640192	-0.959788420432831	0.448044984317025	-2.14216976872508	0.0321798232605454	0.164778953149743
NFU1	713.793386208235	-0.119512198180532	0.149955069732341	-0.796986713379232	0.425458747867477	0.685818151729395
AAK1	1017.02883106851	-0.471920042405296	0.396731304742432	-1.18952055651792	0.234234886750106	0.496371737104415
ANXA4	3456.73673253882	-0.283589167270805	0.143421828894362	-1.97730826232654	0.0480067963125119	0.208382206037877
GMCL1	584.725474328467	-0.314055078729388	0.181914012663458	-1.72639300365713	0.0842767336059893	0.28465222431143
SNRNP27	1054.31546780603	-0.325193074758616	0.287956378780946	-1.12931366943601	0.258765536498401	0.525010446191456
MXD1	840.483467836575	-0.873193231452473	0.363924864914713	-2.39937777171975	0.0164229616869701	0.109643160451712
ASPRV1	25.7669508647339	0.294829908057485	0.490998933202486	0.60046954915867	0.548193348924532	0.78035612802993
PCBP1-AS1	328.378908223352	-0.0645472246594856	0.166703774511242	-0.387197139649245	0.698610267547945	0.867931931176855
PCBP1	11019.0328982349	-0.767651753727802	0.337380767720666	-2.2753275443471	0.0228862882860127	0.133719423118507
C2orf42	176.293668193331	0.150534155212796	0.28652844365673	0.525372466662124	0.599324289901083	0.812060311302968
TIA1	1279.90838156984	0.0840259833470412	0.189349808249325	0.4437605938127	0.657215681481836	0.84523808137419
PCYOX1	1925.53262970043	-0.213560835163575	0.514597818651108	-0.415005325369184	0.67813800468129	0.857470471768636
SNRPG	3961.66586732336	-0.21495819679431	0.218393425811867	-0.984270455922443	0.324982551787539	0.592518692905563
FAM136A	633.642864126117	0.147857232780518	0.130079953027663	1.13666425409205	0.255678667996231	0.521384690947512
TGFA	251.204888755113	-0.317671544217334	0.402597499280019	-0.789054936469896	0.430079898575098	0.689309875496368
ADD2	70.0241687918796	1.85521041506714	0.83223893685445	2.22918002620634	0.0258019289610144	0.144251049744432
CD207	20.914473220898	3.37447414516541	1.23031605727076	2.74277014042319	0.00609233152663225	0.0580590387220604
VAX2	12.6626917801749	2.31563663174986	0.8795200380685	2.63284124468068	0.0084673915418757	0.0717622082492562
ATP6V1B1	22.2656672688198	1.44087764466978	0.806950462679275	1.78558376419503	0.0741666776353717	0.263908745906479
ANKRD53	33.3216827127806	0.756621363691511	0.526761014695998	1.43636552930586	0.150898356473494	0.392304677786542
TEX261	1155.31872030617	0.0702123206783068	0.231836206537326	0.302853129487359	0.76200179205118	0.900240622868907
NAGK	1873.9486108716	0.344062167159271	0.155459031027011	2.21320154182287	0.026883753858144	0.147561831886838
MCEE	339.574415857106	0.0383055800530028	0.350031202696207	0.109434758267103	0.912857666181169	0.968494012640046
MPHOSPH10	951.975066878993	-0.634774150948612	0.329742960827706	-1.92505747311551	0.0542221684809977	0.222133617538202
PAIP2B	196.642143105268	-0.219549618449097	0.58921920409737	-0.372611104530151	0.709437906891143	0.874590061192242
ZNF638	1463.43909457424	-0.334718256748783	0.224841327379774	-1.48868653574269	0.136569932165403	0.372021795093756
DYSF	784.939447311567	-0.694046951164554	0.441678904214648	-1.57138351988679	0.116093591635527	0.341788283191692
CYP26B1	120.714337009427	-0.921752713294685	0.47241512216727	-1.95114988924575	0.0510392179931185	0.214595209244332
EXOC6B	421.315332946773	-0.658877728916874	0.36936464756578	-1.78381372786775	0.0744539381368721	0.264558380602591
SPR	481.140775500895	0.000647900564032983	0.291970599683373	0.0022190609764668	0.998229446960499	0.999452992292988
SFXN5	227.489252670888	0.834161230303358	0.180623055838256	4.61824337115817	3.87002207722021e-06	0.000223107508497387
RAB11FIP5	540.597964578242	0.0935717172728636	0.200292786167952	0.467174674950104	0.640374911012596	0.837237163099441
SMYD5	304.993072082003	-0.226900707343866	0.287623709600865	-0.788880400919436	0.430181911763626	0.689400501655226
PRADC1	312.551695970539	0.939622010843259	0.41651881199489	2.2558933325076	0.024077312197001	0.137758568879596
CCT7	2316.17987877621	0.128714616099874	0.215958127346245	0.596016541176552	0.551164176518461	0.781697310331133
FBXO41	59.1710629682372	0.845629525019035	0.346036991655339	2.44375470083066	0.0145353056145663	0.101700186307363
ALMS1	350.205634694139	-0.348828149786372	0.26453625248505	-1.31864024877303	0.187289411208415	0.440739104880022
ALMS1-IT1	22.430855464487	-1.5663117691221	0.597679987377988	-2.62065286139742	0.0087761575431599	0.0734754835281007
TPRKB	753.795166801785	-0.137629954727852	0.139646466323078	-0.985559880974282	0.324349133248656	0.591933264120862
DUSP11	437.081343670943	-0.0545020542893438	0.139248339416111	-0.39140182581623	0.695500242948125	0.86681125574879
STAMBP	464.428866762483	0.00141191658523501	0.1479696799413	0.00954193173760408	0.992386755515539	0.997074227602913
ACTG2	2297.97689147146	1.55914999950472	0.51430878980263	3.03154453203698	0.00243306028110343	0.0306650540167001
DGUOK	1174.47188801362	0.0996651657078417	0.192116277343045	0.518775228659456	0.60391749405808	0.814708410242386
TET3	397.889158739713	-0.123295722344001	0.316781801097943	-0.389213401516964	0.697118290566142	0.867355039765028
BOLA3	834.388528576703	0.196057746975097	0.18796192501785	1.04307160589294	0.296915130111868	0.565679278397638
MOB1A	3062.85435642022	0.049402934599756	0.0945051491131536	0.522753892918624	0.601145529065082	0.812766152295064
MTHFD2	3054.33270751077	-1.17127124570257	0.768346075567903	-1.52440584125695	0.127407361840149	0.359128168845575
SLC4A5	61.0314152941085	-0.0447854194908958	0.698554699109083	-0.0641115428011777	0.948881410929623	0.980819632767507
DCTN1	2182.05384546808	-0.0403710120666579	0.13119356114985	-0.307720986554713	0.75829464915473	0.89864822830511
C2orf81	152.919736238478	0.512686550184565	0.78297431059345	0.654793577832685	0.512600666048166	0.754787928389074
WDR54	573.471859478073	0.173847160091959	0.814620782064108	0.213408697543242	0.831008197102738	0.932623707214782
RTKN	210.042366222362	0.708748742499163	0.300108203251047	2.36164401646255	0.0181941035826971	0.116301624752634
INO80B	420.572497954159	0.0650024665842242	0.201379863367368	0.322785334627242	0.746857820280435	0.893749492495777
WBP1	955.872582087133	1.06293909400654	0.481204428903997	2.20891378000722	0.0271806385411919	0.148295372998039
MOGS	1336.5454043523	0.42151148060631	0.187114822118061	2.25268888821835	0.0242787720567366	0.138597417893163
MRPL53	425.477897415288	0.0267432051343149	0.232569366415324	0.114990230856788	0.908452865325193	0.966794646449295
CCDC142	47.0304189283417	0.235614320133551	0.385138717683405	0.61176482476434	0.540693365484866	0.77489484326209
TTC31	328.769060006844	0.170213889577442	0.157501466859053	1.08071304332527	0.279824779250989	0.547357756686935
LBX2	9.06406478746115	0.628319729521125	0.793973371364681	0.791361212078396	0.428733237708252	0.688702985386803
PCGF1	592.052132346862	-0.155912971036042	0.163276553209992	-0.954901165971584	0.33962768007831	0.606458000865309
DQX1	3.96347775582406	2.03601979728104	1.38117448339435	1.47412207636312	0.140448725535592	0.378463683333612
AUP1	1791.25072230344	0.263164542368816	0.198589261008404	1.32517005719499	0.185114754181749	0.438137668264703
HTRA2	525.994945643761	0.453971028154317	0.195739968195044	2.31925565504313	0.0203811783542017	0.124604607341293
LOXL3	172.522357316548	1.23586237040614	0.379751699890783	3.25439588752749	0.00113633803200844	0.0180767181403513
DOK1	350.674074583509	0.502758671508885	0.305684822660443	1.64469621727786	0.100032473298589	0.313281016273224
M1AP	26.7892057116711	0.0221657780161079	0.503192833454752	0.0440502657081286	0.964864336484821	0.987530246373893
SEMA4F	149.854428887093	0.367019769446506	0.390444233409605	0.940005609101864	0.347214683537603	0.613145706009449
HK2	600.781769204897	-0.92074561107744	0.257831950834534	-3.57110749112834	0.000355474960343255	0.00760135369559149
POLE4	1582.18681805009	-0.164331616449999	0.227644829142888	-0.721877220179911	0.470369967782736	0.72149371095414
TACR1	27.0143337811615	0.653489354584164	0.799209343603367	0.817669813065246	0.413545751872834	0.675516015734319
EVA1A	491.228965605266	-0.769554337226845	0.242222317168897	-3.17705794503754	0.00148777307150436	0.0218158755417303
MRPL19	624.900160213734	-0.128443728329307	0.218747660903792	-0.587177608202164	0.55708442929723	0.784944398926763
GCFC2	284.966493593307	-0.0970102529214756	0.22533043015784	-0.430524420751878	0.666814206297424	0.850314297382804
LRRTM4	9.1539838718106	-0.103694061155922	0.748362491116371	-0.138561275300204	0.889796845880179	0.95896854167666
SUCLG1	1401.96390613136	0.214086687735397	0.257313074129299	0.832008588991554	0.405404096467854	0.667543104978888
DNAH6	190.722295255805	-0.214221028898358	1.01036239205566	-0.212023953566312	0.832088346888289	0.933083228737371
TRABD2A	109.961395964642	0.478010298142223	0.353804121793467	1.35105915589435	0.176676483821261	0.426827413591135
TMSB10	86381.4533145986	0.634810801423305	0.162127164545012	3.91551164917252	9.02126884515059e-05	0.00277445189107856
KCMF1	1134.02175458461	-0.226551556562558	0.228622188009846	-0.990942998729421	0.32171341459227	0.589179706733663
TCF7L1	544.855665825016	-0.0381799993548819	0.254302440435464	-0.150136189371612	0.880657168572953	0.954869414859748
[truncated: 13,231 more rows]

## Sheet: Fig_1_f
	factor_1	factor_2	factor_3	factor_4	factor_5	factor_6	factor_7	factor_8	factor_9	factor_10	factor_11	factor_12	factor_13	factor_14	factor_15	factor_16	factor_17	factor_18	factor_19	factor_20	factor_21	factor_22	factor_23	factor_24	factor_25	factor_26	factor_27	factor_28	factor_29	factor_30
AT1	-0.0794385450728366	0.0539876472793469	-0.00955141310540577	-0.181387480853328	-0.104377371060075	-0.162224952402015	0.061665315493087	-0.147963971579535	0.0337344434497565	-0.108166484552019	0.0531925924114021	0.544526757973466	0.0154677989527517	-0.0655747841776644	0.071124796492306	0.185433500245731	0.000621214993918253	0.0168853201305027	0.0751287405409702	0.246801256282217	-0.0509002085443044	0.0742296693379021	-0.0473217836819555	0.0348453553521566	-0.0314890047593153	0.150665598445664	0.10771400606592	0.0302602667469058	0.0709155894634724	0.0419427577499802
AT2	-0.107845979920582	0.218180906093851	-0.0247364818409246	-0.0924025926908411	-0.068454769381681	-0.122126356053615	0.0193723187021699	-0.153058637775194	-0.0433019771219546	-0.122239562199695	0.0967887564783704	0.0262145851653099	0.211924138788774	-0.121053714139896	0.0510303015093663	0.150168832174917	-0.0535624013094651	0.00800377356651862	0.372555062337753	0.178928156872825	-0.073751898425447	-0.0175066384522046	-0.0405560330960804	0.0878267877805168	-0.0738741208722249	0.0197928644731899	0.173381845584742	0.16761036159969	-0.0177707103705639	-0.013814570175543
B.Cells	-0.0339168366371743	-0.094716851866659	0.0215643625536133	0.0108663993433368	-0.00626438739470164	0.0872870598756007	-0.0450183654029125	0.412116326907981	-0.104635639523695	-0.0640212615530268	-0.0246038072540749	-0.126355389611124	-0.0345448014634677	0.0415783337626262	-0.0709282672327207	0.0502030912480346	-0.104075781965956	-0.000319906877857219	-0.0283571611051541	-0.0299543769033336	-0.0369718113358246	-0.0515887199568142	0.0633357207827318	-0.0595460440744626	-0.0475306245093333	-0.0294605984795098	-0.0976374899837268	-0.0359705126166844	-0.07889436748762	-0.0325706440365144
Basal	0.279150952363099	0.0864858459173018	-0.053746891401022	-0.0582974210473639	-0.0707375752709914	-0.0221325773936687	-0.0834676757433837	0.00211245356067029	-0.0957315930761441	0.0116717319484434	-0.0631233589318768	-0.0101150106492693	-0.0709455143728332	0.00561925811998228	-0.119382409233984	-0.0293503212793154	-0.115577060139508	-0.038763135895639	-0.0568862115643935	-0.0340243640117569	0.494418065534478	-0.0650398401315126	-0.0416183230228684	-0.0358260097983428	0.0666368381854218	-0.0450955509511012	0.0229219465036301	-0.0841150823061639	0.0329906544178406	-0.0569784547349804
Ciliated	0.891906690882684	-0.0230282049718372	-0.0534585059072508	-0.0642080072451481	-0.0912736972929615	-0.0355377993991209	-0.119566611074739	-0.0902919483076691	-0.104042256915975	-0.0035099964538997	-0.0798783792296972	-0.0705547360081548	-0.0887120945650358	-0.12698565163289	-0.119787713869123	-0.0477397237474313	-0.116452164234838	-0.0750745745408727	-0.0714630616546351	-0.0557307241724057	0.494738934029417	-0.0889853171563645	-0.102195568897041	-0.0159003626009661	0.303477138564259	-0.055149860624659	0.0533257925133889	-0.102567111081609	0.0250136995890356	-0.074872159200076
Differentiating.Ciliated	0.531354498494093	0.00692099430875801	-0.0510115405552196	-0.0263508187755082	-0.0966227582279887	0.0129849961440969	-0.0485215659414375	-0.0627845590903083	-0.0330573350261527	0.00410151614019388	-0.0541039356488592	-0.0615770253555251	-0.0606251634650003	-0.0839465546875969	-0.0401391760007876	-0.0671630971004013	-0.0675375733946084	-0.0378537977563006	-0.0668692071756183	-0.0442348815495894	0.257909011257655	-0.0400118406628849	-0.0458546811239782	-0.034352043422561	0.179730752396347	-0.0278623698678523	0.0575536379025475	-0.0784500759316881	0.0192510130372469	-0.0208598107418703
Endothelial.Cells	-0.16233168501706	-0.152487979813586	-0.0669793288084995	0.047301040831581	-0.212267204359255	-0.0170426404184831	0.315127544526227	-0.264494374775572	0.478474128412942	-0.0867073615096017	0.066003119916923	0.0235622794685835	-0.0333521885018029	0.0013185173003775	0.271432617682428	0.235889183604149	0.24300346045977	0.109979869777746	0.0110699474521937	-0.0114766440889419	-0.122264114575263	0.153729981023764	-0.0293363975503322	0.0652914560510306	-0.0450475258119073	0.0582648116820673	-0.00830595592537689	-0.0931554307417513	-0.0814762741316364	0.194420207945734
Fibroblasts	-0.0703101733220263	-0.0978994159468734	-0.0830747650738024	0.488045635201865	-0.140988962096621	0.187282947901921	0.198230665281929	-0.166637731498237	0.0617433228488635	0.104094049554621	0.148832183057067	-0.192973015924861	-0.0794389780004383	-0.00188551360752942	0.198596741098891	0.0140034756003216	-0.100972285318179	-0.00738038210478814	0.005041457049828	-0.110259834763233	-0.0282028869602785	-0.0631026362570191	0.116463910577793	0.00208182288206634	-0.039341185386372	0.0504242643554709	-0.00392503639663638	-0.142773933527788	-0.0820665222508709	0.0122713251621386
HAS1.High.Fibroblasts	-0.0526828697608231	-0.0466781827393484	-0.044633889019207	0.0837468207492008	-0.0912727991582481	-0.102853559439531	0.130097454615781	-0.0384761776439224	0.014253460890841	0.0119330259879563	-0.0572027813287862	-0.0399731869942462	0.00534762359773903	0.362547053372569	-0.0360354010295822	-0.0342441096096572	-0.0222096095810965	0.050958606153117	-0.036931473210395	0.0172034998761381	-0.0231391130162356	0.0896026799933239	0.0317821532989723	0.0012965027706361	0.0350517522956871	-0.0497564890931964	-0.0189260973060679	-0.0292580155506857	-0.00545171278428723	0.0762203625573146
KRT5_KRT17	-0.0581319707902016	0.147131767184183	-0.0606076835187507	-0.02578721865297	-0.0451296852821764	-0.0938113583629519	0.0720883042100869	-0.0786717614130012	-0.00384810464273214	-0.0173778378297091	-0.0280327022061692	0.128033177565794	-0.04770039674269	0.280890701580039	-0.0441760425925877	-0.010828154075474	-0.0675714084995223	-0.0136018031339179	-0.0156468008742319	0.00255679530611588	0.00461056807183498	-0.00521421974289218	-0.0808511157952362	0.0174109878311313	0.0548353294446667	-0.058428880995379	0.00197497183478245	-0.0161304885927988	0.0551087835963013	-0.00195616153039652
Lymphatic.Endothelial.Cells	-0.0452188782658296	-0.112143185858451	-0.0311414556797127	0.136738224975024	-0.10785324958689	0.0448196552017438	0.185807507619341	0.0640188777005583	-0.0216615180846916	0.0380657602695062	-0.00847123665824926	-0.0450355306748062	-0.00989651332769151	0.0202190532555417	0.0418073035990153	0.00807378014985224	-0.0325135093441847	0.160690963099507	-0.0308949659094172	-0.0238842315304071	-0.0244451563088959	0.0257876539036107	0.0355534888137947	-0.0278432236161775	-0.000959897481731081	-0.0131000386902222	-0.0257765031302583	-0.0623749354745837	-0.0475391030957888	0.0716550390024015
MUC5AC_High	0.367359224997887	-0.0288801499412473	0.0113633796783667	-0.0327846242751649	-0.0863884984294477	-0.0718003243532158	-0.0386484382584892	-0.115097927361865	-0.0132835674017807	-0.0196104679302549	-0.0218213601603799	-0.0487353702648513	-0.0526244139635738	-0.0651232163191205	-0.0732790536850939	0.00529278004715164	-0.0999649903343944	-0.0525136939662595	-0.0145679721520658	-0.00691150995334859	0.626467836066171	-0.069304269304417	-0.0944250324386322	0.0452245820548404	0.112592613321794	-0.0377250356256104	0.0609124572942193	-0.0811071284074386	0.0429200131204046	-0.0600374455398896
MUC5B	0.505512762660142	-0.0389941975795213	-0.0666161520481532	-0.0502749566409995	-0.0875350863614955	-0.00204996908682869	-0.093580472730097	-0.11565987821787	-0.0766424067530883	-0.000435545545408248	-0.0583145182463675	-0.0723160154872018	-0.0866995164059998	-0.0873903092367651	-0.0975900536389881	-0.0503619549130378	-0.101094712241621	-0.0616922087289659	-0.0629611046985303	-0.0516185127719303	0.79177792264232	-0.071439353726207	-0.0863683762132258	-0.0301271320865136	0.200055947116234	-0.0489793399116712	0.0570713571972103	-0.106756406102156	0.0482918557494287	-0.0688984712731915
Macrophages	-0.0849733964725492	0.0184293589528245	-0.0912241104378957	-0.0131665045508724	0.711671696798046	-0.0349934858861684	-0.0228953878114194	-0.127273637894787	-0.0691977502857427	-0.124300177148799	-0.0301897553572619	-0.0663071730391002	-0.0281142444963157	0.021908594667315	-0.0540919144619452	0.0347788989120021	-0.0956811584055899	-0.0523431955888312	0.0393417129167869	-0.00856935348423731	-0.0404986348291483	0.00712054593830772	-0.131820624922291	-0.00149176504196561	-0.00918078969676746	-0.0353676256186626	0.0199635263500851	0.105519570490024	0.0606063495938611	-0.0552689843302747
Mast.Cells	-0.0349430940575369	-0.0641284895208264	-0.0222833651084727	0.0393742441103632	-0.0541367574612125	0.012946967965104	-5.82397472893407e-05	0.182853240721638	0.00115648780539857	-0.0220694592885948	0.0227887729634554	-0.0269885086371346	-0.00712699883434245	-0.036818111116872	0.0160558959772439	0.0625615829812898	-0.0495625074475689	0.0270245574892681	-0.00492238460775315	0.0218950167993426	-0.0125732382796864	0.0315559774490204	0.105453875906167	-0.0239910822342836	-0.0205365221498264	0.00442049728147317	-0.0106455935738186	-0.0320581885686019	-0.0273631818673059	0.03799994732851
Mesothelial.Cells	-0.0210583058940295	-0.0236006041701984	-0.00065000410744308	-0.0192088583834706	-0.0681646865163142	0.0282809315116151	0.0894370104180747	0.0454971591660814	0.119295216205309	0.0103183383370842	-0.0166357089173992	-0.0279125096769085	0.00409976298084501	0.0194551736642061	0.000744343273763454	0.0161400263018524	-0.0665208407752683	0.0504260894195465	-0.00124698813178704	0.0795856840784556	9.10015002635451e-05	0.0268730351065648	0.0277126315464473	-0.0138493397177224	-0.0124346828995352	0.00961053726937079	-0.0079313631305605	-0.038155363570951	-0.0132113468706387	0.0265430226574803
Monocytes	-0.0909100383333862	-0.0836254229250311	0.0329737411400131	-0.0388452316894892	-0.0628865088022097	-0.0455978911240162	0.160795787945453	0.0220538823418139	0.251950283237733	-0.0623080774560643	0.0370216124888598	0.0371878783287632	-0.0181298537848218	0.0106041231046936	0.119404626371112	0.0271194057543293	0.044902434327957	0.0430935724932368	-0.0159962958785118	0.083523267848853	-0.0497126015310292	0.100746720871312	-0.01351759443835	-0.00329231521346935	-0.0190939754422016	0.0433990548059791	0.00190482526465976	-0.0373221984670049	-0.0187266609610691	0.0429135491147754
Myofibroblasts	-0.165351235870089	-0.136167054591201	-0.074489647063669	0.391317040296572	-0.168120236062343	0.0279572966129161	0.0926374664133636	-0.0815547990965379	0.089687797713756	-0.0942087552434277	0.0660090492192097	-0.128939716472822	-0.0277047895585404	0.36946558256338	0.124096665663168	0.0300468058210285	-0.0252800967850485	0.0154387794696911	-0.00569957053905448	-0.0662020251381909	-0.119601185618023	0.0895596507220512	0.200591316560803	-0.0362255971545454	-0.0240895699157643	-0.0321193822476881	-0.0561613273682926	-0.091732357005696	-0.0946080444018031	0.103070947934656
NK.Cells	-0.044841180896405	-0.0340288200373204	0.166148199804466	-0.0086769533427607	-0.0604176252952978	-0.0141013556912324	0.060894349900285	-0.0573030909007319	0.218764637963053	-0.063107269042845	0.0507975316896747	-0.0122501629007042	-0.0232580665895563	-0.0111488515234248	0.06623046562165	0.0776617843707798	-0.0207178361782144	0.0123149309646913	0.017214195048835	0.0420697511754878	-0.0181303054570391	0.0329488525680432	-0.0254108073785898	0.0280033909672996	-0.0227533348045601	0.0103757195441372	0.000812571344959904	-0.0461593148508414	-0.0206331371845566	0.0327741000041181
PLIN2_Fibroblasts	-0.0367380852225626	-0.0474077438891001	-0.0273735286300111	0.113484920511187	-0.0904057692644551	0.114678874967518	0.181268393355899	0.00718835689625198	0.308725894195772	0.0233441341932494	-0.0101897458431444	-0.119937904082748	-0.00887712180204756	-0.025453215291154	0.0528064360905934	-0.0774489009111088	-0.0610830454791025	0.0579378690252455	-0.0535151091039754	-0.00872202871692116	-0.0196109795262821	0.0381691279889749	0.0357248316737744	-0.0146413821366551	-0.0281257219143828	0.0865336951847805	-0.0430607085866961	-0.0819492259439084	-0.0346485390511802	0.015356971911405
Plasma.Cells	-0.0687961443325771	-0.094271031756287	-0.023227160643813	0.072418824264684	-0.0921904281007167	0.634934076026517	0.0256537226180418	-0.102629282950443	0.0794872995632267	-0.037854665665607	0.0221292039636817	-0.115539848665968	-0.0496279595417461	0.01495488459154	0.0908858650069878	-0.00407926190849535	-0.0454508097550527	-0.0135723403209579	-0.00757167103526773	-0.0665531116388311	-0.0370246331629976	-0.0237696762904465	0.0135046617092714	-0.0326216817810525	-0.0527523292188402	-0.00344425525518525	-0.0422124556144402	-0.070175224480062	-0.0676069904446791	0.00302992114924952
Proliferating.Epithelial.Cells	-0.0305873165363993	0.0798282546391053	-0.0378128513368813	-0.059739860189147	-0.112793673085947	-0.0852108705526504	0.0725938268100828	-0.0421893838795094	-0.00183202078001159	-0.024726555438374	0.0109983242479834	0.0613274845151986	0.0512376911919855	-0.00359865423938634	0.029523524389599	0.0919820939276606	-0.0290734659468752	0.0533369665013689	0.108157539429496	0.0885465102175256	-0.00377309670390986	0.0451658841351033	-0.00508534547789196	0.0145215437386607	0.00112285624416366	-0.00779579368719979	0.0834917774769312	0.0320134150550972	0.00653165674598826	0.0533453088579612
Proliferating.Macrophages	-0.0520948035324044	0.00123334569826287	0.0595869929961526	-0.0824454043371982	0.383677222395982	-0.0958130616296212	-0.0244317973908758	-0.0227113890535228	-0.069114389608598	-0.0904848467357719	-0.0298792418209518	-0.0103432784606483	-0.00211323520380289	0.0561198062758518	-0.0799446932699954	0.0793507186056062	-0.0494497191411599	-0.0200989031837618	0.0365197333185096	0.0273602360723523	-0.0252490308911947	-0.0104836809438824	-0.0855315711035915	0.0278133825772756	-0.00889873518561805	-0.0321748864300971	0.00657241572215973	0.0838994869971205	0.0356259122934315	-0.0211387318424852
Proliferating.T.Cells	-0.0119658141888513	-0.0754153025425919	-0.0513046035854715	0.0115846549397606	-0.117450894361385	-0.0608044816417256	0.154167909866446	0.0214785666900177	0.183901495743916	-0.0126479706191345	-0.0238592387514159	-0.0491682876239002	-0.0301756585163269	0.113169005980847	0.0383531987856142	0.0347356137744543	0.00257093764472261	0.0388633439961324	-0.050368715086992	-0.00700034001950699	-0.00478724510576451	0.0477082236681245	-0.0284003037064459	0.0218948246934546	0.0247585693457959	0.00643964745254661	-0.0231125166986696	-0.066208287251904	-0.0271760994306859	0.0831188729017825
SCGB3A2	0.0252681663486373	0.385733045686828	-0.0395519271927978	-0.0670507179041303	-0.0240708489201194	-0.00951871287629803	-0.0380081476226305	-0.0656124845547745	-0.0798011560478143	-0.0460119373674378	-0.0116754631994922	0.0673237113603653	-0.0110779474049405	-0.0610832300309049	-0.0519737394051301	0.0151542245759841	-0.0989293704762784	-0.0170900716514877	0.0634835858110413	0.0224815310228652	0.0546109316891461	-0.0434756810172764	-0.0295449571091005	-0.0536725841987667	0.0105916979302387	-0.0145392866345412	0.0924115197429648	-0.0202273613143488	0.0410584754981562	-0.0227145378204129
SCGB3A2_SCGB1A1	0.388604393830801	0.18113923801294	-0.0157391425794329	-0.0769998441466938	-0.0474241749074156	0.0156696281509892	-0.103707944458142	0.0530837712539952	-0.0794820806453121	-0.00436603238559357	-0.0626941275433742	-0.0259268536605278	-0.0501309525559606	-0.0988071474180723	-0.0932041287121892	-0.0228895038622852	-0.106932366679278	-0.0263819427127037	-0.0551317305050485	-0.0183218238689992	0.132430413938084	-0.0621170652856197	-0.0398562962089423	-0.0584351792977796	0.115423208697656	-0.0178404696597408	0.0461612153325587	-0.0587061161043602	0.0208730430273444	-0.0358280733627659
Smooth.Muscle.Cells	-0.0745789821215235	-0.125178423534062	-0.0569637680219031	0.0973978639760709	-0.182677090506646	0.0269237738958203	0.177285731342753	-0.163713744555867	0.192048845737204	0.594253380880226	0.0373832569081351	-0.0939084495356213	-0.0534024998686006	-0.00659885661477189	0.188011138447829	0.0909729887859191	0.0263756042659293	0.0490093203717422	-0.0488314230214985	-0.0404583456796245	-0.0339796773320923	0.0338592164850092	-0.0155163246675403	-0.0103311389020038	0.00411035173171002	0.0280723590327948	-0.00586230368333478	-0.113414857438495	-0.0616315751940645	0.153867508915878
T.Cells	-0.035895044933738	-0.0733828739029949	-0.0154044089841942	0.0192409858113441	-0.0415765043555488	0.0584539638407468	0.0415157113548032	0.189311672272863	0.0176862255640556	-0.0461533462098647	-0.0148809714228919	-0.0695153274448443	-0.0107220983255651	0.0329997107067076	-0.00402184356347123	0.00138076898061255	-0.0445057649261401	0.0183211469046057	-0.0230696002843484	0.00196682386394885	-0.0311371738122254	0.00632111477191951	0.0284775965156242	-0.0230493265430143	-0.0242740994294203	0.00391072754799577	-0.0427423658170323	-0.0337483470824713	-0.0381400385423893	-0.00038480947126974
Transitional.AT2	-0.0795267127000075	0.273974748497882	-0.0453954320289468	-0.00382377843713809	-0.0672616450174046	-0.0703469118859277	0.0164358268194721	-0.114979594461788	-0.0587168624409511	-0.0650929457894204	0.0676491312359424	0.161541858082462	0.0243305023332073	-0.00689751597043031	0.0243035256152083	0.175499797419173	-0.115180544201636	-0.0287448735274389	0.204006374973971	0.0882240373889943	-0.0580684001386089	-0.0714483842370579	-0.05166181189764	0.039953817855772	-0.0565858815616751	-0.0266229430900923	0.105518327484534	0.0302814673003896	-0.00521278106936885	-0.0241025409780017
cDCs	-0.0492237312107336	-0.0145903774907825	-0.0482345829362304	0.0741919982416207	-0.0523128333425769	0.00446518905571561	0.106861370999158	-0.0953154235828639	0.17580626367031	-0.0693105359429388	0.0333061006852302	-0.0702081480409081	-0.00634069437466113	0.0886679516068275	0.0473109619550805	0.0981623794470372	-0.0431329974117181	0.00490524667470388	0.033587270351646	-0.017799712295513	-0.0484221313028437	0.00662975332067581	-0.0238534071887543	0.0384076374892381	-0.00394140950383481	0.000691871322445476	-0.0114165110871134	-0.0474564985079692	-0.0229806725253256	0.0532524415548493
pDCs	-0.0358586858467774	-0.0523134891158842	0.00584217261104847	0.0438056677234631	-0.0680054733430086	0.00648134785413697	0.116230086287687	0.0156892371080758	0.119670252492127	-0.0371806438240393	0.0157131494807963	-0.0489928383786274	-0.00950892015880027	0.0537684536511098	0.0484988551753261	0.00668799494216161	-0.0269181270553719	0.0324176470220742	-0.00591871899870157	0.0217693510860673	-0.018563007746551	0.0395518740462529	0.0117809862124699	0.00324935944236126	-0.015736186581381	-0.0130275905062499	-0.0128072130255052	-0.0363155137584879	-0.00786390824939224	0.0465293377443543
