# Supplementary material for: Mapping spatially resolved transcriptomes in human and mouse pulmonary fibrosis
Source: Nat Genet. 2024 Jul 1;56(8):1725–36. doi: 10.1038/s41588-024-01819-2 (PMC11319205; doi:10.1038/s41588-024-01819-2)
Supplement: Supplementary file 6 — Statistical source data for Fig. 2. [file 41588_2024_1819_MOESM6_ESM.xlsx]

## Sheet: Fig_2_c
grade_tissue_selection	sample_name	condition	factor_sum	factor_avg
0	HC_1.TH010.G0.1	control	103.824032374369	1.03824032374369
0	HC_1.TH010.G0.2	control	110.456906886138	1.10456906886138
0	HC_2.TH020.G0.1	control	101.30303984187	1.0130303984187
0	HC_3.TH030.G0.1	control	111.331289983216	1.11331289983216
0	HC_3.TH030.G0.2	control	108.07524663984	1.0807524663984
0	HC_4.TH040.G0.2	control	94.6110945541054	0.946110945541054
1	IPF_1.TD011.G1.1	IPF	97.8969970779167	0.978969970779167
1	IPF_1.TD011.G1.2	IPF	95.6490522319356	0.956490522319356
1	IPF_2.TD021A.G1.1	IPF	142.049013864323	1.42049013864323
1	IPF_2.TD021A.G1.2	IPF	121.827905019572	1.21827905019572
1	IPF_3.TD031.G1.2	IPF	232.657891782105	2.32657891782105
1	IPF_4.TD041A.G1.1	IPF	155.680984608685	1.55680984608685
1	IPF_4.TD041A.G1.2	IPF	165.595963772835	1.65595963772835
2	IPF_1.TD012.G2.1	IPF	160.858382819572	1.60858382819572
2	IPF_1.TD012.G2.2	IPF	195.236796217322	1.95236796217322
2	IPF_2.TD021B.G2.1	IPF	124.704726603468	1.24704726603468
2	IPF_2.TD021B.G2.2	IPF	104.912181853505	1.04912181853505
2	IPF_3.TD032A.G2.2	IPF	165.639114117825	1.65639114117826
2	IPF_4.TD041B.G2.1	IPF	232.135321330343	2.32135321330343
3	IPF_1.TD013.G3.1	IPF	228.212400950402	2.28212400950402
3	IPF_1.TD013.G3.2	IPF	184.257771724567	1.84257771724567
3	IPF_2.TD022.G3.1	IPF	95.5408307252611	0.955408307252611
3	IPF_2.TD022.G3.2	IPF	104.005082744943	1.04005082744943
3	IPF_3.TD032B.G3.2	IPF	217.841646684146	2.17841646684146
3	IPF_4.TD042.G3.1	IPF	245.610018339181	2.45610018339181

## Sheet: Fig_2_d
gene_loading	gene	factor	rank
0.106422373665742	COL5A1	14	1
0.105817814910452	COL3A1	14	2
0.103548021791946	SPARC	14	3
0.100554234328434	COL1A2	14	4
0.0996084005844703	SERPINH1	14	5
0.097105307752909	COL1A1	14	6
0.0962783526410187	COL6A3	14	7
0.084209076561747	COL4A2	14	8
0.0822619403542623	FN1	14	9
0.0807836225816771	LUM	14	10
0.075647132337453	THBS2	14	11
0.0683537431290248	FSTL1	14	12
0.0680042785944921	MMP2	14	13
0.0671356684316435	COL5A2	14	14
0.0657953554559894	THY1	14	15
0.0615800433621882	CDH11	14	16
0.0605056316422524	COL4A1	14	17
0.0531746793128333	PRELP	14	18
0.0516442388514651	COL8A1	14	19
0.050257391029096	GPX3	14	20
0.0497900443538979	AEBP1	14	21
0.0479010762251941	COL6A1	14	22
0.0466584180451184	ELN	14	23
0.0464199929146024	NBL1	14	24
0.0458819999055529	MT2A	14	25
0.0438084704555773	TXNDC5	14	26
0.0423034983544897	CTHRC1	14	27
0.0418309777244744	TPM1	14	28
0.0402180221589439	KRT7	14	29
0.0401167412132377	SPON1	14	30
0.0396219842234261	POSTN	14	31
0.0385854019107295	COL6A2	14	32
0.0373120660826718	VCAN	14	33
0.0370958686556103	ASPN	14	34
0.0370807433275549	MT1E	14	35
0.0353221427374636	IGFBP5	14	36
0.0348126805009203	IGKC	14	37
0.0338778294139996	THBS1	14	38
0.0309650966356267	IGHA1	14	39
0.0300240834626397	MMP11	14	40
0.0299441643668617	COL14A1	14	41
0.0291094257122157	COMP	14	42
0.0286392287028693	TNC	14	43
0.0284066779014878	CRIP1	14	44
0.0276542934615304	COL18A1	14	45
0.0275907942292079	KRT8	14	46
0.0275788393621181	SPOCK2	14	47
0.0275230059917369	IGHG1	14	48
0.0274001142349719	CCND1	14	49
0.0265833591139214	DCN	14	50
0.0259512790168661	IGFBP7	14	51
0.0246442444804158	COL12A1	14	52
0.0246273539322188	SULF1	14	53
0.024177006266554	SERPINE1	14	54
0.0241678188679012	ICAM1	14	55
0.0237858556174545	HOPX	14	56
0.0234779564244296	HLA-DRB5	14	57
0.023431309224903	PALLD	14	58
0.0229175488325335	MICAL2	14	59
0.0222837010926533	FBLN1	14	60
0.0221975092131498	CALD1	14	61
0.0221457327059969	GJA1	14	62
0.0220738235600753	ANP32B	14	63
0.0220462119805409	SFRP4	14	64
0.0219771632128761	IGLC3	14	65
0.0215881116065959	CTSE	14	66
0.021114201825425	IGHG3	14	67
0.020909298369285	PTGIS	14	68
0.0206066880493593	THBD	14	69
0.0197191186997858	CXCL8	14	70
0.0193910623427616	KRT19	14	71
0.019098622334963	CCDC80	14	72
0.0189736852982227	NID1	14	73
0.0187799921261197	IGLC1	14	74
0.0186923766489565	PODN	14	75
0.0186613515722588	NAMPT	14	76
0.0184013968253703	MGP	14	77
0.0181454160354007	DERL3	14	78
0.0180512659868605	IGLC2	14	79
0.018002571820564	SOD2	14	80
0.0178314395842018	SERPINA1	14	81
0.0171799616236933	SFRP2	14	82
0.0171315216951824	CD24	14	83
0.0170313919153281	CTSB	14	84
0.0169580986128182	OGN	14	85
0.0168635650064759	DHCR24	14	86
0.0167025960580227	FSTL3	14	87
0.0166721095834006	LYZ	14	88
0.0165472102375948	MFAP4	14	89
0.0164876676569931	C1QA	14	90
0.0164225805960942	HIF1A	14	91
0.016276964512678	MT1X	14	92
0.0159549599738499	SFN	14	93
0.0159044489895929	CCL2	14	94
0.0158718347793409	JCHAIN	14	95
0.0156600685233004	KRT17	14	96
0.0153832026953314	MYADM	14	97
0.0153666793377503	MYLK	14	98
0.015358422509206	IGFBP3	14	99
0.0153448942053191	TACSTD2	14	100

## Sheet: Fig_2_e
	Healthy.factor_14	IPF_1.factor_14	IPF_2.factor_14	IPF_3.factor_14	IPF_4.factor_14
AT1	-0.209034644260392	-0.0213335802736882	-0.0552566419645782	-0.0300180270161973	-0.00594143487300987
AT2	-0.295468133077317	-0.175526375919255	-0.0291247437408413	-0.0662822894909443	-0.0747787127257046
B.Cells	-0.0573662777793405	-0.0142995594609534	0.101365121746621	0.0521450563527957	0.167485981201694
Basal	-0.195434292887062	0.0723734800617866	-0.161463130954994	0.21231743312648	0.256584402016145
Ciliated	-0.115581238836039	-0.0999150864970704	-0.302661609889483	-0.0243964537210218	-0.0388964771149652
Differentiating.Ciliated	-0.117779871566899	-0.118071598447095	-0.187215910982706	-0.0114363739272398	0.0366328605373006
Endothelial.Cells	-0.271546928338468	-0.0683696024387302	0.0315166204400654	-0.125424814388384	0.306788674607183
Fibroblasts	-0.280894279068828	-0.0736257080062176	0.00299827339866014	-0.011719115002259	0.228288925750878
HAS1.High.Fibroblasts	-0.040602574017944	0.542997023852265	0.418718241357282	0.769489642150312	0.695662948085857
KRT5_KRT17	-0.0953916050069315	0.381975693372801	0.144062144143254	0.469030911795163	0.357447343642744
Lymphatic.Endothelial.Cells	-0.20460577638931	-0.0485063012309209	0.0252904559667871	-0.00178329237268602	0.249780705088244
MUC5AC_High	-0.164744499574598	-0.00876153996800784	-0.2092370041168	0.133444082642908	0.159355694031062
MUC5B	-0.138847199892654	-0.0269482838941815	-0.233641420768263	0.0020705272547826	-0.0375431129657662
Macrophages	-0.0510182752598333	0.0626053375660602	-0.106196872543635	0.0753270535002284	0.166328400703574
Mast.Cells	-0.196423498324441	-0.0679532197169957	-0.0466029559661522	-0.00842856334708435	0.157173305483184
Mesothelial.Cells	-0.154819997149038	-0.115313067835218	-0.0369744627652855	-0.0119477155782057	0.239567180365421
Monocytes	-0.115500737612487	-0.00353490388817045	0.000971971030231127	0.0698034747041846	0.200745877287891
Myofibroblasts	-0.25670948628095	0.335374623407846	0.32383717579368	0.677020543373557	0.650817228371355
NK.Cells	-0.165046166995506	-0.0434979830690785	0.0242547980838947	0.0893019176461136	0.17455035590586
PLIN2_Fibroblasts	-0.17527576436407	-0.136020648962431	-0.0796827309227976	-0.147967781099935	0.173798463410556
Plasma.Cells	-0.106775369624323	-0.070269264659805	0.124010201643694	-0.030858176807318	0.0742755679056806
Proliferating.Epithelial.Cells	-0.254034260719281	0.0240731845520112	0.0234438013692102	0.215219656072824	0.259440456584036
Proliferating.Macrophages	-0.0877132570546184	0.077353356600018	-0.054374190338164	0.171530741734626	0.306751236398806
Proliferating.T.Cells	-0.132353448734082	0.0661279064925312	0.0271839035337312	0.224421204658185	0.332553100019185
SCGB3A2	-0.236978740443595	-0.0656170788930487	-0.0823019511672851	0.0663516752819986	0.115254968961179
SCGB3A2_SCGB1A1	-0.123631888193703	-0.138130578894308	-0.196996468265829	-0.0323261407542343	-0.020563223942896
Smooth.Muscle.Cells	-0.190424033404888	-0.109202403368153	-0.061461438410156	-0.00886196370576446	0.250106524120966
T.Cells	-0.160001369489334	-0.00534727829423484	0.0801880881149329	0.111645873969853	0.181275673939445
Transitional.AT2	-0.263701832216684	0.011261125173709	0.0209633195330453	0.192480157373525	0.160278857247298
cDCs	-0.182819547088369	0.0400054591009134	0.0632271631836631	0.191825348833164	0.330797799799451
pDCs	-0.151860342817045	-0.00558168073522336	0.0351934942690463	0.137377368221362	0.32194096087352
