# Supplementary material for: Mapping spatially resolved transcriptomes in human and mouse pulmonary fibrosis
Source: Nat Genet. 2024 Jul 1;56(8):1725–36. doi: 10.1038/s41588-024-01819-2 (PMC11319205; doi:10.1038/s41588-024-01819-2)
Supplement: Supplementary file 7 — Statistical source data for Fig. 3. [file 41588_2024_1819_MOESM7_ESM.xlsx]

## Sheet: Fig_3_f_upstream
Upstream Regulators	F14hiC0	Nb_cluster_0	Nb_cluster_1	Nb_cluster_2
TGFB1	4697	-2727	4116	-2102
SORL1	4919	-2714	3.3	-1807
ISG15	3561	-2415	3561	-3124
SPDEF	-3873	2646	-2828	1929
IFNG	-2768	-1526	-2747	3734
MRTFB	3742	-2	3162	-1677
EWSR1-FLI1	-3297	2	-3145	1916
STX18	4123	-2236	2828	-0.816
TEAD3	3162	-2	2828	-1897
TEAD2	3162	-2	2828	-1897
BRD4	3499	-2	2714	-1387
TEAD1	3302	-2	2828	-1.36
NPM1	4379	-2449	1941	0.577
TGFB2	2946	-1067	2771	-2186
TEAD4	2757	-2219	2985	-0.81
GLIS1	2333	-2236	2333	-1342
SAFB	2236	N/A	2449	-3317
NORAD	2.72	-2236	2236	0.577
STAT1	-1706	N/A	-1941	3696
TP73	2716	-1	1.89	-1406

## Sheet: Fig_3_f_pathways
Canonical Pathways	F14hiC0	Nb_cluster_0	Nb_cluster_1	Nb_cluster_2
Pulmonary Fibrosis Idiopathic Signaling Pathway	5145	-3606	4796	-2.5
GP6 Signaling Pathway	4359	-3	3742	-2714
Wound Healing Signaling Pathway	3.4	-3	4	-1606
Neutrophil Extracellular Trap Signaling Pathway	-4131	1069	-3528	3.13
Macrophage Alternative Activation Signaling Pathway	-2673	-2	-3873	3273
IL-4 Signaling	3.9	-3162	3	-1414
S100 Family Signaling Pathway	-2117	-1667	-2.4	4359
Role Of Osteoclasts In Rheumatoid Arthritis Signaling Pathway	3182	-2.84	3578	-0.229
IL-12 Signaling and Production in Macrophages	2324	-0.378	3742	-2324
Tumor Microenvironment Pathway	3051	-2449	2.53	-0.302

## Sheet: Fig_3_f_functions
Diseases and Bio Functions	F14hiC0	Nb_cluster_0	Nb_cluster_1	Nb_cluster_2
Binding of breast cancer cell lines	3432	-2236	2991	N/A
Cell movement	5096	N/A	2589	0.717
Migration of cells	4837	-0.656	2213	0.539
Cell spreading	3543	N/A	3061	-1475
Invasion of tumor cell lines	3494	-1559	1038	1624
Migration of carcinoma cell lines	4642	-0.336	2251	-0.2
Migration of connective tissue cells	2918	N/A	2926	-1.2
Migration of tumor cell lines	4085	-0.376	2.01	-0.543
Cell movement of tumor cell lines	4084	-0.584	2161	0.178
Invasion of cells	3096	-1218	0.782	1797

## Sheet: Fig_3_g_NicheNet
test_ligand	auroc	aupr	aupr_corrected	pearson	rank	nn_comp	receiver	sender
TGFB1	0.608306	0.172242	0.0934891	0.190276	1	recF14C0_sendF14C0nbs	F14C0	F14C0nbs
IL1B	0.582741	0.144443	0.0656903	0.151349	2	recF14C0_sendF14C0nbs	F14C0	F14C0nbs
SPP1	0.570249	0.129114	0.0503607	0.118861	3	recF14C0_sendF14C0nbs	F14C0	F14C0nbs
DSC3	0.606873	0.133512	0.0547587	0.111433	4	recF14C0_sendF14C0nbs	F14C0	F14C0nbs
TGFB3	0.573566	0.128286	0.0495332	0.107368	5	recF14C0_sendF14C0nbs	F14C0	F14C0nbs
APOE	0.583316	0.128299	0.0495461	0.106658	6	recF14C0_sendF14C0nbs	F14C0	F14C0nbs
CELSR1	0.593434	0.122317	0.0435634	0.0969165	7	recF14C0_sendF14C0nbs	F14C0	F14C0nbs
PTGS2	0.5784	0.121553	0.0428002	0.0962123	8	recF14C0_sendF14C0nbs	F14C0	F14C0nbs
SEMA5A	0.595112	0.123731	0.0449778	0.092907	9	recF14C0_sendF14C0nbs	F14C0	F14C0nbs
PIK3CB	0.585289	0.120335	0.0415814	0.0925106	10	recF14C0_sendF14C0nbs	F14C0	F14C0nbs
BMP5	0.606845	0.11625	0.0374966	0.0924207	11	recF14C0_sendF14C0nbs	F14C0	F14C0nbs
VWF	0.573592	0.119069	0.0403157	0.0896727	12	recF14C0_sendF14C0nbs	F14C0	F14C0nbs
NAMPT	0.557309	0.117891	0.039138	0.0876451	13	recF14C0_sendF14C0nbs	F14C0	F14C0nbs
MMP9	0.580991	0.116305	0.0375522	0.0872853	14	recF14C0_sendF14C0nbs	F14C0	F14C0nbs
CXCL12	0.572867	0.117924	0.039171	0.0869898	15	recF14C0_sendF14C0nbs	F14C0	F14C0nbs
SELPLG	0.580001	0.119869	0.0411154	0.0864317	16	recF14C0_sendF14C0nbs	F14C0	F14C0nbs
COL5A3	0.58122	0.114549	0.0357961	0.0846923	17	recF14C0_sendF14C0nbs	F14C0	F14C0nbs
VEGFA	0.564745	0.11542	0.0366663	0.0840845	18	recF14C0_sendF14C0nbs	F14C0	F14C0nbs
SFRP2	0.581717	0.114595	0.0358413	0.083828	19	recF14C0_sendF14C0nbs	F14C0	F14C0nbs
CXCL11	0.577409	0.121654	0.0429009	0.083586	20	recF14C0_sendF14C0nbs	F14C0	F14C0nbs
MMP13	0.586529	0.114844	0.0360909	0.0831509	21	recF14C0_sendF14C0nbs	F14C0	F14C0nbs
NECTIN1	0.582769	0.118084	0.0393305	0.083048	22	recF14C0_sendF14C0nbs	F14C0	F14C0nbs
ITGAM	0.586984	0.115206	0.0364526	0.0827023	23	recF14C0_sendF14C0nbs	F14C0	F14C0nbs
PKD1	0.571242	0.116373	0.0376197	0.0824065	24	recF14C0_sendF14C0nbs	F14C0	F14C0nbs
COL4A1	0.582182	0.114185	0.0354313	0.0804726	25	recF14C0_sendF14C0nbs	F14C0	F14C0nbs
PDGFB	0.557817	0.109733	0.0309799	0.0799635	26	recF14C0_sendF14C0nbs	F14C0	F14C0nbs
PLXNB2	0.578805	0.117667	0.0389135	0.0779225	27	recF14C0_sendF14C0nbs	F14C0	F14C0nbs
FAM3D	0.585457	0.11312	0.0343664	0.0775624	28	recF14C0_sendF14C0nbs	F14C0	F14C0nbs
LAMB2	0.575819	0.115927	0.0371737	0.0770934	29	recF14C0_sendF14C0nbs	F14C0	F14C0nbs
TNC	0.57592	0.111143	0.0323896	0.0767958	30	recF14C0_sendF14C0nbs	F14C0	F14C0nbs
CCL21	0.579077	0.113548	0.0347946	0.076491	31	recF14C0_sendF14C0nbs	F14C0	F14C0nbs
INHBA	0.564345	0.110561	0.0318078	0.0757649	32	recF14C0_sendF14C0nbs	F14C0	F14C0nbs
YARS	0.579867	0.11406	0.0353072	0.0752634	33	recF14C0_sendF14C0nbs	F14C0	F14C0nbs
CD274	0.578018	0.117717	0.0389643	0.0750708	34	recF14C0_sendF14C0nbs	F14C0	F14C0nbs
