# Supplementary material for: Mapping spatially resolved transcriptomes in human and mouse pulmonary fibrosis
Source: Nat Genet. 2024 Jul 1;56(8):1725–36. doi: 10.1038/s41588-024-01819-2 (PMC11319205; doi:10.1038/s41588-024-01819-2)
Supplement: Supplementary file 8 — Statistical source data for Fig. 4. [file 41588_2024_1819_MOESM8_ESM.xlsx]

## Sheet: Fig_4_b
baseMean	log2FoldChange	lfcSE	stat	pvalue	padj	design	species	gene_mm	gene_hs	gene
9.76366	0.714574	0.582037	1.22771	0.219555	0.342998	condition_bleomycin_vs_control.fib.d21	mouse	A2m	A2M	A2M:A2m
167.001	0.425479	0.183874	2.31398	0.0206691	0.0526833	condition_bleomycin_vs_control.fib.d21	mouse	A4galt	A4GALT	A4GALT:A4galt
200.311	0.42124	0.14165	2.9738	0.00294137	0.0105381	condition_bleomycin_vs_control.fib.d21	mouse	Aaas	AAAS	AAAS:Aaas
256.749	-0.449134	0.11705	-3.8371	0.000124494	0.000707079	condition_bleomycin_vs_control.fib.d21	mouse	Aacs	AACS	AACS:Aacs
5.60812	1.38087	0.790244	1.74739	0.0805692	0.157844	condition_bleomycin_vs_control.fib.d21	mouse	Aadac	AADAC	AADAC:Aadac
303.837	0.269517	0.106521	2.53017	0.0114008	0.032364	condition_bleomycin_vs_control.fib.d21	mouse	Aagab	AAGAB	AAGAB:Aagab
573.402	-0.259662	0.111033	-2.33861	0.0193559	0.0500171	condition_bleomycin_vs_control.fib.d21	mouse	Aak1	AAK1	AAK1:Aak1
390.753	0.0450421	0.117311	0.383955	0.701012	0.792601	condition_bleomycin_vs_control.fib.d21	mouse	Aamdc	AAMDC	AAMDC:Aamdc
1421.68	0.21828	0.082849	2.63468	0.00842176	0.0251329	condition_bleomycin_vs_control.fib.d21	mouse	Aamp	AAMP	AAMP:Aamp
427.774	-0.0346205	0.101031	-0.342673	0.731845	0.816339	condition_bleomycin_vs_control.fib.d21	mouse	Aar2	AAR2	AAR2:Aar2
202.152	-1.60349	0.172598	-9.29035	1.53779e-20	1.31157e-18	condition_bleomycin_vs_control.fib.d21	mouse	Aard	AARD	AARD:Aard
105.682	0.619804	0.188408	3.2897	0.00100296	0.00425696	condition_bleomycin_vs_control.fib.d21	mouse	Aars2	AARS2	AARS2:Aars2
322.069	-0.0389614	0.12249	-0.318079	0.750425	0.830488	condition_bleomycin_vs_control.fib.d21	mouse	Aarsd1	AARSD1	AARSD1:Aarsd1
136.898	-0.14842	0.148146	-1.00185	0.316418	0.449004	condition_bleomycin_vs_control.fib.d21	mouse	Aasdh	AASDH	AASDH:Aasdh
355.449	-0.114714	0.108578	-1.05651	0.290734	0.422206	condition_bleomycin_vs_control.fib.d21	mouse	Aasdhppt	AASDHPPT	AASDHPPT:Aasdhppt
77.105	-1.3543	0.310428	-4.36269	1.28471e-05	9.61621e-05	condition_bleomycin_vs_control.fib.d21	mouse	Aass	AASS	AASS:Aass
115.025	0.187582	0.14731	1.27338	0.202883	0.32283	condition_bleomycin_vs_control.fib.d21	mouse	Aatf	AATF	AATF:Aatf
178.639	-0.412701	0.194174	-2.12542	0.0335516	0.078543	condition_bleomycin_vs_control.fib.d21	mouse	Aatk	AATK	AATK:Aatk
65.9922	-0.521127	0.300644	-1.73337	0.0830299	0.161556	condition_bleomycin_vs_control.fib.d21	mouse	Abat	ABAT	ABAT:Abat
848.153	0.727626	0.129917	5.60069	2.13504e-08	2.97973e-07	condition_bleomycin_vs_control.fib.d21	mouse	Abca1	ABCA1	ABCA1:Abca1
380.537	0.430218	0.18738	2.29596	0.0216781	0.0548184	condition_bleomycin_vs_control.fib.d21	mouse	Abca2	ABCA2	ABCA2:Abca2
5673	-0.0556751	0.094604	-0.588507	0.556192	0.675712	condition_bleomycin_vs_control.fib.d21	mouse	Abca3	ABCA3	ABCA3:Abca3
32.6688	-0.788322	0.274068	-2.87637	0.00402278	0.01363	condition_bleomycin_vs_control.fib.d21	mouse	Abca4	ABCA4	ABCA4:Abca4
321.08	-1.24764	0.13365	-9.33517	1.00833e-20	8.84567e-19	condition_bleomycin_vs_control.fib.d21	mouse	Abca5	ABCA5	ABCA5:Abca5
6.67729	-0.331501	0.587514	-0.564244	0.572588	0.689549	condition_bleomycin_vs_control.fib.d21	mouse	Abca6	ABCA6	ABCA6:Abca6
666.155	-0.312683	0.132448	-2.3608	0.0182358	0.0476035	condition_bleomycin_vs_control.fib.d21	mouse	Abca7	ABCA7	ABCA7:Abca7
168.811	-0.384875	0.174091	-2.21077	0.0270521	0.0657751	condition_bleomycin_vs_control.fib.d21	mouse	Abca8b	ABCA8	ABCA8:Abca8b
29.7898	0.894235	0.344235	2.59775	0.00938378	0.0275173	condition_bleomycin_vs_control.fib.d21	mouse	Abca9	ABCA9	ABCA9:Abca9
179.48	0.381173	0.158071	2.41141	0.015891	0.0425906	condition_bleomycin_vs_control.fib.d21	mouse	Abcb10	ABCB10	ABCB10:Abcb10
6.31823	-0.473805	0.754652	-0.627845	0.530105	0.652882	condition_bleomycin_vs_control.fib.d21	mouse	Abcb4	ABCB4	ABCB4:Abcb4
140.571	-0.533707	0.147757	-3.61205	0.000303783	0.00153917	condition_bleomycin_vs_control.fib.d21	mouse	Abcb6	ABCB6	ABCB6:Abcb6
182.876	0.346452	0.215154	1.61026	0.107342	0.196813	condition_bleomycin_vs_control.fib.d21	mouse	Abcb8	ABCB8	ABCB8:Abcb8
88.0061	-0.163372	0.166677	-0.980174	0.327	0.460751	condition_bleomycin_vs_control.fib.d21	mouse	Abcb9	ABCB9	ABCB9:Abcb9
270.663	-0.216702	0.11221	-1.93122	0.0534554	0.113601	condition_bleomycin_vs_control.fib.d21	mouse	Abcc1	ABCC1	ABCC1:Abcc1
112.052	0.2922	0.217281	1.3448	0.178689	0.293657	condition_bleomycin_vs_control.fib.d21	mouse	Abcc10	ABCC10	ABCC10:Abcc10
340.488	-0.599462	0.141442	-4.2382	2.25314e-05	0.000157014	condition_bleomycin_vs_control.fib.d21	mouse	Abcc3	ABCC3	ABCC3:Abcc3
131.665	0.353906	0.160251	2.20845	0.0272128	0.0660925	condition_bleomycin_vs_control.fib.d21	mouse	Abcc4	ABCC4	ABCC4:Abcc4
1269.5	0.220742	0.0974347	2.26554	0.0234799	0.0585832	condition_bleomycin_vs_control.fib.d21	mouse	Abcc5	ABCC5	ABCC5:Abcc5
2.91775	-0.223638	0.848392	-0.263602	0.792087	0.858548	condition_bleomycin_vs_control.fib.d21	mouse	Abcc6	ABCC6	ABCC6:Abcc6
6.11746	0.118927	0.608168	0.195549	0.844963	0.897025	condition_bleomycin_vs_control.fib.d21	mouse	Abcc8	ABCC8	ABCC8:Abcc8
206.314	-0.431005	0.182179	-2.36583	0.0179895	0.0470488	condition_bleomycin_vs_control.fib.d21	mouse	Abcc9	ABCC9	ABCC9:Abcc9
244.337	-0.0669519	0.120777	-0.554346	0.579342	0.695066	condition_bleomycin_vs_control.fib.d21	mouse	Abcd2	ABCD2	ABCD2:Abcd2
1623.31	-0.222536	0.100026	-2.22478	0.026096	0.0638753	condition_bleomycin_vs_control.fib.d21	mouse	Abcd3	ABCD3	ABCD3:Abcd3
246.4	0.0733665	0.138675	0.529056	0.596767	0.710639	condition_bleomycin_vs_control.fib.d21	mouse	Abcd4	ABCD4	ABCD4:Abcd4
845.837	-0.130057	0.0705815	-1.84265	0.0653796	0.133391	condition_bleomycin_vs_control.fib.d21	mouse	Abce1	ABCE1	ABCE1:Abce1
967.956	0.0749299	0.097395	0.769341	0.441691	0.574113	condition_bleomycin_vs_control.fib.d21	mouse	Abcf1	ABCF1	ABCF1:Abcf1
426.739	0.402499	0.109794	3.66593	0.000246437	0.00128031	condition_bleomycin_vs_control.fib.d21	mouse	Abcf2	ABCF2	ABCF2:Abcf2
549.736	-0.296783	0.0979297	-3.03057	0.0024409	0.00905136	condition_bleomycin_vs_control.fib.d21	mouse	Abcf3	ABCF3	ABCF3:Abcf3
736.059	0.272617	0.124996	2.18101	0.0291824	0.0699124	condition_bleomycin_vs_control.fib.d21	mouse	Abcg1	ABCG1	ABCG1:Abcg1
66.4481	0.0513183	0.220057	0.233205	0.815602	0.875522	condition_bleomycin_vs_control.fib.d21	mouse	Abcg3	ABCG2	ABCG2:Abcg3
7.00855	0.0762233	0.53997	0.141162	0.887742	0.925883	condition_bleomycin_vs_control.fib.d21	mouse	Abcg4	ABCG4	ABCG4:Abcg4
179.316	-0.0447478	0.15001	-0.298298	0.765476	0.840961	condition_bleomycin_vs_control.fib.d21	mouse	Abhd10	ABHD10	ABHD10:Abhd10
421.306	-0.00134003	0.142685	-0.00939149	0.992507	0.995339	condition_bleomycin_vs_control.fib.d21	mouse	Abhd11	ABHD11	ABHD11:Abhd11
1032.72	0.386504	0.122572	3.15327	0.00161451	0.00635719	condition_bleomycin_vs_control.fib.d21	mouse	Abhd12	ABHD12	ABHD12:Abhd12
13.8917	-0.545592	0.402763	-1.35462	0.175537	0.289644	condition_bleomycin_vs_control.fib.d21	mouse	Abhd12b	ABHD12B	ABHD12B:Abhd12b
385.346	0.0457638	0.104336	0.438618	0.660939	0.760738	condition_bleomycin_vs_control.fib.d21	mouse	Abhd13	ABHD13	ABHD13:Abhd13
384.652	-1.01575	0.186051	-5.45953	4.77386e-08	6.22141e-07	condition_bleomycin_vs_control.fib.d21	mouse	Abhd14a	ABHD14A	ABHD14A:Abhd14a
629.243	-0.29545	0.0979052	-3.01771	0.00254689	0.00938321	condition_bleomycin_vs_control.fib.d21	mouse	Abhd14b	ABHD14B	ABHD14B:Abhd14b
10.276	0.398685	0.49453	0.806189	0.420134	0.553734	condition_bleomycin_vs_control.fib.d21	mouse	Abhd15	ABHD15	ABHD15:Abhd15
999.995	0.00317971	0.069904	0.0454868	0.963719	0.976698	condition_bleomycin_vs_control.fib.d21	mouse	Abhd16a	ABHD16A	ABHD16A:Abhd16a
1154.27	0.0265127	0.0934826	0.283611	0.776708	0.849048	condition_bleomycin_vs_control.fib.d21	mouse	Abhd17a	ABHD17A	ABHD17A:Abhd17a
634.805	0.146803	0.0958162	1.53213	0.125489	0.222976	condition_bleomycin_vs_control.fib.d21	mouse	Abhd17b	ABHD17B	ABHD17B:Abhd17b
1117	-0.123506	0.0976945	-1.26421	0.206155	0.326783	condition_bleomycin_vs_control.fib.d21	mouse	Abhd17c	ABHD17C	ABHD17C:Abhd17c
87.012	0.0722409	0.219788	0.328685	0.742394	0.824572	condition_bleomycin_vs_control.fib.d21	mouse	Abhd18	ABHD18	ABHD18:Abhd18
1895.67	-0.170795	0.120229	-1.42058	0.155438	0.263084	condition_bleomycin_vs_control.fib.d21	mouse	Abhd2	ABHD2	ABHD2:Abhd2
58.5839	-0.571833	0.242884	-2.35434	0.0185554	0.0483227	condition_bleomycin_vs_control.fib.d21	mouse	Abhd3	ABHD3	ABHD3:Abhd3
586.975	0.375454	0.0981586	3.82497	0.000130786	0.000738714	condition_bleomycin_vs_control.fib.d21	mouse	Abhd4	ABHD4	ABHD4:Abhd4
749.972	0.117025	0.0775164	1.50968	0.131125	0.231038	condition_bleomycin_vs_control.fib.d21	mouse	Abhd5	ABHD5	ABHD5:Abhd5
95.3371	0.175541	0.160945	1.09069	0.27541	0.405534	condition_bleomycin_vs_control.fib.d21	mouse	Abhd6	ABHD6	ABHD6:Abhd6
236.412	0.573449	0.166351	3.44722	0.000566381	0.00263168	condition_bleomycin_vs_control.fib.d21	mouse	Abhd8	ABHD8	ABHD8:Abhd8
1289.19	0.0617357	0.0919993	0.671046	0.502191	0.629307	condition_bleomycin_vs_control.fib.d21	mouse	Abi1	ABI1	ABI1:Abi1
242.958	0.153388	0.12449	1.23213	0.217901	0.341069	condition_bleomycin_vs_control.fib.d21	mouse	Abi2	ABI2	ABI2:Abi2
614.652	-0.393189	0.0917081	-4.28739	1.80783e-05	0.000129388	condition_bleomycin_vs_control.fib.d21	mouse	Abi3	ABI3	ABI3:Abi3
845.417	-0.900391	0.164381	-5.47747	4.31454e-08	5.69535e-07	condition_bleomycin_vs_control.fib.d21	mouse	Abi3bp	ABI3BP	ABI3BP:Abi3bp
136.462	0.0967783	0.141431	0.68428	0.493798	0.621886	condition_bleomycin_vs_control.fib.d21	mouse	Abitram	ABITRAM	ABITRAM:Abitram
962.232	-0.360773	0.0972369	-3.71025	0.000207057	0.00110106	condition_bleomycin_vs_control.fib.d21	mouse	Abl1	ABL1	ABL1:Abl1
300.91	-0.0622449	0.114638	-0.542972	0.587149	0.702056	condition_bleomycin_vs_control.fib.d21	mouse	Abl2	ABL2	ABL2:Abl2
1472.15	0.10169	0.0884946	1.14911	0.250511	0.378305	condition_bleomycin_vs_control.fib.d21	mouse	Ablim1	ABLIM1	ABLIM1:Ablim1
63.0332	-0.102778	0.225481	-0.455819	0.64852	0.750681	condition_bleomycin_vs_control.fib.d21	mouse	Ablim2	ABLIM2	ABLIM2:Ablim2
458.973	-0.137253	0.123687	-1.10968	0.267138	0.396548	condition_bleomycin_vs_control.fib.d21	mouse	Ablim3	ABLIM3	ABLIM3:Ablim3
641.336	0.521846	0.100989	5.16737	2.37408e-07	2.71988e-06	condition_bleomycin_vs_control.fib.d21	mouse	Abr	ABR	ABR:Abr
1326.17	0.0394685	0.084767	0.465611	0.641494	0.745298	condition_bleomycin_vs_control.fib.d21	mouse	Abracl	ABRACL	ABRACL:Abracl
81.9802	0.128644	0.193192	0.665888	0.505482	0.63245	condition_bleomycin_vs_control.fib.d21	mouse	Abraxas1	ABRAXAS1	ABRAXAS1:Abraxas1
336.137	-0.0181638	0.116386	-0.156065	0.875982	0.917707	condition_bleomycin_vs_control.fib.d21	mouse	Abraxas2	ABRAXAS2	ABRAXAS2:Abraxas2
183.181	-0.119833	0.144413	-0.829795	0.406655	0.540797	condition_bleomycin_vs_control.fib.d21	mouse	Abt1	ABT1	ABT1:Abt1
431.376	0.172597	0.123363	1.3991	0.161782	0.27147	condition_bleomycin_vs_control.fib.d21	mouse	Abtb1	ABTB1	ABTB1:Abtb1
83.2704	0.605469	0.204637	2.95874	0.00308902	0.0109521	condition_bleomycin_vs_control.fib.d21	mouse	Abtb2	ABTB2	ABTB2:Abtb2
1691.85	-0.210259	0.0797553	-2.6363	0.00838153	0.0250592	condition_bleomycin_vs_control.fib.d21	mouse	Acaa2	ACAA2	ACAA2:Acaa2
537.788	-0.486549	0.132203	-3.68033	0.000232933	0.00121964	condition_bleomycin_vs_control.fib.d21	mouse	Acaca	ACACA	ACACA:Acaca
114.132	-0.30386	0.160681	-1.89108	0.0586141	0.122361	condition_bleomycin_vs_control.fib.d21	mouse	Acacb	ACACB	ACACB:Acacb
293.691	-0.0951131	0.104538	-0.90984	0.362907	0.497264	condition_bleomycin_vs_control.fib.d21	mouse	Acad11	ACAD11	ACAD11:Acad11
412.917	-0.0803144	0.095265	-0.843063	0.399193	0.53323	condition_bleomycin_vs_control.fib.d21	mouse	Acad8	ACAD8	ACAD8:Acad8
227.072	-0.19308	0.133963	-1.44129	0.149502	0.25533	condition_bleomycin_vs_control.fib.d21	mouse	Acad9	ACAD9	ACAD9:Acad9
1385.18	0.0874645	0.105785	0.826817	0.408341	0.542147	condition_bleomycin_vs_control.fib.d21	mouse	Acadl	ACADL	ACADL:Acadl
741.187	-0.415736	0.118323	-3.51358	0.000442113	0.0021217	condition_bleomycin_vs_control.fib.d21	mouse	Acadm	ACADM	ACADM:Acadm
507.002	0.166165	0.124856	1.33085	0.183237	0.298816	condition_bleomycin_vs_control.fib.d21	mouse	Acads	ACADS	ACADS:Acads
1001.45	0.0397224	0.0914618	0.434306	0.664066	0.763537	condition_bleomycin_vs_control.fib.d21	mouse	Acadsb	ACADSB	ACADSB:Acadsb
754.001	0.0711721	0.0860674	0.826934	0.408274	0.542106	condition_bleomycin_vs_control.fib.d21	mouse	Acadvl	ACADVL	ACADVL:Acadvl
247.718	0.421712	0.232586	1.81314	0.0698101	0.140739	condition_bleomycin_vs_control.fib.d21	mouse	Acap1	ACAP1	ACAP1:Acap1
785.974	0.0128369	0.119666	0.107273	0.914573	0.942443	condition_bleomycin_vs_control.fib.d21	mouse	Acap2	ACAP2	ACAP2:Acap2
267.809	0.515791	0.190294	2.71049	0.0067184	0.0208198	condition_bleomycin_vs_control.fib.d21	mouse	Acap3	ACAP3	ACAP3:Acap3
720.884	-0.0463732	0.114294	-0.405734	0.684938	0.779825	condition_bleomycin_vs_control.fib.d21	mouse	Acat1	ACAT1	ACAT1:Acat1
508.539	-0.0162275	0.0855139	-0.189764	0.849494	0.900374	condition_bleomycin_vs_control.fib.d21	mouse	Acbd3	ACBD3	ACBD3:Acbd3
275.438	0.22047	0.142444	1.54777	0.121678	0.217639	condition_bleomycin_vs_control.fib.d21	mouse	Acbd4	ACBD4	ACBD4:Acbd4
693.768	-0.404108	0.114674	-3.52397	0.000425139	0.00205243	condition_bleomycin_vs_control.fib.d21	mouse	Acbd5	ACBD5	ACBD5:Acbd5
607.479	-0.153397	0.080777	-1.89902	0.0575621	0.12057	condition_bleomycin_vs_control.fib.d21	mouse	Acbd6	ACBD6	ACBD6:Acbd6
5.78019	-1.63236	0.608964	-2.68055	0.00735006	0.0224554	condition_bleomycin_vs_control.fib.d21	mouse	Acbd7	ACBD7	ACBD7:Acbd7
111.633	0.294482	0.14421	2.04203	0.0411489	0.0925459	condition_bleomycin_vs_control.fib.d21	mouse	Accs	ACCS	ACCS:Accs
314.923	0.440987	0.158654	2.77954	0.00544353	0.0174502	condition_bleomycin_vs_control.fib.d21	mouse	Acd	ACD	ACD:Acd
5849.23	0.340359	0.113875	2.98888	0.00280005	0.0101335	condition_bleomycin_vs_control.fib.d21	mouse	Ace	ACE	ACE:Ace
1926.47	-0.444479	0.108265	-4.10547	4.03501e-05	0.000261373	condition_bleomycin_vs_control.fib.d21	mouse	Acer2	ACER2	ACER2:Acer2
625.107	-0.0685388	0.111054	-0.617168	0.537124	0.659094	condition_bleomycin_vs_control.fib.d21	mouse	Acer3	ACER3	ACER3:Acer3
18.4748	1.62723	0.386454	4.21066	2.54623e-05	0.00017443	condition_bleomycin_vs_control.fib.d21	mouse	Ache	ACHE	ACHE:Ache
1132.07	-0.230427	0.139394	-1.65306	0.0983182	0.184413	condition_bleomycin_vs_control.fib.d21	mouse	Acin1	ACIN1	ACIN1:Acin1
33.8737	2.1448	0.337166	6.36127	2.00088e-10	3.99967e-09	condition_bleomycin_vs_control.fib.d21	mouse	Ackr1	ACKR1	ACKR1:Ackr1
267.928	-0.158287	0.183427	-0.862942	0.388169	0.522689	condition_bleomycin_vs_control.fib.d21	mouse	Ackr2	ACKR2	ACKR2:Ackr2
807.197	-0.753249	0.134519	-5.59959	2.14858e-08	2.99146e-07	condition_bleomycin_vs_control.fib.d21	mouse	Ackr3	ACKR3	ACKR3:Ackr3
54.1768	-1.70137	0.34404	-4.94525	7.60453e-07	7.72121e-06	condition_bleomycin_vs_control.fib.d21	mouse	Ackr4	ACKR4	ACKR4:Ackr4
2227.89	-0.354716	0.0807502	-4.39276	1.11921e-05	8.54829e-05	condition_bleomycin_vs_control.fib.d21	mouse	Acly	ACLY	ACLY:Acly
566.95	0.54897	0.0937853	5.85348	4.81397e-09	7.54893e-08	condition_bleomycin_vs_control.fib.d21	mouse	Aco1	ACO1	ACO1:Aco1
1262.34	0.0176234	0.0873053	0.201859	0.840027	0.893576	condition_bleomycin_vs_control.fib.d21	mouse	Aco2	ACO2	ACO2:Aco2
2.09071	0.472233	1.26464	0.373413	0.708841	0.799007	condition_bleomycin_vs_control.fib.d21	mouse	Acod1	ACOD1	ACOD1:Acod1
136.054	-0.289693	0.13522	-2.14238	0.032163	0.0758591	condition_bleomycin_vs_control.fib.d21	mouse	Acot11	ACOT11	ACOT11:Acot11
574.548	-0.181945	0.105339	-1.72723	0.0841261	0.163234	condition_bleomycin_vs_control.fib.d21	mouse	Acot13	ACOT13	ACOT13:Acot13
3.00865	-1.43035	0.992483	-1.44118	0.149533	0.255353	condition_bleomycin_vs_control.fib.d21	mouse	Acot4	ACOT4	ACOT4:Acot4
1208.35	-0.910371	0.0900982	-10.1042	5.2916e-24	6.49893e-22	condition_bleomycin_vs_control.fib.d21	mouse	Acot7	ACOT7	ACOT7:Acot7
204.519	0.734741	0.178005	4.12765	3.66494e-05	0.00024024	condition_bleomycin_vs_control.fib.d21	mouse	Acot8	ACOT8	ACOT8:Acot8
1108.04	-0.0150349	0.0915053	-0.164306	0.86949	0.913649	condition_bleomycin_vs_control.fib.d21	mouse	Acox1	ACOX1	ACOX1:Acox1
121.262	-1.24777	0.174817	-7.13757	9.49946e-13	2.83388e-11	condition_bleomycin_vs_control.fib.d21	mouse	Acox2	ACOX2	ACOX2:Acox2
507.637	0.0126123	0.107231	0.117618	0.906371	0.937275	condition_bleomycin_vs_control.fib.d21	mouse	Acox3	ACOX3	ACOX3:Acox3
272.039	-2.19034	0.203415	-10.7679	4.88241e-27	8.51758e-25	condition_bleomycin_vs_control.fib.d21	mouse	Acoxl	ACOXL	ACOXL:Acoxl
627.543	-0.012839	0.0868775	-0.147783	0.882514	0.922598	condition_bleomycin_vs_control.fib.d21	mouse	Acp1	ACP1	ACP1:Acp1
526.682	0.157672	0.127709	1.23462	0.216971	0.339967	condition_bleomycin_vs_control.fib.d21	mouse	Acp2	ACP2	ACP2:Acp2
660.168	2.11535	0.15704	13.4702	2.34293e-41	1.19896e-38	condition_bleomycin_vs_control.fib.d21	mouse	Acp5	ACP5	ACP5:Acp5
264.652	-0.179097	0.113771	-1.5742	0.115442	0.208723	condition_bleomycin_vs_control.fib.d21	mouse	Acp6	ACP6	ACP6:Acp6
13.8668	-0.280798	0.485229	-0.578691	0.562798	0.681071	condition_bleomycin_vs_control.fib.d21	mouse	Acr	ACR	ACR:Acr
152.925	0.361478	0.160352	2.25427	0.0241789	0.0599726	condition_bleomycin_vs_control.fib.d21	mouse	Acrbp	ACRBP	ACRBP:Acrbp
26.7589	1.39447	0.31877	4.37453	1.21694e-05	9.18959e-05	condition_bleomycin_vs_control.fib.d21	mouse	Acsbg1	ACSBG1	ACSBG1:Acsbg1
362.435	-1.10846	0.208482	-5.31681	1.05602e-07	1.29697e-06	condition_bleomycin_vs_control.fib.d21	mouse	Acsf2	ACSF2	ACSF2:Acsf2
182.276	-0.206458	0.160689	-1.28483	0.198851	0.317698	condition_bleomycin_vs_control.fib.d21	mouse	Acsf3	ACSF3	ACSF3:Acsf3
508.965	-0.539496	0.099614	-5.41586	6.09935e-08	7.80961e-07	condition_bleomycin_vs_control.fib.d21	mouse	Acsl1	ACSL1	ACSL1:Acsl1
271.896	-0.690576	0.10928	-6.3193	2.62754e-10	5.15173e-09	condition_bleomycin_vs_control.fib.d21	mouse	Acsl3	ACSL3	ACSL3:Acsl3
1616.64	0.336411	0.119225	2.82164	0.00477783	0.0156796	condition_bleomycin_vs_control.fib.d21	mouse	Acsl5	ACSL5	ACSL5:Acsl5
3.61996	2.27092	0.983142	2.30986	0.0208958	0.0531641	condition_bleomycin_vs_control.fib.d21	mouse	Acsl6	ACSL6	ACSL6:Acsl6
99.1333	-1.81315	0.258164	-7.02323	2.1679e-12	6.01837e-11	condition_bleomycin_vs_control.fib.d21	mouse	Acsm1	ACSM1	ACSM1:Acsm1
3.31984	-1.78644	1.31427	-1.35927	0.174062	0.287828	condition_bleomycin_vs_control.fib.d21	mouse	Acsm3	ACSM3	ACSM3:Acsm3
738.899	-0.592562	0.102456	-5.78355	7.31412e-09	1.11175e-07	condition_bleomycin_vs_control.fib.d21	mouse	Acss1	ACSS1	ACSS1:Acss1
327.932	-1.10032	0.103857	-10.5945	3.16008e-26	5.16102e-24	condition_bleomycin_vs_control.fib.d21	mouse	Acss2	ACSS2	ACSS2:Acss2
87.6875	-0.470081	0.255142	-1.84243	0.0654124	0.133432	condition_bleomycin_vs_control.fib.d21	mouse	Acss3	ACSS3	ACSS3:Acss3
4.27935	1.21299	0.837363	1.44858	0.147454	0.25288	condition_bleomycin_vs_control.fib.d21	mouse	Acta1	ACTA1	ACTA1:Acta1
4527.89	-2.14919	0.183971	-11.6822	1.57126e-31	4.72979e-29	condition_bleomycin_vs_control.fib.d21	mouse	Acta2	ACTA2	ACTA2:Acta2
64716.1	0.0765715	0.0868099	0.88206	0.377745	0.511974	condition_bleomycin_vs_control.fib.d21	mouse	Actb	ACTB	ACTB:Actb
1262.77	-2.18008	0.171828	-12.6876	6.93e-37	2.65973e-34	condition_bleomycin_vs_control.fib.d21	mouse	Actc1	ACTC1	ACTC1:Actc1
29432.9	0.249025	0.0996253	2.49961	0.012433	0.0346544	condition_bleomycin_vs_control.fib.d21	mouse	Actg1	ACTG1	ACTG1:Actg1
422.715	-1.94144	0.224917	-8.63179	6.0398e-18	3.92894e-16	condition_bleomycin_vs_control.fib.d21	mouse	Actg2	ACTG2	ACTG2:Actg2
460.281	0.362379	0.116812	3.10223	0.00192067	0.00738817	condition_bleomycin_vs_control.fib.d21	mouse	Actl6a	ACTL6A	ACTL6A:Actl6a
3092.26	-0.391505	0.147088	-2.66171	0.00777446	0.0235226	condition_bleomycin_vs_control.fib.d21	mouse	Actn1	ACTN1	ACTN1:Actn1
72.6267	-0.570099	0.313333	-1.81947	0.0688401	0.13913	condition_bleomycin_vs_control.fib.d21	mouse	Actn2	ACTN2	ACTN2:Actn2
2684.31	-0.0247281	0.080234	-0.3082	0.75793	0.836157	condition_bleomycin_vs_control.fib.d21	mouse	Actn4	ACTN4	ACTN4:Actn4
903.055	0.026386	0.0954257	0.276509	0.782157	0.851859	condition_bleomycin_vs_control.fib.d21	mouse	Actr10	ACTR10	ACTR10:Actr10
900.48	0.109679	0.0875991	1.25206	0.210547	0.332201	condition_bleomycin_vs_control.fib.d21	mouse	Actr1a	ACTR1A	ACTR1A:Actr1a
832.406	0.331075	0.111988	2.95633	0.0031132	0.0110226	condition_bleomycin_vs_control.fib.d21	mouse	Actr1b	ACTR1B	ACTR1B:Actr1b
2924.32	0.154319	0.096076	1.60621	0.108227	0.198104	condition_bleomycin_vs_control.fib.d21	mouse	Actr2	ACTR2	ACTR2:Actr2
3389.35	0.157381	0.0787787	1.99776	0.0457432	0.100508	condition_bleomycin_vs_control.fib.d21	mouse	Actr3	ACTR3	ACTR3:Actr3
169.41	0.0781731	0.142551	0.548385	0.583428	0.698766	condition_bleomycin_vs_control.fib.d21	mouse	Actr5	ACTR5	ACTR5:Actr5
99.8777	0.288401	0.187996	1.53408	0.125009	0.222277	condition_bleomycin_vs_control.fib.d21	mouse	Actr6	ACTR6	ACTR6:Actr6
466.712	-0.0702693	0.101647	-0.691305	0.489374	0.61758	condition_bleomycin_vs_control.fib.d21	mouse	Actr8	ACTR8	ACTR8:Actr8
281.746	0.127343	0.142028	0.896602	0.369931	0.504159	condition_bleomycin_vs_control.fib.d21	mouse	Acvr1	ACVR1	ACVR1:Acvr1
568.839	0.0363701	0.124376	0.292422	0.769964	0.844562	condition_bleomycin_vs_control.fib.d21	mouse	Acvr1b	ACVR1B	ACVR1B:Acvr1b
4.60267	-1.74654	0.806873	-2.16458	0.0304198	0.07246	condition_bleomycin_vs_control.fib.d21	mouse	Acvr1c	ACVR1C	ACVR1C:Acvr1c
438.88	-0.440931	0.127386	-3.46138	0.000537423	0.00251847	condition_bleomycin_vs_control.fib.d21	mouse	Acvr2a	ACVR2A	ACVR2A:Acvr2a
46.844	-1.56613	0.408556	-3.83333	0.000126418	0.000716679	condition_bleomycin_vs_control.fib.d21	mouse	Acvr2b	ACVR2B	ACVR2B:Acvr2b
4138.65	-0.634859	0.0956154	-6.63971	3.143e-11	7.18027e-10	condition_bleomycin_vs_control.fib.d21	mouse	Acvrl1	ACVRL1	ACVRL1:Acvrl1
89.7083	-0.312421	0.159635	-1.9571	0.050336	0.108169	condition_bleomycin_vs_control.fib.d21	mouse	Acy1	ACY1	ACY1:Acy1
130.426	-0.250423	0.157588	-1.5891	0.112039	0.203794	condition_bleomycin_vs_control.fib.d21	mouse	Acy3	ACY3	ACY3:Acy3
315.206	0.0274912	0.128493	0.213951	0.830585	0.886481	condition_bleomycin_vs_control.fib.d21	mouse	Acyp2	ACYP2	ACYP2:Acyp2
66.295	-0.38136	0.212053	-1.79842	0.0721109	0.144308	condition_bleomycin_vs_control.fib.d21	mouse	Ada	ADA	ADA:Ada
56.624	0.491559	0.219531	2.23913	0.0251472	0.0619878	condition_bleomycin_vs_control.fib.d21	mouse	Adal	ADAL	ADAL:Adal
1291	0.552879	0.0867725	6.3716	1.87066e-10	3.76278e-09	condition_bleomycin_vs_control.fib.d21	mouse	Adam10	ADAM10	ADAM10:Adam10
30.9614	0.6685	0.301934	2.21406	0.0268247	0.0652531	condition_bleomycin_vs_control.fib.d21	mouse	Adam11	ADAM11	ADAM11:Adam11
41.8419	0.998667	0.388328	2.57171	0.0101197	0.0293237	condition_bleomycin_vs_control.fib.d21	mouse	Adam12	ADAM12	ADAM12:Adam12
1943.15	0.130601	0.146042	0.894267	0.371179	0.505529	condition_bleomycin_vs_control.fib.d21	mouse	Adam15	ADAM15	ADAM15:Adam15
836.286	0.619303	0.0923598	6.70534	2.00944e-11	4.77537e-10	condition_bleomycin_vs_control.fib.d21	mouse	Adam17	ADAM17	ADAM17:Adam17
102.82	-1.09934	0.176624	-6.22419	4.84039e-10	8.96378e-09	condition_bleomycin_vs_control.fib.d21	mouse	Adam22	ADAM22	ADAM22:Adam22
203.523	0.808998	0.203551	3.97443	7.05482e-05	0.000428085	condition_bleomycin_vs_control.fib.d21	mouse	Adam23	ADAM23	ADAM23:Adam23
134.562	-0.651774	0.226771	-2.87415	0.00405119	0.0137112	condition_bleomycin_vs_control.fib.d21	mouse	Adam28	ADAM28	ADAM28:Adam28
4.1183	0.238112	0.729217	0.326531	0.744023	0.82595	condition_bleomycin_vs_control.fib.d21	mouse	Adam32	ADAM32	ADAM32:Adam32
102.134	-0.654312	0.163812	-3.99429	6.48895e-05	0.000397361	condition_bleomycin_vs_control.fib.d21	mouse	Adam33	ADAM33	ADAM33:Adam33
309.855	0.322099	0.208492	1.5449	0.12237	0.218474	condition_bleomycin_vs_control.fib.d21	mouse	Adam8	ADAM8	ADAM8:Adam8
1116.32	0.588372	0.148949	3.95017	7.80973e-05	0.000467974	condition_bleomycin_vs_control.fib.d21	mouse	Adam9	ADAM9	ADAM9:Adam9
89.2593	-0.60277	0.259143	-2.32601	0.0200179	0.0513045	condition_bleomycin_vs_control.fib.d21	mouse	Adamdec1	ADAMDEC1	ADAMDEC1:Adamdec1
2196.74	0.594764	0.0943293	6.30519	2.87839e-10	5.57238e-09	condition_bleomycin_vs_control.fib.d21	mouse	Adamts1	ADAMTS1	ADAMTS1:Adamts1
1536.36	0.347433	0.114667	3.02992	0.0024462	0.00906226	condition_bleomycin_vs_control.fib.d21	mouse	Adamts10	ADAMTS10	ADAMTS10:Adamts10
65.7623	1.39905	0.257138	5.44087	5.30213e-08	6.87486e-07	condition_bleomycin_vs_control.fib.d21	mouse	Adamts12	ADAMTS12	ADAMTS12:Adamts12
2.36255	-0.0396063	1.19329	-0.0331908	0.973522	0.982676	condition_bleomycin_vs_control.fib.d21	mouse	Adamts13	ADAMTS13	ADAMTS13:Adamts13
47.6748	0.491883	0.239089	2.05732	0.039655	0.0899238	condition_bleomycin_vs_control.fib.d21	mouse	Adamts14	ADAMTS14	ADAMTS14:Adamts14
821.983	0.698992	0.114681	6.09511	1.09361e-09	1.91003e-08	condition_bleomycin_vs_control.fib.d21	mouse	Adamts15	ADAMTS15	ADAMTS15:Adamts15
140.085	0.668596	0.280085	2.38712	0.0169811	0.0449085	condition_bleomycin_vs_control.fib.d21	mouse	Adamts17	ADAMTS17	ADAMTS17:Adamts17
7.27199	1.34258	0.600626	2.2353	0.0253976	0.0624746	condition_bleomycin_vs_control.fib.d21	mouse	Adamts19	ADAMTS19	ADAMTS19:Adamts19
789.781	0.463461	0.139637	3.31905	0.000903241	0.00388873	condition_bleomycin_vs_control.fib.d21	mouse	Adamts2	ADAMTS2	ADAMTS2:Adamts2
4.26391	-0.276824	0.660954	-0.418825	0.675344	0.772583	condition_bleomycin_vs_control.fib.d21	mouse	Adamts3	ADAMTS3	ADAMTS3:Adamts3
14.0943	1.82889	0.582111	3.14182	0.00167902	0.00657558	condition_bleomycin_vs_control.fib.d21	mouse	Adamts4	ADAMTS4	ADAMTS4:Adamts4
223.588	-1.21212	0.186407	-6.50256	7.89665e-11	1.70027e-09	condition_bleomycin_vs_control.fib.d21	mouse	Adamts5	ADAMTS5	ADAMTS5:Adamts5
41.0369	0.551009	0.245693	2.24267	0.024918	0.0615217	condition_bleomycin_vs_control.fib.d21	mouse	Adamts6	ADAMTS6	ADAMTS6:Adamts6
36.1995	1.29785	0.313022	4.14621	3.38019e-05	0.000224255	condition_bleomycin_vs_control.fib.d21	mouse	Adamts7	ADAMTS7	ADAMTS7:Adamts7
307.329	-0.155102	0.140847	-1.1012	0.270808	0.400641	condition_bleomycin_vs_control.fib.d21	mouse	Adamts8	ADAMTS8	ADAMTS8:Adamts8
224.765	-0.220835	0.187137	-1.18007	0.237972	0.364097	condition_bleomycin_vs_control.fib.d21	mouse	Adamts9	ADAMTS9	ADAMTS9:Adamts9
111.372	-0.0380024	0.192767	-0.197142	0.843716	0.896011	condition_bleomycin_vs_control.fib.d21	mouse	Adamtsl1	ADAMTSL1	ADAMTSL1:Adamtsl1
1201.97	1.07826	0.140401	7.67986	1.59262e-14	5.96338e-13	condition_bleomycin_vs_control.fib.d21	mouse	Adamtsl2	ADAMTSL2	ADAMTSL2:Adamtsl2
157.649	0.748507	0.184839	4.0495	5.13273e-05	0.000322809	condition_bleomycin_vs_control.fib.d21	mouse	Adamtsl3	ADAMTSL3	ADAMTSL3:Adamtsl3
588.762	-0.455443	0.097273	-4.6821	2.83944e-06	2.52263e-05	condition_bleomycin_vs_control.fib.d21	mouse	Adamtsl4	ADAMTSL4	ADAMTSL4:Adamtsl4
484.289	-0.270464	0.102642	-2.63501	0.00841347	0.0251291	condition_bleomycin_vs_control.fib.d21	mouse	Adamtsl5	ADAMTSL5	ADAMTSL5:Adamtsl5
164.74	0.350858	0.164852	2.12831	0.0333111	0.0780752	condition_bleomycin_vs_control.fib.d21	mouse	Adap1	ADAP1	ADAP1:Adap1
25.7584	-0.182782	0.355661	-0.513921	0.607307	0.719619	condition_bleomycin_vs_control.fib.d21	mouse	Adap2	ADAP2	ADAP2:Adap2
599.009	0.424194	0.115161	3.68349	0.000230061	0.00120625	condition_bleomycin_vs_control.fib.d21	mouse	Adar	ADAR	ADAR:Adar
650.806	0.552625	0.10265	5.38361	7.30051e-08	9.23208e-07	condition_bleomycin_vs_control.fib.d21	mouse	Adarb1	ADARB1	ADARB1:Adarb1
52.6159	-0.17741	0.214117	-0.828565	0.407351	0.541207	condition_bleomycin_vs_control.fib.d21	mouse	Adat1	ADAT1	ADAT1:Adat1
31.1138	0.235223	0.326304	0.720871	0.470989	0.601449	condition_bleomycin_vs_control.fib.d21	mouse	Adat2	ADAT2	ADAT2:Adat2
283.024	-0.898395	0.141922	-6.33018	2.4488e-10	4.81973e-09	condition_bleomycin_vs_control.fib.d21	mouse	Gm49322	ADAT3	ADAT3:Gm49322
153.648	0.0743787	0.139639	0.532651	0.594275	0.708167	condition_bleomycin_vs_control.fib.d21	mouse	Adck1	ADCK1	ADCK1:Adck1
167.924	0.59157	0.148917	3.97248	7.11277e-05	0.000430921	condition_bleomycin_vs_control.fib.d21	mouse	Adck2	ADCK2	ADCK2:Adck2
184.124	0.621446	0.182085	3.41294	0.000642667	0.00292506	condition_bleomycin_vs_control.fib.d21	mouse	Adck5	ADCK5	ADCK5:Adck5
12.8274	-1.03603	0.443039	-2.33847	0.019363	0.050027	condition_bleomycin_vs_control.fib.d21	mouse	Adcy1	ADCY1	ADCY1:Adcy1
235.518	0.146796	0.111837	1.31258	0.189323	0.306201	condition_bleomycin_vs_control.fib.d21	mouse	Adcy2	ADCY2	ADCY2:Adcy2
340.352	-0.037035	0.123523	-0.299822	0.764313	0.840465	condition_bleomycin_vs_control.fib.d21	mouse	Adcy3	ADCY3	ADCY3:Adcy3
768.895	-0.446799	0.135944	-3.28664	0.00101392	0.00429281	condition_bleomycin_vs_control.fib.d21	mouse	Adcy4	ADCY4	ADCY4:Adcy4
157.072	-1.44048	0.190802	-7.54961	4.36561e-14	1.55862e-12	condition_bleomycin_vs_control.fib.d21	mouse	Adcy5	ADCY5	ADCY5:Adcy5
477.612	0.440681	0.138981	3.17081	0.00152014	0.00604219	condition_bleomycin_vs_control.fib.d21	mouse	Adcy6	ADCY6	ADCY6:Adcy6
589.027	1.05546	0.169228	6.23691	4.46296e-10	8.31497e-09	condition_bleomycin_vs_control.fib.d21	mouse	Adcy7	ADCY7	ADCY7:Adcy7
31.179	-1.86594	0.403044	-4.62963	3.6632e-06	3.18085e-05	condition_bleomycin_vs_control.fib.d21	mouse	Adcy9	ADCY9	ADCY9:Adcy9
8.26516	5.44182	1.35661	4.01135	6.03737e-05	0.000372831	condition_bleomycin_vs_control.fib.d21	mouse	Adcyap1	ADCYAP1	ADCYAP1:Adcyap1
36.5129	-1.36623	0.345972	-3.94896	7.84925e-05	0.000469975	condition_bleomycin_vs_control.fib.d21	mouse	Adcyap1r1	ADCYAP1R1	ADCYAP1R1:Adcyap1r1
1915.96	0.0137689	0.0793336	0.173557	0.862214	0.908927	condition_bleomycin_vs_control.fib.d21	mouse	Add1	ADD1	ADD1:Add1
1152.54	-0.301291	0.10814	-2.78613	0.0053341	0.0171675	condition_bleomycin_vs_control.fib.d21	mouse	Add3	ADD3	ADD3:Add3
88.7918	-1.19846	0.20444	-5.86215	4.56916e-09	7.17971e-08	condition_bleomycin_vs_control.fib.d21	mouse	Adgb	ADGB	ADGB:Adgb
476.988	0.306449	0.0891547	3.43728	0.000587597	0.00271465	condition_bleomycin_vs_control.fib.d21	mouse	Adgra2	ADGRA2	ADGRA2:Adgra2
498.762	-0.933007	0.111301	-8.38277	5.16943e-17	2.88586e-15	condition_bleomycin_vs_control.fib.d21	mouse	Adgra3	ADGRA3	ADGRA3:Adgra3
8.26906	0.378167	0.616865	0.613046	0.539846	0.661324	condition_bleomycin_vs_control.fib.d21	mouse	Adgrb2	ADGRB2	ADGRB2:Adgrb2
118.972	-0.66667	0.235068	-2.83607	0.0045673	0.0151245	condition_bleomycin_vs_control.fib.d21	mouse	Adgrd1	ADGRD1	ADGRD1:Adgrd1
497.434	1.08917	0.13014	8.36921	5.80052e-17	3.20322e-15	condition_bleomycin_vs_control.fib.d21	mouse	Adgre1	ADGRE1	ADGRE1:Adgre1
3585.56	-0.118416	0.143795	-0.823504	0.410221	0.544032	condition_bleomycin_vs_control.fib.d21	mouse	Adgre5	ADGRE5	ADGRE5:Adgre5
6383.15	-0.543956	0.105289	-5.16634	2.38727e-07	2.73096e-06	condition_bleomycin_vs_control.fib.d21	mouse	Adgrf5	ADGRF5	ADGRF5:Adgrf5
1461.01	0.307015	0.109363	2.8073	0.00499588	0.0162838	condition_bleomycin_vs_control.fib.d21	mouse	Adgrg1	ADGRG1	ADGRG1:Adgrg1
104.933	0.473496	0.169592	2.79198	0.00523866	0.0169356	condition_bleomycin_vs_control.fib.d21	mouse	Adgrg3	ADGRG3	ADGRG3:Adgrg3
50.8971	1.23496	0.268776	4.59477	4.33223e-06	3.69286e-05	condition_bleomycin_vs_control.fib.d21	mouse	Adgrg5	ADGRG5	ADGRG5:Adgrg5
905.17	-0.0506517	0.101634	-0.498372	0.618222	0.727741	condition_bleomycin_vs_control.fib.d21	mouse	Adgrg6	ADGRG6	ADGRG6:Adgrg6
455.885	-0.0628027	0.101606	-0.6181	0.536509	0.65863	condition_bleomycin_vs_control.fib.d21	mouse	Adgrl1	ADGRL1	ADGRL1:Adgrl1
836.685	-0.2011	0.108136	-1.8597	0.0629286	0.129484	condition_bleomycin_vs_control.fib.d21	mouse	Adgrl2	ADGRL2	ADGRL2:Adgrl2
240.073	-1.03811	0.126799	-8.18703	2.67746e-16	1.32595e-14	condition_bleomycin_vs_control.fib.d21	mouse	Adgrl3	ADGRL3	ADGRL3:Adgrl3
1354.28	0.107012	0.111295	0.961516	0.336293	0.470712	condition_bleomycin_vs_control.fib.d21	mouse	Adgrl4	ADGRL4	ADGRL4:Adgrl4
22.4927	-0.574337	0.357395	-1.60701	0.108052	0.197855	condition_bleomycin_vs_control.fib.d21	mouse	Adgrv1	ADGRV1	ADGRV1:Adgrv1
829.798	0.318557	0.117521	2.71064	0.00671537	0.0208187	condition_bleomycin_vs_control.fib.d21	mouse	Adh5	ADH5	ADH5:Adh5
150.429	-2.11584	0.439351	-4.81583	1.46587e-06	1.40915e-05	condition_bleomycin_vs_control.fib.d21	mouse	Adh7	ADH7	ADH7:Adh7
90.2576	-0.935438	0.21387	-4.37387	1.22063e-05	9.21297e-05	condition_bleomycin_vs_control.fib.d21	mouse	Adhfe1	ADHFE1	ADHFE1:Adhfe1
469.637	-0.104962	0.109783	-0.956084	0.33903	0.473765	condition_bleomycin_vs_control.fib.d21	mouse	Adi1	ADI1	ADI1:Adi1
2413.95	-0.0628957	0.0811479	-0.775075	0.438296	0.57052	condition_bleomycin_vs_control.fib.d21	mouse	Adipor1	ADIPOR1	ADIPOR1:Adipor1
1392.04	-0.182602	0.119321	-1.53035	0.125931	0.223503	condition_bleomycin_vs_control.fib.d21	mouse	Adipor2	ADIPOR2	ADIPOR2:Adipor2
1257.63	-0.0528697	0.121995	-0.433376	0.664741	0.763958	condition_bleomycin_vs_control.fib.d21	mouse	Adk	ADK	ADK:Adk
356.353	-0.952337	0.16818	-5.66259	1.49104e-08	2.13729e-07	condition_bleomycin_vs_control.fib.d21	mouse	Adm	ADM	ADM:Adm
3.42721	1.58927	0.929534	1.70975	0.0873116	0.167887	condition_bleomycin_vs_control.fib.d21	mouse	Adm2	ADM2	ADM2:Adm2
1554.75	-0.261172	0.101318	-2.57773	0.00994509	0.0288942	condition_bleomycin_vs_control.fib.d21	mouse	Adnp	ADNP	ADNP:Adnp
232.735	-0.153264	0.119041	-1.28749	0.197924	0.316513	condition_bleomycin_vs_control.fib.d21	mouse	Adnp2	ADNP2	ADNP2:Adnp2
440.398	0.0124348	0.0857097	0.14508	0.884648	0.924058	condition_bleomycin_vs_control.fib.d21	mouse	Ado	ADO	ADO:Ado
35.8047	0.150596	0.286786	0.525115	0.599503	0.713179	condition_bleomycin_vs_control.fib.d21	mouse	Adora1	ADORA1	ADORA1:Adora1
100.943	0.682633	0.185118	3.68756	0.000226411	0.00119036	condition_bleomycin_vs_control.fib.d21	mouse	Adora2a	ADORA2A	ADORA2A:Adora2a
270.995	0.307684	0.13791	2.23105	0.0256778	0.0630728	condition_bleomycin_vs_control.fib.d21	mouse	Adora2b	ADORA2B	ADORA2B:Adora2b
29.5659	0.600609	0.276801	2.16982	0.0300202	0.0716415	condition_bleomycin_vs_control.fib.d21	mouse	Adora3	ADORA3	ADORA3:Adora3
337.443	0.408223	0.120823	3.37868	0.000728338	0.00325705	condition_bleomycin_vs_control.fib.d21	mouse	Adpgk	ADPGK	ADPGK:Adpgk
685.912	0.193455	0.0854955	2.26276	0.0236507	0.0589809	condition_bleomycin_vs_control.fib.d21	mouse	Adprh	ADPRH	ADPRH:Adprh
4.41243	-0.483834	0.733646	-0.659493	0.509579	0.636073	condition_bleomycin_vs_control.fib.d21	mouse	Adprhl1	ADPRHL1	ADPRHL1:Adprhl1
264.435	-0.129886	0.142547	-0.911182	0.362199	0.496516	condition_bleomycin_vs_control.fib.d21	mouse	Adprm	ADPRM	ADPRM:Adprm
60.164	-0.936564	0.239278	-3.91412	9.07334e-05	0.000535334	condition_bleomycin_vs_control.fib.d21	mouse	Adra1a	ADRA1A	ADRA1A:Adra1a
42.7431	-0.245456	0.293272	-0.836955	0.402618	0.536821	condition_bleomycin_vs_control.fib.d21	mouse	Adra1b	ADRA1B	ADRA1B:Adra1b
21.2942	-0.655035	0.500249	-1.30942	0.190392	0.307512	condition_bleomycin_vs_control.fib.d21	mouse	Adra2a	ADRA2A	ADRA2A:Adra2a
646.447	-0.603463	0.097202	-6.20834	5.35486e-10	9.86888e-09	condition_bleomycin_vs_control.fib.d21	mouse	Adrb1	ADRB1	ADRB1:Adrb1
522.188	-0.743578	0.152036	-4.89079	1.00432e-06	9.96013e-06	condition_bleomycin_vs_control.fib.d21	mouse	Adrb2	ADRB2	ADRB2:Adrb2
122.12	-0.718265	0.222571	-3.22713	0.00125039	0.00512167	condition_bleomycin_vs_control.fib.d21	mouse	Adrb3	ADRB3	ADRB3:Adrb3
374.939	0.30522	0.149687	2.03906	0.0414443	0.0930738	condition_bleomycin_vs_control.fib.d21	mouse	Adsl	ADSL	ADSL:Adsl
665.67	0.0520155	0.102595	0.506997	0.612157	0.723355	condition_bleomycin_vs_control.fib.d21	mouse	Adss	ADSS	ADSS:Adss
9.50525	0.565553	0.515082	1.09799	0.27221	0.40212	condition_bleomycin_vs_control.fib.d21	mouse	Adtrp	ADTRP	ADTRP:Adtrp
788.141	0.103569	0.147364	0.702814	0.482172	0.611155	condition_bleomycin_vs_control.fib.d21	mouse	Aebp1	AEBP1	AEBP1:Aebp1
814.085	0.163691	0.0772653	2.11855	0.0341282	0.07959	condition_bleomycin_vs_control.fib.d21	mouse	Aebp2	AEBP2	AEBP2:Aebp2
335.76	0.634092	0.138834	4.56728	4.94102e-06	4.14732e-05	condition_bleomycin_vs_control.fib.d21	mouse	Aen	AEN	AEN:Aen
766.508	-0.320435	0.102808	-3.11684	0.00182799	0.00708134	condition_bleomycin_vs_control.fib.d21	mouse	Afap1	AFAP1	AFAP1:Afap1
1572.52	-0.216307	0.101695	-2.12703	0.0334179	0.0782777	condition_bleomycin_vs_control.fib.d21	mouse	Afap1l1	AFAP1L1	AFAP1L1:Afap1l1
222.293	0.350844	0.138074	2.54099	0.0110539	0.0315643	condition_bleomycin_vs_control.fib.d21	mouse	Afap1l2	AFAP1L2	AFAP1L2:Afap1l2
1091.6	-0.0964469	0.0774896	-1.24464	0.213263	0.335796	condition_bleomycin_vs_control.fib.d21	mouse	Afdn	AFDN	AFDN:Afdn
1044.75	-0.272588	0.112453	-2.42403	0.0153494	0.0414136	condition_bleomycin_vs_control.fib.d21	mouse	Aff1	AFF1	AFF1:Aff1
275.444	-0.819916	0.119074	-6.88576	5.74797e-12	1.47563e-10	condition_bleomycin_vs_control.fib.d21	mouse	Aff3	AFF3	AFF3:Aff3
1298.17	-0.229472	0.0951507	-2.41167	0.0158798	0.0425828	condition_bleomycin_vs_control.fib.d21	mouse	Aff4	AFF4	AFF4:Aff4
207.557	-0.0909945	0.129163	-0.704491	0.481127	0.610536	condition_bleomycin_vs_control.fib.d21	mouse	Afg1l	AFG1L	AFG1L:Afg1l
345.131	0.362402	0.117302	3.08947	0.00200511	0.00766305	condition_bleomycin_vs_control.fib.d21	mouse	Afg3l2	AFG3L2	AFG3L2:Afg3l2
59.6162	0.520778	0.212622	2.44931	0.0143131	0.0389947	condition_bleomycin_vs_control.fib.d21	mouse	Afmid	AFMID	AFMID:Afmid
574.23	-0.0156344	0.098518	-0.158696	0.873909	0.916285	condition_bleomycin_vs_control.fib.d21	mouse	Aftph	AFTPH	AFTPH:Aftph
465.678	0.028692	0.0963978	0.297641	0.765977	0.841451	condition_bleomycin_vs_control.fib.d21	mouse	Aga	AGA	AGA:Aga
765.992	-0.31541	0.146998	-2.14567	0.0318991	0.0753524	condition_bleomycin_vs_control.fib.d21	mouse	Agap1	AGAP1	AGAP1:Agap1
30.6966	0.662702	0.318643	2.07976	0.0375476	0.0860602	condition_bleomycin_vs_control.fib.d21	mouse	Agap2	AGAP2	AGAP2:Agap2
1184.51	0.0511715	0.0819675	0.624291	0.532437	0.654913	condition_bleomycin_vs_control.fib.d21	mouse	Agap3	AGAP3	AGAP3:Agap3
125.139	-1.11132	0.155241	-7.15865	8.14757e-13	2.46224e-11	condition_bleomycin_vs_control.fib.d21	mouse	Agbl2	AGBL2	AGBL2:Agbl2
70.3254	-0.362583	0.185057	-1.95931	0.0500768	0.107748	condition_bleomycin_vs_control.fib.d21	mouse	Agbl3	AGBL3	AGBL3:Agbl3
5.98577	-1.55542	0.671285	-2.31708	0.0204992	0.0523546	condition_bleomycin_vs_control.fib.d21	mouse	Agbl4	AGBL4	AGBL4:Agbl4
187.586	-0.239957	0.172137	-1.39399	0.163319	0.27369	condition_bleomycin_vs_control.fib.d21	mouse	Agbl5	AGBL5	AGBL5:Agbl5
23951.9	0.0992051	0.133106	0.745307	0.456086	0.587698	condition_bleomycin_vs_control.fib.d21	mouse	Ager	AGER	AGER:Ager
1149.31	-0.362824	0.0730527	-4.96661	6.81336e-07	7.01063e-06	condition_bleomycin_vs_control.fib.d21	mouse	Agfg1	AGFG1	AGFG1:Agfg1
302.007	-0.443672	0.184409	-2.40592	0.0161318	0.0431005	condition_bleomycin_vs_control.fib.d21	mouse	Agfg2	AGFG2	AGFG2:Agfg2
433.493	0.164922	0.117746	1.40065	0.161317	0.270962	condition_bleomycin_vs_control.fib.d21	mouse	Aggf1	AGGF1	AGGF1:Aggf1
169.695	-0.0350419	0.123702	-0.283277	0.776964	0.849242	condition_bleomycin_vs_control.fib.d21	mouse	Agk	AGK	AGK:Agk
198.44	-0.237999	0.125574	-1.89529	0.0580542	0.121423	condition_bleomycin_vs_control.fib.d21	mouse	Agl	AGL	AGL:Agl
2.15285	-1.28921	0.991173	-1.30069	0.193366	0.310973	condition_bleomycin_vs_control.fib.d21	mouse	Agmat	AGMAT	AGMAT:Agmat
171.397	-0.743562	0.170367	-4.36447	1.27431e-05	9.5617e-05	condition_bleomycin_vs_control.fib.d21	mouse	Agmo	AGMO	AGMO:Agmo
602.096	-0.0169188	0.0896621	-0.188695	0.850332	0.901104	condition_bleomycin_vs_control.fib.d21	mouse	Ago1	AGO1	AGO1:Ago1
781.439	-0.137341	0.0727159	-1.88874	0.0589268	0.122847	condition_bleomycin_vs_control.fib.d21	mouse	Ago2	AGO2	AGO2:Ago2
243.254	0.194471	0.107766	1.80456	0.0711435	0.142808	condition_bleomycin_vs_control.fib.d21	mouse	Ago3	AGO3	AGO3:Ago3
227.468	-0.071658	0.123182	-0.581725	0.560752	0.679564	condition_bleomycin_vs_control.fib.d21	mouse	Ago4	AGO4	AGO4:Ago4
566.568	-0.281126	0.15453	-1.81923	0.0688765	0.139185	condition_bleomycin_vs_control.fib.d21	mouse	Agpat1	AGPAT1	AGPAT1:Agpat1
614.098	-0.2598	0.134815	-1.92709	0.0539681	0.114456	condition_bleomycin_vs_control.fib.d21	mouse	Agpat2	AGPAT2	AGPAT2:Agpat2
962.638	0.174221	0.0904758	1.92561	0.0541534	0.114766	condition_bleomycin_vs_control.fib.d21	mouse	Agpat3	AGPAT3	AGPAT3:Agpat3
718.581	-0.782909	0.103934	-7.53272	4.96932e-14	1.76187e-12	condition_bleomycin_vs_control.fib.d21	mouse	Agpat4	AGPAT4	AGPAT4:Agpat4
522.407	-0.150115	0.0992058	-1.51317	0.130237	0.229768	condition_bleomycin_vs_control.fib.d21	mouse	Agpat5	AGPAT5	AGPAT5:Agpat5
792.773	-0.0415272	0.0771037	-0.538589	0.59017	0.704643	condition_bleomycin_vs_control.fib.d21	mouse	Agps	AGPS	AGPS:Agps
77.3279	-0.979785	0.900421	-1.08814	0.276533	0.406604	condition_bleomycin_vs_control.fib.d21	mouse	Agr2	AGR2	AGR2:Agr2
80.4386	-1.4213	0.216071	-6.57791	4.77109e-11	1.06617e-09	condition_bleomycin_vs_control.fib.d21	mouse	Agr3	AGR3	AGR3:Agr3
2799.74	0.620038	0.125517	4.93986	7.81804e-07	7.92228e-06	condition_bleomycin_vs_control.fib.d21	mouse	Agrn	AGRN	AGRN:Agrn
14.7516	-1.11056	0.404748	-2.74384	0.00607245	0.0190955	condition_bleomycin_vs_control.fib.d21	mouse	Agrp	AGRP	AGRP:Agrp
11.5804	0.36229	0.478349	0.757375	0.448825	0.581269	condition_bleomycin_vs_control.fib.d21	mouse	Agt	AGT	AGT:Agt
335.544	0.250663	0.106259	2.35897	0.0183255	0.047789	condition_bleomycin_vs_control.fib.d21	mouse	Agtpbp1	AGTPBP1	AGTPBP1:Agtpbp1
588.502	-0.284779	0.115511	-2.46539	0.0136865	0.037581	condition_bleomycin_vs_control.fib.d21	mouse	Agtrap	AGTRAP	AGTRAP:Agtrap
467.528	-0.104461	0.0888462	-1.17575	0.239695	0.365893	condition_bleomycin_vs_control.fib.d21	mouse	Ahctf1	AHCTF1	AHCTF1:Ahctf1
956.11	-0.0890665	0.0698732	-1.27469	0.20242	0.32236	condition_bleomycin_vs_control.fib.d21	mouse	Ahcyl1	AHCYL1	AHCYL1:Ahcyl1
697.399	-0.489983	0.122969	-3.9846	6.75939e-05	0.00041146	condition_bleomycin_vs_control.fib.d21	mouse	Ahcyl2	AHCYL2	AHCYL2:Ahcyl2
286.253	0.283076	0.14791	1.91384	0.055641	0.117319	condition_bleomycin_vs_control.fib.d21	mouse	Ahdc1	AHDC1	AHDC1:Ahdc1
109.19	-0.138446	0.175037	-0.790954	0.428971	0.561908	condition_bleomycin_vs_control.fib.d21	mouse	Ahi1	AHI1	AHI1:Ahi1
9558.83	-0.714836	0.083361	-8.57519	9.89238e-18	6.24971e-16	condition_bleomycin_vs_control.fib.d21	mouse	Ahnak	AHNAK	AHNAK:Ahnak
274.233	0.582128	0.16303	3.57068	0.000356056	0.00176684	condition_bleomycin_vs_control.fib.d21	mouse	Ahnak2	AHNAK2	AHNAK2:Ahnak2
1132.65	0.194685	0.108677	1.79141	0.0732282	0.146019	condition_bleomycin_vs_control.fib.d21	mouse	Ahr	AHR	AHR:Ahr
362.205	0.49115	0.182749	2.68756	0.00719767	0.0220765	condition_bleomycin_vs_control.fib.d21	mouse	Ahsa1	AHSA1	AHSA1:Ahsa1
4.24815	2.60634	1.13263	2.30113	0.021384	0.0541371	condition_bleomycin_vs_control.fib.d21	mouse	Aicda	AICDA	AICDA:Aicda
483.181	0.00581207	0.0919261	0.0632255	0.949587	0.966754	condition_bleomycin_vs_control.fib.d21	mouse	Aida	AIDA	AIDA:Aida
456.39	1.4458	0.109057	13.2573	4.09488e-40	1.84896e-37	condition_bleomycin_vs_control.fib.d21	mouse	Aif1	AIF1	AIF1:Aif1
50.7703	-0.370924	0.230325	-1.61044	0.107302	0.196797	condition_bleomycin_vs_control.fib.d21	mouse	Aif1l	AIF1L	AIF1L:Aif1l
175.685	0.0242836	0.122812	0.19773	0.843256	0.895691	condition_bleomycin_vs_control.fib.d21	mouse	Aifm2	AIFM2	AIFM2:Aifm2
23.4976	0.834851	0.336281	2.4826	0.0130429	0.0360782	condition_bleomycin_vs_control.fib.d21	mouse	Aifm3	AIFM3	AIFM3:Aifm3
410.908	-0.146189	0.1137	-1.28574	0.198533	0.317322	condition_bleomycin_vs_control.fib.d21	mouse	Aig1	AIG1	AIG1:Aig1
141.03	0.565984	0.162873	3.47501	0.000510836	0.0024108	condition_bleomycin_vs_control.fib.d21	mouse	Aim2	AIM2	AIM2:Aim2
610.41	-0.0217074	0.127218	-0.170632	0.864513	0.910601	condition_bleomycin_vs_control.fib.d21	mouse	Aimp1	AIMP1	AIMP1:Aimp1
281.437	0.517196	0.134345	3.84977	0.000118231	0.000674872	condition_bleomycin_vs_control.fib.d21	mouse	Aimp2	AIMP2	AIMP2:Aimp2
726.337	0.0179517	0.100218	0.179126	0.857839	0.906556	condition_bleomycin_vs_control.fib.d21	mouse	Aip	AIP	AIP:Aip
17.9716	0.109992	0.356651	0.308403	0.757775	0.836091	condition_bleomycin_vs_control.fib.d21	mouse	Ajap1	AJAP1	AJAP1:Ajap1
9.34267	1.15725	0.522631	2.21427	0.0268103	0.0652389	condition_bleomycin_vs_control.fib.d21	mouse	Ajm1	AJM1	AJM1:Ajm1
669.54	0.501397	0.156762	3.19845	0.00138167	0.00556292	condition_bleomycin_vs_control.fib.d21	mouse	Ajuba	AJUBA	AJUBA:Ajuba
362.869	0.104443	0.103428	1.00981	0.312586	0.444912	condition_bleomycin_vs_control.fib.d21	mouse	Ak1	AK1	AK1:Ak1
570.856	0.148788	0.0851886	1.74657	0.0807117	0.158058	condition_bleomycin_vs_control.fib.d21	mouse	Ak2	AK2	AK2:Ak2
829.724	-0.0758679	0.0829115	-0.915046	0.360167	0.494481	condition_bleomycin_vs_control.fib.d21	mouse	Ak3	AK3	AK3:Ak3
32.0526	-0.61885	0.277705	-2.22844	0.0258509	0.0633803	condition_bleomycin_vs_control.fib.d21	mouse	Ak4	AK4	AK4:Ak4
7.82757	1.53792	0.644634	2.38573	0.0170455	0.0450244	condition_bleomycin_vs_control.fib.d21	mouse	Ak5	AK5	AK5:Ak5
224.415	-1.57856	0.18977	-8.31826	8.92625e-17	4.74172e-15	condition_bleomycin_vs_control.fib.d21	mouse	Ak7	AK7	AK7:Ak7
84.1817	-1.03783	0.173234	-5.99091	2.08676e-09	3.49356e-08	condition_bleomycin_vs_control.fib.d21	mouse	Ak8	AK8	AK8:Ak8
55.9091	-1.64825	0.236745	-6.96214	3.35134e-12	8.91677e-11	condition_bleomycin_vs_control.fib.d21	mouse	Ak9	AK9	AK9:Ak9
294.502	-0.0597879	0.124771	-0.479181	0.63181	0.73772	condition_bleomycin_vs_control.fib.d21	mouse	Akap1	AKAP1	AKAP1:Akap1
272.412	-0.0782018	0.132052	-0.592205	0.553713	0.673849	condition_bleomycin_vs_control.fib.d21	mouse	Akap10	AKAP10	AKAP10:Akap10
505.591	0.183289	0.0857041	2.13863	0.0324657	0.0764321	condition_bleomycin_vs_control.fib.d21	mouse	Akap11	AKAP11	AKAP11:Akap11
1132.82	-0.603753	0.131668	-4.58542	4.53068e-06	3.83646e-05	condition_bleomycin_vs_control.fib.d21	mouse	Akap12	AKAP12	AKAP12:Akap12
1694.35	-0.0418691	0.0983378	-0.425768	0.670277	0.768433	condition_bleomycin_vs_control.fib.d21	mouse	Akap13	AKAP13	AKAP13:Akap13
3370.44	-0.0276135	0.13769	-0.200548	0.841052	0.894295	condition_bleomycin_vs_control.fib.d21	mouse	Akap5	AKAP5	AKAP5:Akap5
31.3669	-1.35876	0.338275	-4.01673	5.90115e-05	0.000365301	condition_bleomycin_vs_control.fib.d21	mouse	Akap6	AKAP6	AKAP6:Akap6
587.963	-0.84824	0.107797	-7.86883	3.57981e-15	1.48133e-13	condition_bleomycin_vs_control.fib.d21	mouse	Akap7	AKAP7	AKAP7:Akap7
1066.21	-0.0510927	0.107296	-0.476185	0.633942	0.738974	condition_bleomycin_vs_control.fib.d21	mouse	Akap8	AKAP8	AKAP8:Akap8
1450.68	-0.0530944	0.104134	-0.509864	0.610147	0.721925	condition_bleomycin_vs_control.fib.d21	mouse	Akap8l	AKAP8L	AKAP8L:Akap8l
654.529	-0.587779	0.151598	-3.87721	0.00010566	0.00061142	condition_bleomycin_vs_control.fib.d21	mouse	Akap9	AKAP9	AKAP9:Akap9
452.481	-0.420476	0.0908724	-4.6271	3.70823e-06	3.21276e-05	condition_bleomycin_vs_control.fib.d21	mouse	Akip1	AKIP1	AKIP1:Akip1
746.944	0.192751	0.107182	1.79835	0.0721219	0.144308	condition_bleomycin_vs_control.fib.d21	mouse	Akirin1	AKIRIN1	AKIRIN1:Akirin1
872.825	-0.127568	0.0750296	-1.70023	0.0890872	0.170564	condition_bleomycin_vs_control.fib.d21	mouse	Akirin2	AKIRIN2	AKIRIN2:Akirin2
638.264	-0.115464	0.115336	-1.00111	0.316774	0.449332	condition_bleomycin_vs_control.fib.d21	mouse	Akna	AKNA	AKNA:Akna
5567.66	0.19341	0.0920357	2.10147	0.0356	0.0824704	condition_bleomycin_vs_control.fib.d21	mouse	Akr1a1	AKR1A1	AKR1A1:Akr1a1
1431.25	-0.256945	0.081112	-3.16778	0.00153606	0.00609185	condition_bleomycin_vs_control.fib.d21	mouse	Akr1b3	AKR1B1	AKR1B1:Akr1b3
235.037	-0.2242	0.120975	-1.85328	0.063842	0.13096	condition_bleomycin_vs_control.fib.d21	mouse	Akr1e1	AKR1E2	AKR1E2:Akr1e1
1262.9	0.566285	0.110503	5.12463	2.9813e-07	3.33593e-06	condition_bleomycin_vs_control.fib.d21	mouse	Akt1	AKT1	AKT1:Akt1
599.275	-0.0921526	0.103514	-0.890239	0.373338	0.507724	condition_bleomycin_vs_control.fib.d21	mouse	Akt1s1	AKT1S1	AKT1S1:Akt1s1
1176.93	0.0435664	0.0743538	0.585935	0.557919	0.677411	condition_bleomycin_vs_control.fib.d21	mouse	Akt2	AKT2	AKT2:Akt2
466.496	-0.592945	0.122241	-4.85064	1.23064e-06	1.2049e-05	condition_bleomycin_vs_control.fib.d21	mouse	Akt3	AKT3	AKT3:Akt3
603.931	-0.424246	0.0943451	-4.49674	6.90022e-06	5.58125e-05	condition_bleomycin_vs_control.fib.d21	mouse	Aktip	AKTIP	AKTIP:Aktip
592.501	-0.204572	0.119844	-1.70699	0.0878234	0.168617	condition_bleomycin_vs_control.fib.d21	mouse	Alad	ALAD	ALAD:Alad
2911.1	-0.202111	0.0959546	-2.10632	0.0351765	0.0816002	condition_bleomycin_vs_control.fib.d21	mouse	Alas1	ALAS1	ALAS1:Alas1
5047.11	-0.389988	0.105494	-3.69679	0.00021834	0.00115306	condition_bleomycin_vs_control.fib.d21	mouse	Alcam	ALCAM	ALCAM:Alcam
358.798	-0.124283	0.132537	-0.937718	0.34839	0.4835	condition_bleomycin_vs_control.fib.d21	mouse	Aldh16a1	ALDH16A1	ALDH16A1:Aldh16a1
132.867	0.800314	0.143563	5.57465	2.48029e-08	3.4089e-07	condition_bleomycin_vs_control.fib.d21	mouse	Aldh18a1	ALDH18A1	ALDH18A1:Aldh18a1
67.0976	-0.971282	0.234421	-4.14333	3.42297e-05	0.000226702	condition_bleomycin_vs_control.fib.d21	mouse	Aldh1a2	ALDH1A2	ALDH1A2:Aldh1a2
22.1121	-0.488419	0.343874	-1.42034	0.155507	0.263156	condition_bleomycin_vs_control.fib.d21	mouse	Aldh1a3	ALDH1A3	ALDH1A3:Aldh1a3
43.0464	1.17537	0.249134	4.71783	2.38369e-06	2.15388e-05	condition_bleomycin_vs_control.fib.d21	mouse	Aldh1b1	ALDH1B1	ALDH1B1:Aldh1b1
174.639	-1.31392	0.178419	-7.36423	1.78176e-13	5.83231e-12	condition_bleomycin_vs_control.fib.d21	mouse	Aldh1l1	ALDH1L1	ALDH1L1:Aldh1l1
18.0612	0.078597	0.44967	0.174788	0.861246	0.908416	condition_bleomycin_vs_control.fib.d21	mouse	Aldh1l2	ALDH1L2	ALDH1L2:Aldh1l2
6495.72	-0.676124	0.0853149	-7.92504	2.28072e-15	9.67228e-14	condition_bleomycin_vs_control.fib.d21	mouse	Aldh2	ALDH2	ALDH2:Aldh2
265.914	-2.17149	0.379019	-5.72925	1.00876e-08	1.49339e-07	condition_bleomycin_vs_control.fib.d21	mouse	Aldh3a1	ALDH3A1	ALDH3A1:Aldh3a1
873.151	0.143814	0.128747	1.11703	0.263983	0.393424	condition_bleomycin_vs_control.fib.d21	mouse	Aldh3a2	ALDH3A2	ALDH3A2:Aldh3a2
960.349	-0.712176	0.102275	-6.96334	3.32299e-12	8.87209e-11	condition_bleomycin_vs_control.fib.d21	mouse	Aldh3b1	ALDH3B1	ALDH3B1:Aldh3b1
3.00507	-1.17686	0.910835	-1.29207	0.196334	0.314494	condition_bleomycin_vs_control.fib.d21	mouse	Aldh3b2	ALDH3B2	ALDH3B2:Aldh3b2
482.81	-0.36013	0.124376	-2.89549	0.00378566	0.0129351	condition_bleomycin_vs_control.fib.d21	mouse	Aldh4a1	ALDH4A1	ALDH4A1:Aldh4a1
105.937	-0.688619	0.163261	-4.2179	2.46593e-05	0.000169915	condition_bleomycin_vs_control.fib.d21	mouse	Aldh5a1	ALDH5A1	ALDH5A1:Aldh5a1
648.003	-0.68424	0.0985216	-6.94508	3.78254e-12	9.97758e-11	condition_bleomycin_vs_control.fib.d21	mouse	Aldh6a1	ALDH6A1	ALDH6A1:Aldh6a1
432.938	0.108756	0.11142	0.976087	0.329021	0.462855	condition_bleomycin_vs_control.fib.d21	mouse	Aldh7a1	ALDH7A1	ALDH7A1:Aldh7a1
369.767	0.332448	0.127213	2.61333	0.00896656	0.0265229	condition_bleomycin_vs_control.fib.d21	mouse	Aldh9a1	ALDH9A1	ALDH9A1:Aldh9a1
111.537	0.593619	0.162811	3.64607	0.000266279	0.00136628	condition_bleomycin_vs_control.fib.d21	mouse	Aldoc	ALDOC	ALDOC:Aldoc
434.121	-0.0595777	0.0966825	-0.61622	0.537749	0.659703	condition_bleomycin_vs_control.fib.d21	mouse	Alg1	ALG1	ALG1:Alg1
229.412	-0.0995549	0.121864	-0.816933	0.413967	0.547486	condition_bleomycin_vs_control.fib.d21	mouse	Alg11	ALG11	ALG11:Alg11
324.386	-0.496994	0.16353	-3.03915	0.00237244	0.0088495	condition_bleomycin_vs_control.fib.d21	mouse	Alg12	ALG12	ALG12:Alg12
386.982	0.15701	0.140865	1.11461	0.265018	0.394584	condition_bleomycin_vs_control.fib.d21	mouse	Alg14	ALG14	ALG14:Alg14
214.355	-0.0870403	0.12705	-0.685084	0.493291	0.6214	condition_bleomycin_vs_control.fib.d21	mouse	Alg2	ALG2	ALG2:Alg2
235.517	-0.141786	0.123681	-1.14638	0.251637	0.37952	condition_bleomycin_vs_control.fib.d21	mouse	Alg3	ALG3	ALG3:Alg3
446.936	0.126858	0.0923139	1.37421	0.169377	0.281385	condition_bleomycin_vs_control.fib.d21	mouse	Alg5	ALG5	ALG5:Alg5
165.65	-0.240098	0.135018	-1.77827	0.0753597	0.149492	condition_bleomycin_vs_control.fib.d21	mouse	Alg6	ALG6	ALG6:Alg6
144.424	0.316667	0.157413	2.0117	0.0442519	0.0979887	condition_bleomycin_vs_control.fib.d21	mouse	Alg8	ALG8	ALG8:Alg8
231.864	-0.10781	0.130581	-0.825617	0.409022	0.542816	condition_bleomycin_vs_control.fib.d21	mouse	Alg9	ALG9	ALG9:Alg9
34.0209	-0.00625162	0.247312	-0.0252783	0.979833	0.987163	condition_bleomycin_vs_control.fib.d21	mouse	Alkal1	ALKAL1	ALKAL1:Alkal1
148.73	0.257108	0.166176	1.5472	0.121815	0.217834	condition_bleomycin_vs_control.fib.d21	mouse	Alkbh1	ALKBH1	ALKBH1:Alkbh1
96.6404	0.394151	0.168366	2.34104	0.0192301	0.0497507	condition_bleomycin_vs_control.fib.d21	mouse	Alkbh2	ALKBH2	ALKBH2:Alkbh2
263.105	0.0736505	0.119715	0.615214	0.538414	0.660202	condition_bleomycin_vs_control.fib.d21	mouse	Alkbh3	ALKBH3	ALKBH3:Alkbh3
115.6	0.42639	0.200928	2.1221	0.0338292	0.0791026	condition_bleomycin_vs_control.fib.d21	mouse	Alkbh4	ALKBH4	ALKBH4:Alkbh4
1002.33	0.0349905	0.107211	0.326371	0.744143	0.82595	condition_bleomycin_vs_control.fib.d21	mouse	Alkbh5	ALKBH5	ALKBH5:Alkbh5
321.214	0.253332	0.129832	1.95124	0.0510289	0.109382	condition_bleomycin_vs_control.fib.d21	mouse	Alkbh6	ALKBH6	ALKBH6:Alkbh6
216.814	-0.308109	0.121258	-2.54095	0.0110553	0.0315643	condition_bleomycin_vs_control.fib.d21	mouse	Alkbh7	ALKBH7	ALKBH7:Alkbh7
165.872	-0.298311	0.166294	-1.79388	0.0728324	0.1454	condition_bleomycin_vs_control.fib.d21	mouse	Alkbh8	ALKBH8	ALKBH8:Alkbh8
81.4592	-0.276278	0.183807	-1.50309	0.132816	0.233348	condition_bleomycin_vs_control.fib.d21	mouse	Alms1	ALMS1	ALMS1:Alms1
45.8382	-0.91179	0.280162	-3.25451	0.00113589	0.00472	condition_bleomycin_vs_control.fib.d21	mouse	Alox12	ALOX12	ALOX12:Alox12
7.75076	-2.31589	0.635131	-3.64631	0.000266031	0.00136547	condition_bleomycin_vs_control.fib.d21	mouse	Alox15	ALOX15	ALOX15:Alox15
88.6363	-0.457134	0.300519	-1.52115	0.128222	0.226722	condition_bleomycin_vs_control.fib.d21	mouse	Alox5	ALOX5	ALOX5:Alox5
852.494	0.602032	0.109343	5.5059	3.67294e-08	4.92463e-07	condition_bleomycin_vs_control.fib.d21	mouse	Alox5ap	ALOX5AP	ALOX5AP:Alox5ap
29.0361	0.859977	0.326216	2.63622	0.00838354	0.0250592	condition_bleomycin_vs_control.fib.d21	mouse	Alpk1	ALPK1	ALPK1:Alpk1
10.3565	0.384917	0.526846	0.730607	0.465019	0.596197	condition_bleomycin_vs_control.fib.d21	mouse	Alpk2	ALPK2	ALPK2:Alpk2
15.596	-0.390049	0.452942	-0.861145	0.389158	0.523699	condition_bleomycin_vs_control.fib.d21	mouse	Alpk3	ALPK3	ALPK3:Alpk3
37.137	-0.536767	0.302182	-1.7763	0.0756831	0.149975	condition_bleomycin_vs_control.fib.d21	mouse	Alpl	ALPL	ALPL:Alpl
20.6345	-0.682609	0.347136	-1.9664	0.049252	0.106405	condition_bleomycin_vs_control.fib.d21	mouse	Als2	ALS2	ALS2:Als2
687.478	0.565145	0.185956	3.03913	0.00237263	0.0088495	condition_bleomycin_vs_control.fib.d21	mouse	Als2cl	ALS2CL	ALS2CL:Als2cl
131.207	0.17436	0.158924	1.09713	0.272585	0.402454	condition_bleomycin_vs_control.fib.d21	mouse	Amacr	AMACR	AMACR:Amacr
498.598	-0.0749539	0.106052	-0.706766	0.479712	0.609244	condition_bleomycin_vs_control.fib.d21	mouse	Ambra1	AMBRA1	AMBRA1:Ambra1
435.223	0.443847	0.149667	2.96556	0.00302128	0.0107666	condition_bleomycin_vs_control.fib.d21	mouse	Amdhd2	AMDHD2	AMDHD2:Amdhd2
1706.86	0.0254342	0.0595262	0.427278	0.669176	0.767516	condition_bleomycin_vs_control.fib.d21	mouse	Amfr	AMFR	AMFR:Amfr
59.9463	-1.47666	0.256715	-5.75214	8.81224e-09	1.31601e-07	condition_bleomycin_vs_control.fib.d21	mouse	Amhr2	AMHR2	AMHR2:Amhr2
171.933	-0.70478	0.131755	-5.34917	8.83579e-08	1.09747e-06	condition_bleomycin_vs_control.fib.d21	mouse	Amigo1	AMIGO1	AMIGO1:Amigo1
186.141	-0.592254	0.174377	-3.39639	0.000682803	0.00307943	condition_bleomycin_vs_control.fib.d21	mouse	Amigo2	AMIGO2	AMIGO2:Amigo2
31.0868	1.03362	0.285475	3.62071	0.000293793	0.00149397	condition_bleomycin_vs_control.fib.d21	mouse	Amigo3	AMIGO3	AMIGO3:Amigo3
49.0141	-1.27593	0.402038	-3.17366	0.0015053	0.00599154	condition_bleomycin_vs_control.fib.d21	mouse	Ammecr1l	AMMECR1L	AMMECR1L:Ammecr1l
8.22141	1.23563	0.64396	1.91881	0.055009	0.116322	condition_bleomycin_vs_control.fib.d21	mouse	Amn	AMN	AMN:Amn
287.934	-0.337754	0.0992164	-3.40422	0.00066354	0.00300669	condition_bleomycin_vs_control.fib.d21	mouse	Amn1	AMN1	AMN1:Amn1
1067.19	-0.476857	0.0942974	-5.05695	4.26023e-07	4.5996e-06	condition_bleomycin_vs_control.fib.d21	mouse	Amotl1	AMOTL1	AMOTL1:Amotl1
2007.71	-0.937415	0.118819	-7.88945	3.03517e-15	1.28011e-13	condition_bleomycin_vs_control.fib.d21	mouse	Amotl2	AMOTL2	AMOTL2:Amotl2
20.2888	-1.44344	0.354146	-4.07584	4.58483e-05	0.000292423	condition_bleomycin_vs_control.fib.d21	mouse	Ampd1	AMPD1	AMPD1:Ampd1
237.44	0.524779	0.133763	3.92319	8.73847e-05	0.000517965	condition_bleomycin_vs_control.fib.d21	mouse	Ampd2	AMPD2	AMPD2:Ampd2
203.413	0.245313	0.142237	1.72468	0.0845852	0.163959	condition_bleomycin_vs_control.fib.d21	mouse	Ampd3	AMPD3	AMPD3:Ampd3
187.899	-0.299291	0.206696	-1.44798	0.147623	0.253033	condition_bleomycin_vs_control.fib.d21	mouse	Amph	AMPH	AMPH:Amph
126.634	-0.445913	0.160671	-2.77532	0.00551469	0.0176562	condition_bleomycin_vs_control.fib.d21	mouse	Amt	AMT	AMT:Amt
2.83006	-1.2625	0.854214	-1.47796	0.139418	0.242066	condition_bleomycin_vs_control.fib.d21	mouse	Amtn	AMTN	AMTN:Amtn
328.209	0.486683	0.126519	3.84671	0.000119716	0.000682212	condition_bleomycin_vs_control.fib.d21	mouse	Amz1	AMZ1	AMZ1:Amz1
510.315	-0.0595134	0.0917657	-0.648536	0.516638	0.641828	condition_bleomycin_vs_control.fib.d21	mouse	Amz2	AMZ2	AMZ2:Amz2
952.515	0.177105	0.0894065	1.98089	0.0476032	0.103646	condition_bleomycin_vs_control.fib.d21	mouse	Anapc1	ANAPC1	ANAPC1:Anapc1
287.514	0.011489	0.113228	0.101468	0.919179	0.946238	condition_bleomycin_vs_control.fib.d21	mouse	Anapc10	ANAPC10	ANAPC10:Anapc10
1276.28	0.0746831	0.0836297	0.893021	0.371846	0.506214	condition_bleomycin_vs_control.fib.d21	mouse	Anapc11	ANAPC11	ANAPC11:Anapc11
1111.82	0.296861	0.114188	2.59975	0.00932922	0.0273795	condition_bleomycin_vs_control.fib.d21	mouse	Anapc13	ANAPC13	ANAPC13:Anapc13
693.261	0.162418	0.0912334	1.78025	0.0750356	0.148965	condition_bleomycin_vs_control.fib.d21	mouse	Anapc16	ANAPC16	ANAPC16:Anapc16
900.469	0.402546	0.155169	2.59424	0.00947993	0.0277423	condition_bleomycin_vs_control.fib.d21	mouse	Anapc2	ANAPC2	ANAPC2:Anapc2
650.713	0.339754	0.107792	3.15195	0.00162186	0.00638269	condition_bleomycin_vs_control.fib.d21	mouse	Anapc4	ANAPC4	ANAPC4:Anapc4
2050.56	-0.20053	0.0825985	-2.42777	0.015192	0.0410468	condition_bleomycin_vs_control.fib.d21	mouse	Anapc5	ANAPC5	ANAPC5:Anapc5
342.476	0.308288	0.115436	2.67065	0.00757054	0.0230145	condition_bleomycin_vs_control.fib.d21	mouse	Anapc7	ANAPC7	ANAPC7:Anapc7
511.001	-0.185194	0.137751	-1.34441	0.178816	0.293789	condition_bleomycin_vs_control.fib.d21	mouse	Ang	ANG	ANG:Ang
70.9226	0.543245	0.197254	2.75403	0.00588655	0.0186369	condition_bleomycin_vs_control.fib.d21	mouse	Angel1	ANGEL1	ANGEL1:Angel1
453.372	-0.112259	0.096192	-1.16703	0.243196	0.369622	condition_bleomycin_vs_control.fib.d21	mouse	Angel2	ANGEL2	ANGEL2:Angel2
608.873	-0.205316	0.119654	-1.71592	0.0861768	0.166246	condition_bleomycin_vs_control.fib.d21	mouse	Angpt1	ANGPT1	ANGPT1:Angpt1
285.463	-0.53636	0.164417	-3.2622	0.00110552	0.00461823	condition_bleomycin_vs_control.fib.d21	mouse	Angpt2	ANGPT2	ANGPT2:Angpt2
24.1722	-1.88589	0.454637	-4.14812	3.35211e-05	0.000222778	condition_bleomycin_vs_control.fib.d21	mouse	Angpt4	ANGPT4	ANGPT4:Angpt4
690.319	0.183967	0.130777	1.40673	0.159508	0.268447	condition_bleomycin_vs_control.fib.d21	mouse	Angptl2	ANGPTL2	ANGPTL2:Angptl2
807.005	0.863326	0.330682	2.61074	0.00903456	0.0266677	condition_bleomycin_vs_control.fib.d21	mouse	Angptl4	ANGPTL4	ANGPTL4:Angptl4
25.523	-0.0925546	0.31007	-0.298495	0.765325	0.840929	condition_bleomycin_vs_control.fib.d21	mouse	Angptl6	ANGPTL6	ANGPTL6:Angptl6
4.81313	-2.59701	0.740697	-3.50617	0.000454612	0.00217083	condition_bleomycin_vs_control.fib.d21	mouse	Angptl7	ANGPTL7	ANGPTL7:Angptl7
21.8572	-0.672732	0.383406	-1.75462	0.079324	0.155766	condition_bleomycin_vs_control.fib.d21	mouse	Ank1	ANK1	ANK1:Ank1
80.2726	-0.69727	0.216484	-3.22089	0.00127795	0.00520678	condition_bleomycin_vs_control.fib.d21	mouse	Ank2	ANK2	ANK2:Ank2
704.789	-0.842184	0.198945	-4.23325	2.30339e-05	0.000160008	condition_bleomycin_vs_control.fib.d21	mouse	Ank3	ANK3	ANK3:Ank3
10.3409	-2.03677	0.476272	-4.27649	1.8986e-05	0.000135004	condition_bleomycin_vs_control.fib.d21	mouse	Ankef1	ANKEF1	ANKEF1:Ankef1
785.379	0.0264012	0.0692036	0.3815	0.702832	0.794191	condition_bleomycin_vs_control.fib.d21	mouse	Ankfy1	ANKFY1	ANKFY1:Ankfy1
272.305	0.734787	0.147699	4.9749	6.52817e-07	6.73525e-06	condition_bleomycin_vs_control.fib.d21	mouse	Ank	ANKH	ANKH:Ank
252.131	-0.885214	0.269411	-3.28574	0.00101715	0.0043029	condition_bleomycin_vs_control.fib.d21	mouse	Ankhd1	ANKHD1	ANKHD1:Ankhd1
400.263	0.0422729	0.0867143	0.487496	0.625907	0.733673	condition_bleomycin_vs_control.fib.d21	mouse	Ankib1	ANKIB1	ANKIB1:Ankib1
2.21643	-1.22448	0.970841	-1.26126	0.207216	0.328024	condition_bleomycin_vs_control.fib.d21	mouse	Ankk1	ANKK1	ANKK1:Ankk1
13.747	1.50252	0.469761	3.19848	0.00138154	0.00556292	condition_bleomycin_vs_control.fib.d21	mouse	Ankle1	ANKLE1	ANKLE1:Ankle1
486.754	0.124877	0.0980643	1.27342	0.202868	0.32283	condition_bleomycin_vs_control.fib.d21	mouse	Ankle2	ANKLE2	ANKLE2:Ankle2
20.6962	-0.706237	0.412047	-1.71397	0.0865336	0.166746	condition_bleomycin_vs_control.fib.d21	mouse	Ankmy1	ANKMY1	ANKMY1:Ankmy1
274.465	-0.251064	0.11675	-2.15044	0.0315203	0.0745757	condition_bleomycin_vs_control.fib.d21	mouse	Ankmy2	ANKMY2	ANKMY2:Ankmy2
288.623	-0.0443264	0.114484	-0.387183	0.69862	0.790537	condition_bleomycin_vs_control.fib.d21	mouse	Ankra2	ANKRA2	ANKRA2:Ankra2
105.185	-1.24399	0.326776	-3.80686	0.000140744	0.000788002	condition_bleomycin_vs_control.fib.d21	mouse	Ankrd1	ANKRD1	ANKRD1:Ankrd1
579.738	0.0777348	0.100303	0.775001	0.438339	0.570528	condition_bleomycin_vs_control.fib.d21	mouse	Ankrd10	ANKRD10	ANKRD10:Ankrd10
435.9	-1.16046	0.338826	-3.42495	0.000614922	0.00282052	condition_bleomycin_vs_control.fib.d21	mouse	Ankrd11	ANKRD11	ANKRD11:Ankrd11
651.012	-0.68841	0.205426	-3.35114	0.00080479	0.00354523	condition_bleomycin_vs_control.fib.d21	mouse	Ankrd12	ANKRD12	ANKRD12:Ankrd12
1694.68	0.0265057	0.0952249	0.278348	0.780745	0.851105	condition_bleomycin_vs_control.fib.d21	mouse	Ankrd13a	ANKRD13A	ANKRD13A:Ankrd13a
105.994	0.691274	0.193514	3.57222	0.000353973	0.00175807	condition_bleomycin_vs_control.fib.d21	mouse	Ankrd13b	ANKRD13B	ANKRD13B:Ankrd13b
568.899	0.225845	0.104924	2.15247	0.0313604	0.0742512	condition_bleomycin_vs_control.fib.d21	mouse	Ankrd13c	ANKRD13C	ANKRD13C:Ankrd13c
79.6506	0.0178236	0.210487	0.0846779	0.932518	0.95542	condition_bleomycin_vs_control.fib.d21	mouse	Ankrd13d	ANKRD13D	ANKRD13D:Ankrd13d
285.692	0.513005	0.164239	3.12353	0.00178693	0.00693978	condition_bleomycin_vs_control.fib.d21	mouse	Ankrd16	ANKRD16	ANKRD16:Ankrd16
664.303	-0.0656261	0.121682	-0.539325	0.589662	0.7042	condition_bleomycin_vs_control.fib.d21	mouse	Ankrd17	ANKRD17	ANKRD17:Ankrd17
9.37891	1.61087	0.685957	2.34835	0.0188567	0.0489496	condition_bleomycin_vs_control.fib.d21	mouse	Ankrd22	ANKRD22	ANKRD22:Ankrd22
104.381	0.583314	0.172049	3.39039	0.000697938	0.00313756	condition_bleomycin_vs_control.fib.d21	mouse	Ankrd23	ANKRD23	ANKRD23:Ankrd23
95.9212	0.0136509	0.160843	0.0848708	0.932364	0.95542	condition_bleomycin_vs_control.fib.d21	mouse	Ankrd24	ANKRD24	ANKRD24:Ankrd24
321.143	-0.130579	0.106603	-1.22491	0.220609	0.343906	condition_bleomycin_vs_control.fib.d21	mouse	Ankrd27	ANKRD27	ANKRD27:Ankrd27
283.708	-0.13057	0.11179	-1.16799	0.242813	0.369148	condition_bleomycin_vs_control.fib.d21	mouse	Ankrd28	ANKRD28	ANKRD28:Ankrd28
157.398	-1.25501	0.176222	-7.12176	1.06557e-12	3.16415e-11	condition_bleomycin_vs_control.fib.d21	mouse	Ankrd29	ANKRD29	ANKRD29:Ankrd29
458.502	-0.720029	0.107622	-6.69035	2.22643e-11	5.23433e-10	condition_bleomycin_vs_control.fib.d21	mouse	Ankrd33b	ANKRD33B	ANKRD33B:Ankrd33b
1.77291	0.991884	1.24665	0.795637	0.426243	0.559337	condition_bleomycin_vs_control.fib.d21	mouse	Ankrd34a	ANKRD34A	ANKRD34A:Ankrd34a
16.5175	-0.32792	0.347221	-0.944412	0.344959	0.479607	condition_bleomycin_vs_control.fib.d21	mouse	Ankrd35	ANKRD35	ANKRD35:Ankrd35
426.779	2.50231	0.190903	13.1077	2.97302e-39	1.23356e-36	condition_bleomycin_vs_control.fib.d21	mouse	Ankrd37	ANKRD37	ANKRD37:Ankrd37
156.742	-0.0901364	0.134059	-0.672361	0.501354	0.628711	condition_bleomycin_vs_control.fib.d21	mouse	Ankrd39	ANKRD39	ANKRD39:Ankrd39
1622.12	-0.470585	0.0850057	-5.53592	3.0959e-08	4.19862e-07	condition_bleomycin_vs_control.fib.d21	mouse	Ankrd40	ANKRD40	ANKRD40:Ankrd40
93.0008	-0.92551	0.158941	-5.82297	5.7812e-09	9.00132e-08	condition_bleomycin_vs_control.fib.d21	mouse	Ankrd42	ANKRD42	ANKRD42:Ankrd42
709.068	-0.761498	0.099075	-7.68608	1.51717e-14	5.69476e-13	condition_bleomycin_vs_control.fib.d21	mouse	Ankrd44	ANKRD44	ANKRD44:Ankrd44
47.8805	-1.49242	0.291671	-5.11679	3.10777e-07	3.4623e-06	condition_bleomycin_vs_control.fib.d21	mouse	Ankrd45	ANKRD45	ANKRD45:Ankrd45
969.653	-0.150087	0.106008	-1.4158	0.156834	0.264904	condition_bleomycin_vs_control.fib.d21	mouse	Ankrd46	ANKRD46	ANKRD46:Ankrd46
157.311	-0.15731	0.187902	-0.837188	0.402487	0.536743	condition_bleomycin_vs_control.fib.d21	mouse	Ankrd49	ANKRD49	ANKRD49:Ankrd49
779.242	-0.617486	0.0934371	-6.60857	3.8804e-11	8.72209e-10	condition_bleomycin_vs_control.fib.d21	mouse	Ankrd50	ANKRD50	ANKRD50:Ankrd50
15.9086	0.443618	0.414207	1.07101	0.284167	0.414886	condition_bleomycin_vs_control.fib.d21	mouse	Ankrd52	ANKRD52	ANKRD52:Ankrd52
447.279	-0.205551	0.0950598	-2.16233	0.0305928	0.0727704	condition_bleomycin_vs_control.fib.d21	mouse	Ankrd54	ANKRD54	ANKRD54:Ankrd54
7.58496	-0.219722	0.552151	-0.397937	0.690676	0.784323	condition_bleomycin_vs_control.fib.d21	mouse	Ankrd55	ANKRD55	ANKRD55:Ankrd55
29.2594	-0.0787578	0.272308	-0.289224	0.77241	0.846036	condition_bleomycin_vs_control.fib.d21	mouse	Ankrd6	ANKRD6	ANKRD6:Ankrd6
94.5159	-0.704306	0.250868	-2.80748	0.00499313	0.0162784	condition_bleomycin_vs_control.fib.d21	mouse	Ankrd26	ANKRD62	ANKRD62:Ankrd26
11.8026	-1.33802	0.4369	-3.06252	0.00219479	0.0082706	condition_bleomycin_vs_control.fib.d21	mouse	Ankrd65	ANKRD65	ANKRD65:Ankrd65
59.6131	-1.13565	0.239729	-4.7372	2.16691e-06	1.98369e-05	condition_bleomycin_vs_control.fib.d21	mouse	Ankrd66	ANKRD66	ANKRD66:Ankrd66
72.6015	-0.158256	0.178449	-0.88684	0.375165	0.509248	condition_bleomycin_vs_control.fib.d21	mouse	Ankrd9	ANKRD9	ANKRD9:Ankrd9
905.7	-0.257057	0.100393	-2.5605	0.0104522	0.0301336	condition_bleomycin_vs_control.fib.d21	mouse	Anks1	ANKS1A	ANKS1A:Anks1
4.11246	0.850016	0.788335	1.07824	0.280925	0.411484	condition_bleomycin_vs_control.fib.d21	mouse	Anks1b	ANKS1B	ANKS1B:Anks1b
358.871	0.295263	0.120584	2.44862	0.0143406	0.0390487	condition_bleomycin_vs_control.fib.d21	mouse	Anks3	ANKS3	ANKS3:Anks3
28.2434	-0.207611	0.299194	-0.6939	0.487745	0.616183	condition_bleomycin_vs_control.fib.d21	mouse	Anks6	ANKS6	ANKS6:Anks6
3.43678	-1.50594	0.819448	-1.83775	0.0660992	0.134654	condition_bleomycin_vs_control.fib.d21	mouse	Ankub1	ANKUB1	ANKUB1:Ankub1
203.627	0.472523	0.146014	3.23615	0.00121154	0.00498513	condition_bleomycin_vs_control.fib.d21	mouse	Ankzf1	ANKZF1	ANKZF1:Ankzf1
76.1358	0.165082	0.273498	0.603596	0.546112	0.66719	condition_bleomycin_vs_control.fib.d21	mouse	Anln	ANLN	ANLN:Anln
973.34	0.644625	0.162763	3.96052	7.47882e-05	0.000449809	condition_bleomycin_vs_control.fib.d21	mouse	Ano1	ANO1	ANO1:Ano1
583.805	-0.224406	0.110819	-2.02498	0.0428695	0.0957006	condition_bleomycin_vs_control.fib.d21	mouse	Ano10	ANO10	ANO10:Ano10
4.0853	0.108321	0.828289	0.130777	0.895952	0.930818	condition_bleomycin_vs_control.fib.d21	mouse	Ano2	ANO2	ANO2:Ano2
3.11413	3.96651	1.43158	2.77072	0.00559332	0.0178632	condition_bleomycin_vs_control.fib.d21	mouse	Ano3	ANO3	ANO3:Ano3
25.3413	0.108711	0.387196	0.280766	0.77889	0.850225	condition_bleomycin_vs_control.fib.d21	mouse	Ano5	ANO5	ANO5:Ano5
179.14	-1.2188	0.39857	-3.05794	0.00222863	0.00838578	condition_bleomycin_vs_control.fib.d21	mouse	Ano6	ANO6	ANO6:Ano6
3.24049	0.688007	0.883408	0.778811	0.436091	0.568567	condition_bleomycin_vs_control.fib.d21	mouse	Ano7	ANO7	ANO7:Ano7
208.308	0.813721	0.168119	4.84014	1.2975e-06	1.26231e-05	condition_bleomycin_vs_control.fib.d21	mouse	Ano8	ANO8	ANO8:Ano8
21.6122	0.744015	0.322945	2.30384	0.0212314	0.0538396	condition_bleomycin_vs_control.fib.d21	mouse	Ano9	ANO9	ANO9:Ano9
1205.9	-0.184215	0.125592	-1.46677	0.142438	0.246113	condition_bleomycin_vs_control.fib.d21	mouse	Anp32a	ANP32A	ANP32A:Anp32a
1519.17	-0.0834927	0.0846448	-0.986388	0.323943	0.457471	condition_bleomycin_vs_control.fib.d21	mouse	Anp32b	ANP32B	ANP32B:Anp32b
900.849	-0.102401	0.102926	-0.994905	0.319782	0.452887	condition_bleomycin_vs_control.fib.d21	mouse	Anp32e	ANP32E	ANP32E:Anp32e
719.06	-0.650969	0.169624	-3.83772	0.00012418	0.000705816	condition_bleomycin_vs_control.fib.d21	mouse	Anpep	ANPEP	ANPEP:Anpep
1126.64	0.165241	0.0941946	1.75425	0.0793874	0.155851	condition_bleomycin_vs_control.fib.d21	mouse	Antxr1	ANTXR1	ANTXR1:Antxr1
765.218	-0.590364	0.132368	-4.46001	8.1957e-06	6.50907e-05	condition_bleomycin_vs_control.fib.d21	mouse	Antxr2	ANTXR2	ANTXR2:Antxr2
3843.94	0.850893	0.192968	4.40951	1.03605e-05	8.0128e-05	condition_bleomycin_vs_control.fib.d21	mouse	Anxa1	ANXA1	ANXA1:Anxa1
1279.67	-0.404351	0.0835555	-4.83931	1.30288e-06	1.26674e-05	condition_bleomycin_vs_control.fib.d21	mouse	Anxa11	ANXA11	ANXA11:Anxa11
3.87208	-1.05305	0.775163	-1.35848	0.17431	0.288176	condition_bleomycin_vs_control.fib.d21	mouse	Anxa13	ANXA13	ANXA13:Anxa13
8190.71	-0.0541206	0.111172	-0.486821	0.626385	0.733954	condition_bleomycin_vs_control.fib.d21	mouse	Anxa2	ANXA2	ANXA2:Anxa2
3824.54	0.606984	0.148393	4.09039	4.30652e-05	0.000276627	condition_bleomycin_vs_control.fib.d21	mouse	Anxa3	ANXA3	ANXA3:Anxa3
2886.05	-0.0833798	0.0774759	-1.0762	0.281836	0.412543	condition_bleomycin_vs_control.fib.d21	mouse	Anxa4	ANXA4	ANXA4:Anxa4
6026.61	0.166682	0.116998	1.42465	0.154258	0.261532	condition_bleomycin_vs_control.fib.d21	mouse	Anxa5	ANXA5	ANXA5:Anxa5
2292.89	-0.00451936	0.0882789	-0.0511941	0.959171	0.973695	condition_bleomycin_vs_control.fib.d21	mouse	Anxa6	ANXA6	ANXA6:Anxa6
1620.72	0.235103	0.0780365	3.01274	0.00258905	0.00950659	condition_bleomycin_vs_control.fib.d21	mouse	Anxa7	ANXA7	ANXA7:Anxa7
39.066	-0.227488	0.250206	-0.909202	0.363243	0.497547	condition_bleomycin_vs_control.fib.d21	mouse	Anxa9	ANXA9	ANXA9:Anxa9
39.8192	1.48517	0.292226	5.08227	3.72959e-07	4.08393e-06	condition_bleomycin_vs_control.fib.d21	mouse	Aoah	AOAH	AOAH:Aoah
255.805	-1.03685	0.414509	-2.50139	0.0123708	0.0345366	condition_bleomycin_vs_control.fib.d21	mouse	Aoc1	AOC1	AOC1:Aoc1
36.0916	0.576555	0.266166	2.16615	0.0302999	0.072208	condition_bleomycin_vs_control.fib.d21	mouse	Aoc2	AOC2	AOC2:Aoc2
142.367	-2.1174	0.261677	-8.09164	5.88682e-16	2.74695e-14	condition_bleomycin_vs_control.fib.d21	mouse	Aoc3	AOC3	AOC3:Aoc3
1836.21	0.104935	0.104622	1.00299	0.315867	0.448418	condition_bleomycin_vs_control.fib.d21	mouse	Aopep	AOPEP	AOPEP:Aopep
280.431	-0.0886138	0.148453	-0.596915	0.550564	0.670921	condition_bleomycin_vs_control.fib.d21	mouse	Aox1	AOX1	AOX1:Aox1
527.056	0.0789518	0.124303	0.635156	0.525327	0.649237	condition_bleomycin_vs_control.fib.d21	mouse	Ap1ar	AP1AR	AP1AR:Ap1ar
893.341	0.150642	0.0842092	1.78891	0.0736301	0.146687	condition_bleomycin_vs_control.fib.d21	mouse	Ap1b1	AP1B1	AP1B1:Ap1b1
875.223	-0.00270637	0.0775801	-0.0348848	0.972172	0.982023	condition_bleomycin_vs_control.fib.d21	mouse	Ap1g1	AP1G1	AP1G1:Ap1g1
294.278	0.112933	0.135302	0.834669	0.403904	0.538071	condition_bleomycin_vs_control.fib.d21	mouse	Ap1g2	AP1G2	AP1G2:Ap1g2
585.302	0.253566	0.151716	1.67132	0.0946589	0.17901	condition_bleomycin_vs_control.fib.d21	mouse	Ap1m1	AP1M1	AP1M1:Ap1m1
335.303	0.427122	0.108033	3.95361	7.69813e-05	0.000461828	condition_bleomycin_vs_control.fib.d21	mouse	Ap1m2	AP1M2	AP1M2:Ap1m2
1036	-0.00377439	0.121946	-0.0309513	0.975308	0.983927	condition_bleomycin_vs_control.fib.d21	mouse	Ap1s1	AP1S1	AP1S1:Ap1s1
215.075	0.378633	0.111222	3.40431	0.000663315	0.00300656	condition_bleomycin_vs_control.fib.d21	mouse	Ap1s3	AP1S3	AP1S3:Ap1s3
852.229	-0.166313	0.0864772	-1.9232	0.0544543	0.115308	condition_bleomycin_vs_control.fib.d21	mouse	Ap2a1	AP2A1	AP2A1:Ap2a1
1542.56	-0.327626	0.0904106	-3.62376	0.000290349	0.00147842	condition_bleomycin_vs_control.fib.d21	mouse	Ap2a2	AP2A2	AP2A2:Ap2a2
655.805	0.323795	0.0771474	4.19709	2.70366e-05	0.000183902	condition_bleomycin_vs_control.fib.d21	mouse	Ap2b1	AP2B1	AP2B1:Ap2b1
2333.04	0.371485	0.0955783	3.88671	0.000101613	0.000590447	condition_bleomycin_vs_control.fib.d21	mouse	Ap2m1	AP2M1	AP2M1:Ap2m1
1520.14	0.0879978	0.102263	0.8605	0.389513	0.523855	condition_bleomycin_vs_control.fib.d21	mouse	Ap2s1	AP2S1	AP2S1:Ap2s1
563.504	-0.0168029	0.100813	-0.166674	0.867627	0.912378	condition_bleomycin_vs_control.fib.d21	mouse	Ap3b1	AP3B1	AP3B1:Ap3b1
1090.4	0.202646	0.0875716	2.31406	0.0206644	0.0526802	condition_bleomycin_vs_control.fib.d21	mouse	Ap3d1	AP3D1	AP3D1:Ap3d1
490.061	0.188535	0.0957761	1.9685	0.0490111	0.105989	condition_bleomycin_vs_control.fib.d21	mouse	Ap3m1	AP3M1	AP3M1:Ap3m1
237.622	-0.448811	0.128293	-3.49832	0.000468204	0.00222673	condition_bleomycin_vs_control.fib.d21	mouse	Ap3m2	AP3M2	AP3M2:Ap3m2
850.425	0.280993	0.102814	2.73303	0.00627544	0.0196413	condition_bleomycin_vs_control.fib.d21	mouse	Ap3s1	AP3S1	AP3S1:Ap3s1
353.043	0.122645	0.0914964	1.34044	0.180104	0.295369	condition_bleomycin_vs_control.fib.d21	mouse	Ap3s2	AP3S2	AP3S2:Ap3s2
185.214	0.336957	0.134741	2.50077	0.0123925	0.0345803	condition_bleomycin_vs_control.fib.d21	mouse	Ap4b1	AP4B1	AP4B1:Ap4b1
18.3024	-0.125635	0.35881	-0.350143	0.726231	0.812084	condition_bleomycin_vs_control.fib.d21	mouse	Ap4e1	AP4E1	AP4E1:Ap4e1
261.525	-0.20645	0.137294	-1.50371	0.132657	0.233121	condition_bleomycin_vs_control.fib.d21	mouse	Ap4m1	AP4M1	AP4M1:Ap4m1
434.995	-0.135235	0.1255	-1.07757	0.281227	0.411808	condition_bleomycin_vs_control.fib.d21	mouse	Ap4s1	AP4S1	AP4S1:Ap4s1
58.9741	0.722145	0.236183	3.05757	0.00223139	0.0083941	condition_bleomycin_vs_control.fib.d21	mouse	Ap5b1	AP5B1	AP5B1:Ap5b1
241.517	-0.0481526	0.117755	-0.408922	0.682597	0.778125	condition_bleomycin_vs_control.fib.d21	mouse	Ap5m1	AP5M1	AP5M1:Ap5m1
323.778	-0.0410301	0.122864	-0.333946	0.73842	0.821466	condition_bleomycin_vs_control.fib.d21	mouse	Ap5s1	AP5S1	AP5S1:Ap5s1
216.895	0.417468	0.118634	3.51895	0.000433254	0.00208767	condition_bleomycin_vs_control.fib.d21	mouse	Ap5z1	AP5Z1	AP5Z1:Ap5z1
346.496	0.306503	0.112501	2.72444	0.00644109	0.0200924	condition_bleomycin_vs_control.fib.d21	mouse	Apaf1	APAF1	APAF1:Apaf1
122.316	0.617382	0.180977	3.41139	0.000646331	0.00293825	condition_bleomycin_vs_control.fib.d21	mouse	Apba1	APBA1	APBA1:Apba1
17.5017	0.931073	0.414087	2.24849	0.0245446	0.0607182	condition_bleomycin_vs_control.fib.d21	mouse	Apba2	APBA2	APBA2:Apba2
371.05	0.122832	0.116787	1.05176	0.292909	0.424381	condition_bleomycin_vs_control.fib.d21	mouse	Apba3	APBA3	APBA3:Apba3
1040.38	-0.212477	0.0775416	-2.74017	0.00614081	0.0192671	condition_bleomycin_vs_control.fib.d21	mouse	Apbb1	APBB1	APBB1:Apbb1
518.321	0.117503	0.134354	0.874577	0.381804	0.515792	condition_bleomycin_vs_control.fib.d21	mouse	Apbb1ip	APBB1IP	APBB1IP:Apbb1ip
694.237	0.00196573	0.0757457	0.0259517	0.979296	0.986817	condition_bleomycin_vs_control.fib.d21	mouse	Apbb2	APBB2	APBB2:Apbb2
206.327	0.34022	0.158503	2.14645	0.0318369	0.0752403	condition_bleomycin_vs_control.fib.d21	mouse	Apbb3	APBB3	APBB3:Apbb3
881.827	-0.225299	0.0939266	-2.39867	0.0164548	0.0437883	condition_bleomycin_vs_control.fib.d21	mouse	Apc	APC	APC:Apc
144.544	-0.596642	0.152406	-3.91482	9.04704e-05	0.000534399	condition_bleomycin_vs_control.fib.d21	mouse	Apcdd1	APCDD1	APCDD1:Apcdd1
543.203	0.26122	0.107046	2.44025	0.014677	0.0398591	condition_bleomycin_vs_control.fib.d21	mouse	Apeh	APEH	APEH:Apeh
210.827	0.669558	0.150825	4.43931	9.02494e-06	7.10153e-05	condition_bleomycin_vs_control.fib.d21	mouse	Apex1	APEX1	APEX1:Apex1
1397.51	-0.353677	0.109588	-3.22733	0.00124953	0.00512087	condition_bleomycin_vs_control.fib.d21	mouse	Aph1a	APH1A	APH1A:Aph1a
1034.17	-0.141064	0.0735767	-1.91724	0.0552074	0.116618	condition_bleomycin_vs_control.fib.d21	mouse	Api5	API5	API5:Api5
360.089	-0.204573	0.101782	-2.00992	0.0444399	0.0982631	condition_bleomycin_vs_control.fib.d21	mouse	Apip	APIP	APIP:Apip
65.7548	-0.0377583	0.188339	-0.20048	0.841105	0.894295	condition_bleomycin_vs_control.fib.d21	mouse	Aplf	APLF	APLF:Aplf
595.238	0.505223	0.181512	2.7834	0.00537917	0.0172836	condition_bleomycin_vs_control.fib.d21	mouse	Aplnr	APLNR	APLNR:Aplnr
65.1651	0.733095	0.220208	3.3291	0.000871276	0.00377612	condition_bleomycin_vs_control.fib.d21	mouse	Aplp1	APLP1	APLP1:Aplp1
6451.08	-0.323596	0.0648232	-4.99197	5.97658e-07	6.2205e-06	condition_bleomycin_vs_control.fib.d21	mouse	Aplp2	APLP2	APLP2:Aplp2
753.54	-0.39984	0.0799302	-5.00236	5.66329e-07	5.93467e-06	condition_bleomycin_vs_control.fib.d21	mouse	Apmap	APMAP	APMAP:Apmap
7.19985	-2.97234	0.649952	-4.57316	4.80415e-06	4.04794e-05	condition_bleomycin_vs_control.fib.d21	mouse	Apob	APOB	APOB:Apob
917.068	0.741834	0.104933	7.06958	1.55405e-12	4.40994e-11	condition_bleomycin_vs_control.fib.d21	mouse	Apobec3	APOBEC3H	APOBEC3H:Apobec3
8.07423	-2.01497	0.565031	-3.56612	0.000362308	0.00179424	condition_bleomycin_vs_control.fib.d21	mouse	Apobec4	APOBEC4	APOBEC4:Apobec4
157.856	0.36179	0.151262	2.39181	0.0167654	0.044453	condition_bleomycin_vs_control.fib.d21	mouse	Apobr	APOBR	APOBR:Apobr
358.317	-0.569833	0.202726	-2.81085	0.00494105	0.0161336	condition_bleomycin_vs_control.fib.d21	mouse	Apoc1	APOC1	APOC1:Apoc1
57.6682	0.485047	0.228156	2.12594	0.033508	0.0784529	condition_bleomycin_vs_control.fib.d21	mouse	Apoc2	APOC2	APOC2:Apoc2
3.26593	1.37324	0.899569	1.52655	0.126873	0.224966	condition_bleomycin_vs_control.fib.d21	mouse	Apoc4	APOC4	APOC4:Apoc4
151.955	-0.62062	0.416244	-1.491	0.135962	0.237596	condition_bleomycin_vs_control.fib.d21	mouse	Apod	APOD	APOD:Apod
24934.6	2.16303	0.0940992	22.9867	6.33703e-117	9.72861e-113	condition_bleomycin_vs_control.fib.d21	mouse	Apoe	APOE	APOE:Apoe
3.13117	-0.735991	0.845784	-0.870188	0.384198	0.518341	condition_bleomycin_vs_control.fib.d21	mouse	Apoh	APOH	APOH:Apoh
15.7319	-0.813778	0.456389	-1.78308	0.0745734	0.148258	condition_bleomycin_vs_control.fib.d21	mouse	Apol6	APOL6	APOL6:Apol6
55.5903	-0.248722	0.23979	-1.03725	0.29962	0.431093	condition_bleomycin_vs_control.fib.d21	mouse	Apold1	APOLD1	APOLD1:Apold1
4.02266	0.242052	0.726704	0.333082	0.739072	0.821874	condition_bleomycin_vs_control.fib.d21	mouse	Apom	APOM	APOM:Apom
7401.47	0.280397	0.106235	2.6394	0.00830535	0.0248691	condition_bleomycin_vs_control.fib.d21	mouse	App	APP	APP:App
665.942	-0.163882	0.0931192	-1.75992	0.0784221	0.154331	condition_bleomycin_vs_control.fib.d21	mouse	Appbp2	APPBP2	APPBP2:Appbp2
458.97	-0.235952	0.122376	-1.9281	0.0538425	0.114296	condition_bleomycin_vs_control.fib.d21	mouse	Appl1	APPL1	APPL1:Appl1
886.46	-0.319487	0.132879	-2.40434	0.0162018	0.0432498	condition_bleomycin_vs_control.fib.d21	mouse	Appl2	APPL2	APPL2:Appl2
865.514	0.654708	0.163132	4.01336	5.98605e-05	0.00036981	condition_bleomycin_vs_control.fib.d21	mouse	Aprt	APRT	APRT:Aprt
259.329	-0.172096	0.104515	-1.64661	0.0996385	0.18627	condition_bleomycin_vs_control.fib.d21	mouse	Aptx	APTX	APTX:Aptx
6858.96	-0.357142	0.12326	-2.89746	0.003762	0.0128686	condition_bleomycin_vs_control.fib.d21	mouse	Aqp1	AQP1	AQP1:Aqp1
48.6982	-0.120755	0.245848	-0.49118	0.623299	0.731399	condition_bleomycin_vs_control.fib.d21	mouse	Aqp11	AQP11	AQP11:Aqp11
50.0187	0.823218	0.401965	2.04798	0.0405615	0.0914912	condition_bleomycin_vs_control.fib.d21	mouse	Aqp3	AQP3	AQP3:Aqp3
104.953	-0.893973	0.300158	-2.97834	0.00289816	0.0104101	condition_bleomycin_vs_control.fib.d21	mouse	Aqp4	AQP4	AQP4:Aqp4
4057.38	0.757387	0.150858	5.02052	5.15318e-07	5.45974e-06	condition_bleomycin_vs_control.fib.d21	mouse	Aqp5	AQP5	AQP5:Aqp5
1.5376	0.0637397	3.18725	0.0199983	0.984045	0.989848	condition_bleomycin_vs_control.fib.d21	mouse	Aqp7	AQP7	AQP7:Aqp7
17.3801	-0.465854	0.387926	-1.20088	0.229796	0.35477	condition_bleomycin_vs_control.fib.d21	mouse	Aqp9	AQP9	AQP9:Aqp9
517.017	-0.0347579	0.0963008	-0.360931	0.718151	0.806161	condition_bleomycin_vs_control.fib.d21	mouse	Aqr	AQR	AQR:Aqr
1055.48	0.0729785	0.0808948	0.902141	0.366982	0.501326	condition_bleomycin_vs_control.fib.d21	mouse	Arap1	ARAP1	ARAP1:Arap1
679.431	-0.347486	0.120283	-2.88891	0.00386575	0.0131765	condition_bleomycin_vs_control.fib.d21	mouse	Arap2	ARAP2	ARAP2:Arap2
1035.83	-0.27407	0.118956	-2.30397	0.0212244	0.0538307	condition_bleomycin_vs_control.fib.d21	mouse	Arap3	ARAP3	ARAP3:Arap3
15.5086	0.504362	0.386495	1.30496	0.191905	0.309473	condition_bleomycin_vs_control.fib.d21	mouse	Arc	ARC	ARC:Arc
1051.54	0.133339	0.102021	1.30698	0.19122	0.308628	condition_bleomycin_vs_control.fib.d21	mouse	Arcn1	ARCN1	ARCN1:Arcn1
218.005	1.52226	0.266384	5.71453	1.10009e-08	1.61304e-07	condition_bleomycin_vs_control.fib.d21	mouse	Areg	AREG	AREG:Areg
408.812	0.361235	0.109848	3.28849	0.00100725	0.00426929	condition_bleomycin_vs_control.fib.d21	mouse	Arel1	AREL1	AREL1:Arel1
4526.93	-0.0460394	0.0822109	-0.560016	0.575468	0.69195	condition_bleomycin_vs_control.fib.d21	mouse	Arf1	ARF1	ARF1:Arf1
2076.34	-0.0574531	0.0630032	-0.911909	0.361817	0.496036	condition_bleomycin_vs_control.fib.d21	mouse	Arf3	ARF3	ARF3:Arf3
2720.21	-0.0389294	0.0955263	-0.407525	0.683622	0.779021	condition_bleomycin_vs_control.fib.d21	mouse	Arf4	ARF4	ARF4:Arf4
2191.12	0.101784	0.0934493	1.08919	0.276069	0.406216	condition_bleomycin_vs_control.fib.d21	mouse	Arf5	ARF5	ARF5:Arf5
963.985	0.251381	0.0858724	2.92738	0.00341829	0.011897	condition_bleomycin_vs_control.fib.d21	mouse	Arf6	ARF6	ARF6:Arf6
511.813	0.064323	0.111677	0.575975	0.564632	0.682968	condition_bleomycin_vs_control.fib.d21	mouse	Arfgap1	ARFGAP1	ARFGAP1:Arfgap1
754.087	0.193083	0.101629	1.89987	0.0574497	0.120405	condition_bleomycin_vs_control.fib.d21	mouse	Arfgap2	ARFGAP2	ARFGAP2:Arfgap2
436.364	0.333718	0.108355	3.07986	0.00207101	0.00786983	condition_bleomycin_vs_control.fib.d21	mouse	Arfgap3	ARFGAP3	ARFGAP3:Arfgap3
1026.73	-0.0418876	0.0838654	-0.499462	0.617454	0.727263	condition_bleomycin_vs_control.fib.d21	mouse	Arfgef1	ARFGEF1	ARFGEF1:Arfgef1
582.777	0.516923	0.12037	4.29444	1.75135e-05	0.000126099	condition_bleomycin_vs_control.fib.d21	mouse	Arfgef2	ARFGEF2	ARFGEF2:Arfgef2
343.786	0.277771	0.151797	1.82988	0.0672676	0.136509	condition_bleomycin_vs_control.fib.d21	mouse	Arfgef3	ARFGEF3	ARFGEF3:Arfgef3
786.358	-0.313875	0.0871361	-3.60213	0.000315624	0.00158887	condition_bleomycin_vs_control.fib.d21	mouse	Arfip1	ARFIP1	ARFIP1:Arfip1
594.726	0.466243	0.111506	4.18131	2.89834e-05	0.000196101	condition_bleomycin_vs_control.fib.d21	mouse	Arfip2	ARFIP2	ARFIP2:Arfip2
771.738	-0.150293	0.092222	-1.62969	0.103167	0.191167	condition_bleomycin_vs_control.fib.d21	mouse	Arfrp1	ARFRP1	ARFRP1:Arfrp1
35.2269	0.218955	0.305165	0.717497	0.473068	0.603335	condition_bleomycin_vs_control.fib.d21	mouse	Arg1	ARG1	ARG1:Arg1
200.202	1.49297	0.15488	9.63951	5.44473e-22	5.5725e-20	condition_bleomycin_vs_control.fib.d21	mouse	Arg2	ARG2	ARG2:Arg2
1964.29	-0.391963	0.103599	-3.78347	0.000154655	0.000858684	condition_bleomycin_vs_control.fib.d21	mouse	Arglu1	ARGLU1	ARGLU1:Arglu1
1082.05	0.515429	0.0923452	5.58154	2.38392e-08	3.28822e-07	condition_bleomycin_vs_control.fib.d21	mouse	Arhgap1	ARHGAP1	ARHGAP1:Arhgap1
197.058	-0.294834	0.177421	-1.66177	0.0965581	0.181773	condition_bleomycin_vs_control.fib.d21	mouse	Arhgap10	ARHGAP10	ARHGAP10:Arhgap10
145.086	0.508464	0.135832	3.74333	0.000181595	0.000985103	condition_bleomycin_vs_control.fib.d21	mouse	Arhgap11a	ARHGAP11A	ARHGAP11A:Arhgap11a
358.856	-0.194121	0.117652	-1.64995	0.0989529	0.185191	condition_bleomycin_vs_control.fib.d21	mouse	Arhgap12	ARHGAP12	ARHGAP12:Arhgap12
205.812	0.0951037	0.182188	0.52201	0.601663	0.714741	condition_bleomycin_vs_control.fib.d21	mouse	Arhgap15	ARHGAP15	ARHGAP15:Arhgap15
875.457	-0.162968	0.102007	-1.59762	0.110128	0.200961	condition_bleomycin_vs_control.fib.d21	mouse	Arhgap17	ARHGAP17	ARHGAP17:Arhgap17
470.993	-0.0539739	0.110418	-0.488815	0.624973	0.73297	condition_bleomycin_vs_control.fib.d21	mouse	Arhgap18	ARHGAP18	ARHGAP18:Arhgap18
106.594	1.43691	0.166569	8.62649	6.3261e-18	4.06352e-16	condition_bleomycin_vs_control.fib.d21	mouse	Arhgap19	ARHGAP19	ARHGAP19:Arhgap19
114.912	-0.90975	0.150728	-6.03569	1.58281e-09	2.69692e-08	condition_bleomycin_vs_control.fib.d21	mouse	Arhgap20	ARHGAP20	ARHGAP20:Arhgap20
714.875	-0.516175	0.0920253	-5.60905	2.03441e-08	2.8601e-07	condition_bleomycin_vs_control.fib.d21	mouse	Arhgap21	ARHGAP21	ARHGAP21:Arhgap21
222.168	0.66128	0.183449	3.60471	0.000312503	0.00157711	condition_bleomycin_vs_control.fib.d21	mouse	Arhgap22	ARHGAP22	ARHGAP22:Arhgap22
774.329	-0.419773	0.102906	-4.07921	4.51891e-05	0.000288579	condition_bleomycin_vs_control.fib.d21	mouse	Arhgap23	ARHGAP23	ARHGAP23:Arhgap23
211.291	0.0384937	0.114875	0.33509	0.737557	0.820917	condition_bleomycin_vs_control.fib.d21	mouse	Arhgap24	ARHGAP24	ARHGAP24:Arhgap24
252.099	1.06983	0.114141	9.37284	7.0605e-21	6.37604e-19	condition_bleomycin_vs_control.fib.d21	mouse	Arhgap25	ARHGAP25	ARHGAP25:Arhgap25
288.751	-0.428801	0.112006	-3.82837	0.000128992	0.000730195	condition_bleomycin_vs_control.fib.d21	mouse	Arhgap26	ARHGAP26	ARHGAP26:Arhgap26
575.904	0.29187	0.0858099	3.40135	0.000670538	0.00303392	condition_bleomycin_vs_control.fib.d21	mouse	Arhgap27	ARHGAP27	ARHGAP27:Arhgap27
172.551	-0.600003	0.131033	-4.57902	4.67162e-06	3.94276e-05	condition_bleomycin_vs_control.fib.d21	mouse	Arhgap28	ARHGAP28	ARHGAP28:Arhgap28
1591.85	-0.568874	0.0962267	-5.91181	3.38378e-09	5.41123e-08	condition_bleomycin_vs_control.fib.d21	mouse	Arhgap29	ARHGAP29	ARHGAP29:Arhgap29
362.441	1.04756	0.134306	7.7998	6.20065e-15	2.48196e-13	condition_bleomycin_vs_control.fib.d21	mouse	Arhgap30	ARHGAP30	ARHGAP30:Arhgap30
1630.41	-0.47597	0.0712855	-6.67696	2.43951e-11	5.65729e-10	condition_bleomycin_vs_control.fib.d21	mouse	Arhgap31	ARHGAP31	ARHGAP31:Arhgap31
93.7021	-0.396078	0.190974	-2.07399	0.0380804	0.0870086	condition_bleomycin_vs_control.fib.d21	mouse	Arhgap32	ARHGAP32	ARHGAP32:Arhgap32
88.1493	-0.107477	0.192506	-0.558307	0.576635	0.692891	condition_bleomycin_vs_control.fib.d21	mouse	Arhgap33	ARHGAP33	ARHGAP33:Arhgap33
919.765	-0.533409	0.133275	-4.00233	6.27212e-05	0.00038593	condition_bleomycin_vs_control.fib.d21	mouse	Arhgap35	ARHGAP35	ARHGAP35:Arhgap35
198.195	0.0468057	0.143264	0.32671	0.743887	0.825932	condition_bleomycin_vs_control.fib.d21	mouse	Arhgap39	ARHGAP39	ARHGAP39:Arhgap39
405.444	0.29628	0.1357	2.18335	0.0290101	0.0696206	condition_bleomycin_vs_control.fib.d21	mouse	Arhgap42	ARHGAP42	ARHGAP42:Arhgap42
931.146	-0.311275	0.115586	-2.69301	0.00708104	0.0217839	condition_bleomycin_vs_control.fib.d21	mouse	Arhgap44	ARHGAP44	ARHGAP44:Arhgap44
1414.18	0.738888	0.146676	5.03757	4.71485e-07	5.04407e-06	condition_bleomycin_vs_control.fib.d21	mouse	Arhgap45	ARHGAP45	ARHGAP45:Arhgap45
976.286	-0.327579	0.123823	-2.64553	0.00815628	0.024504	condition_bleomycin_vs_control.fib.d21	mouse	Arhgap5	ARHGAP5	ARHGAP5:Arhgap5
214.266	0.518457	0.170627	3.03853	0.00237732	0.00885411	condition_bleomycin_vs_control.fib.d21	mouse	Arhgap8	ARHGAP8	ARHGAP8:Arhgap8
452.712	0.696236	0.160636	4.33424	1.46263e-05	0.000107491	condition_bleomycin_vs_control.fib.d21	mouse	Arhgap9	ARHGAP9	ARHGAP9:Arhgap9
6401.75	-0.0260518	0.0715751	-0.363978	0.715874	0.804664	condition_bleomycin_vs_control.fib.d21	mouse	Arhgdia	ARHGDIA	ARHGDIA:Arhgdia
2005.07	-0.0104653	0.145955	-0.0717022	0.942839	0.962142	condition_bleomycin_vs_control.fib.d21	mouse	Arhgdib	ARHGDIB	ARHGDIB:Arhgdib
460.496	-0.999777	0.0964949	-10.3609	3.73341e-25	5.16355e-23	condition_bleomycin_vs_control.fib.d21	mouse	Arhgdig	ARHGDIG	ARHGDIG:Arhgdig
1772.11	0.269414	0.093292	2.88785	0.00387881	0.0132093	condition_bleomycin_vs_control.fib.d21	mouse	Arhgef1	ARHGEF1	ARHGEF1:Arhgef1
405.781	-0.800772	0.12658	-6.32624	2.51213e-10	4.93805e-09	condition_bleomycin_vs_control.fib.d21	mouse	Arhgef10	ARHGEF10	ARHGEF10:Arhgef10
353.075	-0.0499932	0.154244	-0.324118	0.745849	0.827227	condition_bleomycin_vs_control.fib.d21	mouse	Arhgef10l	ARHGEF10L	ARHGEF10L:Arhgef10l
526.341	-0.00486719	0.110036	-0.0442328	0.964719	0.977082	condition_bleomycin_vs_control.fib.d21	mouse	Arhgef11	ARHGEF11	ARHGEF11:Arhgef11
2334.85	-0.533997	0.0982911	-5.43281	5.54733e-08	7.14451e-07	condition_bleomycin_vs_control.fib.d21	mouse	Arhgef12	ARHGEF12	ARHGEF12:Arhgef12
1125.98	-0.196859	0.126664	-1.55418	0.120142	0.215545	condition_bleomycin_vs_control.fib.d21	mouse	Arhgef15	ARHGEF15	ARHGEF15:Arhgef15
135.311	0.532001	0.173097	3.07343	0.00211617	0.0080196	condition_bleomycin_vs_control.fib.d21	mouse	Arhgef16	ARHGEF16	ARHGEF16:Arhgef16
1010.23	0.0193275	0.0816346	0.236756	0.812846	0.873683	condition_bleomycin_vs_control.fib.d21	mouse	Arhgef17	ARHGEF17	ARHGEF17:Arhgef17
782.2	-0.333238	0.0889391	-3.74681	0.000179098	0.000975699	condition_bleomycin_vs_control.fib.d21	mouse	Arhgef18	ARHGEF18	ARHGEF18:Arhgef18
129.533	-0.179187	0.164322	-1.09047	0.275508	0.405639	condition_bleomycin_vs_control.fib.d21	mouse	Arhgef19	ARHGEF19	ARHGEF19:Arhgef19
1767.19	-0.214765	0.0712496	-3.01426	0.00257609	0.00947488	condition_bleomycin_vs_control.fib.d21	mouse	Arhgef2	ARHGEF2	ARHGEF2:Arhgef2
483.021	0.121507	0.125853	0.965466	0.334311	0.468494	condition_bleomycin_vs_control.fib.d21	mouse	Arhgef25	ARHGEF25	ARHGEF25:Arhgef25
727.34	-0.276936	0.122019	-2.26962	0.0232306	0.0580668	condition_bleomycin_vs_control.fib.d21	mouse	Arhgef26	ARHGEF26	ARHGEF26:Arhgef26
236.132	-0.54349	0.167248	-3.2496	0.00115569	0.00478436	condition_bleomycin_vs_control.fib.d21	mouse	Arhgef28	ARHGEF28	ARHGEF28:Arhgef28
682.441	0.251663	0.162045	1.55305	0.120412	0.215954	condition_bleomycin_vs_control.fib.d21	mouse	Arhgef3	ARHGEF3	ARHGEF3:Arhgef3
9.31806	-1.22914	0.510261	-2.40885	0.0160027	0.0428076	condition_bleomycin_vs_control.fib.d21	mouse	Arhgef33	ARHGEF33	ARHGEF33:Arhgef33
20.5794	-0.887595	0.353657	-2.50976	0.0120813	0.0338761	condition_bleomycin_vs_control.fib.d21	mouse	Arhgef37	ARHGEF37	ARHGEF37:Arhgef37
254.155	-0.324402	0.170132	-1.90676	0.0565512	0.11883	condition_bleomycin_vs_control.fib.d21	mouse	Arhgef38	ARHGEF38	ARHGEF38:Arhgef38
42.4963	1.28276	0.293965	4.36367	1.27898e-05	9.58271e-05	condition_bleomycin_vs_control.fib.d21	mouse	Arhgef39	ARHGEF39	ARHGEF39:Arhgef39
462.092	0.326531	0.109948	2.96986	0.00297933	0.0106542	condition_bleomycin_vs_control.fib.d21	mouse	Arhgef40	ARHGEF40	ARHGEF40:Arhgef40
495.611	0.0244703	0.0831546	0.294275	0.768548	0.843611	condition_bleomycin_vs_control.fib.d21	mouse	Arhgef5	ARHGEF5	ARHGEF5:Arhgef5
727.895	0.369596	0.11812	3.12899	0.00175409	0.00682606	condition_bleomycin_vs_control.fib.d21	mouse	Arhgef7	ARHGEF7	ARHGEF7:Arhgef7
1865.8	-0.312568	0.093193	-3.35399	0.000796566	0.00351506	condition_bleomycin_vs_control.fib.d21	mouse	Arid1a	ARID1A	ARID1A:Arid1a
910.142	-0.416022	0.148253	-2.80616	0.00501358	0.0163276	condition_bleomycin_vs_control.fib.d21	mouse	Arid1b	ARID1B	ARID1B:Arid1b
757.854	-0.363257	0.131146	-2.76987	0.00560779	0.0179047	condition_bleomycin_vs_control.fib.d21	mouse	Arid2	ARID2	ARID2:Arid2
153.913	0.373717	0.170638	2.19011	0.0285159	0.0686492	condition_bleomycin_vs_control.fib.d21	mouse	Arid3a	ARID3A	ARID3A:Arid3a
179.178	-0.0481943	0.154212	-0.31252	0.754646	0.833416	condition_bleomycin_vs_control.fib.d21	mouse	Arid3b	ARID3B	ARID3B:Arid3b
476.232	-0.624243	0.188818	-3.30605	0.000946222	0.00404297	condition_bleomycin_vs_control.fib.d21	mouse	Arid4a	ARID4A	ARID4A:Arid4a
768.017	-0.47061	0.156372	-3.00955	0.00261637	0.00959085	condition_bleomycin_vs_control.fib.d21	mouse	Arid4b	ARID4B	ARID4B:Arid4b
221.957	0.530368	0.134282	3.94967	7.82592e-05	0.000468762	condition_bleomycin_vs_control.fib.d21	mouse	Arid5a	ARID5A	ARID5A:Arid5a
1553.64	-0.126778	0.103264	-1.22771	0.219557	0.342998	condition_bleomycin_vs_control.fib.d21	mouse	Arid5b	ARID5B	ARID5B:Arid5b
1062.07	-0.14415	0.10039	-1.4359	0.151032	0.257398	condition_bleomycin_vs_control.fib.d21	mouse	Arih1	ARIH1	ARIH1:Arih1
446.071	0.274592	0.0928685	2.95679	0.00310863	0.0110115	condition_bleomycin_vs_control.fib.d21	mouse	Arih2	ARIH2	ARIH2:Arih2
1841.15	-0.0225025	0.0766748	-0.29348	0.769155	0.844066	condition_bleomycin_vs_control.fib.d21	mouse	Arl1	ARL1	ARL1:Arl1
8.69163	-0.848264	0.545495	-1.55503	0.119938	0.215229	condition_bleomycin_vs_control.fib.d21	mouse	Arl10	ARL10	ARL10:Arl10
140.081	1.03773	0.17222	6.02558	1.68502e-09	2.86155e-08	condition_bleomycin_vs_control.fib.d21	mouse	Arl11	ARL11	ARL11:Arl11
173.016	-0.0217783	0.130545	-0.166826	0.867507	0.912378	condition_bleomycin_vs_control.fib.d21	mouse	Arl13b	ARL13B	ARL13B:Arl13b
304.841	-0.091107	0.0942111	-0.967052	0.333518	0.467638	condition_bleomycin_vs_control.fib.d21	mouse	Arl14ep	ARL14EP	ARL14EP:Arl14ep
657.623	-0.527793	0.102328	-5.15784	2.49816e-07	2.84297e-06	condition_bleomycin_vs_control.fib.d21	mouse	Arl15	ARL15	ARL15:Arl15
84.2606	0.291641	0.175726	1.65964	0.0969878	0.182448	condition_bleomycin_vs_control.fib.d21	mouse	Arl16	ARL16	ARL16:Arl16
765.424	-0.0243086	0.100032	-0.243008	0.807999	0.870653	condition_bleomycin_vs_control.fib.d21	mouse	Arl2	ARL2	ARL2:Arl2
1420.32	-0.387769	0.0842667	-4.60168	4.19096e-06	3.59239e-05	condition_bleomycin_vs_control.fib.d21	mouse	Arl2bp	ARL2BP	ARL2BP:Arl2bp
588.82	-0.443747	0.0953524	-4.65376	3.25936e-06	2.86093e-05	condition_bleomycin_vs_control.fib.d21	mouse	Arl3	ARL3	ARL3:Arl3
479.563	-0.857924	0.181524	-4.72623	2.28727e-06	2.07531e-05	condition_bleomycin_vs_control.fib.d21	mouse	Arl4a	ARL4A	ARL4A:Arl4a
766.606	1.0632	0.113158	9.39564	5.68726e-21	5.25969e-19	condition_bleomycin_vs_control.fib.d21	mouse	Arl4c	ARL4C	ARL4C:Arl4c
525.568	-0.522594	0.122023	-4.28275	1.84595e-05	0.000131504	condition_bleomycin_vs_control.fib.d21	mouse	Arl4d	ARL4D	ARL4D:Arl4d
1387.48	-0.33841	0.0751399	-4.50374	6.67686e-06	5.42919e-05	condition_bleomycin_vs_control.fib.d21	mouse	Arl5a	ARL5A	ARL5A:Arl5a
319.076	-0.248559	0.108382	-2.29337	0.0218267	0.0551214	condition_bleomycin_vs_control.fib.d21	mouse	Arl5b	ARL5B	ARL5B:Arl5b
127.657	-0.0248693	0.140213	-0.177369	0.859219	0.90714	condition_bleomycin_vs_control.fib.d21	mouse	Arl6	ARL6	ARL6:Arl6
3341.32	-0.0556975	0.0863043	-0.645362	0.518693	0.643383	condition_bleomycin_vs_control.fib.d21	mouse	Arl6ip1	ARL6IP1	ARL6IP1:Arl6ip1
610.528	0.0749937	0.0945884	0.792842	0.42787	0.561076	condition_bleomycin_vs_control.fib.d21	mouse	Arl6ip4	ARL6IP4	ARL6IP4:Arl6ip4
840.648	0.452894	0.0854725	5.29871	1.16625e-07	1.4176e-06	condition_bleomycin_vs_control.fib.d21	mouse	Arl6ip5	ARL6IP5	ARL6IP5:Arl6ip5
363.221	0.0549111	0.0919071	0.597463	0.550198	0.670634	condition_bleomycin_vs_control.fib.d21	mouse	Arl6ip6	ARL6IP6	ARL6IP6:Arl6ip6
943.734	0.137437	0.0866183	1.58669	0.112582	0.204612	condition_bleomycin_vs_control.fib.d21	mouse	Arl8a	ARL8A	ARL8A:Arl8a
1142.88	0.11479	0.0618402	1.85624	0.06342	0.130303	condition_bleomycin_vs_control.fib.d21	mouse	Arl8b	ARL8B	ARL8B:Arl8b
482.991	0.0320677	0.0993113	0.322901	0.74677	0.828055	condition_bleomycin_vs_control.fib.d21	mouse	Armc1	ARMC1	ARMC1:Armc1
361.108	0.45267	0.115177	3.93022	8.48669e-05	0.000504405	condition_bleomycin_vs_control.fib.d21	mouse	Armc10	ARMC10	ARMC10:Armc10
60.4626	-0.58063	0.225785	-2.5716	0.0101229	0.0293277	condition_bleomycin_vs_control.fib.d21	mouse	Armc2	ARMC2	ARMC2:Armc2
64.6765	-1.51946	0.204927	-7.41465	1.21945e-13	4.08755e-12	condition_bleomycin_vs_control.fib.d21	mouse	Armc3	ARMC3	ARMC3:Armc3
434.688	-0.0127699	0.108227	-0.117992	0.906074	0.937266	condition_bleomycin_vs_control.fib.d21	mouse	Armc5	ARMC5	ARMC5:Armc5
100.088	0.448827	0.207207	2.16609	0.0303046	0.072208	condition_bleomycin_vs_control.fib.d21	mouse	Armc6	ARMC6	ARMC6:Armc6
106.321	0.554948	0.164242	3.37885	0.000727895	0.00325601	condition_bleomycin_vs_control.fib.d21	mouse	Armc7	ARMC7	ARMC7:Armc7
474.482	-0.297435	0.0941917	-3.15776	0.00158986	0.00627908	condition_bleomycin_vs_control.fib.d21	mouse	Armc8	ARMC8	ARMC8:Armc8
83.9533	-0.0231235	0.177756	-0.130086	0.896498	0.931048	condition_bleomycin_vs_control.fib.d21	mouse	Armc9	ARMC9	ARMC9:Armc9
4.73259	-2.34443	0.764054	-3.06841	0.00215201	0.00813736	condition_bleomycin_vs_control.fib.d21	mouse	Armh1	ARMH1	ARMH1:Armh1
182.903	-0.0856087	0.126393	-0.67732	0.498203	0.626047	condition_bleomycin_vs_control.fib.d21	mouse	Armh3	ARMH3	ARMH3:Armh3
49.5023	-1.14878	0.24572	-4.67516	2.93719e-06	2.60045e-05	condition_bleomycin_vs_control.fib.d21	mouse	Armh4	ARMH4	ARMH4:Armh4
167.843	-0.0712735	0.133289	-0.534729	0.592837	0.706813	condition_bleomycin_vs_control.fib.d21	mouse	Armt1	ARMT1	ARMT1:Armt1
767.923	-0.047583	0.0890096	-0.534582	0.592939	0.706849	condition_bleomycin_vs_control.fib.d21	mouse	Arnt	ARNT	ARNT:Arnt
13.8217	0.610332	0.443212	1.37707	0.168492	0.280096	condition_bleomycin_vs_control.fib.d21	mouse	Arnt2	ARNT2	ARNT2:Arnt2
450.133	-0.721113	0.151517	-4.75929	1.94272e-06	1.80865e-05	condition_bleomycin_vs_control.fib.d21	mouse	Arntl	ARNTL	ARNTL:Arntl
33.0647	0.191617	0.320534	0.597805	0.54997	0.67041	condition_bleomycin_vs_control.fib.d21	mouse	Arntl2	ARNTL2	ARNTL2:Arntl2
1779.02	-0.0916918	0.0741074	-1.23728	0.215982	0.338827	condition_bleomycin_vs_control.fib.d21	mouse	Arpc1a	ARPC1A	ARPC1A:Arpc1a
3582.52	0.421928	0.117337	3.59586	0.000323326	0.00162414	condition_bleomycin_vs_control.fib.d21	mouse	Arpc1b	ARPC1B	ARPC1B:Arpc1b
3875.86	-0.132737	0.127728	-1.03921	0.298705	0.430383	condition_bleomycin_vs_control.fib.d21	mouse	Arpc2	ARPC2	ARPC2:Arpc2
2322.74	0.308623	0.0723534	4.2655	1.99457e-05	0.000141044	condition_bleomycin_vs_control.fib.d21	mouse	Arpc3	ARPC3	ARPC3:Arpc3
2570.25	0.198195	0.0919981	2.15433	0.031214	0.0740187	condition_bleomycin_vs_control.fib.d21	mouse	Arpc4	ARPC4	ARPC4:Arpc4
4192.97	0.0645905	0.0987089	0.654354	0.512884	0.638671	condition_bleomycin_vs_control.fib.d21	mouse	Arpc5	ARPC5	ARPC5:Arpc5
924.54	0.0461328	0.083909	0.549795	0.58246	0.697879	condition_bleomycin_vs_control.fib.d21	mouse	Arpc5l	ARPC5L	ARPC5L:Arpc5l
324.953	-0.349973	0.116442	-3.00557	0.00265085	0.00968488	condition_bleomycin_vs_control.fib.d21	mouse	Arpin	ARPIN	ARPIN:Arpin
1788.66	-0.07936	0.0705788	-1.12442	0.260836	0.389908	condition_bleomycin_vs_control.fib.d21	mouse	Arrb1	ARRB1	ARRB1:Arrb1
678.701	0.732479	0.126087	5.80933	6.27217e-09	9.6922e-08	condition_bleomycin_vs_control.fib.d21	mouse	Arrb2	ARRB2	ARRB2:Arrb2
1167.85	0.183133	0.0781611	2.34302	0.0191284	0.0495127	condition_bleomycin_vs_control.fib.d21	mouse	Arrdc1	ARRDC1	ARRDC1:Arrdc1
172.151	0.457303	0.152919	2.99049	0.00278526	0.0100895	condition_bleomycin_vs_control.fib.d21	mouse	Arrdc2	ARRDC2	ARRDC2:Arrdc2
1510.7	-0.747136	0.11661	-6.40713	1.48286e-10	3.05569e-09	condition_bleomycin_vs_control.fib.d21	mouse	Arrdc3	ARRDC3	ARRDC3:Arrdc3
452.275	-0.315008	0.163925	-1.92166	0.054649	0.115609	condition_bleomycin_vs_control.fib.d21	mouse	Arrdc4	ARRDC4	ARRDC4:Arrdc4
301.34	0.215623	0.131361	1.64146	0.100702	0.187684	condition_bleomycin_vs_control.fib.d21	mouse	Arsa	ARSA	ARSA:Arsa
629.632	0.0270345	0.136643	0.197847	0.843165	0.895673	condition_bleomycin_vs_control.fib.d21	mouse	Arsb	ARSB	ARSB:Arsb
39.8349	0.726043	0.256305	2.83273	0.00461527	0.0152439	condition_bleomycin_vs_control.fib.d21	mouse	Arsg	ARSG	ARSG:Arsg
24.461	-0.0611234	0.384715	-0.15888	0.873764	0.916196	condition_bleomycin_vs_control.fib.d21	mouse	Arsi	ARSI	ARSI:Arsi
20.8228	-1.0248	0.349719	-2.93036	0.0033857	0.0118157	condition_bleomycin_vs_control.fib.d21	mouse	Arsj	ARSJ	ARSJ:Arsj
165.749	-0.180252	0.148116	-1.21696	0.223618	0.347504	condition_bleomycin_vs_control.fib.d21	mouse	Arsk	ARSK	ARSK:Arsk
445.559	0.142869	0.154801	0.922918	0.35605	0.490451	condition_bleomycin_vs_control.fib.d21	mouse	Art4	ART4	ART4:Art4
7.05716	1.71121	0.667862	2.56222	0.0104006	0.0300018	condition_bleomycin_vs_control.fib.d21	mouse	Art5	ART5	ART5:Art5
17.6564	1.12499	0.38311	2.93648	0.00331965	0.0116408	condition_bleomycin_vs_control.fib.d21	mouse	Artn	ARTN	ARTN:Artn
64.0729	0.284958	0.31388	0.907856	0.363954	0.498077	condition_bleomycin_vs_control.fib.d21	mouse	Arv1	ARV1	ARV1:Arv1
317.609	-0.431537	0.122918	-3.51077	0.000446809	0.00214022	condition_bleomycin_vs_control.fib.d21	mouse	Arvcf	ARVCF	ARVCF:Arvcf
315.006	-0.0377588	0.123829	-0.304928	0.760421	0.837565	condition_bleomycin_vs_control.fib.d21	mouse	As3mt	AS3MT	AS3MT:As3mt
2036.12	0.289385	0.125209	2.31121	0.0208213	0.0530184	condition_bleomycin_vs_control.fib.d21	mouse	Asah1	ASAH1	ASAH1:Asah1
294.595	-0.0147833	0.107001	-0.138161	0.890114	0.927331	condition_bleomycin_vs_control.fib.d21	mouse	Asah2	ASAH2	ASAH2:Asah2
533.61	0.142452	0.0968894	1.47026	0.141492	0.244837	condition_bleomycin_vs_control.fib.d21	mouse	Asap1	ASAP1	ASAP1:Asap1
507.385	-0.696721	0.0888275	-7.84353	4.38055e-15	1.78383e-13	condition_bleomycin_vs_control.fib.d21	mouse	Asap2	ASAP2	ASAP2:Asap2
228.948	0.617398	0.125068	4.93652	7.95303e-07	8.04845e-06	condition_bleomycin_vs_control.fib.d21	mouse	Asap3	ASAP3	ASAP3:Asap3
224.77	-0.0671	0.111448	-0.602072	0.547126	0.667844	condition_bleomycin_vs_control.fib.d21	mouse	Asb1	ASB1	ASB1:Asb1
408.089	-0.425204	0.102589	-4.14473	3.40219e-05	0.00022552	condition_bleomycin_vs_control.fib.d21	mouse	Asb13	ASB13	ASB13:Asb13
127.211	-0.225064	0.208104	-1.0815	0.279477	0.40991	condition_bleomycin_vs_control.fib.d21	mouse	Asb2	ASB2	ASB2:Asb2
165.458	-0.0532523	0.126542	-0.420826	0.673882	0.771505	condition_bleomycin_vs_control.fib.d21	mouse	Asb3	ASB3	ASB3:Asb3
8.61041	0.836663	0.562804	1.4866	0.137121	0.238997	condition_bleomycin_vs_control.fib.d21	mouse	Asb4	ASB4	ASB4:Asb4
314.009	0.499433	0.104794	4.76585	1.8806e-06	1.75508e-05	condition_bleomycin_vs_control.fib.d21	mouse	Asb6	ASB6	ASB6:Asb6
231.917	-0.349043	0.203682	-1.71367	0.0865902	0.166813	condition_bleomycin_vs_control.fib.d21	mouse	Asb7	ASB7	ASB7:Asb7
299.396	0.121324	0.105039	1.15504	0.248075	0.375365	condition_bleomycin_vs_control.fib.d21	mouse	Asb8	ASB8	ASB8:Asb8
553.354	-0.339651	0.104589	-3.24747	0.00116437	0.00481426	condition_bleomycin_vs_control.fib.d21	mouse	Ascc1	ASCC1	ASCC1:Ascc1
999.413	-0.687186	0.106528	-6.45076	1.11291e-10	2.33727e-09	condition_bleomycin_vs_control.fib.d21	mouse	Ascc2	ASCC2	ASCC2:Ascc2
320.154	-0.389881	0.149154	-2.61396	0.00894995	0.0264841	condition_bleomycin_vs_control.fib.d21	mouse	Ascc3	ASCC3	ASCC3:Ascc3
8.14472	0.60218	0.594253	1.01334	0.310898	0.443003	condition_bleomycin_vs_control.fib.d21	mouse	Ascl2	ASCL2	ASCL2:Ascl2
301.548	-0.00756394	0.120222	-0.0629163	0.949833	0.966901	condition_bleomycin_vs_control.fib.d21	mouse	Asf1a	ASF1A	ASF1A:Asf1a
76.3035	0.974364	0.198958	4.89734	9.71425e-07	9.65263e-06	condition_bleomycin_vs_control.fib.d21	mouse	Asf1b	ASF1B	ASF1B:Asf1b
57.5192	-3.5077	0.267049	-13.1351	2.07332e-39	8.84158e-37	condition_bleomycin_vs_control.fib.d21	mouse	Asgr1	ASGR1	ASGR1:Asgr1
32.2247	1.15118	0.297939	3.86382	0.000111626	0.000641106	condition_bleomycin_vs_control.fib.d21	mouse	Asgr2	ASGR2	ASGR2:Asgr2
715.428	-0.221813	0.170149	-1.30364	0.192358	0.309839	condition_bleomycin_vs_control.fib.d21	mouse	Ash1l	ASH1L	ASH1L:Ash1l
440.718	0.0932278	0.0875536	1.06481	0.286963	0.41767	condition_bleomycin_vs_control.fib.d21	mouse	Ash2l	ASH2L	ASH2L:Ash2l
259.662	0.416277	0.116234	3.58138	0.000341784	0.00170692	condition_bleomycin_vs_control.fib.d21	mouse	Asl	ASL	ASL:Asl
224.46	0.00836851	0.138241	0.0605358	0.951729	0.968382	condition_bleomycin_vs_control.fib.d21	mouse	Asns	ASNS	ASNS:Asns
336.026	0.259857	0.137945	1.88377	0.0595963	0.123923	condition_bleomycin_vs_control.fib.d21	mouse	Asnsd1	ASNSD1	ASNSD1:Asnsd1
79.6254	-0.606435	0.172292	-3.51981	0.000431863	0.00208162	condition_bleomycin_vs_control.fib.d21	mouse	Aspa	ASPA	ASPA:Aspa
24.5222	-1.03726	0.354219	-2.92831	0.00340809	0.0118776	condition_bleomycin_vs_control.fib.d21	mouse	Aspg	ASPG	ASPG:Aspg
888.205	-0.450505	0.12845	-3.50724	0.000452774	0.00216304	condition_bleomycin_vs_control.fib.d21	mouse	Asph	ASPH	ASPH:Asph
5.86477	0.475365	0.680248	0.698812	0.48467	0.61346	condition_bleomycin_vs_control.fib.d21	mouse	Asphd2	ASPHD2	ASPHD2:Asphd2
39.5054	0.465027	0.307552	1.51203	0.130527	0.230193	condition_bleomycin_vs_control.fib.d21	mouse	Aspm	ASPM	ASPM:Aspm
382.419	0.43546	0.182825	2.38184	0.0172263	0.0454317	condition_bleomycin_vs_control.fib.d21	mouse	Aspn	ASPN	ASPN:Aspn
8.50546	0.924957	0.590855	1.56546	0.117476	0.211678	condition_bleomycin_vs_control.fib.d21	mouse	Asprv1	ASPRV1	ASPRV1:Asprv1
492.05	0.228254	0.113216	2.0161	0.0437899	0.097249	condition_bleomycin_vs_control.fib.d21	mouse	Aspscr1	ASPSCR1	ASPSCR1:Aspscr1
128.318	-0.248988	0.149738	-1.66282	0.096348	0.181511	condition_bleomycin_vs_control.fib.d21	mouse	Asrgl1	ASRGL1	ASRGL1:Asrgl1
247.468	0.508545	0.138692	3.66673	0.000245675	0.00127741	condition_bleomycin_vs_control.fib.d21	mouse	Ass1	ASS1	ASS1:Ass1
80.537	0.114546	0.1902	0.602243	0.547013	0.667844	condition_bleomycin_vs_control.fib.d21	mouse	Aste1	ASTE1	ASTE1:Aste1
107.716	0.209919	0.230972	0.908851	0.363429	0.497713	condition_bleomycin_vs_control.fib.d21	mouse	Astn2	ASTN2	ASTN2:Astn2
772.895	-0.0264883	0.0887551	-0.298443	0.765365	0.840929	condition_bleomycin_vs_control.fib.d21	mouse	Asxl1	ASXL1	ASXL1:Asxl1
407.921	-0.152849	0.136863	-1.1168	0.26408	0.393493	condition_bleomycin_vs_control.fib.d21	mouse	Asxl2	ASXL2	ASXL2:Asxl2
6.95514	-0.191741	0.568865	-0.337059	0.736072	0.819686	condition_bleomycin_vs_control.fib.d21	mouse	Asxl3	ASXL3	ASXL3:Asxl3
758.337	-0.0581263	0.0917988	-0.633192	0.526608	0.650192	condition_bleomycin_vs_control.fib.d21	mouse	Atad1	ATAD1	ATAD1:Atad1
347.062	0.016847	0.153812	0.109529	0.912783	0.941294	condition_bleomycin_vs_control.fib.d21	mouse	Atad2b	ATAD2B	ATAD2B:Atad2b
314.725	0.158051	0.119612	1.32137	0.186379	0.302751	condition_bleomycin_vs_control.fib.d21	mouse	Atad3a	ATAD3A	ATAD3A:Atad3a
52.2159	-0.163165	0.236654	-0.689464	0.490531	0.618533	condition_bleomycin_vs_control.fib.d21	mouse	Atad5	ATAD5	ATAD5:Atad5
239.677	0.241175	0.151242	1.59463	0.110794	0.202008	condition_bleomycin_vs_control.fib.d21	mouse	Atat1	ATAT1	ATAT1:Atat1
457.8	0.0213689	0.112617	0.189749	0.849506	0.900374	condition_bleomycin_vs_control.fib.d21	mouse	Ate1	ATE1	ATE1:Ate1
614.557	-0.0664716	0.0894431	-0.743173	0.457377	0.588768	condition_bleomycin_vs_control.fib.d21	mouse	Atf1	ATF1	ATF1:Atf1
555.803	-0.142842	0.0929883	-1.53613	0.124506	0.221575	condition_bleomycin_vs_control.fib.d21	mouse	Atf2	ATF2	ATF2:Atf2
149.62	0.7609	0.212694	3.57743	0.000346985	0.00172896	condition_bleomycin_vs_control.fib.d21	mouse	Atf3	ATF3	ATF3:Atf3
2826.7	-0.27249	0.0586479	-4.64619	3.38114e-06	2.95263e-05	condition_bleomycin_vs_control.fib.d21	mouse	Atf4	ATF4	ATF4:Atf4
664.654	-0.336931	0.138968	-2.42452	0.0153288	0.0413728	condition_bleomycin_vs_control.fib.d21	mouse	Atf5	ATF5	ATF5:Atf5
594.257	-0.29576	0.124583	-2.37399	0.0175968	0.046258	condition_bleomycin_vs_control.fib.d21	mouse	Atf6	ATF6	ATF6:Atf6
533.638	0.25866	0.114449	2.26004	0.0238186	0.0592838	condition_bleomycin_vs_control.fib.d21	mouse	Atf6b	ATF6B	ATF6B:Atf6b
407.919	0.1251	0.13687	0.914011	0.360711	0.495006	condition_bleomycin_vs_control.fib.d21	mouse	Atf7	ATF7	ATF7:Atf7
894.544	-0.26371	0.118272	-2.22969	0.0257677	0.0632533	condition_bleomycin_vs_control.fib.d21	mouse	Atf7ip	ATF7IP	ATF7IP:Atf7ip
114.639	-0.0425737	0.147527	-0.288583	0.7729	0.846392	condition_bleomycin_vs_control.fib.d21	mouse	Atg10	ATG10	ATG10:Atg10
433.289	0.00705089	0.120669	0.0584317	0.953405	0.969573	condition_bleomycin_vs_control.fib.d21	mouse	Atg101	ATG101	ATG101:Atg101
526.761	0.022109	0.0933821	0.236758	0.812845	0.873683	condition_bleomycin_vs_control.fib.d21	mouse	Atg12	ATG12	ATG12:Atg12
475.623	0.180314	0.0903621	1.99546	0.0459924	0.100983	condition_bleomycin_vs_control.fib.d21	mouse	Atg13	ATG13	ATG13:Atg13
213.543	-0.221792	0.12605	-1.75955	0.0784848	0.154375	condition_bleomycin_vs_control.fib.d21	mouse	Atg14	ATG14	ATG14:Atg14
478.107	0.0895783	0.0852835	1.05036	0.293553	0.424993	condition_bleomycin_vs_control.fib.d21	mouse	Atg16l1	ATG16L1	ATG16L1:Atg16l1
283.865	0.195343	0.109439	1.78495	0.0742699	0.147772	condition_bleomycin_vs_control.fib.d21	mouse	Atg16l2	ATG16L2	ATG16L2:Atg16l2
499.097	0.122259	0.133098	0.918559	0.358326	0.49235	condition_bleomycin_vs_control.fib.d21	mouse	Atg2a	ATG2A	ATG2A:Atg2a
236.527	0.126738	0.107948	1.17406	0.240371	0.366598	condition_bleomycin_vs_control.fib.d21	mouse	Atg2b	ATG2B	ATG2B:Atg2b
1016.9	0.115008	0.077507	1.48384	0.137852	0.239861	condition_bleomycin_vs_control.fib.d21	mouse	Atg3	ATG3	ATG3:Atg3
501.4	0.136504	0.0925248	1.47533	0.140125	0.243046	condition_bleomycin_vs_control.fib.d21	mouse	Atg4b	ATG4B	ATG4B:Atg4b
137.168	0.104424	0.166531	0.627054	0.530624	0.653259	condition_bleomycin_vs_control.fib.d21	mouse	Atg4c	ATG4C	ATG4C:Atg4c
432.879	-0.11204	0.101025	-1.10903	0.267417	0.396771	condition_bleomycin_vs_control.fib.d21	mouse	Atg4d	ATG4D	ATG4D:Atg4d
359.923	0.0728854	0.100137	0.727857	0.466701	0.597714	condition_bleomycin_vs_control.fib.d21	mouse	Atg5	ATG5	ATG5:Atg5
267.887	0.314064	0.144776	2.16931	0.030059	0.0717229	condition_bleomycin_vs_control.fib.d21	mouse	Atg7	ATG7	ATG7:Atg7
439.65	0.0314189	0.111487	0.281818	0.778083	0.849764	condition_bleomycin_vs_control.fib.d21	mouse	Atg9a	ATG9A	ATG9A:Atg9a
18.8451	3.31098	0.597758	5.539	3.04205e-08	4.12922e-07	condition_bleomycin_vs_control.fib.d21	mouse	Atg9b	ATG9B	ATG9B:Atg9b
273.101	0.0712691	0.110783	0.643323	0.520015	0.644436	condition_bleomycin_vs_control.fib.d21	mouse	Atic	ATIC	ATIC:Atic
78.3307	-0.126678	0.174715	-0.725053	0.468419	0.599065	condition_bleomycin_vs_control.fib.d21	mouse	Atl1	ATL1	ATL1:Atl1
424.963	0.052967	0.09488	0.558252	0.576672	0.692891	condition_bleomycin_vs_control.fib.d21	mouse	Atl2	ATL2	ATL2:Atl2
1238.79	0.171948	0.0688191	2.49855	0.0124704	0.0347451	condition_bleomycin_vs_control.fib.d21	mouse	Atl3	ATL3	ATL3:Atl3
25.8784	-0.858742	0.356115	-2.41142	0.0158908	0.0425906	condition_bleomycin_vs_control.fib.d21	mouse	Atm	ATM	ATM:Atm
390.885	-0.212281	0.151927	-1.39726	0.162336	0.27225	condition_bleomycin_vs_control.fib.d21	mouse	Atmin	ATMIN	ATMIN:Atmin
643.529	0.458872	0.146506	3.13211	0.00173557	0.00676427	condition_bleomycin_vs_control.fib.d21	mouse	Atn1	ATN1	ATN1:Atn1
236.158	0.0931174	0.115548	0.805875	0.420315	0.553925	condition_bleomycin_vs_control.fib.d21	mouse	Atoh8	ATOH8	ATOH8:Atoh8
3226.14	0.926547	0.109915	8.42968	3.46612e-17	1.99295e-15	condition_bleomycin_vs_control.fib.d21	mouse	Atox1	ATOX1	ATOX1:Atox1
135.546	0.0697399	0.182851	0.381402	0.702905	0.794215	condition_bleomycin_vs_control.fib.d21	mouse	Atp10a	ATP10A	ATP10A:Atp10a
23.6595	1.26318	0.479284	2.63556	0.00839978	0.025098	condition_bleomycin_vs_control.fib.d21	mouse	Atp10b	ATP10B	ATP10B:Atp10b
3999.29	0.348621	0.113027	3.0844	0.00203961	0.00776396	condition_bleomycin_vs_control.fib.d21	mouse	Atp11a	ATP11A	ATP11A:Atp11a
443.86	0.343202	0.0923496	3.71633	0.000202137	0.001079	condition_bleomycin_vs_control.fib.d21	mouse	Atp11b	ATP11B	ATP11B:Atp11b
535.829	0.411536	0.15469	2.6604	0.00780486	0.0235959	condition_bleomycin_vs_control.fib.d21	mouse	Atp13a1	ATP13A1	ATP13A1:Atp13a1
699.101	0.555153	0.195911	2.8337	0.00460125	0.0152107	condition_bleomycin_vs_control.fib.d21	mouse	Atp13a2	ATP13A2	ATP13A2:Atp13a2
1736.95	-0.33154	0.0960156	-3.45298	0.000554428	0.00258553	condition_bleomycin_vs_control.fib.d21	mouse	Atp13a3	ATP13A3	ATP13A3:Atp13a3
39.423	0.13241	0.266206	0.497399	0.618908	0.728021	condition_bleomycin_vs_control.fib.d21	mouse	Atp13a4	ATP13A4	ATP13A4:Atp13a4
4431.83	0.0764223	0.102721	0.74398	0.456888	0.588405	condition_bleomycin_vs_control.fib.d21	mouse	Atp1a1	ATP1A1	ATP1A1:Atp1a1
903.613	-0.505543	0.185615	-2.72361	0.00645727	0.0201345	condition_bleomycin_vs_control.fib.d21	mouse	Atp1a2	ATP1A2	ATP1A2:Atp1a2
38.4062	0.367472	0.257592	1.42657	0.153705	0.260796	condition_bleomycin_vs_control.fib.d21	mouse	Atp1a3	ATP1A3	ATP1A3:Atp1a3
4730.3	0.112484	0.105588	1.06531	0.286736	0.417526	condition_bleomycin_vs_control.fib.d21	mouse	Atp1b1	ATP1B1	ATP1B1:Atp1b1
129.799	0.245349	0.143644	1.70804	0.0876295	0.168287	condition_bleomycin_vs_control.fib.d21	mouse	Atp1b2	ATP1B2	ATP1B2:Atp1b2
2207.53	0.0125777	0.0603837	0.208296	0.834998	0.889397	condition_bleomycin_vs_control.fib.d21	mouse	Atp1b3	ATP1B3	ATP1B3:Atp1b3
74.3615	0.427156	0.191167	2.23447	0.0254521	0.0625987	condition_bleomycin_vs_control.fib.d21	mouse	Atp23	ATP23	ATP23:Atp23
11.8493	-0.797711	0.463144	-1.72238	0.0850006	0.164652	condition_bleomycin_vs_control.fib.d21	mouse	Atp2a1	ATP2A1	ATP2A1:Atp2a1
3590.82	-0.315455	0.109324	-2.88551	0.00390774	0.0132901	condition_bleomycin_vs_control.fib.d21	mouse	Atp2a2	ATP2A2	ATP2A2:Atp2a2
2614.74	-0.814576	0.140763	-5.78686	7.17152e-09	1.09549e-07	condition_bleomycin_vs_control.fib.d21	mouse	Atp2a3	ATP2A3	ATP2A3:Atp2a3
1942.27	-0.871086	0.164531	-5.29435	1.1944e-07	1.44953e-06	condition_bleomycin_vs_control.fib.d21	mouse	Atp2b1	ATP2B1	ATP2B1:Atp2b1
431.154	-0.658558	0.151958	-4.33381	1.46552e-05	0.000107608	condition_bleomycin_vs_control.fib.d21	mouse	Atp2b4	ATP2B4	ATP2B4:Atp2b4
1121.83	-0.299437	0.0655155	-4.57047	4.86624e-06	4.09575e-05	condition_bleomycin_vs_control.fib.d21	mouse	Atp2c1	ATP2C1	ATP2C1:Atp2c1
66.498	-1.99046	0.242983	-8.19177	2.57415e-16	1.28306e-14	condition_bleomycin_vs_control.fib.d21	mouse	Atp2c2	ATP2C2	ATP2C2:Atp2c2
7865.36	-0.291232	0.0796984	-3.65418	0.00025801	0.00132918	condition_bleomycin_vs_control.fib.d21	mouse	Atp5a1	ATP5F1A	ATP5F1A:Atp5a1
8408.05	-0.13795	0.0649332	-2.12449	0.0336293	0.0787067	condition_bleomycin_vs_control.fib.d21	mouse	Atp5b	ATP5F1B	ATP5F1B:Atp5b
1918.43	0.411784	0.115756	3.55733	0.000374637	0.00184518	condition_bleomycin_vs_control.fib.d21	mouse	Atp5c1	ATP5F1C	ATP5F1C:Atp5c1
2732.38	0.355901	0.0704293	5.0533	4.3424e-07	4.67822e-06	condition_bleomycin_vs_control.fib.d21	mouse	Atp5d	ATP5F1D	ATP5F1D:Atp5d
8188.83	0.00239225	0.0816658	0.0292932	0.976631	0.984713	condition_bleomycin_vs_control.fib.d21	mouse	Atp5e	ATP5F1E	ATP5F1E:Atp5e
3025.82	0.260421	0.124899	2.08506	0.0370642	0.0851278	condition_bleomycin_vs_control.fib.d21	mouse	Atpif1	ATP5IF1	ATP5IF1:Atpif1
3033.64	0.290138	0.0990451	2.92936	0.00339663	0.0118458	condition_bleomycin_vs_control.fib.d21	mouse	Atp5g2	ATP5MC2	ATP5MC2:Atp5g2
4092.62	0.0834487	0.0798073	1.04563	0.295733	0.427464	condition_bleomycin_vs_control.fib.d21	mouse	Atp5g3	ATP5MC3	ATP5MC3:Atp5g3
3608.3	-0.0398821	0.0723361	-0.551345	0.581397	0.696932	condition_bleomycin_vs_control.fib.d21	mouse	Atp5k	ATP5ME	ATP5ME:Atp5k
4955.18	0.215249	0.0792517	2.71601	0.00660732	0.0205252	condition_bleomycin_vs_control.fib.d21	mouse	Atp5j2	ATP5MF	ATP5MF:Atp5j2
3011.68	0.321794	0.127265	2.52853	0.0114541	0.0324913	condition_bleomycin_vs_control.fib.d21	mouse	Atp5h	ATP5PD	ATP5PD:Atp5h
3066.17	0.340826	0.144312	2.36174	0.0181896	0.0474991	condition_bleomycin_vs_control.fib.d21	mouse	Atp5j	ATP5PF	ATP5PF:Atp5j
2248.23	0.273774	0.0795807	3.44021	0.000581259	0.00269023	condition_bleomycin_vs_control.fib.d21	mouse	Atp5o	ATP5PO	ATP5PO:Atp5o
1063.27	-0.0501049	0.110649	-0.452829	0.650672	0.752306	condition_bleomycin_vs_control.fib.d21	mouse	Atp6v0a1	ATP6V0A1	ATP6V0A1:Atp6v0a1
651.752	0.227797	0.0878934	2.59175	0.00954904	0.0278913	condition_bleomycin_vs_control.fib.d21	mouse	Atp6v0a2	ATP6V0A2	ATP6V0A2:Atp6v0a2
19.0398	-0.0169688	0.379667	-0.044694	0.964351	0.977051	condition_bleomycin_vs_control.fib.d21	mouse	Atp6v0a4	ATP6V0A4	ATP6V0A4:Atp6v0a4
2525.28	0.304758	0.104315	2.92152	0.00348324	0.0120929	condition_bleomycin_vs_control.fib.d21	mouse	Atp6v0b	ATP6V0B	ATP6V0B:Atp6v0b
4358.35	0.403473	0.0894156	4.51233	6.41181e-06	5.24422e-05	condition_bleomycin_vs_control.fib.d21	mouse	Atp6v0c	ATP6V0C	ATP6V0C:Atp6v0c
1594.77	0.214557	0.108957	1.96919	0.0489314	0.105847	condition_bleomycin_vs_control.fib.d21	mouse	Atp6v0d1	ATP6V0D1	ATP6V0D1:Atp6v0d1
634.211	1.13408	0.169867	6.67631	2.45038e-11	5.67395e-10	condition_bleomycin_vs_control.fib.d21	mouse	Atp6v0d2	ATP6V0D2	ATP6V0D2:Atp6v0d2
2983.66	0.0799998	0.0821549	0.973768	0.330172	0.464091	condition_bleomycin_vs_control.fib.d21	mouse	Atp6v0e	ATP6V0E1	ATP6V0E1:Atp6v0e
228.975	-0.710993	0.119792	-5.93521	2.93474e-09	4.75756e-08	condition_bleomycin_vs_control.fib.d21	mouse	Atp6v0e2	ATP6V0E2	ATP6V0E2:Atp6v0e2
1590.6	0.00671152	0.127059	0.0528222	0.957874	0.973022	condition_bleomycin_vs_control.fib.d21	mouse	Atp6v1a	ATP6V1A	ATP6V1A:Atp6v1a
55.7444	-1.89335	0.412377	-4.5913	4.40492e-06	3.74858e-05	condition_bleomycin_vs_control.fib.d21	mouse	Atp6v1b1	ATP6V1B1	ATP6V1B1:Atp6v1b1
1563.47	0.0548386	0.10474	0.52357	0.600577	0.714069	condition_bleomycin_vs_control.fib.d21	mouse	Atp6v1b2	ATP6V1B2	ATP6V1B2:Atp6v1b2
771.247	0.0576734	0.073092	0.789052	0.430082	0.562979	condition_bleomycin_vs_control.fib.d21	mouse	Atp6v1c1	ATP6V1C1	ATP6V1C1:Atp6v1c1
870.21	-0.602077	0.143044	-4.20903	2.56465e-05	0.000175508	condition_bleomycin_vs_control.fib.d21	mouse	Atp6v1c2	ATP6V1C2	ATP6V1C2:Atp6v1c2
903.748	0.107353	0.0799732	1.34236	0.179479	0.294564	condition_bleomycin_vs_control.fib.d21	mouse	Atp6v1d	ATP6V1D	ATP6V1D:Atp6v1d
1983.92	0.0795483	0.0942449	0.84406	0.398636	0.532624	condition_bleomycin_vs_control.fib.d21	mouse	Atp6v1e1	ATP6V1E1	ATP6V1E1:Atp6v1e1
2022.43	0.147982	0.0857818	1.7251	0.0845089	0.163852	condition_bleomycin_vs_control.fib.d21	mouse	Atp6v1f	ATP6V1F	ATP6V1F:Atp6v1f
2835.77	0.30897	0.0982135	3.1459	0.00165577	0.0064942	condition_bleomycin_vs_control.fib.d21	mouse	Atp6v1g1	ATP6V1G1	ATP6V1G1:Atp6v1g1
54.3794	0.372981	0.231645	1.61014	0.107367	0.196836	condition_bleomycin_vs_control.fib.d21	mouse	Atp6v1g2	ATP6V1G2	ATP6V1G2:Atp6v1g2
996.46	-0.176605	0.09706	-1.81955	0.0688278	0.139124	condition_bleomycin_vs_control.fib.d21	mouse	Atp6v1h	ATP6V1H	ATP6V1H:Atp6v1h
520.594	-0.4484	0.154853	-2.89565	0.00378371	0.0129313	condition_bleomycin_vs_control.fib.d21	mouse	Atp7b	ATP7B	ATP7B:Atp7b
2705.47	-0.13104	0.0886141	-1.47877	0.139202	0.241773	condition_bleomycin_vs_control.fib.d21	mouse	Atp8a1	ATP8A1	ATP8A1:Atp8a1
17.6187	-0.589777	0.407271	-1.44812	0.147584	0.253033	condition_bleomycin_vs_control.fib.d21	mouse	Atp8a2	ATP8A2	ATP8A2:Atp8a2
347.921	0.36774	0.165738	2.21879	0.0265007	0.0646802	condition_bleomycin_vs_control.fib.d21	mouse	Atp8b1	ATP8B1	ATP8B1:Atp8b1
407.193	0.493259	0.0986252	5.00135	5.6929e-07	5.95756e-06	condition_bleomycin_vs_control.fib.d21	mouse	Atp8b2	ATP8B2	ATP8B2:Atp8b2
90.1444	0.345493	0.19212	1.79832	0.0721258	0.144308	condition_bleomycin_vs_control.fib.d21	mouse	Atp8b4	ATP8B4	ATP8B4:Atp8b4
781.24	-0.254452	0.103408	-2.46067	0.013868	0.0380045	condition_bleomycin_vs_control.fib.d21	mouse	Atp9a	ATP9A	ATP9A:Atp9a
579.728	0.278746	0.154352	1.80591	0.0709327	0.142478	condition_bleomycin_vs_control.fib.d21	mouse	Atp9b	ATP9B	ATP9B:Atp9b
192.663	-0.0112104	0.149219	-0.0751267	0.940114	0.960454	condition_bleomycin_vs_control.fib.d21	mouse	Atpaf1	ATPAF1	ATPAF1:Atpaf1
183.417	0.388058	0.129959	2.98601	0.00282641	0.0102048	condition_bleomycin_vs_control.fib.d21	mouse	Atpaf2	ATPAF2	ATPAF2:Atpaf2
198.083	0.233182	0.124916	1.86671	0.0619423	0.127866	condition_bleomycin_vs_control.fib.d21	mouse	Atpsckmt	ATPSCKMT	ATPSCKMT:Atpsckmt
151.611	0.225078	0.150167	1.49885	0.133913	0.234711	condition_bleomycin_vs_control.fib.d21	mouse	Atr	ATR	ATR:Atr
1251.19	-0.248458	0.0749881	-3.3133	0.000922013	0.00395605	condition_bleomycin_vs_control.fib.d21	mouse	Atraid	ATRAID	ATRAID:Atraid
97.6544	0.0542641	0.20165	0.269101	0.787852	0.855867	condition_bleomycin_vs_control.fib.d21	mouse	Atrip	ATRIP	ATRIP:Atrip
624.907	-0.339265	0.129786	-2.61404	0.00894788	0.0264831	condition_bleomycin_vs_control.fib.d21	mouse	Atrn	ATRN	ATRN:Atrn
645.119	-0.215074	0.0890755	-2.41452	0.015756	0.0422922	condition_bleomycin_vs_control.fib.d21	mouse	Atrnl1	ATRNL1	ATRNL1:Atrnl1
527.923	0.0951681	0.0862107	1.1039	0.269636	0.39933	condition_bleomycin_vs_control.fib.d21	mouse	Atxn1	ATXN1	ATXN1:Atxn1
1881.01	0.2746	0.0824451	3.3307	0.000866264	0.00375887	condition_bleomycin_vs_control.fib.d21	mouse	Atxn10	ATXN10	ATXN10:Atxn10
460.364	-0.0847538	0.105724	-0.801649	0.422756	0.555902	condition_bleomycin_vs_control.fib.d21	mouse	Atxn1l	ATXN1L	ATXN1L:Atxn1l
731.154	-0.169998	0.135026	-1.259	0.208029	0.329043	condition_bleomycin_vs_control.fib.d21	mouse	Atxn2	ATXN2	ATXN2:Atxn2
1543.34	-0.0896972	0.157379	-0.569943	0.568716	0.686643	condition_bleomycin_vs_control.fib.d21	mouse	Atxn2l	ATXN2L	ATXN2L:Atxn2l
343.372	-0.135414	0.144209	-0.939012	0.347725	0.482752	condition_bleomycin_vs_control.fib.d21	mouse	Atxn3	ATXN3	ATXN3:Atxn3
444.792	-0.477653	0.128781	-3.70905	0.000208039	0.00110512	condition_bleomycin_vs_control.fib.d21	mouse	Atxn7	ATXN7	ATXN7:Atxn7
217.99	0.247262	0.132511	1.86597	0.0620454	0.128044	condition_bleomycin_vs_control.fib.d21	mouse	Atxn7l1	ATXN7L1	ATXN7L1:Atxn7l1
66.1988	0.682233	0.20471	3.33268	0.000860149	0.00373868	condition_bleomycin_vs_control.fib.d21	mouse	Atxn7l2	ATXN7L2	ATXN7L2:Atxn7l2
975.404	-0.305943	0.102556	-2.98318	0.00285274	0.0102806	condition_bleomycin_vs_control.fib.d21	mouse	Atxn7l3	ATXN7L3	ATXN7L3:Atxn7l3
1322.95	-0.396921	0.140338	-2.82832	0.00467936	0.0154191	condition_bleomycin_vs_control.fib.d21	mouse	Atxn7l3b	ATXN7L3B	ATXN7L3B:Atxn7l3b
418.47	-0.0787246	0.111916	-0.703425	0.481791	0.610873	condition_bleomycin_vs_control.fib.d21	mouse	Auh	AUH	AUH:Auh
880.21	0.525276	0.145817	3.6023	0.000315412	0.00158865	condition_bleomycin_vs_control.fib.d21	mouse	Aup1	AUP1	AUP1:Aup1
62.6791	1.29212	0.272296	4.74526	2.08234e-06	1.91749e-05	condition_bleomycin_vs_control.fib.d21	mouse	Aurka	AURKA	AURKA:Aurka
879.072	0.279153	0.0941168	2.96603	0.00301672	0.0107529	condition_bleomycin_vs_control.fib.d21	mouse	Aurkaip1	AURKAIP1	AURKAIP1:Aurkaip1
64.2606	1.21396	0.294003	4.12909	3.64201e-05	0.000239145	condition_bleomycin_vs_control.fib.d21	mouse	Aurkb	AURKB	AURKB:Aurkb
131.08	-1.17953	0.219672	-5.3695	7.89571e-08	9.91939e-07	condition_bleomycin_vs_control.fib.d21	mouse	Auts2	AUTS2	AUTS2:Auts2
178.984	0.165762	0.114976	1.44171	0.149384	0.255156	condition_bleomycin_vs_control.fib.d21	mouse	Aven	AVEN	AVEN:Aven
11.433	0.185554	0.511815	0.36254	0.716948	0.805306	condition_bleomycin_vs_control.fib.d21	mouse	Avil	AVIL	AVIL:Avil
365.117	-0.296028	0.10616	-2.78852	0.00529498	0.0170738	condition_bleomycin_vs_control.fib.d21	mouse	Avl9	AVL9	AVL9:Avl9
1034.88	0.26718	0.0808586	3.30428	0.000952204	0.00406343	condition_bleomycin_vs_control.fib.d21	mouse	Avpi1	AVPI1	AVPI1:Avpi1
18.4103	-3.27391	0.411696	-7.95225	1.83158e-15	7.87632e-14	condition_bleomycin_vs_control.fib.d21	mouse	Avpr1a	AVPR1A	AVPR1A:Avpr1a
13.7713	0.621684	0.42827	1.45162	0.146608	0.251871	condition_bleomycin_vs_control.fib.d21	mouse	Axdnd1	AXDND1	AXDND1:Axdnd1
399.576	0.107593	0.0992017	1.08458	0.278106	0.408445	condition_bleomycin_vs_control.fib.d21	mouse	Axin1	AXIN1	AXIN1:Axin1
339.672	0.0529497	0.102953	0.514307	0.607037	0.719492	condition_bleomycin_vs_control.fib.d21	mouse	Axin2	AXIN2	AXIN2:Axin2
1894.9	0.484538	0.113354	4.27454	1.91534e-05	0.000136005	condition_bleomycin_vs_control.fib.d21	mouse	Axl	AXL	AXL:Axl
36.6262	-1.47092	0.294123	-5.00103	5.70239e-07	5.95936e-06	condition_bleomycin_vs_control.fib.d21	mouse	Azgp1	AZGP1	AZGP1:Azgp1
829.056	-0.0805428	0.0742861	-1.08422	0.278265	0.408523	condition_bleomycin_vs_control.fib.d21	mouse	Azi2	AZI2	AZI2:Azi2
1714.36	-0.3766	0.0915144	-4.1152	3.86848e-05	0.000252075	condition_bleomycin_vs_control.fib.d21	mouse	Azin1	AZIN1	AZIN1:Azin1
83.9491	-0.314286	0.194808	-1.61331	0.106676	0.195877	condition_bleomycin_vs_control.fib.d21	mouse	Azin2	AZIN2	AZIN2:Azin2
29425.2	0.375642	0.105973	3.5447	0.000393056	0.00191866	condition_bleomycin_vs_control.fib.d21	mouse	B2m	B2M	B2M:B2m
88.5942	0.49559	0.206506	2.39988	0.0164006	0.0436893	condition_bleomycin_vs_control.fib.d21	mouse	B3galnt1	B3GALNT1	B3GALNT1:B3galnt1
323.7	-0.196189	0.105725	-1.85565	0.063503	0.130439	condition_bleomycin_vs_control.fib.d21	mouse	B3galnt2	B3GALNT2	B3GALNT2:B3galnt2
12.9788	-0.936242	0.685812	-1.36516	0.172204	0.285278	condition_bleomycin_vs_control.fib.d21	mouse	B3galt2	B3GALT2	B3GALT2:B3galt2
48.0569	0.541917	0.236297	2.29338	0.0218264	0.0551214	condition_bleomycin_vs_control.fib.d21	mouse	B3galt4	B3GALT4	B3GALT4:B3galt4
3.37371	4.09668	1.40546	2.91483	0.00355885	0.0122951	condition_bleomycin_vs_control.fib.d21	mouse	B3galt5	B3GALT5	B3GALT5:B3galt5
146.534	-0.140866	0.13393	-1.05179	0.292896	0.424381	condition_bleomycin_vs_control.fib.d21	mouse	B3galt6	B3GALT6	B3GALT6:B3galt6
1.38011	0.421137	1.37958	0.305265	0.760164	0.837462	condition_bleomycin_vs_control.fib.d21	mouse	B3gat2	B3GAT2	B3GAT2:B3gat2
614.682	0.217545	0.100968	2.1546	0.0311934	0.0739927	condition_bleomycin_vs_control.fib.d21	mouse	B3gat3	B3GAT3	B3GAT3:B3gat3
162.41	0.0335334	0.134395	0.249514	0.802963	0.866762	condition_bleomycin_vs_control.fib.d21	mouse	B3glct	B3GLCT	B3GLCT:B3glct
441.68	0.0289764	0.0873943	0.331559	0.740222	0.822969	condition_bleomycin_vs_control.fib.d21	mouse	B3gnt2	B3GNT2	B3GNT2:B3gnt2
230.184	0.631114	0.139778	4.51513	6.32778e-06	5.18378e-05	condition_bleomycin_vs_control.fib.d21	mouse	B3gnt3	B3GNT3	B3GNT3:B3gnt3
54.8072	-1.2014	0.201531	-5.96137	2.50132e-09	4.10698e-08	condition_bleomycin_vs_control.fib.d21	mouse	B3gnt4	B3GNT4	B3GNT4:B3gnt4
128.489	0.0378998	0.179508	0.211132	0.832785	0.888096	condition_bleomycin_vs_control.fib.d21	mouse	B3gnt5	B3GNT5	B3GNT5:B3gnt5
95.3781	0.696839	0.25193	2.76601	0.00567473	0.0180856	condition_bleomycin_vs_control.fib.d21	mouse	B3gnt7	B3GNT7	B3GNT7:B3gnt7
122.643	0.496773	0.180314	2.75504	0.00586852	0.0185971	condition_bleomycin_vs_control.fib.d21	mouse	B3gnt8	B3GNT8	B3GNT8:B3gnt8
295.385	0.242972	0.110905	2.19082	0.0284651	0.0685484	condition_bleomycin_vs_control.fib.d21	mouse	B3gnt9	B3GNT9	B3GNT9:B3gnt9
67.0777	0.422686	0.195099	2.16652	0.0302713	0.0721624	condition_bleomycin_vs_control.fib.d21	mouse	B3gntl1	B3GNTL1	B3GNTL1:B3gntl1
1246.32	0.297233	0.0905284	3.28332	0.00102593	0.00433379	condition_bleomycin_vs_control.fib.d21	mouse	B4galnt1	B4GALNT1	B4GALNT1:B4galnt1
10.9421	1.43975	0.53142	2.70925	0.00674352	0.0208765	condition_bleomycin_vs_control.fib.d21	mouse	B4galnt4	B4GALNT4	B4GALNT4:B4galnt4
1636.36	0.274703	0.0878843	3.12573	0.00177362	0.00689683	condition_bleomycin_vs_control.fib.d21	mouse	B4galt1	B4GALT1	B4GALT1:B4galt1
155.921	0.0926982	0.182289	0.508522	0.611087	0.722536	condition_bleomycin_vs_control.fib.d21	mouse	B4galt2	B4GALT2	B4GALT2:B4galt2
528.66	0.356236	0.105057	3.39089	0.00069665	0.0031336	condition_bleomycin_vs_control.fib.d21	mouse	B4galt3	B4GALT3	B4GALT3:B4galt3
582.557	-0.260834	0.0962313	-2.71049	0.00671843	0.0208198	condition_bleomycin_vs_control.fib.d21	mouse	B4galt4	B4GALT4	B4GALT4:B4galt4
537.838	0.771108	0.203034	3.79792	0.000145917	0.000814587	condition_bleomycin_vs_control.fib.d21	mouse	B4galt5	B4GALT5	B4GALT5:B4galt5
117.393	0.8635	0.187789	4.59825	4.26057e-06	3.64391e-05	condition_bleomycin_vs_control.fib.d21	mouse	B4galt6	B4GALT6	B4GALT6:B4galt6
235.392	0.201328	0.144094	1.3972	0.162354	0.272251	condition_bleomycin_vs_control.fib.d21	mouse	B4galt7	B4GALT7	B4GALT7:B4galt7
507.265	-0.0909184	0.101223	-0.898202	0.369078	0.503383	condition_bleomycin_vs_control.fib.d21	mouse	B4gat1	B4GAT1	B4GAT1:B4gat1
206.491	-0.297165	0.13992	-2.12383	0.0336846	0.0788181	condition_bleomycin_vs_control.fib.d21	mouse	B9d1	B9D1	B9D1:B9d1
216.654	0.0792716	0.129025	0.614388	0.538959	0.660657	condition_bleomycin_vs_control.fib.d21	mouse	B9d2	B9D2	B9D2:B9d2
6.09381	1.70013	0.737733	2.30454	0.0211925	0.0537585	condition_bleomycin_vs_control.fib.d21	mouse	Baalc	BAALC	BAALC:Baalc
959.446	-0.204389	0.0730921	-2.79632	0.00516882	0.0167692	condition_bleomycin_vs_control.fib.d21	mouse	Babam1	BABAM1	BABAM1:Babam1
511.652	0.0889436	0.0953399	0.93291	0.350867	0.485796	condition_bleomycin_vs_control.fib.d21	mouse	Babam2	BABAM2	BABAM2:Babam2
276.372	0.232808	0.119353	1.95059	0.0511057	0.10947	condition_bleomycin_vs_control.fib.d21	mouse	Bace1	BACE1	BACE1:Bace1
233.656	-0.0337872	0.126132	-0.267872	0.788798	0.856484	condition_bleomycin_vs_control.fib.d21	mouse	Bace2	BACE2	BACE2:Bace2
670.41	0.0176004	0.0767578	0.229298	0.818637	0.878165	condition_bleomycin_vs_control.fib.d21	mouse	Bach1	BACH1	BACH1:Bach1
189.628	-0.199344	0.160467	-1.24228	0.214133	0.336891	condition_bleomycin_vs_control.fib.d21	mouse	Bach2	BACH2	BACH2:Bach2
684.544	0.123867	0.0903569	1.37086	0.170417	0.282807	condition_bleomycin_vs_control.fib.d21	mouse	Bad	BAD	BAD:Bad
2098.39	-0.423932	0.106359	-3.98588	6.72315e-05	0.000409416	condition_bleomycin_vs_control.fib.d21	mouse	Bag1	BAG1	BAG1:Bag1
171.63	-0.417536	0.166432	-2.50875	0.012116	0.033961	condition_bleomycin_vs_control.fib.d21	mouse	Bag2	BAG2	BAG2:Bag2
1000.42	-0.14275	0.0872724	-1.63568	0.101907	0.18922	condition_bleomycin_vs_control.fib.d21	mouse	Bag3	BAG3	BAG3:Bag3
175.54	-0.283859	0.132184	-2.14746	0.0317566	0.0750768	condition_bleomycin_vs_control.fib.d21	mouse	Bag4	BAG4	BAG4:Bag4
458.156	-0.191538	0.114517	-1.67257	0.0944122	0.178609	condition_bleomycin_vs_control.fib.d21	mouse	Bag5	BAG5	BAG5:Bag5
1739.8	-0.0818854	0.0857182	-0.955286	0.339433	0.474062	condition_bleomycin_vs_control.fib.d21	mouse	Bag6	BAG6	BAG6:Bag6
167.882	0.0827442	0.161851	0.511238	0.609184	0.721008	condition_bleomycin_vs_control.fib.d21	mouse	Bahcc1	BAHCC1	BAHCC1:Bahcc1
474.948	0.134417	0.100853	1.3328	0.182599	0.298029	condition_bleomycin_vs_control.fib.d21	mouse	Bahd1	BAHD1	BAHD1:Bahd1
747.094	-0.213901	0.108328	-1.97457	0.0483167	0.104753	condition_bleomycin_vs_control.fib.d21	mouse	Baiap2	BAIAP2	BAIAP2:Baiap2
413.37	-0.174766	0.107689	-1.62288	0.104615	0.193042	condition_bleomycin_vs_control.fib.d21	mouse	Baiap2l1	BAIAP2L1	BAIAP2L1:Baiap2l1
10.7055	-0.901231	0.45311	-1.98899	0.0467026	0.102139	condition_bleomycin_vs_control.fib.d21	mouse	Baiap2l2	BAIAP2L2	BAIAP2L2:Baiap2l2
82.7772	-0.353353	0.240618	-1.46853	0.141962	0.24551	condition_bleomycin_vs_control.fib.d21	mouse	Baiap3	BAIAP3	BAIAP3:Baiap3
538.137	0.306757	0.114179	2.68663	0.00721764	0.0221124	condition_bleomycin_vs_control.fib.d21	mouse	Bak1	BAK1	BAK1:Bak1
404.828	-0.416415	0.178822	-2.32866	0.0198772	0.0510037	condition_bleomycin_vs_control.fib.d21	mouse	Bambi	BAMBI	BAMBI:Bambi
936.298	0.343642	0.090869	3.78173	0.000155745	0.000863176	condition_bleomycin_vs_control.fib.d21	mouse	Banf1	BANF1	BANF1:Banf1
147.541	0.0563115	0.225144	0.250114	0.802499	0.866444	condition_bleomycin_vs_control.fib.d21	mouse	Bank1	BANK1	BANK1:Bank1
482.703	-0.184441	0.144866	-1.27318	0.202954	0.322876	condition_bleomycin_vs_control.fib.d21	mouse	Banp	BANP	BANP:Banp
504.352	-0.00430993	0.0983957	-0.043802	0.965062	0.97722	condition_bleomycin_vs_control.fib.d21	mouse	Bap1	BAP1	BAP1:Bap1
32.1052	0.598738	0.283703	2.11044	0.0348201	0.0809201	condition_bleomycin_vs_control.fib.d21	mouse	Bard1	BARD1	BARD1:Bard1
34.5161	-1.18562	0.294949	-4.01975	5.82605e-05	0.00036138	condition_bleomycin_vs_control.fib.d21	mouse	Barx2	BARX2	BARX2:Barx2
456.717	0.601462	0.229083	2.62551	0.00865186	0.0257061	condition_bleomycin_vs_control.fib.d21	mouse	Basp1	BASP1	BASP1:Basp1
114.84	0.447199	0.166414	2.68727	0.00720382	0.0220833	condition_bleomycin_vs_control.fib.d21	mouse	Batf	BATF	BATF:Batf
118.496	-0.751068	0.173213	-4.33608	1.45044e-05	0.000106951	condition_bleomycin_vs_control.fib.d21	mouse	Batf2	BATF2	BATF2:Batf2
142.404	1.10731	0.173483	6.38278	1.73897e-10	3.51734e-09	condition_bleomycin_vs_control.fib.d21	mouse	Batf3	BATF3	BATF3:Batf3
1042.62	0.779092	0.129381	6.02169	1.72606e-09	2.92477e-08	condition_bleomycin_vs_control.fib.d21	mouse	Bax	BAX	BAX:Bax
388.896	-0.235368	0.174798	-1.34652	0.178136	0.292959	condition_bleomycin_vs_control.fib.d21	mouse	Baz1a	BAZ1A	BAZ1A:Baz1a
925.121	-0.170408	0.119497	-1.42605	0.153855	0.260938	condition_bleomycin_vs_control.fib.d21	mouse	Baz1b	BAZ1B	BAZ1B:Baz1b
403.871	-0.166127	0.141078	-1.17755	0.238975	0.365049	condition_bleomycin_vs_control.fib.d21	mouse	Baz2a	BAZ2A	BAZ2A:Baz2a
813.03	-0.475132	0.138382	-3.43348	0.000595879	0.00274795	condition_bleomycin_vs_control.fib.d21	mouse	Baz2b	BAZ2B	BAZ2B:Baz2b
353.154	0.44093	0.156351	2.82012	0.00480059	0.0157375	condition_bleomycin_vs_control.fib.d21	mouse	Bbc3	BBC3	BBC3:Bbc3
587.782	-0.433554	0.113163	-3.83125	0.000127496	0.000722255	condition_bleomycin_vs_control.fib.d21	mouse	Bbip1	BBIP1	BBIP1:Bbip1
101.26	-1.68204	0.238932	-7.03985	1.92451e-12	5.39143e-11	condition_bleomycin_vs_control.fib.d21	mouse	Bbof1	BBOF1	BBOF1:Bbof1
33.7937	-2.02872	0.424668	-4.77719	1.77766e-06	1.6753e-05	condition_bleomycin_vs_control.fib.d21	mouse	Bbox1	BBOX1	BBOX1:Bbox1
85.346	-0.49451	0.180857	-2.73426	0.00625213	0.0195763	condition_bleomycin_vs_control.fib.d21	mouse	Bbs1	BBS1	BBS1:Bbs1
26.804	0.351525	0.328215	1.07102	0.28416	0.414886	condition_bleomycin_vs_control.fib.d21	mouse	Bbs10	BBS10	BBS10:Bbs10
45.4403	0.474158	0.262571	1.80583	0.0709448	0.142484	condition_bleomycin_vs_control.fib.d21	mouse	Bbs12	BBS12	BBS12:Bbs12
154.569	-0.0820462	0.163684	-0.501247	0.616198	0.726187	condition_bleomycin_vs_control.fib.d21	mouse	Bbs2	BBS2	BBS2:Bbs2
118.559	-0.468739	0.172578	-2.7161	0.0066056	0.020524	condition_bleomycin_vs_control.fib.d21	mouse	Bbs4	BBS4	BBS4:Bbs4
108.102	-0.296395	0.165701	-1.78874	0.073657	0.146702	condition_bleomycin_vs_control.fib.d21	mouse	Bbs5	BBS5	BBS5:Bbs5
108.308	-0.735173	0.159072	-4.62164	3.80714e-06	3.28909e-05	condition_bleomycin_vs_control.fib.d21	mouse	Bbs7	BBS7	BBS7:Bbs7
104.822	-0.0545638	0.150299	-0.363034	0.71658	0.80509	condition_bleomycin_vs_control.fib.d21	mouse	Bbs9	BBS9	BBS9:Bbs9
494.458	-0.48628	0.170767	-2.84762	0.00440472	0.0146557	condition_bleomycin_vs_control.fib.d21	mouse	Bbx	BBX	BBX:Bbx
9246.29	-0.12216	0.0912307	-1.33903	0.180562	0.295734	condition_bleomycin_vs_control.fib.d21	mouse	Bcam	BCAM	BCAM:Bcam
22.7355	-2.47035	0.401993	-6.14525	7.98365e-10	1.42683e-08	condition_bleomycin_vs_control.fib.d21	mouse	Bcan	BCAN	BCAN:Bcan
330.482	-0.14367	0.109399	-1.31326	0.189095	0.305931	condition_bleomycin_vs_control.fib.d21	mouse	Bcap29	BCAP29	BCAP29:Bcap29
412.742	0.313733	0.139531	2.24849	0.0245452	0.0607182	condition_bleomycin_vs_control.fib.d21	mouse	Bcar1	BCAR1	BCAR1:Bcar1
636.644	-0.526214	0.118569	-4.43805	9.07792e-06	7.1359e-05	condition_bleomycin_vs_control.fib.d21	mouse	Bcar3	BCAR3	BCAR3:Bcar3
48.686	-0.869435	0.243886	-3.56493	0.000363953	0.00180123	condition_bleomycin_vs_control.fib.d21	mouse	Bcas1	BCAS1	BCAS1:Bcas1
878.728	0.0444402	0.0881485	0.504152	0.614155	0.724601	condition_bleomycin_vs_control.fib.d21	mouse	Bcas2	BCAS2	BCAS2:Bcas2
332.62	-0.126878	0.110985	-1.14319	0.252958	0.381108	condition_bleomycin_vs_control.fib.d21	mouse	Bcas3	BCAS3	BCAS3:Bcas3
4.58581	0.832853	0.910818	0.914401	0.360506	0.494814	condition_bleomycin_vs_control.fib.d21	mouse	Bcat1	BCAT1	BCAT1:Bcat1
335.783	0.434011	0.101283	4.28513	1.82636e-05	0.000130472	condition_bleomycin_vs_control.fib.d21	mouse	Bcat2	BCAT2	BCAT2:Bcat2
621.098	-0.245407	0.127509	-1.92463	0.0542752	0.114992	condition_bleomycin_vs_control.fib.d21	mouse	Bccip	BCCIP	BCCIP:Bccip
90.8939	0.0412582	0.201736	0.204515	0.837951	0.891924	condition_bleomycin_vs_control.fib.d21	mouse	Bcdin3d	BCDIN3D	BCDIN3D:Bcdin3d
63.5837	-0.555388	0.272783	-2.03601	0.0417497	0.0935957	condition_bleomycin_vs_control.fib.d21	mouse	Bche	BCHE	BCHE:Bche
687.173	-0.0463606	0.100217	-0.462602	0.64365	0.746887	condition_bleomycin_vs_control.fib.d21	mouse	Bckdha	BCKDHA	BCKDHA:Bckdha
193.67	0.0368449	0.149232	0.246896	0.804989	0.868385	condition_bleomycin_vs_control.fib.d21	mouse	Bckdhb	BCKDHB	BCKDHB:Bckdhb
701.759	-0.153868	0.0838769	-1.83445	0.0665865	0.135395	condition_bleomycin_vs_control.fib.d21	mouse	Bckdk	BCKDK	BCKDK:Bckdk
417.192	0.459043	0.125298	3.66359	0.0002487	0.00129075	condition_bleomycin_vs_control.fib.d21	mouse	Bcl10	BCL10	BCL10:Bcl10
95.2025	0.404473	0.22126	1.82804	0.0675435	0.136942	condition_bleomycin_vs_control.fib.d21	mouse	Bcl11a	BCL11A	BCL11A:Bcl11a
113.85	0.30525	0.240654	1.26842	0.204647	0.324963	condition_bleomycin_vs_control.fib.d21	mouse	Bcl11b	BCL11B	BCL11B:Bcl11b
335.324	-0.435081	0.172869	-2.51682	0.011842	0.0333452	condition_bleomycin_vs_control.fib.d21	mouse	Bcl2	BCL2	BCL2:Bcl2
1155.92	-0.0755311	0.0981282	-0.769719	0.441467	0.573966	condition_bleomycin_vs_control.fib.d21	mouse	Bcl2l1	BCL2L1	BCL2L1:Bcl2l1
389.708	0.0891392	0.103136	0.864285	0.387431	0.522005	condition_bleomycin_vs_control.fib.d21	mouse	Bcl2l11	BCL2L11	BCL2L11:Bcl2l11
306.619	-0.179571	0.115761	-1.55122	0.120848	0.216559	condition_bleomycin_vs_control.fib.d21	mouse	Bcl2l12	BCL2L12	BCL2L12:Bcl2l12
309.834	0.0924959	0.105711	0.87499	0.381579	0.515715	condition_bleomycin_vs_control.fib.d21	mouse	Bcl2l13	BCL2L13	BCL2L13:Bcl2l13
88.7714	-0.105652	0.216551	-0.487886	0.62563	0.733574	condition_bleomycin_vs_control.fib.d21	mouse	Bcl2l14	BCL2L14	BCL2L14:Bcl2l14
7.51516	2.46197	0.701938	3.50739	0.000452528	0.00216289	condition_bleomycin_vs_control.fib.d21	mouse	Bcl2l15	BCL2L15	BCL2L15:Bcl2l15
536.672	-0.574888	0.113555	-5.06266	4.13456e-07	4.48261e-06	condition_bleomycin_vs_control.fib.d21	mouse	Bcl2l2	BCL2L2	BCL2L2:Bcl2l2
400.99	1.09045	0.166814	6.53689	6.28109e-11	1.38346e-09	condition_bleomycin_vs_control.fib.d21	mouse	Bcl3	BCL3	BCL3:Bcl3
479.911	0.0190851	0.161846	0.117922	0.90613	0.937266	condition_bleomycin_vs_control.fib.d21	mouse	Bcl6	BCL6	BCL6:Bcl6
412.341	0.202067	0.16667	1.21237	0.225369	0.349553	condition_bleomycin_vs_control.fib.d21	mouse	Bcl6b	BCL6B	BCL6B:Bcl6b
369.478	-0.576802	0.171134	-3.37047	0.000750392	0.00333914	condition_bleomycin_vs_control.fib.d21	mouse	Bcl7a	BCL7A	BCL7A:Bcl7a
797.741	-0.434595	0.101339	-4.28852	1.79867e-05	0.000128881	condition_bleomycin_vs_control.fib.d21	mouse	Bcl7b	BCL7B	BCL7B:Bcl7b
564.095	0.0661281	0.0845617	0.78201	0.434209	0.566786	condition_bleomycin_vs_control.fib.d21	mouse	Bcl7c	BCL7C	BCL7C:Bcl7c
185.038	-0.168437	0.141602	-1.18951	0.23424	0.359642	condition_bleomycin_vs_control.fib.d21	mouse	Bcl9	BCL9	BCL9:Bcl9
628.577	-0.26029	0.094119	-2.76554	0.00568281	0.0181076	condition_bleomycin_vs_control.fib.d21	mouse	Bcl9l	BCL9L	BCL9L:Bcl9l
1270.3	-0.444091	0.141684	-3.13438	0.00172219	0.00671553	condition_bleomycin_vs_control.fib.d21	mouse	Bclaf1	BCLAF1	BCLAF1:Bclaf1
5.55571	-0.634079	0.602226	-1.05289	0.29239	0.424025	condition_bleomycin_vs_control.fib.d21	mouse	Bco1	BCO1	BCO1:Bco1
33.8079	0.258338	0.287902	0.897314	0.369551	0.50385	condition_bleomycin_vs_control.fib.d21	mouse	Bco2	BCO2	BCO2:Bco2
853.54	0.272904	0.0930696	2.93226	0.00336508	0.0117598	condition_bleomycin_vs_control.fib.d21	mouse	Bcr	BCR	BCR:Bcr
106.986	0.176234	0.150791	1.16873	0.242513	0.368839	condition_bleomycin_vs_control.fib.d21	mouse	Bcs1l	BCS1L	BCS1L:Bcs1l
65.7104	-1.0426	0.26096	-3.99524	6.46275e-05	0.000396072	condition_bleomycin_vs_control.fib.d21	mouse	Bdh1	BDH1	BDH1:Bdh1
38.1601	0.375342	0.23832	1.57495	0.115268	0.208507	condition_bleomycin_vs_control.fib.d21	mouse	Bdh2	BDH2	BDH2:Bdh2
4.3815	-1.47804	0.816444	-1.81034	0.0702424	0.141414	condition_bleomycin_vs_control.fib.d21	mouse	Bdkrb1	BDKRB1	BDKRB1:Bdkrb1
61.6506	0.574958	0.211163	2.72281	0.00647297	0.0201719	condition_bleomycin_vs_control.fib.d21	mouse	Bdkrb2	BDKRB2	BDKRB2:Bdkrb2
183.164	-1.4205	0.19567	-7.25966	3.88063e-13	1.21088e-11	condition_bleomycin_vs_control.fib.d21	mouse	Bdnf	BDNF	BDNF:Bdnf
381.525	-0.330103	0.117007	-2.82122	0.00478416	0.0156937	condition_bleomycin_vs_control.fib.d21	mouse	Bdp1	BDP1	BDP1:Bdp1
7.27538	1.0471	0.858034	1.22035	0.222332	0.345961	condition_bleomycin_vs_control.fib.d21	mouse	Bean1	BEAN1	BEAN1:Bean1
1123.58	-0.109217	0.0808556	-1.35077	0.176769	0.291269	condition_bleomycin_vs_control.fib.d21	mouse	Becn1	BECN1	BECN1:Becn1
37.3309	-0.602609	0.27557	-2.18677	0.0287593	0.0690834	condition_bleomycin_vs_control.fib.d21	mouse	Begain	BEGAIN	BEGAIN:Begain
48.4846	0.439476	0.218607	2.01035	0.0443946	0.0982127	condition_bleomycin_vs_control.fib.d21	mouse	Bend3	BEND3	BEND3:Bend3
59.8766	0.35743	0.27425	1.3033	0.192473	0.309946	condition_bleomycin_vs_control.fib.d21	mouse	Bend4	BEND4	BEND4:Bend4
42.3587	0.123117	0.236909	0.519681	0.603286	0.716069	condition_bleomycin_vs_control.fib.d21	mouse	Bend5	BEND5	BEND5:Bend5
16.1552	0.614617	0.423324	1.45188	0.146534	0.251857	condition_bleomycin_vs_control.fib.d21	mouse	Bend6	BEND6	BEND6:Bend6
290.562	0.21212	0.149883	1.41523	0.157001	0.265098	condition_bleomycin_vs_control.fib.d21	mouse	Bend7	BEND7	BEND7:Bend7
47.1928	-0.90313	0.227767	-3.96515	7.33499e-05	0.000442289	condition_bleomycin_vs_control.fib.d21	mouse	Best1	BEST1	BEST1:Best1
404.288	-0.00493119	0.156732	-0.0314626	0.974901	0.983679	condition_bleomycin_vs_control.fib.d21	mouse	Bfar	BFAR	BFAR:Bfar
26.9551	-0.428012	0.308943	-1.38541	0.165927	0.276844	condition_bleomycin_vs_control.fib.d21	mouse	Bfsp1	BFSP1	BFSP1:Bfsp1
16.6893	0.811481	0.50662	1.60175	0.10921	0.199546	condition_bleomycin_vs_control.fib.d21	mouse	Bfsp2	BFSP2	BFSP2:Bfsp2
0.979739	-0.436536	1.46035	-0.298925	0.764997	0.840796	condition_bleomycin_vs_control.fib.d21	mouse	Bglap3	BGLAP	BGLAP:Bglap3
30.7198	1.19884	0.358161	3.34721	0.000816295	0.00358768	condition_bleomycin_vs_control.fib.d21	mouse	Bhlhe22	BHLHE22	BHLHE22:Bhlhe22
819.258	0.81783	0.103127	7.93033	2.18556e-15	9.29438e-14	condition_bleomycin_vs_control.fib.d21	mouse	Bhlhe40	BHLHE40	BHLHE40:Bhlhe40
239.829	0.949919	0.151193	6.28283	3.32473e-10	6.35632e-09	condition_bleomycin_vs_control.fib.d21	mouse	Bhlhe41	BHLHE41	BHLHE41:Bhlhe41
614.965	-0.448062	0.145027	-3.08951	0.00200485	0.00766305	condition_bleomycin_vs_control.fib.d21	mouse	Bicc1	BICC1	BICC1:Bicc1
77.6577	-0.540848	0.245214	-2.20561	0.0274111	0.066448	condition_bleomycin_vs_control.fib.d21	mouse	Bicd1	BICD1	BICD1:Bicd1
798.451	-0.076898	0.114766	-0.670044	0.50283	0.62985	condition_bleomycin_vs_control.fib.d21	mouse	Bicd2	BICD2	BICD2:Bicd2
125.946	0.185805	0.209127	0.88848	0.374282	0.508563	condition_bleomycin_vs_control.fib.d21	mouse	Bicdl1	BICDL1	BICDL1:Bicdl1
66.8025	-0.202028	0.190832	-1.05867	0.289749	0.421114	condition_bleomycin_vs_control.fib.d21	mouse	Bicdl2	BICDL2	BICDL2:Bicdl2
233.269	0.109144	0.111838	0.975908	0.32911	0.462895	condition_bleomycin_vs_control.fib.d21	mouse	Bicra	BICRA	BICRA:Bicra
371.95	-0.125695	0.108658	-1.15679	0.247358	0.37476	condition_bleomycin_vs_control.fib.d21	mouse	Bicral	BICRAL	BICRAL:Bicral
187.25	0.66189	0.13125	5.04299	4.58324e-07	4.91354e-06	condition_bleomycin_vs_control.fib.d21	mouse	Bid	BID	BID:Bid
270.637	0.423913	0.176714	2.39887	0.0164458	0.0437717	condition_bleomycin_vs_control.fib.d21	mouse	Bik	BIK	BIK:Bik
604.997	0.426433	0.104697	4.07302	4.64078e-05	0.000295623	condition_bleomycin_vs_control.fib.d21	mouse	Bin1	BIN1	BIN1:Bin1
298.495	0.913361	0.148886	6.13462	8.53643e-10	1.51855e-08	condition_bleomycin_vs_control.fib.d21	mouse	Bin2	BIN2	BIN2:Bin2
453.82	-0.0646717	0.100707	-0.642175	0.520759	0.644942	condition_bleomycin_vs_control.fib.d21	mouse	Bin3	BIN3	BIN3:Bin3
479.095	0.274442	0.102293	2.68291	0.00729851	0.022329	condition_bleomycin_vs_control.fib.d21	mouse	Birc2	BIRC2	BIRC2:Birc2
553.599	0.473987	0.0884505	5.35879	8.37823e-08	1.04615e-06	condition_bleomycin_vs_control.fib.d21	mouse	Birc3	BIRC3	BIRC3:Birc3
182.194	0.750086	0.199885	3.75259	0.000175018	0.00095823	condition_bleomycin_vs_control.fib.d21	mouse	Birc5	BIRC5	BIRC5:Birc5
1007.66	-0.273609	0.141502	-1.93361	0.0531616	0.113164	condition_bleomycin_vs_control.fib.d21	mouse	Birc6	BIRC6	BIRC6:Birc6
699.776	-0.093341	0.100546	-0.928338	0.353232	0.487906	condition_bleomycin_vs_control.fib.d21	mouse	Blcap	BLCAP	BLCAP:Blcap
109.13	0.43418	0.245773	1.76659	0.0772967	0.152468	condition_bleomycin_vs_control.fib.d21	mouse	Blk	BLK	BLK:Blk
46.8775	-0.253257	0.236871	-1.06918	0.284989	0.415613	condition_bleomycin_vs_control.fib.d21	mouse	Blm	BLM	BLM:Blm
897.494	-0.084696	0.118765	-0.713139	0.47576	0.605595	condition_bleomycin_vs_control.fib.d21	mouse	Blmh	BLMH	BLMH:Blmh
213.616	1.10808	0.170648	6.49338	8.39321e-11	1.80213e-09	condition_bleomycin_vs_control.fib.d21	mouse	Blnk	BLNK	BLNK:Blnk
838.629	0.182195	0.136474	1.33501	0.181872	0.297221	condition_bleomycin_vs_control.fib.d21	mouse	Bloc1s1	BLOC1S1	BLOC1S1:Bloc1s1
499.927	0.609519	0.103862	5.86855	4.39628e-09	6.92933e-08	condition_bleomycin_vs_control.fib.d21	mouse	Bloc1s2	BLOC1S2	BLOC1S2:Bloc1s2
143.72	0.0896745	0.14155	0.633518	0.526395	0.650034	condition_bleomycin_vs_control.fib.d21	mouse	Bloc1s3	BLOC1S3	BLOC1S3:Bloc1s3
289.607	0.191621	0.102756	1.86481	0.062208	0.128276	condition_bleomycin_vs_control.fib.d21	mouse	Bloc1s4	BLOC1S4	BLOC1S4:Bloc1s4
277.667	-0.597268	0.144829	-4.12394	3.72438e-05	0.000243824	condition_bleomycin_vs_control.fib.d21	mouse	Bloc1s5	BLOC1S5	BLOC1S5:Bloc1s5
401.645	0.0341732	0.0974968	0.350506	0.725959	0.811839	condition_bleomycin_vs_control.fib.d21	mouse	Bloc1s6	BLOC1S6	BLOC1S6:Bloc1s6
309.506	0.560441	0.133182	4.20808	2.57548e-05	0.000175963	condition_bleomycin_vs_control.fib.d21	mouse	Blvra	BLVRA	BLVRA:Blvra
434.089	0.379896	0.106673	3.56133	0.000368987	0.0018232	condition_bleomycin_vs_control.fib.d21	mouse	Blvrb	BLVRB	BLVRB:Blvrb
300.223	-0.19706	0.115997	-1.69884	0.0893494	0.170954	condition_bleomycin_vs_control.fib.d21	mouse	Blzf1	BLZF1	BLZF1:Blzf1
295.623	0.713567	0.129949	5.49113	3.99372e-08	5.32682e-07	condition_bleomycin_vs_control.fib.d21	mouse	Bmf	BMF	BMF:Bmf
515.943	0.273969	0.111345	2.46054	0.0138727	0.0380105	condition_bleomycin_vs_control.fib.d21	mouse	Bmi1	BMI1	BMI1:Bmi1
1257.71	0.988038	0.171277	5.76866	7.9902e-09	1.20497e-07	condition_bleomycin_vs_control.fib.d21	mouse	Bmp1	BMP1	BMP1:Bmp1
89.2891	0.12037	0.202002	0.595885	0.551252	0.671546	condition_bleomycin_vs_control.fib.d21	mouse	Bmp2	BMP2	BMP2:Bmp2
360.323	0.53205	0.103423	5.14438	2.68405e-07	3.02982e-06	condition_bleomycin_vs_control.fib.d21	mouse	Bmp2k	BMP2K	BMP2K:Bmp2k
719.538	-0.714471	0.175616	-4.06838	4.73421e-05	0.000300702	condition_bleomycin_vs_control.fib.d21	mouse	Bmp3	BMP3	BMP3:Bmp3
1309.52	-0.791111	0.174321	-4.53824	5.67255e-06	4.69208e-05	condition_bleomycin_vs_control.fib.d21	mouse	Bmp4	BMP4	BMP4:Bmp4
720.049	0.234069	0.104826	2.23292	0.025554	0.062809	condition_bleomycin_vs_control.fib.d21	mouse	Bmp5	BMP5	BMP5:Bmp5
873.688	-1.29124	0.161627	-7.98902	1.36021e-15	6.03523e-14	condition_bleomycin_vs_control.fib.d21	mouse	Bmp6	BMP6	BMP6:Bmp6
51.8105	-0.494153	0.220352	-2.24256	0.0249252	0.0615294	condition_bleomycin_vs_control.fib.d21	mouse	Bmp7	BMP7	BMP7:Bmp7
237.425	0.168449	0.161077	1.04577	0.295669	0.427451	condition_bleomycin_vs_control.fib.d21	mouse	Bmper	BMPER	BMPER:Bmper
788.038	0.0205431	0.101159	0.203077	0.839075	0.892873	condition_bleomycin_vs_control.fib.d21	mouse	Bmpr1a	BMPR1A	BMPR1A:Bmpr1a
66.0839	-1.69312	0.284054	-5.96055	2.51395e-09	4.12331e-08	condition_bleomycin_vs_control.fib.d21	mouse	Bmpr1b	BMPR1B	BMPR1B:Bmpr1b
3606.04	-0.91842	0.0837347	-10.9682	5.43412e-28	1.09769e-25	condition_bleomycin_vs_control.fib.d21	mouse	Bmpr2	BMPR2	BMPR2:Bmpr2
536.03	0.0222056	0.102122	0.217441	0.827865	0.884931	condition_bleomycin_vs_control.fib.d21	mouse	Bms1	BMS1	BMS1:Bms1
436.978	-0.263463	0.165504	-1.59189	0.11141	0.202843	condition_bleomycin_vs_control.fib.d21	mouse	Bmt2	BMT2	BMT2:Bmt2
4.68321	-0.139026	0.803063	-0.173119	0.862558	0.909147	condition_bleomycin_vs_control.fib.d21	mouse	Bnc1	BNC1	BNC1:Bnc1
11.8225	-0.053614	0.415035	-0.12918	0.897215	0.931345	condition_bleomycin_vs_control.fib.d21	mouse	Bnc2	BNC2	BNC2:Bnc2
217.427	0.35654	0.137486	2.59327	0.00950675	0.0278048	condition_bleomycin_vs_control.fib.d21	mouse	Bnip1	BNIP1	BNIP1:Bnip1
2049.82	-0.195652	0.0666933	-2.93361	0.00335042	0.011727	condition_bleomycin_vs_control.fib.d21	mouse	Bnip2	BNIP2	BNIP2:Bnip2
784.979	0.303264	0.124436	2.43711	0.0148052	0.0401856	condition_bleomycin_vs_control.fib.d21	mouse	Bnip3	BNIP3	BNIP3:Bnip3
2069.45	-0.164657	0.104523	-1.57532	0.115182	0.208414	condition_bleomycin_vs_control.fib.d21	mouse	Bnip3l	BNIP3L	BNIP3L:Bnip3l
33.6235	-0.619369	0.277442	-2.23243	0.0255869	0.0628797	condition_bleomycin_vs_control.fib.d21	mouse	Bnipl	BNIPL	BNIPL:Bnipl
318.732	-0.282064	0.112792	-2.50075	0.0123932	0.0345803	condition_bleomycin_vs_control.fib.d21	mouse	Boc	BOC	BOC:Boc
591.694	-0.21647	0.103697	-2.08753	0.0368403	0.0847326	condition_bleomycin_vs_control.fib.d21	mouse	Bod1	BOD1	BOD1:Bod1
599.022	-0.803926	0.21835	-3.68182	0.000231579	0.00121379	condition_bleomycin_vs_control.fib.d21	mouse	Bod1l	BOD1L1	BOD1L1:Bod1l
258.415	-0.0343315	0.148403	-0.23134	0.817051	0.876791	condition_bleomycin_vs_control.fib.d21	mouse	Bok	BOK	BOK:Bok
372.764	-0.113089	0.106138	-1.06549	0.286656	0.417449	condition_bleomycin_vs_control.fib.d21	mouse	Bola1	BOLA1	BOLA1:Bola1
683.505	0.236844	0.133838	1.76963	0.0767896	0.151643	condition_bleomycin_vs_control.fib.d21	mouse	Bola3	BOLA3	BOLA3:Bola3
366.037	0.410488	0.129283	3.17512	0.00149777	0.0059662	condition_bleomycin_vs_control.fib.d21	mouse	Bop1	BOP1	BOP1:Bop1
65.0788	0.395809	0.24185	1.63658	0.101717	0.188986	condition_bleomycin_vs_control.fib.d21	mouse	Bora	BORA	BORA:Bora
163.53	-0.179316	0.135195	-1.32635	0.184724	0.30075	condition_bleomycin_vs_control.fib.d21	mouse	Borcs5	BORCS5	BORCS5:Borcs5
387.004	0.259179	0.110931	2.33639	0.0194707	0.0502292	condition_bleomycin_vs_control.fib.d21	mouse	Borcs6	BORCS6	BORCS6:Borcs6
202.839	0.00907726	0.157093	0.0577826	0.953922	0.969834	condition_bleomycin_vs_control.fib.d21	mouse	Borcs7	BORCS7	BORCS7:Borcs7
331.927	0.46023	0.12048	3.81997	0.000133468	0.000751929	condition_bleomycin_vs_control.fib.d21	mouse	Borcs8	BORCS8	BORCS8:Borcs8
443.669	0.152398	0.177331	0.859399	0.390121	0.524372	condition_bleomycin_vs_control.fib.d21	mouse	Bpgm	BPGM	BPGM:Bpgm
605.249	-0.529908	0.111162	-4.76699	1.87e-06	1.74624e-05	condition_bleomycin_vs_control.fib.d21	mouse	Bphl	BPHL	BPHL:Bphl
6060.49	-1.11176	1.26951	-0.875741	0.381171	0.515481	condition_bleomycin_vs_control.fib.d21	mouse	Bpifa1	BPIFA1	BPIFA1:Bpifa1
28.0439	0.562095	0.373864	1.50347	0.132717	0.2332	condition_bleomycin_vs_control.fib.d21	mouse	Bpifa2	BPIFA2	BPIFA2:Bpifa2
835.646	-2.50011	0.901689	-2.7727	0.00555931	0.0177726	condition_bleomycin_vs_control.fib.d21	mouse	Bpifb1	BPIFB1	BPIFB1:Bpifb1
590.389	-0.36451	0.117727	-3.09622	0.00196005	0.00751326	condition_bleomycin_vs_control.fib.d21	mouse	Bpnt1	BPNT1	BPNT1:Bpnt1
950.769	-0.232972	0.14847	-1.56916	0.116612	0.210515	condition_bleomycin_vs_control.fib.d21	mouse	Bptf	BPTF	BPTF:Bptf
470.066	-0.213335	0.113411	-1.88107	0.0599624	0.124566	condition_bleomycin_vs_control.fib.d21	mouse	Braf	BRAF	BRAF:Braf
640.061	-0.13703	0.080088	-1.71099	0.087083	0.167535	condition_bleomycin_vs_control.fib.d21	mouse	Brap	BRAP	BRAP:Brap
209.114	0.225003	0.151832	1.48192	0.138361	0.240557	condition_bleomycin_vs_control.fib.d21	mouse	Brat1	BRAT1	BRAT1:Brat1
24.5247	0.615574	0.340983	1.80529	0.0710287	0.142633	condition_bleomycin_vs_control.fib.d21	mouse	Brca1	BRCA1	BRCA1:Brca1
25.9282	-0.133028	0.330815	-0.402122	0.687595	0.78198	condition_bleomycin_vs_control.fib.d21	mouse	Brca2	BRCA2	BRCA2:Brca2
839.986	-0.368932	0.118393	-3.11617	0.00183214	0.00709338	condition_bleomycin_vs_control.fib.d21	mouse	Brd1	BRD1	BRD1:Brd1
1610.06	0.363842	0.0893954	4.07003	4.70065e-05	0.000299065	condition_bleomycin_vs_control.fib.d21	mouse	Brd2	BRD2	BRD2:Brd2
667.256	-0.197403	0.141411	-1.39595	0.162729	0.272791	condition_bleomycin_vs_control.fib.d21	mouse	Brd3	BRD3	BRD3:Brd3
1104.56	-0.244726	0.0930804	-2.62919	0.00855896	0.02548	condition_bleomycin_vs_control.fib.d21	mouse	Brd4	BRD4	BRD4:Brd4
1409.42	0.23016	0.0926123	2.4852	0.0129479	0.035884	condition_bleomycin_vs_control.fib.d21	mouse	Brd7	BRD7	BRD7:Brd7
575.656	0.18993	0.101369	1.87365	0.0609785	0.126369	condition_bleomycin_vs_control.fib.d21	mouse	Brd8	BRD8	BRD8:Brd8
626.683	-0.245082	0.0821266	-2.98419	0.00284326	0.0102536	condition_bleomycin_vs_control.fib.d21	mouse	Brd9	BRD9	BRD9:Brd9
409.316	0.170652	0.110901	1.53878	0.123858	0.220691	condition_bleomycin_vs_control.fib.d21	mouse	Brf1	BRF1	BRF1:Brf1
121.684	0.310968	0.155365	2.00153	0.0453351	0.0998399	condition_bleomycin_vs_control.fib.d21	mouse	Brf2	BRF2	BRF2:Brf2
3379.45	0.0019845	0.0758092	0.0261776	0.979116	0.986807	condition_bleomycin_vs_control.fib.d21	mouse	Bri3	BRI3	BRI3:Bri3
335.336	0.317184	0.125295	2.53149	0.011358	0.0322666	condition_bleomycin_vs_control.fib.d21	mouse	Bri3bp	BRI3BP	BRI3BP:Bri3bp
1.94302	-0.831762	1.23989	-0.670837	0.502324	0.629371	condition_bleomycin_vs_control.fib.d21	mouse	Bricd5	BRICD5	BRICD5:Bricd5
81.8669	1.39434	0.198631	7.01973	2.22293e-12	6.15999e-11	condition_bleomycin_vs_control.fib.d21	mouse	Brinp1	BRINP1	BRINP1:Brinp1
23.019	0.625849	0.329357	1.90022	0.0574046	0.120327	condition_bleomycin_vs_control.fib.d21	mouse	Brip1	BRIP1	BRIP1:Brip1
431.205	0.145084	0.103493	1.40188	0.160952	0.270551	condition_bleomycin_vs_control.fib.d21	mouse	Brix1	BRIX1	BRIX1:Brix1
1681.24	0.494724	0.0963761	5.13327	2.84754e-07	3.19324e-06	condition_bleomycin_vs_control.fib.d21	mouse	Brk1	BRK1	BRK1:Brk1
506.195	-0.195676	0.105122	-1.86141	0.0626867	0.129125	condition_bleomycin_vs_control.fib.d21	mouse	Brms1	BRMS1	BRMS1:Brms1
303.2	0.145327	0.114783	1.2661	0.205477	0.325876	condition_bleomycin_vs_control.fib.d21	mouse	Brms1l	BRMS1L	BRMS1L:Brms1l
468.211	0.40637	0.12667	3.20809	0.00133617	0.00540668	condition_bleomycin_vs_control.fib.d21	mouse	Brox	BROX	BROX:Brox
404.581	-0.260373	0.118689	-2.19373	0.0282545	0.0681802	condition_bleomycin_vs_control.fib.d21	mouse	Brpf1	BRPF1	BRPF1:Brpf1
520.9	-0.184175	0.104306	-1.76572	0.0774428	0.152717	condition_bleomycin_vs_control.fib.d21	mouse	Brpf3	BRPF3	BRPF3:Brpf3
42.128	-0.0788943	0.245622	-0.321202	0.748057	0.828644	condition_bleomycin_vs_control.fib.d21	mouse	Brsk1	BRSK1	BRSK1:Brsk1
896.847	-0.183793	0.0826743	-2.2231	0.0262093	0.0640912	condition_bleomycin_vs_control.fib.d21	mouse	Bscl2	BSCL2	BSCL2:Bscl2
627.99	-0.103858	0.115019	-0.902962	0.366546	0.500865	condition_bleomycin_vs_control.fib.d21	mouse	Bsdc1	BSDC1	BSDC1:Bsdc1
8394.22	-0.0794412	0.0844457	-0.940737	0.34684	0.481915	condition_bleomycin_vs_control.fib.d21	mouse	Bsg	BSG	BSG:Bsg
9.25185	1.19535	0.593575	2.01381	0.0440292	0.0976223	condition_bleomycin_vs_control.fib.d21	mouse	Bsn	BSN	BSN:Bsn
285.576	-0.478058	0.137692	-3.47194	0.00051671	0.00243329	condition_bleomycin_vs_control.fib.d21	mouse	Bspry	BSPRY	BSPRY:Bspry
342.447	0.358	0.174242	2.05462	0.0399158	0.090317	condition_bleomycin_vs_control.fib.d21	mouse	Bst1	BST1	BST1:Bst1
2136.12	0.0931014	0.081169	1.14701	0.251379	0.379305	condition_bleomycin_vs_control.fib.d21	mouse	Bst2	BST2	BST2:Bst2
245.32	0.480669	0.158354	3.03542	0.00240203	0.00893315	condition_bleomycin_vs_control.fib.d21	mouse	Btaf1	BTAF1	BTAF1:Btaf1
903.876	-0.0240615	0.0823942	-0.292029	0.770264	0.84471	condition_bleomycin_vs_control.fib.d21	mouse	Btbd1	BTBD1	BTBD1:Btbd1
182.729	0.321858	0.156024	2.06287	0.0391245	0.0889177	condition_bleomycin_vs_control.fib.d21	mouse	Btbd10	BTBD10	BTBD10:Btbd10
48.3458	0.38961	0.245663	1.58596	0.112749	0.204782	condition_bleomycin_vs_control.fib.d21	mouse	Btbd11	BTBD11	BTBD11:Btbd11
1.45011	1.28823	1.39289	0.924861	0.355038	0.489673	condition_bleomycin_vs_control.fib.d21	mouse	Btbd16	BTBD16	BTBD16:Btbd16
59.9197	0.647033	0.230127	2.81163	0.00492911	0.0161038	condition_bleomycin_vs_control.fib.d21	mouse	Btbd19	BTBD19	BTBD19:Btbd19
546.525	0.131585	0.0919034	1.43178	0.152208	0.258856	condition_bleomycin_vs_control.fib.d21	mouse	Btbd2	BTBD2	BTBD2:Btbd2
1061.28	-0.317038	0.124659	-2.54324	0.0109831	0.0314049	condition_bleomycin_vs_control.fib.d21	mouse	Btbd3	BTBD3	BTBD3:Btbd3
182.628	0.412388	0.162356	2.54002	0.0110847	0.0316187	condition_bleomycin_vs_control.fib.d21	mouse	Btbd6	BTBD6	BTBD6:Btbd6
821.18	-0.0715491	0.0998406	-0.716633	0.473601	0.603707	condition_bleomycin_vs_control.fib.d21	mouse	Btbd7	BTBD7	BTBD7:Btbd7
51.13	-0.506391	0.221637	-2.28477	0.0223262	0.0562073	condition_bleomycin_vs_control.fib.d21	mouse	Btbd8	BTBD8	BTBD8:Btbd8
241.002	-0.107427	0.108371	-0.991291	0.321543	0.45483	condition_bleomycin_vs_control.fib.d21	mouse	Btbd9	BTBD9	BTBD9:Btbd9
64.0058	-0.229423	0.22824	-1.00518	0.314809	0.447247	condition_bleomycin_vs_control.fib.d21	mouse	Btc	BTC	BTC:Btc
347.641	0.277514	0.121548	2.28316	0.0224212	0.0564003	condition_bleomycin_vs_control.fib.d21	mouse	Btd	BTD	BTD:Btd
5086.88	-0.130459	0.109808	-1.18807	0.234806	0.360298	condition_bleomycin_vs_control.fib.d21	mouse	Btf3	BTF3	BTF3:Btf3
255.828	-0.0432955	0.148947	-0.290677	0.771298	0.845469	condition_bleomycin_vs_control.fib.d21	mouse	Btf3l4	BTF3L4	BTF3L4:Btf3l4
2855.53	0.247586	0.0612501	4.0422	5.2951e-05	0.000332069	condition_bleomycin_vs_control.fib.d21	mouse	Btg1	BTG1	BTG1:Btg1
1925.39	-0.221	0.0835022	-2.64664	0.00812966	0.0244479	condition_bleomycin_vs_control.fib.d21	mouse	Btg2	BTG2	BTG2:Btg2
1191.66	0.247552	0.131019	1.88943	0.0588346	0.122688	condition_bleomycin_vs_control.fib.d21	mouse	Btg3	BTG3	BTG3:Btg3
256.849	0.589055	0.214847	2.74174	0.00611143	0.0191906	condition_bleomycin_vs_control.fib.d21	mouse	Btla	BTLA	BTLA:Btla
10.8621	-0.642546	0.579903	-1.10802	0.267852	0.397185	condition_bleomycin_vs_control.fib.d21	mouse	Gm36028	BTN3A1	BTN3A1:Gm36028
9.62259	-0.0115852	0.48043	-0.0241142	0.980762	0.987463	condition_bleomycin_vs_control.fib.d21	mouse	Btnl9	BTNL9	BTNL9:Btnl9
246.172	-0.258139	0.129614	-1.9916	0.046415	0.101693	condition_bleomycin_vs_control.fib.d21	mouse	Btrc	BTRC	BTRC:Btrc
40.2756	0.284591	0.27711	1.027	0.304422	0.435919	condition_bleomycin_vs_control.fib.d21	mouse	Bub1	BUB1	BUB1:Bub1
79.8976	0.777583	0.197488	3.93738	8.2377e-05	0.000490745	condition_bleomycin_vs_control.fib.d21	mouse	Bub1b	BUB1B	BUB1B:Bub1b
962.788	-0.122505	0.0751952	-1.62915	0.103281	0.191331	condition_bleomycin_vs_control.fib.d21	mouse	Bub3	BUB3	BUB3:Bub3
108.072	0.232712	0.19176	1.21356	0.224918	0.349063	condition_bleomycin_vs_control.fib.d21	mouse	Bud13	BUD13	BUD13:Bud13
455.211	0.261168	0.108432	2.40858	0.0160145	0.0428244	condition_bleomycin_vs_control.fib.d21	mouse	Bud23	BUD23	BUD23:Bud23
1185.24	0.0160573	0.0739727	0.21707	0.828153	0.884972	condition_bleomycin_vs_control.fib.d21	mouse	Bud31	BUD31	BUD31:Bud31
25.452	-2.45629	0.368127	-6.67238	2.51692e-11	5.81924e-10	condition_bleomycin_vs_control.fib.d21	mouse	Bves	BVES	BVES:Bves
202.147	0.157662	0.142123	1.10933	0.267286	0.396615	condition_bleomycin_vs_control.fib.d21	mouse	Bysl	BYSL	BYSL:Bysl
1440.72	0.294811	0.0855329	3.44676	0.000567361	0.00263305	condition_bleomycin_vs_control.fib.d21	mouse	Bzw1	BZW1	BZW1:Bzw1
287.722	-0.0198858	0.125909	-0.157939	0.874505	0.916589	condition_bleomycin_vs_control.fib.d21	mouse	Bzw2	BZW2	BZW2:Bzw2
124.466	-0.179981	0.158024	-1.13895	0.254725	0.383199	condition_bleomycin_vs_control.fib.d21	mouse	9430038I01Rik	C10orf143	C10orf143:9430038I01Rik
143.378	-0.0118989	0.131952	-0.0901765	0.928147	0.95285	condition_bleomycin_vs_control.fib.d21	mouse	2310057M21Rik	C10orf88	C10orf88:2310057M21Rik
79.6251	-0.99596	0.186139	-5.35064	8.7645e-08	1.08949e-06	condition_bleomycin_vs_control.fib.d21	mouse	2310034G01Rik	C10orf95	C10orf95:2310034G01Rik
539.481	-0.655118	0.0988358	-6.62835	3.39461e-11	7.72061e-10	condition_bleomycin_vs_control.fib.d21	mouse	1110032A03Rik	C11orf1	C11orf1:1110032A03Rik
273.649	-1.08134	0.155189	-6.96791	3.21691e-12	8.61884e-11	condition_bleomycin_vs_control.fib.d21	mouse	BC051019	C11orf16	C11orf16:BC051019
232.202	0.320139	0.140925	2.27169	0.0231053	0.0578083	condition_bleomycin_vs_control.fib.d21	mouse	1810055G02Rik	C11orf24	C11orf24:1810055G02Rik
263.058	0.0472127	0.125867	0.375099	0.707587	0.798271	condition_bleomycin_vs_control.fib.d21	mouse	2310030G06Rik	C11orf52	C11orf52:2310030G06Rik
581.781	-0.689441	0.123555	-5.58003	2.40471e-08	3.31393e-07	condition_bleomycin_vs_control.fib.d21	mouse	4931406C07Rik	C11orf54	C11orf54:4931406C07Rik
1126.94	0.0652611	0.0782887	0.833595	0.404509	0.538644	condition_bleomycin_vs_control.fib.d21	mouse	1110004F10Rik	C11orf58	C11orf58:1110004F10Rik
27.2248	-0.0149997	0.291855	-0.0513941	0.959011	0.973695	condition_bleomycin_vs_control.fib.d21	mouse	4930550C14Rik	C11orf65	C11orf65:4930550C14Rik
588.905	0.10408	0.0918428	1.13324	0.257112	0.385694	condition_bleomycin_vs_control.fib.d21	mouse	AI837181	C11orf68	C11orf68:AI837181
145.743	0.335898	0.185354	1.8122	0.0699556	0.140939	condition_bleomycin_vs_control.fib.d21	mouse	Gm5617	C11orf71	C11orf71:Gm5617
1.77002	0.423662	1.03126	0.410822	0.681203	0.776841	condition_bleomycin_vs_control.fib.d21	mouse	Gm960	C11orf80	C11orf80:Gm960
1134.63	0.435348	0.109445	3.97779	6.95578e-05	0.00042241	condition_bleomycin_vs_control.fib.d21	mouse	Gm13889	C11orf96	C11orf96:Gm13889
58.1105	-1.67382	0.30607	-5.46874	4.5325e-08	5.94218e-07	condition_bleomycin_vs_control.fib.d21	mouse	1700012B09Rik	C11orf97	C11orf97:1700012B09Rik
29.0339	-0.230786	0.408202	-0.565372	0.571821	0.688893	condition_bleomycin_vs_control.fib.d21	mouse	1810009A15Rik	C11orf98	C11orf98:1810009A15Rik
71.6435	-0.238936	0.229454	-1.04132	0.297727	0.429456	condition_bleomycin_vs_control.fib.d21	mouse	4930430F08Rik	C12orf29	C12orf29:4930430F08Rik
131.273	0.150041	0.169805	0.88361	0.376907	0.511064	condition_bleomycin_vs_control.fib.d21	mouse	D6Wsu163e	C12orf4	C12orf4:D6Wsu163e
476.545	-0.494102	0.124663	-3.96349	7.38617e-05	0.000444851	condition_bleomycin_vs_control.fib.d21	mouse	2210016L21Rik	C12orf43	C12orf43:2210016L21Rik
2836.99	-0.123705	0.0898726	-1.37645	0.168682	0.280322	condition_bleomycin_vs_control.fib.d21	mouse	Grcc10	C12orf57	C12orf57:Grcc10
2.56764	-1.17634	0.951845	-1.23585	0.216513	0.339496	condition_bleomycin_vs_control.fib.d21	mouse	BC049715	C12orf60	C12orf60:BC049715
144.135	1.09403	0.174211	6.27991	3.38777e-10	6.46076e-09	condition_bleomycin_vs_control.fib.d21	mouse	1500009L16Rik	C12orf75	C12orf75:1500009L16Rik
564.436	-0.250991	0.100755	-2.4911	0.012735	0.0353732	condition_bleomycin_vs_control.fib.d21	mouse	1700123O20Rik	C14orf119	C14orf119:1700123O20Rik
140.91	0.222342	0.156143	1.42396	0.154457	0.261754	condition_bleomycin_vs_control.fib.d21	mouse	D430019H16Rik	C14orf132	C14orf132:D430019H16Rik
9.1481	-2.95853	0.751125	-3.9388	8.189e-05	0.000488223	condition_bleomycin_vs_control.fib.d21	mouse	A530016L24Rik	C14orf180	C14orf180:A530016L24Rik
25.0433	-0.188422	0.328834	-0.573	0.566645	0.684594	condition_bleomycin_vs_control.fib.d21	mouse	Gm527	C14orf28	C14orf28:Gm527
59.7798	0.162428	0.251884	0.644852	0.519023	0.643622	condition_bleomycin_vs_control.fib.d21	mouse	4931414P19Rik	C14orf93	C14orf93:4931414P19Rik
344.143	0.407847	0.133221	3.06144	0.00220277	0.00829659	condition_bleomycin_vs_control.fib.d21	mouse	1700017B05Rik	C15orf39	C15orf39:1700017B05Rik
102.518	0.391005	0.21795	1.79401	0.072811	0.145395	condition_bleomycin_vs_control.fib.d21	mouse	3110040N11Rik	C15orf40	C15orf40:3110040N11Rik
132.647	1.81899	0.226636	8.02605	1.00665e-15	4.54531e-14	condition_bleomycin_vs_control.fib.d21	mouse	AA467197	C15orf48	C15orf48:AA467197
401.061	-0.0957642	0.113557	-0.843311	0.399054	0.533091	condition_bleomycin_vs_control.fib.d21	mouse	2300009A05Rik	C15orf61	C15orf61:2300009A05Rik
25.5427	-0.659234	0.289379	-2.2781	0.0227205	0.056985	condition_bleomycin_vs_control.fib.d21	mouse	1700030J22Rik	C16orf46	C16orf46:1700030J22Rik
385.253	0.0256394	0.106365	0.241051	0.809515	0.871478	condition_bleomycin_vs_control.fib.d21	mouse	AI467606	C16orf54	C16orf54:AI467606
746.572	-0.0930978	0.103713	-0.897644	0.369375	0.503655	condition_bleomycin_vs_control.fib.d21	mouse	1810013L24Rik	C16orf72	C16orf72:1810013L24Rik
37.7185	-0.644197	0.262636	-2.45282	0.0141743	0.0387264	condition_bleomycin_vs_control.fib.d21	mouse	1190005I06Rik	C16orf74	C16orf74:1190005I06Rik
274.711	-0.205204	0.121576	-1.68786	0.0914379	0.174034	condition_bleomycin_vs_control.fib.d21	mouse	4921524J17Rik	C16orf87	C16orf87:4921524J17Rik
699.287	0.279743	0.136971	2.04235	0.0411165	0.0925001	condition_bleomycin_vs_control.fib.d21	mouse	AU021092	C16orf89	C16orf89:AU021092
462.004	0.0561448	0.0854841	0.656786	0.511319	0.637447	condition_bleomycin_vs_control.fib.d21	mouse	BC003965	C16orf91	C16orf91:BC003965
12.1415	0.414404	0.447254	0.92655	0.35416	0.488725	condition_bleomycin_vs_control.fib.d21	mouse	4930563E22Rik	C17orf100	C17orf100:4930563E22Rik
471.296	0.377203	0.0897181	4.20432	2.6187e-05	0.000178597	condition_bleomycin_vs_control.fib.d21	mouse	0610010K14Rik	C17orf49	C17orf49:0610010K14Rik
4.14108	0.230461	0.762644	0.302186	0.76251	0.839126	condition_bleomycin_vs_control.fib.d21	mouse	1700020L24Rik	C17orf50	C17orf50:1700020L24Rik
1066.22	-1.13337	0.188858	-6.0012	1.9586e-09	3.3006e-08	condition_bleomycin_vs_control.fib.d21	mouse	1810010H24Rik	C17orf58	C17orf58:1810010H24Rik
8.94695	0.0387809	0.562545	0.0689383	0.945039	0.963618	condition_bleomycin_vs_control.fib.d21	mouse	Gm525	C17orf67	C17orf67:Gm525
116.037	0.0205183	0.155772	0.13172	0.895206	0.930541	condition_bleomycin_vs_control.fib.d21	mouse	5730455P16Rik	C17orf75	C17orf75:5730455P16Rik
119.078	0.259234	0.159754	1.6227	0.104653	0.193058	condition_bleomycin_vs_control.fib.d21	mouse	D11Wsu47e	C17orf80	C17orf80:D11Wsu47e
281.372	-1.52679	0.180276	-8.46919	2.47097e-17	1.44237e-15	condition_bleomycin_vs_control.fib.d21	mouse	1700016K19Rik	C17orf97	C17orf97:1700016K19Rik
171.424	-0.0733128	0.125232	-0.585418	0.558267	0.677523	condition_bleomycin_vs_control.fib.d21	mouse	2700062C07Rik	C18orf21	C18orf21:2700062C07Rik
220.961	-0.0186116	0.151768	-0.122632	0.902398	0.934522	condition_bleomycin_vs_control.fib.d21	mouse	8030462N17Rik	C18orf25	C18orf25:8030462N17Rik
1669.45	-0.171664	0.0756638	-2.26878	0.0232817	0.0581731	condition_bleomycin_vs_control.fib.d21	mouse	BC031181	C18orf32	C18orf32:BC031181
182.585	0.38781	0.168825	2.29711	0.0216127	0.0546618	condition_bleomycin_vs_control.fib.d21	mouse	4930503L19Rik	C18orf54	C18orf54:4930503L19Rik
244.818	0.608673	0.123029	4.94741	7.52065e-07	7.65123e-06	condition_bleomycin_vs_control.fib.d21	mouse	1600014C10Rik	C19orf12	C19orf12:1600014C10Rik
642.301	-0.0519932	0.108869	-0.477577	0.632951	0.738253	condition_bleomycin_vs_control.fib.d21	mouse	2310011J03Rik	C19orf25	C19orf25:2310011J03Rik
838.709	1.02478	0.175832	5.8282	5.6028e-09	8.73241e-08	condition_bleomycin_vs_control.fib.d21	mouse	2200002D01Rik	C19orf33	C19orf33:2200002D01Rik
140.098	0.444098	0.186548	2.38061	0.0172841	0.0455704	condition_bleomycin_vs_control.fib.d21	mouse	AB124611	C19orf38	C19orf38:AB124611
110.367	0.317165	0.170218	1.86328	0.0624225	0.128632	condition_bleomycin_vs_control.fib.d21	mouse	1700030K09Rik	C19orf44	C19orf44:1700030K09Rik
213.724	-0.172604	0.117617	-1.46751	0.142238	0.24585	condition_bleomycin_vs_control.fib.d21	mouse	2310022A10Rik	C19orf47	C19orf47:2310022A10Rik
1790.91	0.342948	0.0945447	3.62736	0.000286332	0.00146087	condition_bleomycin_vs_control.fib.d21	mouse	D8Ertd738e	C19orf53	C19orf53:D8Ertd738e
106.797	0.112438	0.170454	0.659639	0.509485	0.636008	condition_bleomycin_vs_control.fib.d21	mouse	BC024978	C19orf54	C19orf54:BC024978
5.76534	1.41474	0.67861	2.08475	0.0370917	0.0851424	condition_bleomycin_vs_control.fib.d21	mouse	1700008O03Rik	C19orf81	C19orf81:1700008O03Rik
909.444	-0.00354333	0.0861385	-0.0411353	0.967188	0.978727	condition_bleomycin_vs_control.fib.d21	mouse	C1d	C1D	C1D:C1d
599.987	-0.102589	0.0913298	-1.12328	0.261318	0.390438	condition_bleomycin_vs_control.fib.d21	mouse	C1galt1	C1GALT1	C1GALT1:C1galt1
145.88	0.049079	0.176847	0.277522	0.781379	0.851547	condition_bleomycin_vs_control.fib.d21	mouse	9930104L06Rik	C1orf109	C1orf109:9930104L06Rik
28.3851	0.484081	0.27078	1.78773	0.0738195	0.14695	condition_bleomycin_vs_control.fib.d21	mouse	BC055324	C1orf112	C1orf112:BC055324
577.061	-0.719192	0.189678	-3.79165	0.000149651	0.000833617	condition_bleomycin_vs_control.fib.d21	mouse	C130074G19Rik	C1orf115	C1orf115:C130074G19Rik
594.036	0.482792	0.183253	2.63456	0.00842458	0.0251329	condition_bleomycin_vs_control.fib.d21	mouse	AA986860	C1orf116	C1orf116:AA986860
495.462	-0.0136818	0.110787	-0.123497	0.901714	0.933894	condition_bleomycin_vs_control.fib.d21	mouse	1110065P20Rik	C1orf122	C1orf122:1110065P20Rik
278.423	0.189149	0.133528	1.41655	0.156615	0.264651	condition_bleomycin_vs_control.fib.d21	mouse	2810004N23Rik	C1orf131	C1orf131:2810004N23Rik
114.34	0.652217	0.269915	2.41638	0.0156756	0.042131	condition_bleomycin_vs_control.fib.d21	mouse	9430015G10Rik	C1orf159	C1orf159:9430015G10Rik
56.0522	0.731176	0.311906	2.34422	0.0190668	0.0494032	condition_bleomycin_vs_control.fib.d21	mouse	I830077J02Rik	C1orf162	C1orf162:I830077J02Rik
356.782	-0.0142251	0.110443	-0.1288	0.897516	0.931345	condition_bleomycin_vs_control.fib.d21	mouse	A430005L14Rik	C1orf174	C1orf174:A430005L14Rik
1145.17	-0.370125	0.1072	-3.45267	0.000555069	0.00258774	condition_bleomycin_vs_control.fib.d21	mouse	2310022B05Rik	C1orf198	C1orf198:2310022B05Rik
240.569	0.322571	0.126087	2.55833	0.0105177	0.0302927	condition_bleomycin_vs_control.fib.d21	mouse	1700025G04Rik	C1orf21	C1orf21:1700025G04Rik
191.545	-0.497003	0.151184	-3.2874	0.00101117	0.00428354	condition_bleomycin_vs_control.fib.d21	mouse	2610528J11Rik	C1orf210	C1orf210:2610528J11Rik
215.731	-0.14032	0.137291	-1.02206	0.306751	0.438355	condition_bleomycin_vs_control.fib.d21	mouse	5730409E04Rik	C1orf216	C1orf216:5730409E04Rik
195.991	-0.379246	0.18107	-2.09448	0.0362176	0.0835983	condition_bleomycin_vs_control.fib.d21	mouse	2310033P09Rik	C1orf35	C1orf35:2310033P09Rik
655.793	-0.139208	0.0823172	-1.69112	0.0908144	0.173141	condition_bleomycin_vs_control.fib.d21	mouse	4933434E20Rik	C1orf43	C1orf43:4933434E20Rik
208.657	0.0461515	0.118454	0.389616	0.696821	0.789141	condition_bleomycin_vs_control.fib.d21	mouse	AU022252	C1orf50	C1orf50:AU022252
388.598	0.083452	0.128709	0.648377	0.516741	0.641829	condition_bleomycin_vs_control.fib.d21	mouse	2410004B18Rik	C1orf52	C1orf52:2410004B18Rik
245.43	-0.197108	0.115119	-1.71221	0.0868582	0.167203	condition_bleomycin_vs_control.fib.d21	mouse	2310009B15Rik	C1orf53	C1orf53:2310009B15Rik
1236.75	0.0452699	0.151194	0.299416	0.764623	0.840685	condition_bleomycin_vs_control.fib.d21	mouse	BC028528	C1orf54	C1orf54:BC028528
6.5614	-1.48271	0.619801	-2.39223	0.0167465	0.0444113	condition_bleomycin_vs_control.fib.d21	mouse	Gm128	C1orf56	C1orf56:Gm128
62.524	0.147238	0.197326	0.746167	0.455566	0.587126	condition_bleomycin_vs_control.fib.d21	mouse	A130010J15Rik	C1orf74	C1orf74:A130010J15Rik
1.7779	-2.94817	1.34433	-2.19305	0.0283041	0.0682678	condition_bleomycin_vs_control.fib.d21	mouse	Gm12695	C1orf87	C1orf87:Gm12695
2788.98	1.95516	0.13542	14.4378	2.9945e-47	2.29858e-44	condition_bleomycin_vs_control.fib.d21	mouse	C1qa	C1QA	C1QA:C1qa
2601.97	2.51871	0.130751	19.2635	1.08858e-82	5.57065e-79	condition_bleomycin_vs_control.fib.d21	mouse	C1qb	C1QB	C1QB:C1qb
603.935	0.285333	0.0980431	2.91028	0.00361104	0.0124325	condition_bleomycin_vs_control.fib.d21	mouse	C1qbp	C1QBP	C1QBP:C1qbp
2248.72	2.1229	0.134339	15.8025	2.98989e-56	4.59008e-53	condition_bleomycin_vs_control.fib.d21	mouse	C1qc	C1QC	C1QC:C1qc
70.1216	0.263807	0.179361	1.47082	0.141341	0.244657	condition_bleomycin_vs_control.fib.d21	mouse	C1qtnf1	C1QTNF1	C1QTNF1:C1qtnf1
157.603	0.453792	0.16474	2.7546	0.00587645	0.0186126	condition_bleomycin_vs_control.fib.d21	mouse	C1qtnf12	C1QTNF12	C1QTNF12:C1qtnf12
240.064	-0.261902	0.148371	-1.76518	0.0775328	0.152855	condition_bleomycin_vs_control.fib.d21	mouse	C1qtnf2	C1QTNF2	C1QTNF2:C1qtnf2
74.2287	1.03605	0.69857	1.4831	0.138047	0.24012	condition_bleomycin_vs_control.fib.d21	mouse	C1qtnf3	C1QTNF3	C1QTNF3:C1qtnf3
76.1648	-0.227332	0.256327	-0.886883	0.375142	0.509248	condition_bleomycin_vs_control.fib.d21	mouse	C1qtnf4	C1QTNF4	C1QTNF4:C1qtnf4
561.062	0.808721	0.135336	5.97567	2.29152e-09	3.80318e-08	condition_bleomycin_vs_control.fib.d21	mouse	C1qtnf6	C1QTNF6	C1QTNF6:C1qtnf6
340.967	0.213744	0.115695	1.84748	0.0646783	0.132283	condition_bleomycin_vs_control.fib.d21	mouse	C1qtnf7	C1QTNF7	C1QTNF7:C1qtnf7
1450.47	-0.0883341	0.129646	-0.681349	0.495651	0.62368	condition_bleomycin_vs_control.fib.d21	mouse	C1ra	C1R	C1R:C1ra
67.8475	-0.418764	0.192512	-2.17526	0.0296108	0.0707965	condition_bleomycin_vs_control.fib.d21	mouse	C1rl	C1RL	C1RL:C1rl
1581.56	0.476763	0.123847	3.84961	0.000118306	0.00067493	condition_bleomycin_vs_control.fib.d21	mouse	C1s1	C1S	C1S:C1s1
206.776	0.733559	0.225412	3.25431	0.00113669	0.00472143	condition_bleomycin_vs_control.fib.d21	mouse	C2	C2	C2:C2
171.88	0.631606	0.143822	4.39158	1.1253e-05	8.57778e-05	condition_bleomycin_vs_control.fib.d21	mouse	1700037H04Rik	C20orf27	C20orf27:1700037H04Rik
120.688	-1.39909	0.186315	-7.5093	5.94455e-14	2.08835e-12	condition_bleomycin_vs_control.fib.d21	mouse	6820408C15Rik	C20orf96	C20orf96:6820408C15Rik
335.874	-0.95539	0.111353	-8.57981	9.50322e-18	6.05367e-16	condition_bleomycin_vs_control.fib.d21	mouse	2610028H24Rik	C21orf58	C21orf58:2610028H24Rik
216.158	-0.121599	0.116611	-1.04278	0.29705	0.428722	condition_bleomycin_vs_control.fib.d21	mouse	D16Ertd472e	C21orf91	C21orf91:D16Ertd472e
72.4582	-1.603	0.265526	-6.03708	1.56931e-09	2.6769e-08	condition_bleomycin_vs_control.fib.d21	mouse	Gm867	C22orf15	C22orf15:Gm867
276.438	-0.976975	0.136287	-7.16849	7.58281e-13	2.29692e-11	condition_bleomycin_vs_control.fib.d21	mouse	1700088E04Rik	C22orf23	C22orf23:1700088E04Rik
214.608	-0.176075	0.13657	-1.28926	0.197307	0.315791	condition_bleomycin_vs_control.fib.d21	mouse	2510002D24Rik	C22orf39	C22orf39:2510002D24Rik
446.051	-0.32311	0.106227	-3.04169	0.00235253	0.0087831	condition_bleomycin_vs_control.fib.d21	mouse	C2cd2	C2CD2	C2CD2:C2cd2
324.46	0.096351	0.12533	0.768776	0.442026	0.574422	condition_bleomycin_vs_control.fib.d21	mouse	C2cd2l	C2CD2L	C2CD2L:C2cd2l
327.793	-0.260833	0.127442	-2.04669	0.0406889	0.0917263	condition_bleomycin_vs_control.fib.d21	mouse	C2cd3	C2CD3	C2CD3:C2cd3
235.761	0.00102553	0.141404	0.00725248	0.994213	0.996485	condition_bleomycin_vs_control.fib.d21	mouse	C2cd5	C2CD5	C2CD5:C2cd5
207.401	0.193821	0.117959	1.64312	0.100357	0.187249	condition_bleomycin_vs_control.fib.d21	mouse	C87436	C2orf42	C2orf42:C87436
250.8	-0.295741	0.114699	-2.57841	0.00992549	0.0288547	condition_bleomycin_vs_control.fib.d21	mouse	AI597479	C2orf49	C2orf49:AI597479
384.507	0.123999	0.116168	1.0674	0.285789	0.416423	condition_bleomycin_vs_control.fib.d21	mouse	0610030E20Rik	C2orf68	C2orf68:0610030E20Rik
98.7583	-0.0234112	0.163405	-0.143271	0.886076	0.925125	condition_bleomycin_vs_control.fib.d21	mouse	1700066M21Rik	C2orf69	C2orf69:1700066M21Rik
4.78594	-1.36353	0.697644	-1.95448	0.0506447	0.108756	condition_bleomycin_vs_control.fib.d21	mouse	2810459M11Rik	C2orf72	C2orf72:2810459M11Rik
63.1561	-1.12963	0.222377	-5.07978	3.77879e-07	4.12897e-06	condition_bleomycin_vs_control.fib.d21	mouse	1700003E16Rik	C2orf81	C2orf81:1700003E16Rik
10.6413	-1.87437	0.460729	-4.06827	4.73626e-05	0.000300708	condition_bleomycin_vs_control.fib.d21	mouse	1700019D03Rik	C2orf88	C2orf88:1700019D03Rik
5264.24	0.335154	0.284603	1.17762	0.238949	0.365049	condition_bleomycin_vs_control.fib.d21	mouse	C3	C3	C3:C3
256.984	2.74298	0.164961	16.628	4.36758e-62	8.3814e-59	condition_bleomycin_vs_control.fib.d21	mouse	C3ar1	C3AR1	C3AR1:C3ar1
441.663	-0.0417368	0.0989626	-0.421743	0.673212	0.770993	condition_bleomycin_vs_control.fib.d21	mouse	3830406C13Rik	C3orf14	C3orf14:3830406C13Rik
3.42387	-0.88247	0.868379	-1.01623	0.309521	0.441532	condition_bleomycin_vs_control.fib.d21	mouse	6430571L13Rik	C3orf18	C3orf18:6430571L13Rik
71.4511	0.271175	0.201963	1.3427	0.17937	0.294449	condition_bleomycin_vs_control.fib.d21	mouse	E130311K13Rik	C3orf33	C3orf33:E130311K13Rik
419.873	0.00962243	0.111993	0.08592	0.93153	0.954982	condition_bleomycin_vs_control.fib.d21	mouse	4930453N24Rik	C3orf38	C3orf38:4930453N24Rik
3.12201	1.96006	1.20156	1.63126	0.102835	0.190644	condition_bleomycin_vs_control.fib.d21	mouse	BC016579	C3orf52	C3orf52:BC016579
10.0134	0.131661	0.49467	0.266159	0.790116	0.857465	condition_bleomycin_vs_control.fib.d21	mouse	1700102P08Rik	C3orf62	C3orf62:1700102P08Rik
565.409	0.0955306	0.0988836	0.966091	0.333998	0.468226	condition_bleomycin_vs_control.fib.d21	mouse	2510009E07Rik	C3orf70	C3orf70:2510009E07Rik
14.8682	0.958411	0.422478	2.26855	0.0232959	0.0581904	condition_bleomycin_vs_control.fib.d21	mouse	1110032F04Rik	C3orf80	C3orf80:1110032F04Rik
4.23691	0.890951	0.80832	1.10223	0.270364	0.400137	condition_bleomycin_vs_control.fib.d21	mouse	C4bp	C4BPA	C4BPA:C4bp
251.756	-0.0850678	0.112564	-0.755729	0.449811	0.582301	condition_bleomycin_vs_control.fib.d21	mouse	0610040J01Rik	C4orf19	C4orf19:0610040J01Rik
2994.66	-0.159897	0.0906571	-1.76376	0.0777731	0.153211	condition_bleomycin_vs_control.fib.d21	mouse	1810037I17Rik	C4orf3	C4orf3:1810037I17Rik
102.11	-0.558445	0.164622	-3.39229	0.000693114	0.0031186	condition_bleomycin_vs_control.fib.d21	mouse	D3Ertd751e	C4orf33	C4orf33:D3Ertd751e
4.24242	-0.905188	0.75094	-1.20541	0.228046	0.352538	condition_bleomycin_vs_control.fib.d21	mouse	1700016H13Rik	C4orf36	C4orf36:1700016H13Rik
43.4165	0.617651	0.244804	2.52304	0.0116345	0.0328755	condition_bleomycin_vs_control.fib.d21	mouse	4930579G24Rik	C4orf46	C4orf46:4930579G24Rik
95.5079	-0.737928	0.162259	-4.54784	5.41995e-06	4.50742e-05	condition_bleomycin_vs_control.fib.d21	mouse	1700029J07Rik	C4orf47	C4orf47:1700029J07Rik
253.983	-0.631151	0.162468	-3.88477	0.000102428	0.000594735	condition_bleomycin_vs_control.fib.d21	mouse	Gm1673	C4orf48	C4orf48:Gm1673
5122.25	0.124941	0.150719	0.828966	0.407123	0.541108	condition_bleomycin_vs_control.fib.d21	mouse	Hc	C5	C5:Hc
367.117	0.290327	0.203566	1.4262	0.15381	0.260938	condition_bleomycin_vs_control.fib.d21	mouse	C5ar1	C5AR1	C5AR1:C5ar1
72.8896	-0.18643	0.204849	-0.910085	0.362778	0.497176	condition_bleomycin_vs_control.fib.d21	mouse	C5ar2	C5AR2	C5AR2:C5ar2
2909.08	-0.1218	0.0825894	-1.47476	0.140277	0.243254	condition_bleomycin_vs_control.fib.d21	mouse	9530068E07Rik	C5orf15	C5orf15:9530068E07Rik
208.89	0.24432	0.128971	1.89439	0.0581733	0.121639	condition_bleomycin_vs_control.fib.d21	mouse	6030458C11Rik	C5orf22	C5orf22:6030458C11Rik
1523.82	-0.0848348	0.0912234	-0.929967	0.352388	0.487243	condition_bleomycin_vs_control.fib.d21	mouse	B230219D22Rik	C5orf24	C5orf24:B230219D22Rik
604.997	0.0397197	0.103626	0.383299	0.701498	0.793034	condition_bleomycin_vs_control.fib.d21	mouse	4833420G17Rik	C5orf34	C5orf34:4833420G17Rik
128.132	-1.4616	0.195284	-7.48444	7.18519e-14	2.47881e-12	condition_bleomycin_vs_control.fib.d21	mouse	1700001L19Rik	C5orf49	C5orf49:1700001L19Rik
129.428	0.131294	0.143925	0.912238	0.361643	0.496036	condition_bleomycin_vs_control.fib.d21	mouse	C330018D20Rik	C5orf63	C5orf63:C330018D20Rik
608.774	0.685373	0.111515	6.14604	7.94403e-10	1.42141e-08	condition_bleomycin_vs_control.fib.d21	mouse	C6	C6	C6:C6
24.4184	0.0422221	0.296787	0.142264	0.886871	0.925485	condition_bleomycin_vs_control.fib.d21	mouse	1700010I14Rik	C6orf118	C6orf118:1700010I14Rik
387.843	0.381892	0.117385	3.25333	0.00114061	0.00473133	condition_bleomycin_vs_control.fib.d21	mouse	1600012H06Rik	C6orf120	C6orf120:1600012H06Rik
373.122	-0.728784	0.111558	-6.53276	6.45698e-11	1.41611e-09	condition_bleomycin_vs_control.fib.d21	mouse	AI661453	C6orf132	C6orf132:AI661453
284.523	0.34867	0.155178	2.24691	0.024646	0.0609283	condition_bleomycin_vs_control.fib.d21	mouse	2310061I04Rik	C6orf136	C6orf136:2310061I04Rik
40.2449	0.222034	0.236868	0.937374	0.348566	0.483614	condition_bleomycin_vs_control.fib.d21	mouse	9130008F23Rik	C6orf141	C6orf141:9130008F23Rik
340.714	-0.0954157	0.11145	-0.856132	0.391925	0.525748	condition_bleomycin_vs_control.fib.d21	mouse	2310039H08Rik	C6orf226	C6orf226:2310039H08Rik
225.007	0.150112	0.123158	1.21886	0.222896	0.346627	condition_bleomycin_vs_control.fib.d21	mouse	D17H6S53E	C6orf47	C6orf47:D17H6S53E
3913	-0.0594789	0.0903959	-0.657982	0.51055	0.636871	condition_bleomycin_vs_control.fib.d21	mouse	BC005537	C6orf62	C6orf62:BC005537
2499.2	-0.590675	0.136106	-4.33982	1.42602e-05	0.000105251	condition_bleomycin_vs_control.fib.d21	mouse	BC004004	C6orf89	C6orf89:BC004004
26.7409	-0.192117	0.516426	-0.372012	0.709884	0.799964	condition_bleomycin_vs_control.fib.d21	mouse	C7	C7	C7:C7
160.46	-0.502821	0.150164	-3.34847	0.000812581	0.00357545	condition_bleomycin_vs_control.fib.d21	mouse	AW209491	C7orf25	C7orf25:AW209491
10.1435	-0.12685	0.430408	-0.294721	0.768207	0.843297	condition_bleomycin_vs_control.fib.d21	mouse	4921507P07Rik	C7orf31	C7orf31:4921507P07Rik
168.892	-0.0444474	0.134101	-0.331446	0.740307	0.822969	condition_bleomycin_vs_control.fib.d21	mouse	3110082I17Rik	C7orf50	C7orf50:3110082I17Rik
55.8902	-1.51259	0.236871	-6.3857	1.7061e-10	3.45998e-09	condition_bleomycin_vs_control.fib.d21	mouse	Gm11992	C7orf57	C7orf57:Gm11992
12.8904	0.13309	0.433921	0.306716	0.75906	0.836726	condition_bleomycin_vs_control.fib.d21	mouse	C8g	C8G	C8G:C8g
682.967	-0.203256	0.0829504	-2.45033	0.0142725	0.0389393	condition_bleomycin_vs_control.fib.d21	mouse	1110038F14Rik	C8orf33	C8orf33:1110038F14Rik
19.7778	-1.84457	0.380984	-4.8416	1.28797e-06	1.25463e-05	condition_bleomycin_vs_control.fib.d21	mouse	A830018L16Rik	C8orf34	C8orf34:A830018L16Rik
44.707	-0.375561	0.213751	-1.757	0.0789172	0.155152	condition_bleomycin_vs_control.fib.d21	mouse	AI429214	C8orf48	C8orf48:AI429214
171.514	0.421301	0.165337	2.54814	0.0108299	0.031071	condition_bleomycin_vs_control.fib.d21	mouse	9930012K11Rik	C8orf58	C8orf58:9930012K11Rik
313.752	-0.0195997	0.128286	-0.152781	0.878571	0.919478	condition_bleomycin_vs_control.fib.d21	mouse	9130401M01Rik	C8orf76	C8orf76:9130401M01Rik
210.121	-0.136349	0.14454	-0.94333	0.345512	0.480288	condition_bleomycin_vs_control.fib.d21	mouse	C030006K11Rik	C8orf82	C8orf82:C030006K11Rik
24.2801	-1.36119	0.432571	-3.14674	0.00165101	0.0064791	condition_bleomycin_vs_control.fib.d21	mouse	4930444P10Rik	C8orf89	C8orf89:4930444P10Rik
94.6819	-0.309981	0.164055	-1.88949	0.0588257	0.122686	condition_bleomycin_vs_control.fib.d21	mouse	D630039A03Rik	C9orf152	C9orf152:D630039A03Rik
555.03	-1.25543	0.157966	-7.94745	1.90388e-15	8.14159e-14	condition_bleomycin_vs_control.fib.d21	mouse	1110017D15Rik	C9orf24	C9orf24:1110017D15Rik
298.764	-0.263289	0.114754	-2.29437	0.021769	0.0550301	condition_bleomycin_vs_control.fib.d21	mouse	D030056L22Rik	C9orf40	C9orf40:D030056L22Rik
3.19967	2.47522	1.10614	2.23772	0.0252396	0.0621757	condition_bleomycin_vs_control.fib.d21	mouse	4933430I17Rik	C9orf43	C9orf43:4933430I17Rik
11.3012	-1.24892	0.472052	-2.64572	0.00815182	0.0245007	condition_bleomycin_vs_control.fib.d21	mouse	1700001O22Rik	C9orf50	C9orf50:1700001O22Rik
622.747	-0.0434514	0.0945276	-0.459669	0.645754	0.74865	condition_bleomycin_vs_control.fib.d21	mouse	2210016F16Rik	C9orf64	C9orf64:2210016F16Rik
212.822	0.180252	0.110142	1.63655	0.101725	0.188986	condition_bleomycin_vs_control.fib.d21	mouse	C9orf72	C9orf72	C9orf72:C9orf72
574.872	-0.195093	0.085287	-2.28749	0.0221671	0.0558618	condition_bleomycin_vs_control.fib.d21	mouse	BC005624	C9orf78	C9orf78:BC005624
624.542	-0.493084	0.0989217	-4.98459	6.2093e-07	6.44089e-06	condition_bleomycin_vs_control.fib.d21	mouse	1110059E24Rik	C9orf85	C9orf85:1110059E24Rik
24.9545	-0.349242	0.326227	-1.07055	0.284372	0.414935	condition_bleomycin_vs_control.fib.d21	mouse	Car11	CA11	CA11:Car11
9.56584	-0.493957	0.529621	-0.932661	0.350995	0.485886	condition_bleomycin_vs_control.fib.d21	mouse	Car12	CA12	CA12:Car12
38.629	1.10846	0.343894	3.22327	0.00126737	0.00517329	condition_bleomycin_vs_control.fib.d21	mouse	Car13	CA13	CA13:Car13
1852.28	-0.644061	0.131031	-4.91532	8.8636e-07	8.89954e-06	condition_bleomycin_vs_control.fib.d21	mouse	Car2	CA2	CA2:Car2
290.984	-2.92948	1.06333	-2.755	0.00586914	0.0185971	condition_bleomycin_vs_control.fib.d21	mouse	Car3	CA3	CA3:Car3
1684.36	-1.21409	0.110513	-10.986	4.4646e-28	9.26224e-26	condition_bleomycin_vs_control.fib.d21	mouse	Car4	CA4	CA4:Car4
1414.43	-0.707511	0.142996	-4.94777	7.50703e-07	7.6475e-06	condition_bleomycin_vs_control.fib.d21	mouse	Car8	CA8	CA8:Car8
15.9131	0.616466	0.372926	1.65305	0.0983207	0.184413	condition_bleomycin_vs_control.fib.d21	mouse	Car9	CA9	CA9:Car9
195.862	-0.0940464	0.128592	-0.731353	0.464563	0.595821	condition_bleomycin_vs_control.fib.d21	mouse	Caap1	CAAP1	CAAP1:Caap1
1430.29	-0.134977	0.0881336	-1.53151	0.125645	0.223112	condition_bleomycin_vs_control.fib.d21	mouse	Cab39	CAB39	CAB39:Cab39
429.764	-0.120214	0.0965838	-1.24466	0.213257	0.335796	condition_bleomycin_vs_control.fib.d21	mouse	Cab39l	CAB39L	CAB39L:Cab39l
69.6061	-1.07995	0.198643	-5.43662	5.43012e-08	7.0112e-07	condition_bleomycin_vs_control.fib.d21	mouse	Cabcoco1	CABCOCO1	CABCOCO1:Cabcoco1
682.458	0.282398	0.10047	2.81076	0.00494245	0.0161336	condition_bleomycin_vs_control.fib.d21	mouse	Cabin1	CABIN1	CABIN1:Cabin1
146.289	0.303359	0.193512	1.56765	0.116963	0.211001	condition_bleomycin_vs_control.fib.d21	mouse	Cables1	CABLES1	CABLES1:Cables1
467.314	0.544178	0.120714	4.508	6.5443e-06	5.34121e-05	condition_bleomycin_vs_control.fib.d21	mouse	Cables2	CABLES2	CABLES2:Cables2
32.6713	0.0850421	0.290351	0.292894	0.769603	0.844226	condition_bleomycin_vs_control.fib.d21	mouse	Cabp1	CABP1	CABP1:Cabp1
4.35937	1.47528	0.775531	1.90228	0.0571342	0.119882	condition_bleomycin_vs_control.fib.d21	mouse	Cabp4	CABP4	CABP4:Cabp4
2.05838	-0.0965526	0.995283	-0.0970102	0.922718	0.948926	condition_bleomycin_vs_control.fib.d21	mouse	Cabyr	CABYR	CABYR:Cabyr
516.678	-0.25796	0.0924412	-2.79053	0.00526215	0.0169892	condition_bleomycin_vs_control.fib.d21	mouse	Cacfd1	CACFD1	CACFD1:Cacfd1
284.247	-0.389925	0.121414	-3.21154	0.00132027	0.00535502	condition_bleomycin_vs_control.fib.d21	mouse	Cachd1	CACHD1	CACHD1:Cachd1
54.7057	0.0532014	0.219896	0.241939	0.808827	0.871032	condition_bleomycin_vs_control.fib.d21	mouse	Cacna1a	CACNA1A	CACNA1A:Cacna1a
401.467	0.00664592	0.100383	0.0662058	0.947214	0.965331	condition_bleomycin_vs_control.fib.d21	mouse	Cacna1c	CACNA1C	CACNA1C:Cacna1c
440.677	-0.109586	0.137919	-0.794564	0.426867	0.559869	condition_bleomycin_vs_control.fib.d21	mouse	Cacna1d	CACNA1D	CACNA1D:Cacna1d
12.3493	-1.33358	0.51359	-2.59659	0.00941541	0.0275955	condition_bleomycin_vs_control.fib.d21	mouse	Cacna1g	CACNA1G	CACNA1G:Cacna1g
16.495	0.313446	0.519395	0.603484	0.546187	0.667229	condition_bleomycin_vs_control.fib.d21	mouse	Cacna1h	CACNA1H	CACNA1H:Cacna1h
17.1911	0.695093	0.36998	1.87873	0.0602808	0.125126	condition_bleomycin_vs_control.fib.d21	mouse	Cacna1i	CACNA1I	CACNA1I:Cacna1i
393.819	0.133473	0.115965	1.15098	0.24974	0.377356	condition_bleomycin_vs_control.fib.d21	mouse	Cacna2d1	CACNA2D1	CACNA2D1:Cacna2d1
2.54044	0.596423	0.926953	0.643424	0.519949	0.644418	condition_bleomycin_vs_control.fib.d21	mouse	Cacna2d2	CACNA2D2	CACNA2D2:Cacna2d2
7.52966	0.104412	0.628351	0.166168	0.868025	0.912609	condition_bleomycin_vs_control.fib.d21	mouse	Cacna2d3	CACNA2D3	CACNA2D3:Cacna2d3
44.2752	-1.54817	0.24511	-6.31624	2.67998e-10	5.24785e-09	condition_bleomycin_vs_control.fib.d21	mouse	Cacna2d4	CACNA2D4	CACNA2D4:Cacna2d4
145.775	-0.353636	0.128849	-2.74457	0.0060591	0.0190613	condition_bleomycin_vs_control.fib.d21	mouse	Cacnb1	CACNB1	CACNB1:Cacnb1
100.889	-0.397345	0.203177	-1.95566	0.050505	0.108471	condition_bleomycin_vs_control.fib.d21	mouse	Cacnb2	CACNB2	CACNB2:Cacnb2
250.803	1.18181	0.189446	6.23823	4.42561e-10	8.25541e-09	condition_bleomycin_vs_control.fib.d21	mouse	Cacnb3	CACNB3	CACNB3:Cacnb3
9.58832	-0.0910151	0.517101	-0.17601	0.860286	0.907767	condition_bleomycin_vs_control.fib.d21	mouse	Cacnb4	CACNB4	CACNB4:Cacnb4
2.80269	-0.521834	0.814019	-0.641059	0.521484	0.645683	condition_bleomycin_vs_control.fib.d21	mouse	Cacng4	CACNG4	CACNG4:Cacng4
299.632	0.242978	0.122099	1.99002	0.0465893	0.102001	condition_bleomycin_vs_control.fib.d21	mouse	Cactin	CACTIN	CACTIN:Cactin
556.77	0.00662954	0.0838598	0.079055	0.936989	0.958657	condition_bleomycin_vs_control.fib.d21	mouse	Cacul1	CACUL1	CACUL1:Cacul1
814.118	0.221497	0.150017	1.47648	0.139816	0.242647	condition_bleomycin_vs_control.fib.d21	mouse	Cacybp	CACYBP	CACYBP:Cacybp
223.607	0.275135	0.144977	1.89778	0.0577255	0.120868	condition_bleomycin_vs_control.fib.d21	mouse	Cad	CAD	CAD:Cad
2386.62	-0.660226	0.139033	-4.7487	2.04733e-06	1.89227e-05	condition_bleomycin_vs_control.fib.d21	mouse	Cadm1	CADM1	CADM1:Cadm1
15.3676	-2.86669	0.474685	-6.03914	1.54933e-09	2.64576e-08	condition_bleomycin_vs_control.fib.d21	mouse	Cadm2	CADM2	CADM2:Cadm2
15.7974	-0.502199	0.425884	-1.17919	0.238322	0.364432	condition_bleomycin_vs_control.fib.d21	mouse	Cadm3	CADM3	CADM3:Cadm3
48.8443	-0.537852	0.250621	-2.14608	0.0318668	0.0752993	condition_bleomycin_vs_control.fib.d21	mouse	Cadm4	CADM4	CADM4:Cadm4
248.021	-0.498778	0.122338	-4.07706	4.56095e-05	0.000291021	condition_bleomycin_vs_control.fib.d21	mouse	Cadps2	CADPS2	CADPS2:Cadps2
1.17158	0.665829	1.3479	0.493975	0.621324	0.729973	condition_bleomycin_vs_control.fib.d21	mouse	Calb2	CALB2	CALB2:Calb2
42.4625	0.446863	0.741665	0.602514	0.546832	0.667844	condition_bleomycin_vs_control.fib.d21	mouse	Calca	CALCA	CALCA:Calca
972.049	-0.453582	0.0859957	-5.27448	1.33133e-07	1.59926e-06	condition_bleomycin_vs_control.fib.d21	mouse	Calcoco1	CALCOCO1	CALCOCO1:Calcoco1
6.61508	-1.17303	0.569167	-2.06095	0.0393077	0.089268	condition_bleomycin_vs_control.fib.d21	mouse	Calcoco2	CALCOCO2	CALCOCO2:Calcoco2
11004.7	-0.907044	0.107066	-8.47186	2.41504e-17	1.4151e-15	condition_bleomycin_vs_control.fib.d21	mouse	Calcrl	CALCRL	CALCRL:Calcrl
2105	-0.274416	0.101676	-2.69892	0.00695644	0.0214621	condition_bleomycin_vs_control.fib.d21	mouse	Cald1	CALD1	CALD1:Cald1
276.382	-0.0712775	0.100249	-0.711006	0.477081	0.606755	condition_bleomycin_vs_control.fib.d21	mouse	Calhm2	CALHM2	CALHM2:Calhm2
152.236	-0.0650906	0.158279	-0.41124	0.680897	0.776549	condition_bleomycin_vs_control.fib.d21	mouse	Calhm5	CALHM5	CALHM5:Calhm5
68.8379	0.574183	0.285974	2.00782	0.0446628	0.0986567	condition_bleomycin_vs_control.fib.d21	mouse	Calhm6	CALHM6	CALHM6:Calhm6
91.8624	-0.542517	0.699752	-0.775299	0.438163	0.570396	condition_bleomycin_vs_control.fib.d21	mouse	Calml3	CALML3	CALML3:Calml3
330.302	-1.17915	0.144222	-8.1759	2.93659e-16	1.4496e-14	condition_bleomycin_vs_control.fib.d21	mouse	Calml4	CALML4	CALML4:Calml4
7293.79	0.124998	0.100682	1.24151	0.214419	0.33723	condition_bleomycin_vs_control.fib.d21	mouse	Calr	CALR	CALR:Calr
2825.34	-0.0267559	0.0848771	-0.315231	0.752586	0.831832	condition_bleomycin_vs_control.fib.d21	mouse	Calu	CALU	CALU:Calu
1108.29	-0.008472	0.0987612	-0.0857827	0.931639	0.954999	condition_bleomycin_vs_control.fib.d21	mouse	Camk1	CAMK1	CAMK1:Camk1
364.505	0.378031	0.12156	3.10984	0.0018719	0.00722408	condition_bleomycin_vs_control.fib.d21	mouse	Camk1d	CAMK1D	CAMK1D:Camk1d
4.00362	1.65941	1.01407	1.63638	0.10176	0.189016	condition_bleomycin_vs_control.fib.d21	mouse	Camk1g	CAMK1G	CAMK1G:Camk1g
15.3761	-0.246141	0.417675	-0.589313	0.555651	0.675351	condition_bleomycin_vs_control.fib.d21	mouse	Camk2a	CAMK2A	CAMK2A:Camk2a
141.89	-0.140618	0.164422	-0.855224	0.392427	0.526069	condition_bleomycin_vs_control.fib.d21	mouse	Camk2b	CAMK2B	CAMK2B:Camk2b
525.476	-0.255302	0.0888651	-2.87291	0.00406705	0.0137497	condition_bleomycin_vs_control.fib.d21	mouse	Camk2g	CAMK2G	CAMK2G:Camk2g
1158.44	-0.428745	0.128624	-3.33332	0.000858151	0.00373317	condition_bleomycin_vs_control.fib.d21	mouse	Camk2n1	CAMK2N1	CAMK2N1:Camk2n1
94.6401	0.0128796	0.174652	0.0737442	0.941214	0.961098	condition_bleomycin_vs_control.fib.d21	mouse	Camk2n2	CAMK2N2	CAMK2N2:Camk2n2
11.2246	0.904162	0.539596	1.67563	0.093811	0.177674	condition_bleomycin_vs_control.fib.d21	mouse	Camk4	CAMK4	CAMK4:Camk4
157.671	-0.159232	0.144701	-1.10042	0.27115	0.401069	condition_bleomycin_vs_control.fib.d21	mouse	Camkk1	CAMKK1	CAMKK1:Camkk1
550.271	-0.525615	0.139173	-3.7767	0.000158922	0.000877929	condition_bleomycin_vs_control.fib.d21	mouse	Camkk2	CAMKK2	CAMKK2:Camkk2
39.3982	-0.218497	0.236293	-0.924689	0.355128	0.489752	condition_bleomycin_vs_control.fib.d21	mouse	Camkmt	CAMKMT	CAMKMT:Camkmt
469.436	0.188249	0.0976316	1.92816	0.0538355	0.114296	condition_bleomycin_vs_control.fib.d21	mouse	Caml	CAMLG	CAMLG:Caml
4.71403	-2.87287	1.1991	-2.39585	0.0165817	0.0440495	condition_bleomycin_vs_control.fib.d21	mouse	Camp	CAMP	CAMP:Camp
314.975	0.0957395	0.0974979	0.981964	0.326118	0.459823	condition_bleomycin_vs_control.fib.d21	mouse	Camsap1	CAMSAP1	CAMSAP1:Camsap1
557.513	-0.0169297	0.0810741	-0.208818	0.834591	0.889151	condition_bleomycin_vs_control.fib.d21	mouse	Camsap2	CAMSAP2	CAMSAP2:Camsap2
334.049	0.0237913	0.144992	0.164087	0.869663	0.913768	condition_bleomycin_vs_control.fib.d21	mouse	Camsap3	CAMSAP3	CAMSAP3:Camsap3
304.817	-0.171792	0.10447	-1.64442	0.10009	0.186887	condition_bleomycin_vs_control.fib.d21	mouse	Camta1	CAMTA1	CAMTA1:Camta1
520.396	0.136771	0.133272	1.02625	0.304773	0.43634	condition_bleomycin_vs_control.fib.d21	mouse	Camta2	CAMTA2	CAMTA2:Camta2
801.121	-0.0654437	0.0728037	-0.898906	0.368703	0.503095	condition_bleomycin_vs_control.fib.d21	mouse	Cand1	CAND1	CAND1:Cand1
58.4488	-0.120212	0.237569	-0.506007	0.612852	0.723758	condition_bleomycin_vs_control.fib.d21	mouse	Cand2	CAND2	CAND2:Cand2
938.142	0.165669	0.0790319	2.09623	0.0360619	0.0832892	condition_bleomycin_vs_control.fib.d21	mouse	Cant1	CANT1	CANT1:Cant1
5835.19	-0.0974194	0.0994708	-0.979377	0.327394	0.461072	condition_bleomycin_vs_control.fib.d21	mouse	Canx	CANX	CANX:Canx
1605.27	-0.0102085	0.134864	-0.0756945	0.939662	0.960412	condition_bleomycin_vs_control.fib.d21	mouse	Cap1	CAP1	CAP1:Cap1
92.6643	0.0438286	0.208742	0.209966	0.833694	0.888502	condition_bleomycin_vs_control.fib.d21	mouse	Cap2	CAP2	CAP2:Cap2
766.12	0.950084	0.125391	7.577	3.53633e-14	1.2774e-12	condition_bleomycin_vs_control.fib.d21	mouse	Capg	CAPG	CAPG:Capg
946.919	-0.141751	0.140871	-1.00625	0.314295	0.446764	condition_bleomycin_vs_control.fib.d21	mouse	Capn1	CAPN1	CAPN1:Capn1
123.575	0.195199	0.146898	1.32881	0.183912	0.299694	condition_bleomycin_vs_control.fib.d21	mouse	Capn10	CAPN10	CAPN10:Capn10
2.52976	-4.12109	1.39787	-2.94812	0.00319715	0.0112652	condition_bleomycin_vs_control.fib.d21	mouse	Capn11	CAPN11	CAPN11:Capn11
4.07215	0.903364	0.756932	1.19346	0.232691	0.357979	condition_bleomycin_vs_control.fib.d21	mouse	Capn12	CAPN12	CAPN12:Capn12
11.6629	-3.02151	0.653666	-4.6224	3.79318e-06	3.27888e-05	condition_bleomycin_vs_control.fib.d21	mouse	Capn13	CAPN13	CAPN13:Capn13
372.314	0.300209	0.109908	2.73144	0.00630577	0.0197201	condition_bleomycin_vs_control.fib.d21	mouse	Capn15	CAPN15	CAPN15:Capn15
1283.82	0.349974	0.150699	2.32234	0.0202146	0.0517656	condition_bleomycin_vs_control.fib.d21	mouse	Capn2	CAPN2	CAPN2:Capn2
11.6419	0.42174	0.430285	0.980142	0.327016	0.460751	condition_bleomycin_vs_control.fib.d21	mouse	Capn3	CAPN3	CAPN3:Capn3
218.129	-0.0682015	0.134845	-0.505776	0.613014	0.723758	condition_bleomycin_vs_control.fib.d21	mouse	Capn5	CAPN5	CAPN5:Capn5
505.545	-0.162821	0.0861096	-1.89086	0.0586437	0.122406	condition_bleomycin_vs_control.fib.d21	mouse	Capn7	CAPN7	CAPN7:Capn7
2.63162	-1.48427	0.926607	-1.60184	0.109192	0.199546	condition_bleomycin_vs_control.fib.d21	mouse	Capn8	CAPN8	CAPN8:Capn8
3.84347	0.303506	0.728343	0.416708	0.676892	0.773706	condition_bleomycin_vs_control.fib.d21	mouse	Capn9	CAPN9	CAPN9:Capn9
4247.39	-0.0181328	0.0662029	-0.273897	0.784164	0.853188	condition_bleomycin_vs_control.fib.d21	mouse	Capns1	CAPNS1	CAPNS1:Capns1
2.33276	-1.02309	0.923174	-1.10823	0.267763	0.397131	condition_bleomycin_vs_control.fib.d21	mouse	Capns2	CAPNS2	CAPNS2:Capns2
1832.11	0.0290291	0.0904275	0.32102	0.748195	0.828649	condition_bleomycin_vs_control.fib.d21	mouse	Caprin1	CAPRIN1	CAPRIN1:Caprin1
52.9075	-0.0477131	0.207414	-0.230038	0.818062	0.877631	condition_bleomycin_vs_control.fib.d21	mouse	Caprin2	CAPRIN2	CAPRIN2:Caprin2
18.7973	-1.18849	0.381244	-3.11739	0.00182458	0.00707169	condition_bleomycin_vs_control.fib.d21	mouse	Caps2	CAPS2	CAPS2:Caps2
226.077	-0.996647	0.140399	-7.09866	1.25976e-12	3.69053e-11	condition_bleomycin_vs_control.fib.d21	mouse	Capsl	CAPSL	CAPSL:Capsl
2235.25	0.240362	0.077873	3.08659	0.00202464	0.00772037	condition_bleomycin_vs_control.fib.d21	mouse	Capza2	CAPZA2	CAPZA2:Capza2
3262.51	0.270654	0.096884	2.79358	0.00521278	0.0168726	condition_bleomycin_vs_control.fib.d21	mouse	Capzb	CAPZB	CAPZB:Capzb
522.684	0.0797286	0.153263	0.520208	0.602918	0.715689	condition_bleomycin_vs_control.fib.d21	mouse	Card10	CARD10	CARD10:Card10
197.537	0.416425	0.130587	3.18886	0.00142837	0.00572488	condition_bleomycin_vs_control.fib.d21	mouse	Card11	CARD11	CARD11:Card11
601.059	0.047367	0.102528	0.461992	0.644087	0.747293	condition_bleomycin_vs_control.fib.d21	mouse	Card19	CARD19	CARD19:Card19
100.091	0.57546	0.16321	3.52589	0.000422061	0.00203956	condition_bleomycin_vs_control.fib.d21	mouse	Card6	CARD6	CARD6:Card6
90.5885	0.512606	0.195777	2.61831	0.00883666	0.0261912	condition_bleomycin_vs_control.fib.d21	mouse	Card9	CARD9	CARD9:Card9
92.2652	-0.242083	0.176316	-1.373	0.169751	0.281885	condition_bleomycin_vs_control.fib.d21	mouse	Carf	CARF	CARF:Carf
961.954	0.107305	0.120593	0.88981	0.373568	0.507928	condition_bleomycin_vs_control.fib.d21	mouse	Carhsp1	CARHSP1	CARHSP1:Carhsp1
385.947	0.208577	0.0901741	2.31304	0.0207203	0.052805	condition_bleomycin_vs_control.fib.d21	mouse	Carm1	CARM1	CARM1:Carm1
534.362	-0.309809	0.10318	-3.00261	0.00267676	0.00977026	condition_bleomycin_vs_control.fib.d21	mouse	Carmil1	CARMIL1	CARMIL1:Carmil1
46.4466	1.05155	0.235048	4.47378	7.68491e-06	6.15434e-05	condition_bleomycin_vs_control.fib.d21	mouse	Carmil2	CARMIL2	CARMIL2:Carmil2
15.7025	0.35408	0.369584	0.95805	0.338038	0.472723	condition_bleomycin_vs_control.fib.d21	mouse	Carmil3	CARMIL3	CARMIL3:Carmil3
406.476	-0.000297313	0.0965075	-0.00308072	0.997542	0.998387	condition_bleomycin_vs_control.fib.d21	mouse	Carnmt1	CARNMT1	CARNMT1:Carnmt1
54.5398	-0.152734	0.216355	-0.705944	0.480223	0.60964	condition_bleomycin_vs_control.fib.d21	mouse	Carns1	CARNS1	CARNS1:Carns1
325.51	0.0190371	0.113858	0.1672	0.867212	0.912378	condition_bleomycin_vs_control.fib.d21	mouse	Cars	CARS	CARS:Cars
330.391	-0.00165904	0.110251	-0.0150479	0.987994	0.99239	condition_bleomycin_vs_control.fib.d21	mouse	Cars2	CARS2	CARS2:Cars2
970.977	-0.201921	0.0871812	-2.31611	0.0205522	0.0524482	condition_bleomycin_vs_control.fib.d21	mouse	Casc3	CASC3	CASC3:Casc3
635.772	-0.141568	0.0988164	-1.43264	0.151962	0.258552	condition_bleomycin_vs_control.fib.d21	mouse	Casd1	CASD1	CASD1:Casd1
8.71317	0.40374	0.493355	0.818357	0.413153	0.546599	condition_bleomycin_vs_control.fib.d21	mouse	Caskin1	CASKIN1	CASKIN1:Caskin1
783.25	0.2571	0.170722	1.50596	0.132077	0.232288	condition_bleomycin_vs_control.fib.d21	mouse	Caskin2	CASKIN2	CASKIN2:Caskin2
491.025	0.239786	0.105732	2.26786	0.0233379	0.0582574	condition_bleomycin_vs_control.fib.d21	mouse	Casp2	CASP2	CASP2:Casp2
215.3	0.531492	0.137477	3.86605	0.000110613	0.00063624	condition_bleomycin_vs_control.fib.d21	mouse	Casp3	CASP3	CASP3:Casp3
576.66	0.1297	0.0870851	1.48935	0.136395	0.23818	condition_bleomycin_vs_control.fib.d21	mouse	Casp6	CASP6	CASP6:Casp6
445.348	-0.289314	0.108747	-2.66042	0.00780428	0.0235959	condition_bleomycin_vs_control.fib.d21	mouse	Casp7	CASP7	CASP7:Casp7
412.745	0.439416	0.115025	3.82019	0.000133349	0.000751777	condition_bleomycin_vs_control.fib.d21	mouse	Casp8	CASP8	CASP8:Casp8
225.644	-0.211182	0.183771	-1.14916	0.25049	0.378305	condition_bleomycin_vs_control.fib.d21	mouse	Casp8ap2	CASP8AP2	CASP8AP2:Casp8ap2
296.798	0.267211	0.111849	2.38903	0.0168931	0.0447144	condition_bleomycin_vs_control.fib.d21	mouse	Casp9	CASP9	CASP9:Casp9
23.1725	-1.58062	0.332807	-4.74936	2.04056e-06	1.88829e-05	condition_bleomycin_vs_control.fib.d21	mouse	Casq1	CASQ1	CASQ1:Casq1
18.0865	-0.640373	0.599683	-1.06785	0.285587	0.416235	condition_bleomycin_vs_control.fib.d21	mouse	Casq2	CASQ2	CASQ2:Casq2
96.9541	-0.367713	0.201181	-1.82777	0.0675836	0.137006	condition_bleomycin_vs_control.fib.d21	mouse	Cass4	CASS4	CASS4:Cass4
1104	-0.13926	0.105716	-1.3173	0.187737	0.304485	condition_bleomycin_vs_control.fib.d21	mouse	Cast	CAST	CAST:Cast
259.291	0.0593286	0.151675	0.391155	0.695683	0.788209	condition_bleomycin_vs_control.fib.d21	mouse	Castor1	CASTOR1	CASTOR1:Castor1
290.496	-0.458323	0.20677	-2.21658	0.0266516	0.0649555	condition_bleomycin_vs_control.fib.d21	mouse	Castor2	CASTOR2	CASTOR2:Castor2
2850.62	-0.382226	0.126129	-3.03042	0.0024421	0.00905364	condition_bleomycin_vs_control.fib.d21	mouse	Cat	CAT	CAT:Cat
148.776	-1.2392	0.17891	-6.9264	4.31688e-12	1.13093e-10	condition_bleomycin_vs_control.fib.d21	mouse	Catip	CATIP	CATIP:Catip
21.6528	0.150383	0.363503	0.413706	0.679089	0.775236	condition_bleomycin_vs_control.fib.d21	mouse	Catsper2	CATSPER2	CATSPER2:Catsper2
6.85389	0.121727	0.546867	0.22259	0.823854	0.88218	condition_bleomycin_vs_control.fib.d21	mouse	Catsperd	CATSPERD	CATSPERD:Catsperd
46.8206	-0.387738	0.21328	-1.81798	0.0690672	0.139516	condition_bleomycin_vs_control.fib.d21	mouse	Catspere2	CATSPERE	CATSPERE:Catspere2
30.804	-0.48129	0.279762	-1.72035	0.0853681	0.165163	condition_bleomycin_vs_control.fib.d21	mouse	Catsperg1	CATSPERG	CATSPERG:Catsperg1
6170.59	-0.329195	0.136924	-2.40422	0.016207	0.0432563	condition_bleomycin_vs_control.fib.d21	mouse	Cav1	CAV1	CAV1:Cav1
2983.9	-0.37289	0.102079	-3.65298	0.000259218	0.00133451	condition_bleomycin_vs_control.fib.d21	mouse	Cav2	CAV2	CAV2:Cav2
54.8118	0.862754	0.24875	3.46836	0.000523651	0.0024622	condition_bleomycin_vs_control.fib.d21	mouse	Cav3	CAV3	CAV3:Cav3
6955.6	-0.690192	0.115554	-5.97289	2.33089e-09	3.85602e-08	condition_bleomycin_vs_control.fib.d21	mouse	Cavin1	CAVIN1	CAVIN1:Cavin1
5359.38	-1.03276	0.142904	-7.22691	4.94125e-13	1.53248e-11	condition_bleomycin_vs_control.fib.d21	mouse	Cavin2	CAVIN2	CAVIN2:Cavin2
974.005	0.459227	0.120022	3.8262	0.000130135	0.000735711	condition_bleomycin_vs_control.fib.d21	mouse	Cavin3	CAVIN3	CAVIN3:Cavin3
5.8128	-0.591866	0.693582	-0.853347	0.393467	0.527232	condition_bleomycin_vs_control.fib.d21	mouse	Cavin4	CAVIN4	CAVIN4:Cavin4
234.614	0.291318	0.15794	1.84449	0.0651119	0.132943	condition_bleomycin_vs_control.fib.d21	mouse	Cbarp	CBARP	CBARP:Cbarp
323.952	-0.325125	0.0979576	-3.31904	0.000903283	0.00388873	condition_bleomycin_vs_control.fib.d21	mouse	Cbfa2t2	CBFA2T2	CBFA2T2:Cbfa2t2
956.511	-0.573824	0.123229	-4.65658	3.21504e-06	2.82873e-05	condition_bleomycin_vs_control.fib.d21	mouse	Cbfa2t3	CBFA2T3	CBFA2T3:Cbfa2t3
781.802	0.279535	0.100209	2.78952	0.00527865	0.0170247	condition_bleomycin_vs_control.fib.d21	mouse	Cbfb	CBFB	CBFB:Cbfb
753.204	-0.0010221	0.0937094	-0.0109071	0.991298	0.994537	condition_bleomycin_vs_control.fib.d21	mouse	Cbl	CBL	CBL:Cbl
513.679	0.0824514	0.0969608	0.850358	0.395126	0.528975	condition_bleomycin_vs_control.fib.d21	mouse	Cblb	CBLB	CBLB:Cblb
125.633	0.166841	0.168305	0.991299	0.321539	0.45483	condition_bleomycin_vs_control.fib.d21	mouse	Cblc	CBLC	CBLC:Cblc
281.004	-0.223324	0.136145	-1.64034	0.100934	0.187937	condition_bleomycin_vs_control.fib.d21	mouse	Cbll1	CBLL1	CBLL1:Cbll1
668.323	-0.0696076	0.105327	-0.660873	0.508694	0.635432	condition_bleomycin_vs_control.fib.d21	mouse	Cbr1	CBR1	CBR1:Cbr1
280.658	-0.00571913	0.121901	-0.046916	0.96258	0.97593	condition_bleomycin_vs_control.fib.d21	mouse	Cbr3	CBR3	CBR3:Cbr3
165.563	0.197088	0.14374	1.37114	0.170332	0.282726	condition_bleomycin_vs_control.fib.d21	mouse	Cbr4	CBR4	CBR4:Cbr4
31.2628	-1.27647	0.313916	-4.06628	4.77695e-05	0.000302915	condition_bleomycin_vs_control.fib.d21	mouse	Cbs	CBS	CBS:Cbs
1188.35	-0.563446	0.133651	-4.21579	2.48906e-05	0.000170971	condition_bleomycin_vs_control.fib.d21	mouse	Cbx1	CBX1	CBX1:Cbx1
71.1392	0.365446	0.202349	1.80602	0.0709149	0.142461	condition_bleomycin_vs_control.fib.d21	mouse	Cbx2	CBX2	CBX2:Cbx2
1423.82	-0.0208711	0.101089	-0.206463	0.83643	0.890614	condition_bleomycin_vs_control.fib.d21	mouse	Cbx3	CBX3	CBX3:Cbx3
519.285	0.303005	0.0998985	3.03313	0.00242032	0.0089881	condition_bleomycin_vs_control.fib.d21	mouse	Cbx4	CBX4	CBX4:Cbx4
956.009	-0.39729	0.104449	-3.80367	0.000142569	0.000797349	condition_bleomycin_vs_control.fib.d21	mouse	Cbx5	CBX5	CBX5:Cbx5
1552.46	-0.123573	0.143885	-0.858829	0.390435	0.524372	condition_bleomycin_vs_control.fib.d21	mouse	Cbx6	CBX6	CBX6:Cbx6
500.681	-0.216692	0.13635	-1.58923	0.112009	0.203764	condition_bleomycin_vs_control.fib.d21	mouse	Cbx7	CBX7	CBX7:Cbx7
132.844	0.458468	0.157066	2.91895	0.00351217	0.0121796	condition_bleomycin_vs_control.fib.d21	mouse	Cbx8	CBX8	CBX8:Cbx8
211.954	-0.288702	0.125116	-2.30747	0.0210285	0.053422	condition_bleomycin_vs_control.fib.d21	mouse	Cby1	CBY1	CBY1:Cby1
288.96	0.466575	0.131127	3.55819	0.000373422	0.00184038	condition_bleomycin_vs_control.fib.d21	mouse	Cc2d1a	CC2D1A	CC2D1A:Cc2d1a
424.516	0.0756104	0.171334	0.441304	0.658993	0.758897	condition_bleomycin_vs_control.fib.d21	mouse	Cc2d1b	CC2D1B	CC2D1B:Cc2d1b
266.065	-0.670643	0.148247	-4.52383	6.07316e-06	4.9992e-05	condition_bleomycin_vs_control.fib.d21	mouse	Cc2d2a	CC2D2A	CC2D2A:Cc2d2a
723.289	-0.268783	0.166746	-1.61193	0.106976	0.196375	condition_bleomycin_vs_control.fib.d21	mouse	Ccar1	CCAR1	CCAR1:Ccar1
386.146	0.116578	0.0965637	1.20727	0.227329	0.351703	condition_bleomycin_vs_control.fib.d21	mouse	Ccar2	CCAR2	CCAR2:Ccar2
135.049	0.493798	0.144526	3.41668	0.000633897	0.00288942	condition_bleomycin_vs_control.fib.d21	mouse	Ccbe1	CCBE1	CCBE1:Ccbe1
313.95	-0.039085	0.103152	-0.378905	0.704758	0.795899	condition_bleomycin_vs_control.fib.d21	mouse	Ccdc102a	CCDC102A	CCDC102A:Ccdc102a
7.74885	0.326082	0.554192	0.588392	0.556269	0.675712	condition_bleomycin_vs_control.fib.d21	mouse	Ccdc106	CCDC106	CCDC106:Ccdc106
621.508	-0.167403	0.10403	-1.60918	0.107578	0.197199	condition_bleomycin_vs_control.fib.d21	mouse	Ccdc107	CCDC107	CCDC107:Ccdc107
112.445	-0.657466	0.157046	-4.18644	2.83363e-05	0.000192061	condition_bleomycin_vs_control.fib.d21	mouse	Ccdc112	CCDC112	CCDC112:Ccdc112
220.026	-1.42067	0.222161	-6.39477	1.60788e-10	3.27377e-09	condition_bleomycin_vs_control.fib.d21	mouse	Ccdc113	CCDC113	CCDC113:Ccdc113
346.799	0.174336	0.0952906	1.82952	0.0673214	0.1366	condition_bleomycin_vs_control.fib.d21	mouse	Ccdc115	CCDC115	CCDC115:Ccdc115
8.0062	-0.191609	0.533465	-0.359178	0.719462	0.806807	condition_bleomycin_vs_control.fib.d21	mouse	Ccdc116	CCDC116	CCDC116:Ccdc116
250.862	0.456673	0.161544	2.82693	0.0046997	0.0154761	condition_bleomycin_vs_control.fib.d21	mouse	Ccdc117	CCDC117	CCDC117:Ccdc117
1150.07	0.30021	0.0900836	3.33257	0.000860463	0.00373899	condition_bleomycin_vs_control.fib.d21	mouse	Ccdc12	CCDC12	CCDC12:Ccdc12
99.2623	0.0322632	0.195153	0.165322	0.86869	0.913183	condition_bleomycin_vs_control.fib.d21	mouse	Ccdc122	CCDC122	CCDC122:Ccdc122
684.589	0.140607	0.0825768	1.70275	0.0886154	0.169902	condition_bleomycin_vs_control.fib.d21	mouse	Ccdc124	CCDC124	CCDC124:Ccdc124
92.8211	0.304025	0.183065	1.66075	0.0967636	0.182093	condition_bleomycin_vs_control.fib.d21	mouse	Ccdc125	CCDC125	CCDC125:Ccdc125
159.042	-0.151328	0.156255	-0.96847	0.33281	0.466944	condition_bleomycin_vs_control.fib.d21	mouse	Ccdc126	CCDC126	CCDC126:Ccdc126
493.475	-0.399927	0.0967328	-4.13435	3.55958e-05	0.000234737	condition_bleomycin_vs_control.fib.d21	mouse	Ccdc127	CCDC127	CCDC127:Ccdc127
39.6594	-1.08149	0.256682	-4.21334	2.51617e-05	0.000172448	condition_bleomycin_vs_control.fib.d21	mouse	Ccdc13	CCDC13	CCDC13:Ccdc13
193.344	0.0421755	0.150976	0.279353	0.779974	0.8508	condition_bleomycin_vs_control.fib.d21	mouse	Ccdc134	CCDC134	CCDC134:Ccdc134
63.8674	0.566455	0.212556	2.66497	0.00769962	0.0233468	condition_bleomycin_vs_control.fib.d21	mouse	Ccdc136	CCDC136	CCDC136:Ccdc136
238.924	0.159385	0.128365	1.24166	0.214362	0.337181	condition_bleomycin_vs_control.fib.d21	mouse	Ccdc137	CCDC137	CCDC137:Ccdc137
68.4845	-0.925574	0.219617	-4.21449	2.50341e-05	0.000171803	condition_bleomycin_vs_control.fib.d21	mouse	Ccdc138	CCDC138	CCDC138:Ccdc138
59.8511	-0.679525	0.200779	-3.38444	0.000713238	0.00319884	condition_bleomycin_vs_control.fib.d21	mouse	Ccdc14	CCDC14	CCDC14:Ccdc14
488.255	0.129451	0.111298	1.1631	0.244787	0.371672	condition_bleomycin_vs_control.fib.d21	mouse	Ccdc141	CCDC141	CCDC141:Ccdc141
134.702	-1.63751	0.193849	-8.44738	2.97914e-17	1.72265e-15	condition_bleomycin_vs_control.fib.d21	mouse	Ccdc146	CCDC146	CCDC146:Ccdc146
16.604	-0.783427	0.356537	-2.19732	0.0279976	0.0676562	condition_bleomycin_vs_control.fib.d21	mouse	Ccdc148	CCDC148	CCDC148:Ccdc148
96.4848	-0.156919	0.164009	-0.95677	0.338684	0.473497	condition_bleomycin_vs_control.fib.d21	mouse	Ccdc149	CCDC149	CCDC149:Ccdc149
15.2675	-1.8257	0.558524	-3.26879	0.00108007	0.00452546	condition_bleomycin_vs_control.fib.d21	mouse	Ccdc15	CCDC15	CCDC15:Ccdc15
17.5222	-1.58314	0.362225	-4.37059	1.23911e-05	9.33404e-05	condition_bleomycin_vs_control.fib.d21	mouse	Ccdc150	CCDC150	CCDC150:Ccdc150
47.6532	0.259504	0.401386	0.64652	0.517942	0.643061	condition_bleomycin_vs_control.fib.d21	mouse	Ccdc152	CCDC152	CCDC152:Ccdc152
902.379	-1.39536	0.132231	-10.5524	4.95049e-26	7.75509e-24	condition_bleomycin_vs_control.fib.d21	mouse	Ccdc153	CCDC153	CCDC153:Ccdc153
236.99	-0.321154	0.137865	-2.32948	0.0198338	0.0509179	condition_bleomycin_vs_control.fib.d21	mouse	Ccdc157	CCDC157	CCDC157:Ccdc157
16.7633	-0.498417	0.372037	-1.3397	0.180344	0.295542	condition_bleomycin_vs_control.fib.d21	mouse	Ccdc159	CCDC159	CCDC159:Ccdc159
257.857	0.177642	0.117045	1.51772	0.129084	0.228017	condition_bleomycin_vs_control.fib.d21	mouse	Ccdc167	CCDC167	CCDC167:Ccdc167
4.02133	-0.350254	0.738628	-0.474195	0.635361	0.740065	condition_bleomycin_vs_control.fib.d21	mouse	Ccdc169	CCDC169	CCDC169:Ccdc169
393.612	-0.945638	0.120834	-7.8259	5.04032e-15	2.04166e-13	condition_bleomycin_vs_control.fib.d21	mouse	Ccdc17	CCDC17	CCDC17:Ccdc17
4.60965	-1.31047	0.686752	-1.90822	0.0563633	0.118517	condition_bleomycin_vs_control.fib.d21	mouse	Ccdc170	CCDC170	CCDC170:Ccdc170
20.6849	-1.28905	0.448184	-2.87616	0.00402551	0.0136363	condition_bleomycin_vs_control.fib.d21	mouse	Ccdc171	CCDC171	CCDC171:Ccdc171
271.271	-0.29217	0.146835	-1.98978	0.0466146	0.102014	condition_bleomycin_vs_control.fib.d21	mouse	Ccdc174	CCDC174	CCDC174:Ccdc174
16.6035	0.027779	0.423816	0.065545	0.94774	0.965539	condition_bleomycin_vs_control.fib.d21	mouse	Ccdc18	CCDC18	CCDC18:Ccdc18
168.401	-1.28355	0.1544	-8.31313	9.32098e-17	4.90054e-15	condition_bleomycin_vs_control.fib.d21	mouse	Ccdc180	CCDC180	CCDC180:Ccdc180
349.436	-1.25103	0.15137	-8.26468	1.40068e-16	7.1917e-15	condition_bleomycin_vs_control.fib.d21	mouse	Ccdc181	CCDC181	CCDC181:Ccdc181
131.845	-0.287032	0.199952	-1.43551	0.151143	0.257519	condition_bleomycin_vs_control.fib.d21	mouse	Ccdc184	CCDC184	CCDC184:Ccdc184
635.659	-0.345629	0.121194	-2.85186	0.00434639	0.0144865	condition_bleomycin_vs_control.fib.d21	mouse	Ccdc186	CCDC186	CCDC186:Ccdc186
88.4703	-1.49848	0.162068	-9.24598	2.33105e-20	1.94491e-18	condition_bleomycin_vs_control.fib.d21	mouse	Ccdc187	CCDC187	CCDC187:Ccdc187
4.56496	-0.13598	0.739697	-0.183832	0.854145	0.904066	condition_bleomycin_vs_control.fib.d21	mouse	Ccdc190	CCDC190	CCDC190:Ccdc190
191.666	-0.727632	0.146104	-4.98024	6.35041e-07	6.56509e-06	condition_bleomycin_vs_control.fib.d21	mouse	Ccdc191	CCDC191	CCDC191:Ccdc191
26.9838	-1.25131	0.311476	-4.01736	5.88546e-05	0.000364623	condition_bleomycin_vs_control.fib.d21	mouse	Ccdc24	CCDC24	CCDC24:Ccdc24
414.594	0.455801	0.122932	3.70776	0.0002091	0.00111038	condition_bleomycin_vs_control.fib.d21	mouse	Ccdc25	CCDC25	CCDC25:Ccdc25
153.011	-0.0933587	0.127141	-0.734292	0.462771	0.593969	condition_bleomycin_vs_control.fib.d21	mouse	Ccdc28a	CCDC28A	CCDC28A:Ccdc28a
299.77	0.415907	0.116984	3.55524	0.000377638	0.0018569	condition_bleomycin_vs_control.fib.d21	mouse	Ccdc28b	CCDC28B	CCDC28B:Ccdc28b
71.7542	-0.964059	0.251433	-3.83426	0.000125942	0.000714511	condition_bleomycin_vs_control.fib.d21	mouse	Ccdc3	CCDC3	CCDC3:Ccdc3
137.611	-1.26647	0.186679	-6.78422	1.16712e-11	2.83957e-10	condition_bleomycin_vs_control.fib.d21	mouse	Ccdc30	CCDC30	CCDC30:Ccdc30
270.432	-0.123754	0.120895	-1.02365	0.305999	0.437544	condition_bleomycin_vs_control.fib.d21	mouse	Ccdc32	CCDC32	CCDC32:Ccdc32
83.9046	-1.51917	0.226588	-6.70456	2.02014e-11	4.79338e-10	condition_bleomycin_vs_control.fib.d21	mouse	Ccdc33	CCDC33	CCDC33:Ccdc33
211.482	-0.688354	0.221209	-3.11178	0.0018596	0.00718386	condition_bleomycin_vs_control.fib.d21	mouse	Ccdc34	CCDC34	CCDC34:Ccdc34
139.28	-1.3991	0.15348	-9.11587	7.80398e-20	6.2076e-18	condition_bleomycin_vs_control.fib.d21	mouse	Ccdc39	CCDC39	CCDC39:Ccdc39
131.041	-1.36097	0.182033	-7.47653	7.63105e-14	2.62085e-12	condition_bleomycin_vs_control.fib.d21	mouse	Ccdc40	CCDC40	CCDC40:Ccdc40
215.972	0.106549	0.129024	0.825807	0.408913	0.542779	condition_bleomycin_vs_control.fib.d21	mouse	Ccdc43	CCDC43	CCDC43:Ccdc43
1182.13	-0.231981	0.0756442	-3.06674	0.00216404	0.0081788	condition_bleomycin_vs_control.fib.d21	mouse	Ccdc47	CCDC47	CCDC47:Ccdc47
833.436	0.159471	0.0825263	1.93236	0.053315	0.113427	condition_bleomycin_vs_control.fib.d21	mouse	Ccdc50	CCDC50	CCDC50:Ccdc50
74.3624	0.352734	0.191055	1.84624	0.0648572	0.132529	condition_bleomycin_vs_control.fib.d21	mouse	Ccdc51	CCDC51	CCDC51:Ccdc51
94.7523	-0.853705	0.174817	-4.88342	1.04259e-06	1.02998e-05	condition_bleomycin_vs_control.fib.d21	mouse	Ccdc57	CCDC57	CCDC57:Ccdc57
524.368	-0.284878	0.102921	-2.76792	0.00564159	0.0179912	condition_bleomycin_vs_control.fib.d21	mouse	Ccdc59	CCDC59	CCDC59:Ccdc59
748.773	-0.11976	0.118704	-1.0089	0.313022	0.445161	condition_bleomycin_vs_control.fib.d21	mouse	Ccdc6	CCDC6	CCDC6:Ccdc6
58.9357	-1.54223	0.236003	-6.53479	6.36997e-11	1.40103e-09	condition_bleomycin_vs_control.fib.d21	mouse	Ccdc60	CCDC60	CCDC60:Ccdc60
224.254	0.0507249	0.139975	0.362385	0.717064	0.805353	condition_bleomycin_vs_control.fib.d21	mouse	Ccdc61	CCDC61	CCDC61:Ccdc61
56.4364	-0.0739152	0.208485	-0.354535	0.722938	0.809167	condition_bleomycin_vs_control.fib.d21	mouse	Ccdc62	CCDC62	CCDC62:Ccdc62
61.438	-1.55323	0.239277	-6.49135	8.50734e-11	1.81924e-09	condition_bleomycin_vs_control.fib.d21	mouse	Ccdc65	CCDC65	CCDC65:Ccdc65
179.731	-0.0949145	0.127968	-0.741703	0.458267	0.58954	condition_bleomycin_vs_control.fib.d21	mouse	Ccdc66	CCDC66	CCDC66:Ccdc66
258.201	-0.347841	0.139618	-2.49137	0.012725	0.0353582	condition_bleomycin_vs_control.fib.d21	mouse	Ccdc68	CCDC68	CCDC68:Ccdc68
72.4502	0.502446	0.177874	2.82472	0.00473216	0.0155663	condition_bleomycin_vs_control.fib.d21	mouse	Ccdc69	CCDC69	CCDC69:Ccdc69
316.705	0.10685	0.130077	0.821435	0.411398	0.545136	condition_bleomycin_vs_control.fib.d21	mouse	Ccdc71	CCDC71	CCDC71:Ccdc71
387.34	-0.0267433	0.0989675	-0.270223	0.786989	0.855292	condition_bleomycin_vs_control.fib.d21	mouse	Ccdc71l	CCDC71L	CCDC71L:Ccdc71l
93.4255	0.37946	0.208867	1.81675	0.0692554	0.139749	condition_bleomycin_vs_control.fib.d21	mouse	Ccdc77	CCDC77	CCDC77:Ccdc77
184.836	-1.50813	0.176609	-8.53938	1.34943e-17	8.20789e-16	condition_bleomycin_vs_control.fib.d21	mouse	Ccdc78	CCDC78	CCDC78:Ccdc78
132.346	-0.124557	0.171031	-0.728272	0.466447	0.597439	condition_bleomycin_vs_control.fib.d21	mouse	Ccdc8	CCDC8	CCDC8:Ccdc8
685.68	0.633136	0.164997	3.83725	0.00012442	0.000706919	condition_bleomycin_vs_control.fib.d21	mouse	Ccdc80	CCDC80	CCDC80:Ccdc80
51.8783	-1.91081	0.276229	-6.91749	4.59731e-12	1.19624e-10	condition_bleomycin_vs_control.fib.d21	mouse	Ccdc81	CCDC81	CCDC81:Ccdc81
693.743	-0.285792	0.0892962	-3.20049	0.00137193	0.00553216	condition_bleomycin_vs_control.fib.d21	mouse	Ccdc82	CCDC82	CCDC82:Ccdc82
215.886	-0.475003	0.125197	-3.79403	0.00014822	0.000826846	condition_bleomycin_vs_control.fib.d21	mouse	Ccdc85a	CCDC85A	CCDC85A:Ccdc85a
957.276	-0.0880993	0.105154	-0.837816	0.402134	0.536365	condition_bleomycin_vs_control.fib.d21	mouse	Ccdc85b	CCDC85B	CCDC85B:Ccdc85b
210.993	-0.658978	0.129275	-5.09748	3.44207e-07	3.80711e-06	condition_bleomycin_vs_control.fib.d21	mouse	Ccdc85c	CCDC85C	CCDC85C:Ccdc85c
179.543	0.482949	0.147295	3.2788	0.00104251	0.00438962	condition_bleomycin_vs_control.fib.d21	mouse	Ccdc86	CCDC86	CCDC86:Ccdc86
367.699	-0.629341	0.36391	-1.72939	0.0837398	0.16269	condition_bleomycin_vs_control.fib.d21	mouse	Ccdc88a	CCDC88A	CCDC88A:Ccdc88a
406.121	0.509346	0.140029	3.63744	0.000275366	0.0014082	condition_bleomycin_vs_control.fib.d21	mouse	Ccdc88b	CCDC88B	CCDC88B:Ccdc88b
511.574	-0.546182	0.166609	-3.27822	0.00104465	0.00439624	condition_bleomycin_vs_control.fib.d21	mouse	Ccdc88c	CCDC88C	CCDC88C:Ccdc88c
14.8802	-0.830221	0.443027	-1.87397	0.0609341	0.126294	condition_bleomycin_vs_control.fib.d21	mouse	Ccdc89	CCDC89	CCDC89:Ccdc89
302.763	0.194133	0.118565	1.63735	0.101557	0.188799	condition_bleomycin_vs_control.fib.d21	mouse	Ccdc9	CCDC9	CCDC9:Ccdc9
338.96	-0.0904483	0.112751	-0.802192	0.422442	0.555631	condition_bleomycin_vs_control.fib.d21	mouse	Ccdc90b	CCDC90B	CCDC90B:Ccdc90b
252.907	0.00237737	0.116986	0.0203218	0.983787	0.989718	condition_bleomycin_vs_control.fib.d21	mouse	Ccdc91	CCDC91	CCDC91:Ccdc91
132.647	-0.29804	0.155555	-1.91598	0.0553681	0.116856	condition_bleomycin_vs_control.fib.d21	mouse	Ccdc92	CCDC92	CCDC92:Ccdc92
201.543	0.10975	0.140111	0.783309	0.433446	0.566175	condition_bleomycin_vs_control.fib.d21	mouse	Ccdc93	CCDC93	CCDC93:Ccdc93
344.441	0.374135	0.125403	2.98347	0.00284998	0.010273	condition_bleomycin_vs_control.fib.d21	mouse	Ccdc97	CCDC97	CCDC97:Ccdc97
371.467	-0.117189	0.191492	-0.611979	0.540552	0.661978	condition_bleomycin_vs_control.fib.d21	mouse	Ccdc9b	CCDC9B	CCDC9B:Ccdc9b
195.031	-0.312392	0.15354	-2.0346	0.0418916	0.0938451	condition_bleomycin_vs_control.fib.d21	mouse	Cchcr1	CCHCR1	CCHCR1:Cchcr1
5.19968	2.38991	0.975654	2.44955	0.0143035	0.0389893	condition_bleomycin_vs_control.fib.d21	mouse	Cck	CCK	CCK:Cck
53.1271	0.672557	0.299756	2.24368	0.0248528	0.0613991	condition_bleomycin_vs_control.fib.d21	mouse	Ccl11	CCL11	CCL11:Ccl11
529.466	2.18181	0.202163	10.7923	3.74186e-27	6.67965e-25	condition_bleomycin_vs_control.fib.d21	mouse	Ccl17	CCL17	CCL17:Ccl17
81.6688	1.06832	0.323058	3.3069	0.00094336	0.00403187	condition_bleomycin_vs_control.fib.d21	mouse	Ccl19	CCL19	CCL19:Ccl19
69.1495	1.77505	0.388544	4.56847	4.91301e-06	4.13058e-05	condition_bleomycin_vs_control.fib.d21	mouse	Ccl2	CCL2	CCL2:Ccl2
55.7192	1.16764	0.301451	3.8734	0.000107326	0.000620588	condition_bleomycin_vs_control.fib.d21	mouse	Ccl20	CCL20	CCL20:Ccl20
3127.63	0.666069	0.278789	2.38915	0.0168873	0.0447142	condition_bleomycin_vs_control.fib.d21	mouse	Ccl21a	CCL21	CCL21:Ccl21a
240.709	0.850205	0.201157	4.22657	2.3728e-05	0.000164267	condition_bleomycin_vs_control.fib.d21	mouse	Ccl22	CCL22	CCL22:Ccl22
17.3114	-2.08198	0.431983	-4.81958	1.43863e-06	1.38469e-05	condition_bleomycin_vs_control.fib.d21	mouse	Ccl24	CCL24	CCL24:Ccl24
138.274	0.160855	0.157764	1.0196	0.30792	0.439698	condition_bleomycin_vs_control.fib.d21	mouse	Ccl27a	CCL27	CCL27:Ccl27a
1.55594	0.307881	1.44772	0.212666	0.831587	0.887242	condition_bleomycin_vs_control.fib.d21	mouse	Ccl28	CCL28	CCL28:Ccl28
482.992	0.488524	0.126478	3.86252	0.000112225	0.000643826	condition_bleomycin_vs_control.fib.d21	mouse	Ccm2	CCM2	CCM2:Ccm2
1199.27	-0.595224	0.111121	-5.35654	8.4832e-08	1.05709e-06	condition_bleomycin_vs_control.fib.d21	mouse	Ccm2l	CCM2L	CCM2L:Ccm2l
1630.47	-0.977256	0.302049	-3.23542	0.00121462	0.00499246	condition_bleomycin_vs_control.fib.d21	mouse	Ccn1	CCN1	CCN1:Ccn1
2470.5	-0.297986	0.188875	-1.57769	0.114637	0.207667	condition_bleomycin_vs_control.fib.d21	mouse	Ccn2	CCN2	CCN2:Ccn2
200.912	-1.86138	0.245802	-7.57266	3.65654e-14	1.31157e-12	condition_bleomycin_vs_control.fib.d21	mouse	Ccn3	CCN3	CCN3:Ccn3
113.185	0.56218	0.182432	3.08159	0.00205896	0.00782794	condition_bleomycin_vs_control.fib.d21	mouse	Ccn4	CCN4	CCN4:Ccn4
475.465	-0.782735	0.165768	-4.72187	2.33692e-06	2.11535e-05	condition_bleomycin_vs_control.fib.d21	mouse	Ccn5	CCN5	CCN5:Ccn5
15.315	-0.890162	0.448966	-1.98269	0.0474017	0.103251	condition_bleomycin_vs_control.fib.d21	mouse	Ccna1	CCNA1	CCNA1:Ccna1
157.629	0.811875	0.221364	3.66761	0.000244832	0.00127369	condition_bleomycin_vs_control.fib.d21	mouse	Ccna2	CCNA2	CCNA2:Ccna2
95.7527	0.978133	0.232881	4.20015	2.66741e-05	0.000181839	condition_bleomycin_vs_control.fib.d21	mouse	Ccnb1	CCNB1	CCNB1:Ccnb1
66.8536	-1.79662	0.398376	-4.50987	6.48685e-06	5.29714e-05	condition_bleomycin_vs_control.fib.d21	mouse	Ccnb1ip1	CCNB1IP1	CCNB1IP1:Ccnb1ip1
116.385	0.633587	0.217379	2.91467	0.0035607	0.0122951	condition_bleomycin_vs_control.fib.d21	mouse	Ccnb2	CCNB2	CCNB2:Ccnb2
328.294	-0.0470853	0.127808	-0.368405	0.712571	0.802243	condition_bleomycin_vs_control.fib.d21	mouse	Ccnc	CCNC	CCNC:Ccnc
2617.98	0.0264943	0.135283	0.195844	0.844732	0.896966	condition_bleomycin_vs_control.fib.d21	mouse	Ccnd1	CCND1	CCND1:Ccnd1
1450.53	-0.387658	0.101846	-3.80632	0.000141051	0.000789434	condition_bleomycin_vs_control.fib.d21	mouse	Ccnd2	CCND2	CCND2:Ccnd2
1601.31	-0.107093	0.0897745	-1.19291	0.232906	0.35813	condition_bleomycin_vs_control.fib.d21	mouse	Ccnd3	CCND3	CCND3:Ccnd3
893.142	-0.276622	0.0748719	-3.69461	0.000220227	0.00116223	condition_bleomycin_vs_control.fib.d21	mouse	Ccndbp1	CCNDBP1	CCNDBP1:Ccndbp1
30.4495	0.93535	0.291216	3.21188	0.00131871	0.0053501	condition_bleomycin_vs_control.fib.d21	mouse	Ccne1	CCNE1	CCNE1:Ccne1
31.6901	0.685903	0.276231	2.48308	0.0130253	0.0360426	condition_bleomycin_vs_control.fib.d21	mouse	Ccne2	CCNE2	CCNE2:Ccne2
69.6371	1.04079	0.207448	5.01712	5.24524e-07	5.53816e-06	condition_bleomycin_vs_control.fib.d21	mouse	Ccnf	CCNF	CCNF:Ccnf
1329.89	1.10457	0.104269	10.5935	3.19469e-26	5.16262e-24	condition_bleomycin_vs_control.fib.d21	mouse	Ccng1	CCNG1	CCNG1:Ccng1
1045.1	-0.179561	0.10025	-1.79113	0.0732729	0.146089	condition_bleomycin_vs_control.fib.d21	mouse	Ccng2	CCNG2	CCNG2:Ccng2
250.567	0.0673017	0.118373	0.568557	0.569657	0.687259	condition_bleomycin_vs_control.fib.d21	mouse	Ccnh	CCNH	CCNH:Ccnh
2053.48	-0.417085	0.114469	-3.64366	0.000268788	0.00137778	condition_bleomycin_vs_control.fib.d21	mouse	Ccni	CCNI	CCNI:Ccni
244.697	-0.160848	0.117594	-1.36783	0.171365	0.284104	condition_bleomycin_vs_control.fib.d21	mouse	Ccnj	CCNJ	CCNJ:Ccnj
21.2236	-1.00743	0.462584	-2.17784	0.029418	0.0703903	condition_bleomycin_vs_control.fib.d21	mouse	Ccnjl	CCNJL	CCNJL:Ccnjl
483.837	0.0582075	0.0897856	0.648294	0.516795	0.641844	condition_bleomycin_vs_control.fib.d21	mouse	Ccnk	CCNK	CCNK:Ccnk
1066.83	0.127258	0.067291	1.89117	0.0586022	0.122353	condition_bleomycin_vs_control.fib.d21	mouse	Ccnl1	CCNL1	CCNL1:Ccnl1
1754.79	0.292731	0.112416	2.604	0.00921433	0.0270941	condition_bleomycin_vs_control.fib.d21	mouse	Ccnl2	CCNL2	CCNL2:Ccnl2
50.2716	-0.243654	0.25315	-0.962488	0.335804	0.470243	condition_bleomycin_vs_control.fib.d21	mouse	Ccno	CCNO	CCNO:Ccno
429.888	-0.232911	0.129965	-1.7921	0.0731165	0.145834	condition_bleomycin_vs_control.fib.d21	mouse	Ccnt1	CCNT1	CCNT1:Ccnt1
725.379	0.12115	0.100958	1.2	0.23014	0.355194	condition_bleomycin_vs_control.fib.d21	mouse	Ccnt2	CCNT2	CCNT2:Ccnt2
924.549	-0.0178846	0.0819562	-0.218222	0.827256	0.884712	condition_bleomycin_vs_control.fib.d21	mouse	Ccny	CCNY	CCNY:Ccny
182.539	0.205062	0.122399	1.67535	0.0938654	0.17775	condition_bleomycin_vs_control.fib.d21	mouse	Ccnyl1	CCNYL1	CCNYL1:Ccnyl1
240.798	-0.309333	0.106377	-2.90789	0.00363876	0.0125055	condition_bleomycin_vs_control.fib.d21	mouse	Ccp110	CCP110	CCP110:Ccp110
1432.49	-0.2129	0.0836776	-2.54428	0.0109502	0.0313399	condition_bleomycin_vs_control.fib.d21	mouse	Ccpg1	CCPG1	CCPG1:Ccpg1
180.618	1.35455	0.211716	6.39796	1.5747e-10	3.21902e-09	condition_bleomycin_vs_control.fib.d21	mouse	Ccr1	CCR1	CCR1:Ccr1
18.8823	2.11026	0.571323	3.69363	0.000221076	0.00116631	condition_bleomycin_vs_control.fib.d21	mouse	Ccr10	CCR10	CCR10:Ccr10
767.751	0.671974	0.121519	5.52976	3.20664e-08	4.34112e-07	condition_bleomycin_vs_control.fib.d21	mouse	Ccr2	CCR2	CCR2:Ccr2
3.2572	2.14025	0.979149	2.18583	0.0288281	0.0692217	condition_bleomycin_vs_control.fib.d21	mouse	Ccr4	CCR4	CCR4:Ccr4
274.379	2.23116	0.206215	10.8196	2.78103e-27	5.08266e-25	condition_bleomycin_vs_control.fib.d21	mouse	Ccr5	CCR5	CCR5:Ccr5
279.194	0.512565	0.174596	2.93572	0.0033277	0.0116637	condition_bleomycin_vs_control.fib.d21	mouse	Ccr7	CCR7	CCR7:Ccr7
385.144	-0.136545	0.11059	-1.23469	0.216946	0.339967	condition_bleomycin_vs_control.fib.d21	mouse	Ccrl2	CCRL2	CCRL2:Ccrl2
462.021	0.0126627	0.109884	0.115237	0.908257	0.938518	condition_bleomycin_vs_control.fib.d21	mouse	Ccs	CCS	CCS:Ccs
17.198	0.0814185	0.365144	0.222976	0.823554	0.881981	condition_bleomycin_vs_control.fib.d21	mouse	Ccsap	CCSAP	CCSAP:Ccsap
92.691	-0.515596	0.157065	-3.2827	0.00102818	0.00434002	condition_bleomycin_vs_control.fib.d21	mouse	Ccser1	CCSER1	CCSER1:Ccser1
840.465	-0.257601	0.0818055	-3.14895	0.00163858	0.00643691	condition_bleomycin_vs_control.fib.d21	mouse	Ccser2	CCSER2	CCSER2:Ccser2
1728.6	0.0200654	0.0933127	0.215034	0.82974	0.886006	condition_bleomycin_vs_control.fib.d21	mouse	Cct2	CCT2	CCT2:Cct2
1146.09	0.431141	0.122601	3.5166	0.000437107	0.00210195	condition_bleomycin_vs_control.fib.d21	mouse	Cct3	CCT3	CCT3:Cct3
2053.25	-0.161448	0.0673169	-2.39832	0.0164704	0.0438069	condition_bleomycin_vs_control.fib.d21	mouse	Cct4	CCT4	CCT4:Cct4
2117.85	-0.0216013	0.0662046	-0.32628	0.744212	0.82595	condition_bleomycin_vs_control.fib.d21	mouse	Cct5	CCT5	CCT5:Cct5
1473.85	-0.0455231	0.0816991	-0.557204	0.577388	0.69348	condition_bleomycin_vs_control.fib.d21	mouse	Cct6a	CCT6A	CCT6A:Cct6a
3.45297	0.387306	0.765772	0.505772	0.613016	0.723758	condition_bleomycin_vs_control.fib.d21	mouse	Cct6b	CCT6B	CCT6B:Cct6b
2078.63	0.00275362	0.0814744	0.0337974	0.973039	0.982446	condition_bleomycin_vs_control.fib.d21	mouse	Cct7	CCT7	CCT7:Cct7
1637.68	0.0710673	0.0675219	1.05251	0.292567	0.424125	condition_bleomycin_vs_control.fib.d21	mouse	Cct8	CCT8	CCT8:Cct8
17.297	0.394516	0.363682	1.08478	0.278017	0.408358	condition_bleomycin_vs_control.fib.d21	mouse	Cd101	CD101	CD101:Cd101
35.2895	0.315022	0.332766	0.946678	0.343803	0.478605	condition_bleomycin_vs_control.fib.d21	mouse	Cd109	CD109	CD109:Cd109
515.364	0.212513	0.165043	1.28762	0.197877	0.316471	condition_bleomycin_vs_control.fib.d21	mouse	Cd14	CD14	CD14:Cd14
1794.83	0.121037	0.129355	0.935695	0.34943	0.484506	condition_bleomycin_vs_control.fib.d21	mouse	Cd151	CD151	CD151:Cd151
11.5249	-0.574914	0.446059	-1.28887	0.197442	0.315973	condition_bleomycin_vs_control.fib.d21	mouse	Cd160	CD160	CD160:Cd160
47.6222	-1.1696	0.356572	-3.28013	0.0010376	0.00437015	condition_bleomycin_vs_control.fib.d21	mouse	Cd163	CD163	CD163:Cd163
4316.54	-0.629837	0.111233	-5.66233	1.49335e-08	2.1386e-07	condition_bleomycin_vs_control.fib.d21	mouse	Cd164	CD164	CD164:Cd164
24.6891	1.27923	0.412486	3.10127	0.00192692	0.00740664	condition_bleomycin_vs_control.fib.d21	mouse	Cd164l2	CD164L2	CD164L2:Cd164l2
42.5897	1.29441	0.265674	4.87217	1.1038e-06	1.08556e-05	condition_bleomycin_vs_control.fib.d21	mouse	Cd180	CD180	CD180:Cd180
320.841	0.366775	0.253671	1.44587	0.148215	0.253752	condition_bleomycin_vs_control.fib.d21	mouse	Cd19	CD19	CD19:Cd19
237.498	-0.481398	0.116541	-4.13074	3.61605e-05	0.000237745	condition_bleomycin_vs_control.fib.d21	mouse	Cd1d1	CD1D	CD1D:Cd1d1
299.234	-0.136354	0.163633	-0.833293	0.40468	0.53873	condition_bleomycin_vs_control.fib.d21	mouse	Cd2	CD2	CD2:Cd2
1994.66	-0.232554	0.125681	-1.85036	0.0642623	0.131734	condition_bleomycin_vs_control.fib.d21	mouse	Cd200	CD200	CD200:Cd200
45.4938	1.34468	0.317665	4.23302	2.3057e-05	0.000160096	condition_bleomycin_vs_control.fib.d21	mouse	Cd207	CD207	CD207:Cd207
231.063	0.964086	0.246286	3.9145	9.05921e-05	0.000534706	condition_bleomycin_vs_control.fib.d21	mouse	Cd22	CD22	CD22:Cd22
69.2944	0.170618	0.209162	0.815721	0.41466	0.548261	condition_bleomycin_vs_control.fib.d21	mouse	Cd226	CD226	CD226:Cd226
6202.16	-0.726329	0.125257	-5.79873	6.68198e-09	1.02684e-07	condition_bleomycin_vs_control.fib.d21	mouse	Cd24a	CD24	CD24:Cd24a
63.7734	0.340356	0.268083	1.26959	0.204231	0.324436	condition_bleomycin_vs_control.fib.d21	mouse	Cd244a	CD244	CD244:Cd244a
133.306	0.945796	0.162886	5.80648	6.37982e-09	9.82376e-08	condition_bleomycin_vs_control.fib.d21	mouse	Cd247	CD247	CD247:Cd247
213.694	0.201016	0.280967	0.715442	0.474336	0.604266	condition_bleomycin_vs_control.fib.d21	mouse	Cd248	CD248	CD248:Cd248
91.8081	0.433658	0.209229	2.07265	0.0382051	0.0872286	condition_bleomycin_vs_control.fib.d21	mouse	Cd27	CD27	CD27:Cd27
247.448	0.0386214	0.128685	0.300123	0.764083	0.840273	condition_bleomycin_vs_control.fib.d21	mouse	Cd274	CD274	CD274:Cd274
171.055	0.725083	0.171324	4.23223	2.31386e-05	0.000160589	condition_bleomycin_vs_control.fib.d21	mouse	Cd276	CD276	CD276:Cd276
67.2836	0.473641	0.20497	2.31078	0.0208449	0.053061	condition_bleomycin_vs_control.fib.d21	mouse	Cd28	CD28	CD28:Cd28
856.401	-0.203311	0.0925811	-2.19603	0.0280899	0.0678684	condition_bleomycin_vs_control.fib.d21	mouse	Cd2ap	CD2AP	CD2AP:Cd2ap
560.46	0.0413323	0.110545	0.373894	0.708483	0.798885	condition_bleomycin_vs_control.fib.d21	mouse	Cd2bp2	CD2BP2	CD2BP2:Cd2bp2
299.796	0.830152	0.136912	6.06339	1.33283e-09	2.30684e-08	condition_bleomycin_vs_control.fib.d21	mouse	Cd300a	CD300A	CD300A:Cd300a
20.3003	-0.704295	0.420625	-1.6744	0.0940519	0.178038	condition_bleomycin_vs_control.fib.d21	mouse	Cd300e	CD300E	CD300E:Cd300e
73.2696	1.06808	0.290762	3.67337	0.000239368	0.00124865	condition_bleomycin_vs_control.fib.d21	mouse	Cd300lb	CD300LB	CD300LB:Cd300lb
119.417	-0.961765	0.182333	-5.27478	1.32915e-07	1.59826e-06	condition_bleomycin_vs_control.fib.d21	mouse	Cd300lg	CD300LG	CD300LG:Cd300lg
1315.79	0.0857391	0.0902768	0.949735	0.342247	0.477001	condition_bleomycin_vs_control.fib.d21	mouse	Cd302	CD302	CD302:Cd302
272.402	-0.191059	0.116645	-1.63795	0.101431	0.188619	condition_bleomycin_vs_control.fib.d21	mouse	Cd320	CD320	CD320:Cd320
2679.79	0.0945662	0.111512	0.848033	0.39642	0.530263	condition_bleomycin_vs_control.fib.d21	mouse	Cd34	CD34	CD34:Cd34
10139.6	-0.0839979	0.0729216	-1.15189	0.249365	0.376908	condition_bleomycin_vs_control.fib.d21	mouse	Cd36	CD36	CD36:Cd36
599.412	0.329828	0.156322	2.10992	0.0348648	0.0809995	condition_bleomycin_vs_control.fib.d21	mouse	Cd37	CD37	CD37:Cd37
714.781	-0.442178	0.151567	-2.91738	0.00352989	0.0122217	condition_bleomycin_vs_control.fib.d21	mouse	Cd38	CD38	CD38:Cd38
277.187	1.02689	0.197791	5.19178	2.08289e-07	2.40064e-06	condition_bleomycin_vs_control.fib.d21	mouse	Cd3d	CD3D	CD3D:Cd3d
305.101	0.456489	0.2114	2.15936	0.0308222	0.0732504	condition_bleomycin_vs_control.fib.d21	mouse	Cd3e	CD3E	CD3E:Cd3e
252.24	1.18522	0.193357	6.12967	8.80599e-10	1.55748e-08	condition_bleomycin_vs_control.fib.d21	mouse	Cd3g	CD3G	CD3G:Cd3g
131.595	1.13656	0.250251	4.54168	5.58074e-06	4.62361e-05	condition_bleomycin_vs_control.fib.d21	mouse	Cd4	CD4	CD4:Cd4
276.972	-0.0402619	0.146854	-0.274163	0.783959	0.853118	condition_bleomycin_vs_control.fib.d21	mouse	Cd40	CD40	CD40:Cd40
2137.84	0.296227	0.112599	2.63081	0.00851809	0.0253872	condition_bleomycin_vs_control.fib.d21	mouse	Cd44	CD44	CD44:Cd44
50.8199	-0.0742378	0.206298	-0.359857	0.718954	0.806591	condition_bleomycin_vs_control.fib.d21	mouse	Cd46	CD46	CD46:Cd46
3661.99	-0.321005	0.0647371	-4.95859	7.1006e-07	7.27207e-06	condition_bleomycin_vs_control.fib.d21	mouse	Cd47	CD47	CD47:Cd47
411.475	1.09649	0.135326	8.10261	5.37932e-16	2.53737e-14	condition_bleomycin_vs_control.fib.d21	mouse	Cd48	CD48	CD48:Cd48
115.753	1.02442	0.196573	5.2114	1.87422e-07	2.1732e-06	condition_bleomycin_vs_control.fib.d21	mouse	Cd5	CD5	CD5:Cd5
3158.62	1.368	0.143142	9.55697	1.21254e-21	1.20096e-19	condition_bleomycin_vs_control.fib.d21	mouse	Cd52	CD52	CD52:Cd52
1078.58	0.848207	0.134624	6.30055	2.96591e-10	5.713e-09	condition_bleomycin_vs_control.fib.d21	mouse	Cd53	CD53	CD53:Cd53
6.57239	2.15737	1.09926	1.96256	0.0496969	0.10708	condition_bleomycin_vs_control.fib.d21	mouse	Cd5l	CD5L	CD5L:Cd5l
97.4727	1.16126	0.242127	4.79609	1.61792e-06	1.53989e-05	condition_bleomycin_vs_control.fib.d21	mouse	Cd6	CD6	CD6:Cd6
3903.23	0.832682	0.11111	7.49423	6.66867e-14	2.32149e-12	condition_bleomycin_vs_control.fib.d21	mouse	Cd63	CD63	CD63:Cd63
98.7845	-0.1271	0.199691	-0.636485	0.52446	0.648426	condition_bleomycin_vs_control.fib.d21	mouse	Cd69	CD69	CD69:Cd69
50.6271	1.14993	0.259507	4.43123	9.36964e-06	7.33517e-05	condition_bleomycin_vs_control.fib.d21	mouse	Cd7	CD7	CD7:Cd7
296.698	1.35823	0.20204	6.72258	1.78541e-11	4.25614e-10	condition_bleomycin_vs_control.fib.d21	mouse	Cd72	CD72	CD72:Cd72
36456.6	1.08929	0.060846	17.9025	1.12765e-71	4.3279e-68	condition_bleomycin_vs_control.fib.d21	mouse	Cd74	CD74	CD74:Cd74
739.507	0.479066	0.324118	1.47806	0.139392	0.242049	condition_bleomycin_vs_control.fib.d21	mouse	Cd79a	CD79A	CD79A:Cd79a
952.485	0.0941677	0.185392	0.507939	0.611496	0.722875	condition_bleomycin_vs_control.fib.d21	mouse	Cd79b	CD79B	CD79B:Cd79b
29.0848	1.22904	0.298954	4.11112	3.93741e-05	0.000256023	condition_bleomycin_vs_control.fib.d21	mouse	Cd80	CD80	CD80:Cd80
6812.72	-0.0318686	0.0737891	-0.431888	0.665823	0.764812	condition_bleomycin_vs_control.fib.d21	mouse	Cd81	CD81	CD81:Cd81
1188.36	-0.0927177	0.0901471	-1.02852	0.303707	0.435261	condition_bleomycin_vs_control.fib.d21	mouse	Cd82	CD82	CD82:Cd82
475.972	0.60029	0.130774	4.59027	4.42673e-06	3.7597e-05	condition_bleomycin_vs_control.fib.d21	mouse	Cd83	CD83	CD83:Cd83
482.203	1.05054	0.143895	7.30071	2.86252e-13	9.17439e-12	condition_bleomycin_vs_control.fib.d21	mouse	Cd84	CD84	CD84:Cd84
154.111	1.59957	0.196153	8.1547	3.50042e-16	1.71688e-14	condition_bleomycin_vs_control.fib.d21	mouse	Cd86	CD86	CD86:Cd86
80.4914	0.43339	0.229667	1.88704	0.0591552	0.123223	condition_bleomycin_vs_control.fib.d21	mouse	Cd8a	CD8A	CD8A:Cd8a
116.265	-0.0357354	0.267702	-0.13349	0.893806	0.929686	condition_bleomycin_vs_control.fib.d21	mouse	Cd8b1	CD8B	CD8B:Cd8b1
8698.66	0.189972	0.110612	1.71747	0.085894	0.165867	condition_bleomycin_vs_control.fib.d21	mouse	Cd9	CD9	CD9:Cd9
4356.12	-1.29535	0.114025	-11.3602	6.59628e-30	1.71638e-27	condition_bleomycin_vs_control.fib.d21	mouse	Cd93	CD93	CD93:Cd93
50.9068	0.913795	0.249096	3.66845	0.000244026	0.00127051	condition_bleomycin_vs_control.fib.d21	mouse	Cd96	CD96	CD96:Cd96
60.2965	0.73614	0.262375	2.80568	0.0050211	0.0163417	condition_bleomycin_vs_control.fib.d21	mouse	Cda	CDA	CDA:Cda
291.908	0.101066	0.11771	0.858603	0.390559	0.524429	condition_bleomycin_vs_control.fib.d21	mouse	Cdadc1	CDADC1	CDADC1:Cdadc1
181.37	0.289999	0.135386	2.14201	0.0321923	0.0758932	condition_bleomycin_vs_control.fib.d21	mouse	Cdan1	CDAN1	CDAN1:Cdan1
476.162	0.458971	0.117857	3.89431	9.8479e-05	0.000573975	condition_bleomycin_vs_control.fib.d21	mouse	Cdc123	CDC123	CDC123:Cdc123
438.147	-0.984375	0.133159	-7.39249	1.44109e-13	4.76977e-12	condition_bleomycin_vs_control.fib.d21	mouse	Cdc14a	CDC14A	CDC14A:Cdc14a
529.161	0.252259	0.101221	2.49217	0.0126967	0.0352922	condition_bleomycin_vs_control.fib.d21	mouse	Cdc16	CDC16	CDC16:Cdc16
159.927	0.889747	0.270903	3.28438	0.00102207	0.00431899	condition_bleomycin_vs_control.fib.d21	mouse	Cdc20	CDC20	CDC20:Cdc20
327.49	0.427946	0.129321	3.30917	0.000935716	0.00400589	condition_bleomycin_vs_control.fib.d21	mouse	Cdc23	CDC23	CDC23:Cdc23
149.133	0.193584	0.146851	1.31824	0.187425	0.30408	condition_bleomycin_vs_control.fib.d21	mouse	Cdc25a	CDC25A	CDC25A:Cdc25a
292.345	0.292177	0.146964	1.98809	0.0468018	0.102249	condition_bleomycin_vs_control.fib.d21	mouse	Cdc25b	CDC25B	CDC25B:Cdc25b
11.8474	1.02656	0.492027	2.0864	0.0369424	0.0849138	condition_bleomycin_vs_control.fib.d21	mouse	Cdc25c	CDC25C	CDC25C:Cdc25c
927.379	-0.103527	0.0842468	-1.22885	0.219127	0.342534	condition_bleomycin_vs_control.fib.d21	mouse	Cdc26	CDC26	CDC26:Cdc26
275.76	-0.0886083	0.104261	-0.849872	0.395396	0.529217	condition_bleomycin_vs_control.fib.d21	mouse	Cdc27	CDC27	CDC27:Cdc27
778.245	0.176739	0.0983744	1.7966	0.0723992	0.144742	condition_bleomycin_vs_control.fib.d21	mouse	Cdc34	CDC34	CDC34:Cdc34
1049.33	0.411632	0.0913681	4.50521	6.6308e-06	5.40318e-05	condition_bleomycin_vs_control.fib.d21	mouse	Cdc37	CDC37	CDC37:Cdc37
576.509	-0.259303	0.0970427	-2.67205	0.00753894	0.0229365	condition_bleomycin_vs_control.fib.d21	mouse	Cdc37l1	CDC37L1	CDC37L1:Cdc37l1
441.34	-0.392845	0.113939	-3.44784	0.000565095	0.00262809	condition_bleomycin_vs_control.fib.d21	mouse	Cdc40	CDC40	CDC40:Cdc40
5507.4	0.210776	0.0838078	2.51499	0.0119034	0.0334876	condition_bleomycin_vs_control.fib.d21	mouse	Cdc42	CDC42	CDC42:Cdc42
939.442	-0.404338	0.0940899	-4.29736	1.72845e-05	0.000124577	condition_bleomycin_vs_control.fib.d21	mouse	Cdc42bpa	CDC42BPA	CDC42BPA:Cdc42bpa
924.757	-0.265418	0.110929	-2.39269	0.0167251	0.0443845	condition_bleomycin_vs_control.fib.d21	mouse	Cdc42bpb	CDC42BPB	CDC42BPB:Cdc42bpb
795.233	-0.210315	0.0964492	-2.18058	0.0292145	0.0699581	condition_bleomycin_vs_control.fib.d21	mouse	Cdc42bpg	CDC42BPG	CDC42BPG:Cdc42bpg
2075.94	-0.543192	0.0739655	-7.34386	2.07524e-13	6.72134e-12	condition_bleomycin_vs_control.fib.d21	mouse	Cdc42ep1	CDC42EP1	CDC42EP1:Cdc42ep1
354.23	-0.485672	0.126913	-3.82682	0.000129811	0.000734561	condition_bleomycin_vs_control.fib.d21	mouse	Cdc42ep2	CDC42EP2	CDC42EP2:Cdc42ep2
679.298	-0.505373	0.106472	-4.74654	2.0693e-06	1.90884e-05	condition_bleomycin_vs_control.fib.d21	mouse	Cdc42ep3	CDC42EP3	CDC42EP3:Cdc42ep3
997.509	0.318169	0.117311	2.7122	0.00668389	0.0207337	condition_bleomycin_vs_control.fib.d21	mouse	Cdc42ep4	CDC42EP4	CDC42EP4:Cdc42ep4
168.816	0.219851	0.171298	1.28345	0.199336	0.31834	condition_bleomycin_vs_control.fib.d21	mouse	Cdc42ep5	CDC42EP5	CDC42EP5:Cdc42ep5
1131.77	0.517241	0.0802036	6.4491	1.12516e-10	2.35976e-09	condition_bleomycin_vs_control.fib.d21	mouse	Cdc42se1	CDC42SE1	CDC42SE1:Cdc42se1
1361.01	-0.203413	0.0867785	-2.34405	0.0190756	0.0494177	condition_bleomycin_vs_control.fib.d21	mouse	Cdc42se2	CDC42SE2	CDC42SE2:Cdc42se2
62.0906	0.254629	0.201135	1.26596	0.205526	0.325921	condition_bleomycin_vs_control.fib.d21	mouse	Cdc45	CDC45	CDC45:Cdc45
477.527	-0.148974	0.117486	-1.26802	0.20479	0.325122	condition_bleomycin_vs_control.fib.d21	mouse	Cdc5l	CDC5L	CDC5L:Cdc5l
34.5375	1.17216	0.35561	3.2962	0.000980005	0.00416991	condition_bleomycin_vs_control.fib.d21	mouse	Cdc6	CDC6	CDC6:Cdc6
63.999	0.164747	0.248516	0.66292	0.507382	0.634206	condition_bleomycin_vs_control.fib.d21	mouse	Cdc7	CDC7	CDC7:Cdc7
618.153	-0.245171	0.107952	-2.27112	0.0231396	0.0578566	condition_bleomycin_vs_control.fib.d21	mouse	Cdc73	CDC73	CDC73:Cdc73
31.7814	1.40752	0.330863	4.25408	2.09906e-05	0.000147685	condition_bleomycin_vs_control.fib.d21	mouse	Cdca2	CDCA2	CDCA2:Cdca2
122.659	0.507798	0.224819	2.2587	0.0239021	0.0594463	condition_bleomycin_vs_control.fib.d21	mouse	Cdca3	CDCA3	CDCA3:Cdca3
256.109	0.347911	0.141437	2.45983	0.0139004	0.0380797	condition_bleomycin_vs_control.fib.d21	mouse	Cdca4	CDCA4	CDCA4:Cdca4
28.3346	1.22497	0.37516	3.26519	0.0010939	0.00457465	condition_bleomycin_vs_control.fib.d21	mouse	Cdca5	CDCA5	CDCA5:Cdca5
87.1229	0.419848	0.193041	2.17492	0.0296364	0.0708399	condition_bleomycin_vs_control.fib.d21	mouse	Cdca7	CDCA7	CDCA7:Cdca7
61.1398	0.0572351	0.182668	0.313328	0.754032	0.832965	condition_bleomycin_vs_control.fib.d21	mouse	Cdca7l	CDCA7L	CDCA7L:Cdca7l
89.3053	1.08391	0.235768	4.59735	4.27897e-06	3.65354e-05	condition_bleomycin_vs_control.fib.d21	mouse	Cdca8	CDCA8	CDCA8:Cdca8
206.311	0.670864	0.161174	4.16235	3.14983e-05	0.000211255	condition_bleomycin_vs_control.fib.d21	mouse	Cdcp1	CDCP1	CDCP1:Cdcp1
2982.47	-0.378876	0.102103	-3.71072	0.000206668	0.00109936	condition_bleomycin_vs_control.fib.d21	mouse	Cdh1	CDH1	CDH1:Cdh1
1924.04	-0.0461277	0.0987596	-0.46707	0.640449	0.744693	condition_bleomycin_vs_control.fib.d21	mouse	Cdh11	CDH11	CDH11:Cdh11
371.675	-1.0893	0.168924	-6.44847	1.12986e-10	2.36316e-09	condition_bleomycin_vs_control.fib.d21	mouse	Cdh13	CDH13	CDH13:Cdh13
2.59893	-0.0702762	1.00949	-0.0696155	0.9445	0.963388	condition_bleomycin_vs_control.fib.d21	mouse	Cdh15	CDH15	CDH15:Cdh15
4.65713	-1.17669	0.720492	-1.63317	0.102433	0.18999	condition_bleomycin_vs_control.fib.d21	mouse	Cdh19	CDH19	CDH19:Cdh19
102.614	-0.344815	0.206974	-1.66599	0.0957162	0.180609	condition_bleomycin_vs_control.fib.d21	mouse	Cdh2	CDH2	CDH2:Cdh2
2.585	-0.250846	0.887085	-0.282776	0.777349	0.849385	condition_bleomycin_vs_control.fib.d21	mouse	Cdh23	CDH23	CDH23:Cdh23
15.702	1.58111	0.485657	3.25561	0.00113149	0.00470496	condition_bleomycin_vs_control.fib.d21	mouse	Cdh24	CDH24	CDH24:Cdh24
12.3892	-1.89071	0.592076	-3.19337	0.00140624	0.00564554	condition_bleomycin_vs_control.fib.d21	mouse	Cdh26	CDH26	CDH26:Cdh26
22.5922	1.82548	0.395216	4.61893	3.85724e-06	3.32489e-05	condition_bleomycin_vs_control.fib.d21	mouse	Cdh3	CDH3	CDH3:Cdh3
48.4946	-0.772841	0.233515	-3.3096	0.000934301	0.00400094	condition_bleomycin_vs_control.fib.d21	mouse	Cdh4	CDH4	CDH4:Cdh4
5559.74	-0.462983	0.0847956	-5.45998	4.76178e-08	6.21095e-07	condition_bleomycin_vs_control.fib.d21	mouse	Cdh5	CDH5	CDH5:Cdh5
48.6438	-1.26409	0.284387	-4.44498	8.7902e-06	6.9453e-05	condition_bleomycin_vs_control.fib.d21	mouse	Cdh6	CDH6	CDH6:Cdh6
5.50062	1.46779	0.77868	1.88498	0.0594331	0.12363	condition_bleomycin_vs_control.fib.d21	mouse	Cdhr1	CDHR1	CDHR1:Cdhr1
350.913	-1.49598	0.163996	-9.12203	7.37329e-20	5.89556e-18	condition_bleomycin_vs_control.fib.d21	mouse	Cdhr3	CDHR3	CDHR3:Cdhr3
387.969	-0.934668	0.165136	-5.65999	1.51382e-08	2.16389e-07	condition_bleomycin_vs_control.fib.d21	mouse	Cdhr4	CDHR4	CDHR4:Cdhr4
500.97	-0.11209	0.0953333	-1.17577	0.239689	0.365893	condition_bleomycin_vs_control.fib.d21	mouse	Cdip1	CDIP1	CDIP1:Cdip1
1592.13	0.0154056	0.0944425	0.163121	0.870423	0.914172	condition_bleomycin_vs_control.fib.d21	mouse	Cdipt	CDIPT	CDIPT:Cdipt
229.238	0.97071	0.242866	3.99689	6.41797e-05	0.000393485	condition_bleomycin_vs_control.fib.d21	mouse	Cdk1	CDK1	CDK1:Cdk1
373.362	0.10878	0.120152	0.905353	0.365279	0.499488	condition_bleomycin_vs_control.fib.d21	mouse	Cdk10	CDK10	CDK10:Cdk10
141.867	-0.426075	0.220444	-1.9328	0.0532608	0.113337	condition_bleomycin_vs_control.fib.d21	mouse	Cdk12	CDK12	CDK12:Cdk12
604.747	0.00719508	0.102401	0.0702639	0.943984	0.963118	condition_bleomycin_vs_control.fib.d21	mouse	Cdk13	CDK13	CDK13:Cdk13
882.779	-0.330595	0.10718	-3.08447	0.00203915	0.00776396	condition_bleomycin_vs_control.fib.d21	mouse	Cdk14	CDK14	CDK14:Cdk14
641.038	-0.361033	0.090989	-3.96787	7.2517e-05	0.000438051	condition_bleomycin_vs_control.fib.d21	mouse	Cdk17	CDK17	CDK17:Cdk17
347.454	0.277058	0.131076	2.11372	0.0345393	0.0804257	condition_bleomycin_vs_control.fib.d21	mouse	Cdk18	CDK18	CDK18:Cdk18
1306.44	1.24397	0.182701	6.80879	9.84219e-12	2.43705e-10	condition_bleomycin_vs_control.fib.d21	mouse	Cdk19	CDK19	CDK19:Cdk19
277.081	0.433802	0.121176	3.57994	0.000343678	0.0017147	condition_bleomycin_vs_control.fib.d21	mouse	Cdk2	CDK2	CDK2:Cdk2
100.387	0.364574	0.175742	2.07448	0.0380344	0.0869553	condition_bleomycin_vs_control.fib.d21	mouse	Cdk20	CDK20	CDK20:Cdk20
1859.02	-0.1438	0.0755507	-1.90335	0.0569944	0.119631	condition_bleomycin_vs_control.fib.d21	mouse	Cdk2ap2	CDK2AP2	CDK2AP2:Cdk2ap2
1191.18	0.44046	0.0982005	4.48531	7.28066e-06	5.85811e-05	condition_bleomycin_vs_control.fib.d21	mouse	Cdk4	CDK4	CDK4:Cdk4
414.897	0.563863	0.143896	3.91855	8.9083e-05	0.000526852	condition_bleomycin_vs_control.fib.d21	mouse	Cdk5	CDK5	CDK5:Cdk5
16.1821	1.29875	0.402299	3.22833	0.00124516	0.00510567	condition_bleomycin_vs_control.fib.d21	mouse	Cdk5r1	CDK5R1	CDK5R1:Cdk5r1
138.042	0.619682	0.448258	1.38242	0.166842	0.278107	condition_bleomycin_vs_control.fib.d21	mouse	Cdk5rap1	CDK5RAP1	CDK5RAP1:Cdk5rap1
148.564	-0.139657	0.159427	-0.875996	0.381032	0.515461	condition_bleomycin_vs_control.fib.d21	mouse	Cdk5rap2	CDK5RAP2	CDK5RAP2:Cdk5rap2
519.291	0.13821	0.115915	1.19233	0.23313	0.358332	condition_bleomycin_vs_control.fib.d21	mouse	Cdk5rap3	CDK5RAP3	CDK5RAP3:Cdk5rap3
489.453	-0.121567	0.122634	-0.9913	0.321539	0.45483	condition_bleomycin_vs_control.fib.d21	mouse	Cdk6	CDK6	CDK6:Cdk6
315.914	0.213927	0.106923	2.00075	0.045419	0.10001	condition_bleomycin_vs_control.fib.d21	mouse	Cdk7	CDK7	CDK7:Cdk7
437.238	0.122735	0.0854359	1.43658	0.150838	0.257153	condition_bleomycin_vs_control.fib.d21	mouse	Cdk8	CDK8	CDK8:Cdk8
1235.15	-0.0933258	0.0760896	-1.22652	0.220002	0.343343	condition_bleomycin_vs_control.fib.d21	mouse	Cdk9	CDK9	CDK9:Cdk9
146.335	0.0640366	0.142029	0.45087	0.652083	0.753654	condition_bleomycin_vs_control.fib.d21	mouse	Cdkal1	CDKAL1	CDKAL1:Cdkal1
10.6442	-1.28607	0.440903	-2.9169	0.00353527	0.012232	condition_bleomycin_vs_control.fib.d21	mouse	Cdkl1	CDKL1	CDKL1:Cdkl1
247.358	-0.85857	0.122622	-7.00174	2.52796e-12	6.99095e-11	condition_bleomycin_vs_control.fib.d21	mouse	Cdkl2	CDKL2	CDKL2:Cdkl2
50.9776	0.153827	0.222006	0.692896	0.488375	0.616827	condition_bleomycin_vs_control.fib.d21	mouse	Cdkl3	CDKL3	CDKL3:Cdkl3
70.2136	-1.3936	0.205594	-6.77841	1.21506e-11	2.95152e-10	condition_bleomycin_vs_control.fib.d21	mouse	Cdkl4	CDKL4	CDKL4:Cdkl4
1628.8	1.11232	0.131125	8.48289	2.19676e-17	1.2971e-15	condition_bleomycin_vs_control.fib.d21	mouse	Cdkn1a	CDKN1A	CDKN1A:Cdkn1a
1020.25	0.0348527	0.13359	0.260893	0.794175	0.859997	condition_bleomycin_vs_control.fib.d21	mouse	Cdkn1b	CDKN1B	CDKN1B:Cdkn1b
350.756	-0.378545	0.181617	-2.08431	0.0371324	0.0852229	condition_bleomycin_vs_control.fib.d21	mouse	Cdkn1c	CDKN1C	CDKN1C:Cdkn1c
321.777	-0.281715	0.12917	-2.18096	0.0291863	0.0699124	condition_bleomycin_vs_control.fib.d21	mouse	Cdkn2aip	CDKN2AIP	CDKN2AIP:Cdkn2aip
360.332	0.26768	0.125673	2.12997	0.0331738	0.0777993	condition_bleomycin_vs_control.fib.d21	mouse	Cdkn2aipnl	CDKN2AIPNL	CDKN2AIPNL:Cdkn2aipnl
357.23	0.584559	0.214258	2.7283	0.00636624	0.0198971	condition_bleomycin_vs_control.fib.d21	mouse	Cdkn2b	CDKN2B	CDKN2B:Cdkn2b
516.831	-0.290486	0.132142	-2.1983	0.027928	0.0675305	condition_bleomycin_vs_control.fib.d21	mouse	Cdkn2c	CDKN2C	CDKN2C:Cdkn2c
336.994	-0.116699	0.101101	-1.15428	0.248384	0.37561	condition_bleomycin_vs_control.fib.d21	mouse	Cdkn2d	CDKN2D	CDKN2D:Cdkn2d
39.8595	0.462927	0.330332	1.4014	0.161095	0.270731	condition_bleomycin_vs_control.fib.d21	mouse	Cdkn3	CDKN3	CDKN3:Cdkn3
12.0765	-0.351061	0.481172	-0.729595	0.465638	0.596701	condition_bleomycin_vs_control.fib.d21	mouse	Cdnf	CDNF	CDNF:Cdnf
1298.22	-0.0955064	0.183977	-0.51912	0.603677	0.716367	condition_bleomycin_vs_control.fib.d21	mouse	Cdo1	CDO1	CDO1:Cdo1
156.587	-0.544619	0.165736	-3.28607	0.00101594	0.0042991	condition_bleomycin_vs_control.fib.d21	mouse	Cdon	CDON	CDON:Cdon
303.886	0.153947	0.127101	1.21122	0.22581	0.349953	condition_bleomycin_vs_control.fib.d21	mouse	Cdpf1	CDPF1	CDPF1:Cdpf1
255.407	-1.13105	0.129301	-8.74743	2.18273e-18	1.47618e-16	condition_bleomycin_vs_control.fib.d21	mouse	Cdr2	CDR2	CDR2:Cdr2
329.184	-0.0487823	0.146403	-0.333206	0.738979	0.821849	condition_bleomycin_vs_control.fib.d21	mouse	Cdr2l	CDR2L	CDR2L:Cdr2l
8.17151	1.10814	0.548537	2.02017	0.0433658	0.0965154	condition_bleomycin_vs_control.fib.d21	mouse	Fbxw10	CDRT1	CDRT1:Fbxw10
530.092	-0.556425	0.107295	-5.18594	2.14926e-07	2.47527e-06	condition_bleomycin_vs_control.fib.d21	mouse	Cds1	CDS1	CDS1:Cds1
1318.66	-0.207823	0.107817	-1.92756	0.0539105	0.114377	condition_bleomycin_vs_control.fib.d21	mouse	Cds2	CDS2	CDS2:Cds2
171.964	0.31211	0.154431	2.02104	0.0432759	0.0963976	condition_bleomycin_vs_control.fib.d21	mouse	Cdt1	CDT1	CDT1:Cdt1
840.078	0.36897	0.0925645	3.98608	6.71733e-05	0.000409416	condition_bleomycin_vs_control.fib.d21	mouse	Cdv3	CDV3	CDV3:Cdv3
195.47	0.1208	0.122697	0.984543	0.324849	0.458497	condition_bleomycin_vs_control.fib.d21	mouse	Cdyl	CDYL	CDYL:Cdyl
31.3854	-0.14458	0.29214	-0.4949	0.620671	0.729485	condition_bleomycin_vs_control.fib.d21	mouse	Cdyl2	CDYL2	CDYL2:Cdyl2
2.18857	0.670331	1.01744	0.658844	0.509996	0.636438	condition_bleomycin_vs_control.fib.d21	mouse	Ceacam19	CEACAM19	CEACAM19:Ceacam19
2033.45	0.0988857	0.118973	0.831164	0.405881	0.540002	condition_bleomycin_vs_control.fib.d21	mouse	Cebpa	CEBPA	CEBPA:Cebpa
3608.71	-0.293791	0.0951531	-3.08756	0.00201806	0.00770445	condition_bleomycin_vs_control.fib.d21	mouse	Cebpb	CEBPB	CEBPB:Cebpb
2000.61	-0.209165	0.118445	-1.76593	0.0774074	0.152667	condition_bleomycin_vs_control.fib.d21	mouse	Cebpd	CEBPD	CEBPD:Cebpd
3.63592	-1.47434	0.816977	-1.80463	0.0711324	0.142804	condition_bleomycin_vs_control.fib.d21	mouse	Cebpe	CEBPE	CEBPE:Cebpe
924.592	-0.142053	0.101172	-1.40407	0.160297	0.269597	condition_bleomycin_vs_control.fib.d21	mouse	Cebpg	CEBPG	CEBPG:Cebpg
422.952	-0.261325	0.119712	-2.18295	0.0290393	0.0696728	condition_bleomycin_vs_control.fib.d21	mouse	Cebpz	CEBPZ	CEBPZ:Cebpz
422.782	0.0932619	0.0986531	0.945352	0.344479	0.479199	condition_bleomycin_vs_control.fib.d21	mouse	Cebpzos	CEBPZOS	CEBPZOS:Cebpzos
111.544	-0.0564942	0.144194	-0.391792	0.695212	0.787958	condition_bleomycin_vs_control.fib.d21	mouse	Cecr2	CECR2	CECR2:Cecr2
25.8942	0.565157	0.304449	1.85632	0.0634074	0.130295	condition_bleomycin_vs_control.fib.d21	mouse	Cela1	CELA1	CELA1:Cela1
1231.67	-0.270498	0.114783	-2.3566	0.0184431	0.048063	condition_bleomycin_vs_control.fib.d21	mouse	Celf1	CELF1	CELF1:Celf1
1233.99	-0.0869502	0.148481	-0.5856	0.558145	0.67747	condition_bleomycin_vs_control.fib.d21	mouse	Celf2	CELF2	CELF2:Celf2
40.3848	0.30449	0.293471	1.03755	0.299481	0.431014	condition_bleomycin_vs_control.fib.d21	mouse	Celf4	CELF4	CELF4:Celf4
18.2566	1.9783	0.432421	4.57495	4.7634e-06	4.01801e-05	condition_bleomycin_vs_control.fib.d21	mouse	Celf5	CELF5	CELF5:Celf5
522.67	0.0677237	0.140258	0.482851	0.629202	0.735794	condition_bleomycin_vs_control.fib.d21	mouse	Celsr1	CELSR1	CELSR1:Celsr1
147.313	-0.413543	0.148662	-2.78177	0.00540632	0.0173454	condition_bleomycin_vs_control.fib.d21	mouse	Celsr2	CELSR2	CELSR2:Celsr2
3.31381	1.30582	0.899935	1.45102	0.146775	0.25213	condition_bleomycin_vs_control.fib.d21	mouse	Celsr3	CELSR3	CELSR3:Celsr3
88.1853	2.98645	0.358099	8.33972	7.44644e-17	4.02528e-15	condition_bleomycin_vs_control.fib.d21	mouse	Cemip	CEMIP	CEMIP:Cemip
1098.26	-1.02711	0.146752	-6.999	2.57804e-12	7.09283e-11	condition_bleomycin_vs_control.fib.d21	mouse	Cemip2	CEMIP2	CEMIP2:Cemip2
3.30837	0.0988287	0.798751	0.123729	0.90153	0.933832	condition_bleomycin_vs_control.fib.d21	mouse	Cend1	CEND1	CEND1:Cend1
267.891	0.177175	0.143788	1.2322	0.217876	0.341069	condition_bleomycin_vs_control.fib.d21	mouse	Cenpa	CENPA	CENPA:Cenpa
2161.4	-0.375311	0.114536	-3.27678	0.00104998	0.00441571	condition_bleomycin_vs_control.fib.d21	mouse	Cenpb	CENPB	CENPB:Cenpb
189.318	-0.0101939	0.12171	-0.083756	0.93325	0.955947	condition_bleomycin_vs_control.fib.d21	mouse	Cenpc1	CENPC	CENPC:Cenpc1
41.4722	0.54045	0.35155	1.53733	0.124212	0.221167	condition_bleomycin_vs_control.fib.d21	mouse	Cenpe	CENPE	CENPE:Cenpe
78.2551	0.508968	0.245356	2.07441	0.0380414	0.0869583	condition_bleomycin_vs_control.fib.d21	mouse	Cenpf	CENPF	CENPF:Cenpf
17.6606	0.797987	0.396466	2.01275	0.0441407	0.0977989	condition_bleomycin_vs_control.fib.d21	mouse	Cenph	CENPH	CENPH:Cenph
114.692	-0.0457884	0.148674	-0.307979	0.758099	0.836214	condition_bleomycin_vs_control.fib.d21	mouse	Cenpj	CENPJ	CENPJ:Cenpj
26.0747	0.642397	0.344811	1.86304	0.0624561	0.128684	condition_bleomycin_vs_control.fib.d21	mouse	Cenpk	CENPK	CENPK:Cenpk
90.0115	0.41521	0.176505	2.3524	0.0186528	0.0485517	condition_bleomycin_vs_control.fib.d21	mouse	Cenpl	CENPL	CENPL:Cenpl
33.3059	0.511736	0.374453	1.36662	0.171744	0.284577	condition_bleomycin_vs_control.fib.d21	mouse	Cenpm	CENPM	CENPM:Cenpm
35.7163	0.702324	0.271709	2.58484	0.0097425	0.028397	condition_bleomycin_vs_control.fib.d21	mouse	Cenpn	CENPN	CENPN:Cenpn
64.4945	0.516913	0.219804	2.3517	0.0186879	0.0486303	condition_bleomycin_vs_control.fib.d21	mouse	Cenpo	CENPO	CENPO:Cenpo
18.7981	0.524394	0.465314	1.12697	0.259756	0.388634	condition_bleomycin_vs_control.fib.d21	mouse	Cenpp	CENPP	CENPP:Cenpp
56.4586	0.236204	0.219547	1.07587	0.281986	0.412643	condition_bleomycin_vs_control.fib.d21	mouse	Cenpq	CENPQ	CENPQ:Cenpq
31.3527	0.656445	0.304951	2.15263	0.0313481	0.0742336	condition_bleomycin_vs_control.fib.d21	mouse	Cenps	CENPS	CENPS:Cenps
189.085	0.558689	0.143684	3.88832	0.00010094	0.00058698	condition_bleomycin_vs_control.fib.d21	mouse	Cenpt	CENPT	CENPT:Cenpt
28.8038	0.460127	0.308807	1.49002	0.13622	0.237939	condition_bleomycin_vs_control.fib.d21	mouse	Cenpu	CENPU	CENPU:Cenpu
186.521	-0.0583972	0.157755	-0.370176	0.711251	0.801038	condition_bleomycin_vs_control.fib.d21	mouse	Cenpv	CENPV	CENPV:Cenpv
67.2643	0.823752	0.223402	3.68731	0.000226635	0.00119113	condition_bleomycin_vs_control.fib.d21	mouse	Cenpw	CENPW	CENPW:Cenpw
310.135	-0.199224	0.100175	-1.98877	0.0467263	0.102156	condition_bleomycin_vs_control.fib.d21	mouse	Cep104	CEP104	CEP104:Cep104
56.6253	-0.851513	0.256583	-3.31867	0.000904481	0.00389279	condition_bleomycin_vs_control.fib.d21	mouse	Cep112	CEP112	CEP112:Cep112
481.425	0.166031	0.11695	1.41967	0.155703	0.263428	condition_bleomycin_vs_control.fib.d21	mouse	Cep120	CEP120	CEP120:Cep120
197.92	-1.4639	0.168736	-8.67569	4.11049e-18	2.70834e-16	condition_bleomycin_vs_control.fib.d21	mouse	Cep126	CEP126	CEP126:Cep126
55.4181	-0.831984	0.208151	-3.99703	6.41418e-05	0.00039341	condition_bleomycin_vs_control.fib.d21	mouse	Cep128	CEP128	CEP128:Cep128
112.174	-0.0217913	0.160294	-0.135946	0.891864	0.92839	condition_bleomycin_vs_control.fib.d21	mouse	Cep131	CEP131	CEP131:Cep131
100.495	-0.225075	0.168019	-1.33958	0.180381	0.295572	condition_bleomycin_vs_control.fib.d21	mouse	Cep135	CEP135	CEP135:Cep135
70.8051	0.0877334	0.189513	0.46294	0.643407	0.746831	condition_bleomycin_vs_control.fib.d21	mouse	Cep152	CEP152	CEP152:Cep152
126.532	-0.0994633	0.155631	-0.639097	0.52276	0.646741	condition_bleomycin_vs_control.fib.d21	mouse	Cep162	CEP162	CEP162:Cep162
227.619	-0.302154	0.125002	-2.41719	0.0156409	0.0420671	condition_bleomycin_vs_control.fib.d21	mouse	Cep164	CEP164	CEP164:Cep164
387.438	-0.015831	0.111179	-0.142392	0.886771	0.925485	condition_bleomycin_vs_control.fib.d21	mouse	Cep170	CEP170	CEP170:Cep170
864.651	-0.270488	0.0823469	-3.28474	0.00102077	0.00431584	condition_bleomycin_vs_control.fib.d21	mouse	Cep170b	CEP170B	CEP170B:Cep170b
283.23	-0.442446	0.114076	-3.87853	0.000105089	0.000608573	condition_bleomycin_vs_control.fib.d21	mouse	Cep19	CEP19	CEP19:Cep19
185.676	0.269763	0.152183	1.77263	0.0762905	0.15091	condition_bleomycin_vs_control.fib.d21	mouse	Cep192	CEP192	CEP192:Cep192
284.688	0.066394	0.132157	0.502387	0.615395	0.725618	condition_bleomycin_vs_control.fib.d21	mouse	Cep250	CEP250	CEP250:Cep250
211.929	-1.01781	0.230178	-4.42182	9.78719e-06	7.62705e-05	condition_bleomycin_vs_control.fib.d21	mouse	Cep290	CEP290	CEP290:Cep290
145.51	-0.0822899	0.18096	-0.45474	0.649296	0.750998	condition_bleomycin_vs_control.fib.d21	mouse	Cep295	CEP295	CEP295:Cep295
389.943	-0.249681	0.135075	-1.84846	0.0645361	0.132066	condition_bleomycin_vs_control.fib.d21	mouse	Cep350	CEP350	CEP350:Cep350
98.2942	-0.257911	0.158593	-1.62625	0.103897	0.192196	condition_bleomycin_vs_control.fib.d21	mouse	Cep41	CEP41	CEP41:Cep41
150.417	-0.0669011	0.133165	-0.502394	0.615391	0.725618	condition_bleomycin_vs_control.fib.d21	mouse	Cep44	CEP44	CEP44:Cep44
34.7766	0.756107	0.380148	1.98898	0.0467034	0.102139	condition_bleomycin_vs_control.fib.d21	mouse	Cep55	CEP55	CEP55:Cep55
318.873	-0.0376192	0.0994539	-0.378257	0.705239	0.796266	condition_bleomycin_vs_control.fib.d21	mouse	Cep57	CEP57	CEP57:Cep57
71.2599	0.233919	0.188849	1.23866	0.215473	0.338269	condition_bleomycin_vs_control.fib.d21	mouse	Cep57l1	CEP57L1	CEP57L1:Cep57l1
[truncated: 10,612 more rows]

## Sheet: Fig_4_d
animal	group	day	condition	cell_type	n
d21_b1	d21_BLM	21	bleomycin	AT1	0.301471207233693
d21_b1	d21_BLM	21	bleomycin	AT2	0.6250127800584
d21_b1	d21_BLM	21	bleomycin	Ciliated	0.199493492397064
d21_b1	d21_BLM	21	bleomycin	Fibroblast	0.586025616754604
d21_b1	d21_BLM	21	bleomycin	Myofib	0.164646533179891
d21_b1	d21_BLM	21	bleomycin	Krt8ADI	0.253306258699254
d21_b1	d21_BLM	21	bleomycin	RecMac	0.0495602988891583
d21_b1	d21_BLM	21	bleomycin	ResMac	0.122071095665559
d21_b1	d21_BLM	21	bleomycin	Bcell	0.115592989199831
d21_b1	d21_BLM	21	bleomycin	Tcell	0.124342653112828
d21_b2	d21_BLM	21	bleomycin	AT1	0.359930754433393
d21_b2	d21_BLM	21	bleomycin	AT2	0.605622218074139
d21_b2	d21_BLM	21	bleomycin	Ciliated	0.146031125897387
d21_b2	d21_BLM	21	bleomycin	Fibroblast	0.632528383467624
d21_b2	d21_BLM	21	bleomycin	Myofib	0.162757690380827
d21_b2	d21_BLM	21	bleomycin	Krt8ADI	0.230477169486359
d21_b2	d21_BLM	21	bleomycin	RecMac	0.0445747158926682
d21_b2	d21_BLM	21	bleomycin	ResMac	0.117867649006784
d21_b2	d21_BLM	21	bleomycin	Bcell	0.109986934152957
d21_b2	d21_BLM	21	bleomycin	Tcell	0.100579431444539
d21_b3	d21_BLM	21	bleomycin	AT1	0.297829922197813
d21_b3	d21_BLM	21	bleomycin	AT2	0.522837254943087
d21_b3	d21_BLM	21	bleomycin	Ciliated	0.150115302106736
d21_b3	d21_BLM	21	bleomycin	Fibroblast	0.487869868692873
d21_b3	d21_BLM	21	bleomycin	Myofib	0.244291909073588
d21_b3	d21_BLM	21	bleomycin	Krt8ADI	0.444962185321214
d21_b3	d21_BLM	21	bleomycin	RecMac	0.0546438168569636
d21_b3	d21_BLM	21	bleomycin	ResMac	0.147284262518788
d21_b3	d21_BLM	21	bleomycin	Bcell	0.100488449056728
d21_b3	d21_BLM	21	bleomycin	Tcell	0.0991773465321062
d21_b4	d21_BLM	21	bleomycin	AT1	0.226468371569645
d21_b4	d21_BLM	21	bleomycin	AT2	0.591400897715829
d21_b4	d21_BLM	21	bleomycin	Ciliated	0.216092074261328
d21_b4	d21_BLM	21	bleomycin	Fibroblast	0.646584808162267
d21_b4	d21_BLM	21	bleomycin	Myofib	0.206919330912266
d21_b4	d21_BLM	21	bleomycin	Krt8ADI	0.26651228259504
d21_b4	d21_BLM	21	bleomycin	RecMac	0.0494314776747652
d21_b4	d21_BLM	21	bleomycin	ResMac	0.14391956675134
d21_b4	d21_BLM	21	bleomycin	Bcell	0.210247706954965
d21_b4	d21_BLM	21	bleomycin	Tcell	0.151802075854337
d21_b5	d21_BLM	21	bleomycin	AT1	0.175945724374952
d21_b5	d21_BLM	21	bleomycin	AT2	0.564484613425657
d21_b5	d21_BLM	21	bleomycin	Ciliated	0.189477808366508
d21_b5	d21_BLM	21	bleomycin	Fibroblast	0.522798831785147
d21_b5	d21_BLM	21	bleomycin	Myofib	0.193177732454859
d21_b5	d21_BLM	21	bleomycin	Krt8ADI	0.283889642028967
d21_b5	d21_BLM	21	bleomycin	RecMac	0.0374400148765387
d21_b5	d21_BLM	21	bleomycin	ResMac	0.102196847422618
d21_b5	d21_BLM	21	bleomycin	Bcell	0.14507329991402
d21_b5	d21_BLM	21	bleomycin	Tcell	0.160522251048992
d21_b6	d21_BLM	21	bleomycin	AT1	0.283129987236941
d21_b6	d21_BLM	21	bleomycin	AT2	0.670623768429549
d21_b6	d21_BLM	21	bleomycin	Ciliated	0.203389912198061
d21_b6	d21_BLM	21	bleomycin	Fibroblast	0.513340032957113
d21_b6	d21_BLM	21	bleomycin	Myofib	0.123177067050233
d21_b6	d21_BLM	21	bleomycin	Krt8ADI	0.169914581957315
d21_b6	d21_BLM	21	bleomycin	RecMac	0.0405041747528969
d21_b6	d21_BLM	21	bleomycin	ResMac	0.116265072155362
d21_b6	d21_BLM	21	bleomycin	Bcell	0.104942778964391
d21_b6	d21_BLM	21	bleomycin	Tcell	0.0897725975306759
d21_c1	d21_CTRL	21	control	AT1	0.552520874965016
d21_c1	d21_CTRL	21	control	AT2	0.79344195165208
d21_c1	d21_CTRL	21	control	Ciliated	0.172697253781566
d21_c1	d21_CTRL	21	control	Fibroblast	0.811178291953524
d21_c1	d21_CTRL	21	control	Myofib	0.135828656761136
d21_c1	d21_CTRL	21	control	Krt8ADI	0.117766101128949
d21_c1	d21_CTRL	21	control	RecMac	0.0511815971988856
d21_c1	d21_CTRL	21	control	ResMac	0.0461497881857292
d21_c1	d21_CTRL	21	control	Bcell	0.101647923014823
d21_c1	d21_CTRL	21	control	Tcell	0.0793808243402831
d21_c2	d21_CTRL	21	control	AT1	0.353584247802474
d21_c2	d21_CTRL	21	control	AT2	0.623911776087564
d21_c2	d21_CTRL	21	control	Ciliated	0.169031572827778
d21_c2	d21_CTRL	21	control	Fibroblast	0.504492266551155
d21_c2	d21_CTRL	21	control	Myofib	0.132144112510681
d21_c2	d21_CTRL	21	control	Krt8ADI	0.0858687422891152
d21_c2	d21_CTRL	21	control	RecMac	0.028644121431577
d21_c2	d21_CTRL	21	control	ResMac	0.0314318143670067
d21_c2	d21_CTRL	21	control	Bcell	0.0800207412447715
d21_c2	d21_CTRL	21	control	Tcell	0.071374926219899
d21_c3	d21_CTRL	21	control	AT1	0.360251340345128
d21_c3	d21_CTRL	21	control	AT2	0.776566469236501
d21_c3	d21_CTRL	21	control	Ciliated	0.179367954216116
d21_c3	d21_CTRL	21	control	Fibroblast	0.63000398505085
d21_c3	d21_CTRL	21	control	Myofib	0.127161926291452
d21_c3	d21_CTRL	21	control	Krt8ADI	0.0895451647668089
d21_c3	d21_CTRL	21	control	RecMac	0.042959148450186
d21_c3	d21_CTRL	21	control	ResMac	0.0407908065620625
d21_c3	d21_CTRL	21	control	Bcell	0.0757927716912123
d21_c3	d21_CTRL	21	control	Tcell	0.0728501754646042
d7_b1	d7_BLM	7	bleomycin	AT1	0.19298720700875
d7_b1	d7_BLM	7	bleomycin	AT2	0.336895178492322
d7_b1	d7_BLM	7	bleomycin	Ciliated	0.143473307181737
d7_b1	d7_BLM	7	bleomycin	Fibroblast	0.530339136131226
d7_b1	d7_BLM	7	bleomycin	Myofib	0.346717601792764
d7_b1	d7_BLM	7	bleomycin	Krt8ADI	0.425003372676307
d7_b1	d7_BLM	7	bleomycin	RecMac	0.104953820664519
d7_b1	d7_BLM	7	bleomycin	ResMac	0.139131590624063
d7_b1	d7_BLM	7	bleomycin	Bcell	0.312842803361095
d7_b1	d7_BLM	7	bleomycin	Tcell	0.20233019079856
d7_b2	d7_BLM	7	bleomycin	AT1	0.195859677824006
d7_b2	d7_BLM	7	bleomycin	AT2	0.32460741276678
d7_b2	d7_BLM	7	bleomycin	Ciliated	0.214711125283325
d7_b2	d7_BLM	7	bleomycin	Fibroblast	0.498938541025502
d7_b2	d7_BLM	7	bleomycin	Myofib	0.353003221493519
d7_b2	d7_BLM	7	bleomycin	Krt8ADI	0.331215777545275
d7_b2	d7_BLM	7	bleomycin	RecMac	0.0981464818514041
d7_b2	d7_BLM	7	bleomycin	ResMac	0.164410931664671
d7_b2	d7_BLM	7	bleomycin	Bcell	0.0997985375639221
d7_b2	d7_BLM	7	bleomycin	Tcell	0.114762074050669
d7_b3	d7_BLM	7	bleomycin	AT1	0.157104212267608
d7_b3	d7_BLM	7	bleomycin	AT2	0.179527266650856
d7_b3	d7_BLM	7	bleomycin	Ciliated	0.197166587676215
d7_b3	d7_BLM	7	bleomycin	Fibroblast	0.395494815798264
d7_b3	d7_BLM	7	bleomycin	Myofib	0.336434376540868
d7_b3	d7_BLM	7	bleomycin	Krt8ADI	0.529998874124203
d7_b3	d7_BLM	7	bleomycin	RecMac	0.0950722133575653
d7_b3	d7_BLM	7	bleomycin	ResMac	0.131041876357966
d7_b3	d7_BLM	7	bleomycin	Bcell	0.156594949776259
d7_b3	d7_BLM	7	bleomycin	Tcell	0.164298592496529
d7_b4	d7_BLM	7	bleomycin	AT1	0.269325476843611
d7_b4	d7_BLM	7	bleomycin	AT2	0.607727617531702
d7_b4	d7_BLM	7	bleomycin	Ciliated	0.182672808030609
d7_b4	d7_BLM	7	bleomycin	Fibroblast	0.497285543314162
d7_b4	d7_BLM	7	bleomycin	Myofib	0.206196014937753
d7_b4	d7_BLM	7	bleomycin	Krt8ADI	0.18952552508549
d7_b4	d7_BLM	7	bleomycin	RecMac	0.0636605122091829
d7_b4	d7_BLM	7	bleomycin	ResMac	0.150817983686393
d7_b4	d7_BLM	7	bleomycin	Bcell	0.0803731900747904
d7_b4	d7_BLM	7	bleomycin	Tcell	0.0945050288857069
d7_b5	d7_BLM	7	bleomycin	AT1	0.203129375241172
d7_b5	d7_BLM	7	bleomycin	AT2	0.272819084081979
d7_b5	d7_BLM	7	bleomycin	Ciliated	0.356824959716293
d7_b5	d7_BLM	7	bleomycin	Fibroblast	0.65796072760206
d7_b5	d7_BLM	7	bleomycin	Myofib	0.458824576625879
d7_b5	d7_BLM	7	bleomycin	Krt8ADI	0.260780099879341
d7_b5	d7_BLM	7	bleomycin	RecMac	0.0809464981923382
d7_b5	d7_BLM	7	bleomycin	ResMac	0.110561838630776
d7_b5	d7_BLM	7	bleomycin	Bcell	0.0847035329239636
d7_b5	d7_BLM	7	bleomycin	Tcell	0.0763802880472374
d7_b6	d7_BLM	7	bleomycin	AT1	0.224553309506502
d7_b6	d7_BLM	7	bleomycin	AT2	0.339475647425323
d7_b6	d7_BLM	7	bleomycin	Ciliated	0.215852942994882
d7_b6	d7_BLM	7	bleomycin	Fibroblast	0.604652504516901
d7_b6	d7_BLM	7	bleomycin	Myofib	0.451761131023968
d7_b6	d7_BLM	7	bleomycin	Krt8ADI	0.276923724525642
d7_b6	d7_BLM	7	bleomycin	RecMac	0.104506444890702
d7_b6	d7_BLM	7	bleomycin	ResMac	0.128428042073963
d7_b6	d7_BLM	7	bleomycin	Bcell	0.147442741174259
d7_b6	d7_BLM	7	bleomycin	Tcell	0.105886398174835
d7_c1	d7_CTRL	7	control	AT1	0.337298703427485
d7_c1	d7_CTRL	7	control	AT2	0.593989124100495
d7_c1	d7_CTRL	7	control	Ciliated	0.217062739487328
d7_c1	d7_CTRL	7	control	Fibroblast	0.449915072241462
d7_c1	d7_CTRL	7	control	Myofib	0.122998498590088
d7_c1	d7_CTRL	7	control	Krt8ADI	0.0799898949537204
d7_c1	d7_CTRL	7	control	RecMac	0.0462279426529978
d7_c1	d7_CTRL	7	control	ResMac	0.0452521947120936
d7_c1	d7_CTRL	7	control	Bcell	0.0653423240126799
d7_c1	d7_CTRL	7	control	Tcell	0.0634467908783503
d7_c2	d7_CTRL	7	control	AT1	0.424507260441251
d7_c2	d7_CTRL	7	control	AT2	0.762472302817324
d7_c2	d7_CTRL	7	control	Ciliated	0.268496825821171
d7_c2	d7_CTRL	7	control	Fibroblast	0.695730652752912
d7_c2	d7_CTRL	7	control	Myofib	0.111446775220667
d7_c2	d7_CTRL	7	control	Krt8ADI	0.102252653103487
d7_c2	d7_CTRL	7	control	RecMac	0.0416686206023722
d7_c2	d7_CTRL	7	control	ResMac	0.0424919669991865
d7_c2	d7_CTRL	7	control	Bcell	0.0679142505107806
d7_c2	d7_CTRL	7	control	Tcell	0.0575865370180332
d7_c3	d7_CTRL	7	control	AT1	0.414123583000569
d7_c3	d7_CTRL	7	control	AT2	0.68499905063715
d7_c3	d7_CTRL	7	control	Ciliated	0.235031162561779
d7_c3	d7_CTRL	7	control	Fibroblast	0.605325065972574
d7_c3	d7_CTRL	7	control	Myofib	0.102318674963339
d7_c3	d7_CTRL	7	control	Krt8ADI	0.0840785553398451
d7_c3	d7_CTRL	7	control	RecMac	0.0420014196986207
d7_c3	d7_CTRL	7	control	ResMac	0.0392162800793762
d7_c3	d7_CTRL	7	control	Bcell	0.0633573951969461
d7_c3	d7_CTRL	7	control	Tcell	0.0578028578214638

## Sheet: Fig_4_g
	d21-F1	d21-F2	d21-F3	d21-F4	d21-F5	d21-F6	d21-F7	d21-F8	d21-F9	d21-F10	d21-F11	d21-F12	d21-F13	d21-F14	d21-F15	d21-F16	d21-F17	d21-F18	d21-F19	d21-F20	d21-F21	d21-F22	d21-F23	d21-F24	d21-F25	d21-F26	d21-F27	d21-F28	d21-F29	d21-F30
AM (BLM)	-0.0612938199895492	-0.0580746056757105	-0.0543289683073425	-0.0389551025369463	0.063145566926423	-0.111940893533634	0.0511362235095782	0.683924536286731	-0.0645547933723273	0.0566947639463042	0.0212053619896988	-0.0666728291939728	-0.05451116363164	0.115171883642287	-0.0276181076796778	-0.000727109402285437	0.0442701814647561	0.164918194940367	0.016854290668875	-0.0280512783225983	-0.0872890413386875	-0.0627553331605231	-0.0740334592676853	-0.0298029478937059	-0.063175640297909	-0.0757522313158134	-0.0312982978569115	-0.0220231093125211	0.00683101124358223	0.164634931727606
AM (PBS)	-0.0647528545646532	-0.057875828169024	0.00976119640310563	-0.0241426332970963	0.0528238046594376	-0.105853030524118	0.0536612089106876	0.444236261881053	-0.0590130541014405	0.0802278688527935	0.0347133625472162	-0.0850363069761896	-0.0404781612286459	0.0456732643146174	-0.0408403947596301	0.0879135942373011	0.0521199729941208	0.135250710362655	-0.0561324710749428	0.102659367828165	-0.0391294063995223	-0.047474313546289	-0.0407830935591759	0.0123840840401124	-0.123985798712579	-0.0814418944331777	-0.0334137951114548	0.0414288949550903	0.0327893184569006	0.0967494278012016
AT1 cells	-0.171421333810561	-0.141378945132322	0.120743775221261	-0.0719172672055019	0.753948067600808	-0.223928479590916	0.231113175031897	0.0802037720989467	-0.147702767711246	0.182669707124825	0.151302298992286	-0.159096937909136	-0.0979565134847173	0.0759626440266981	0.045525018781443	-0.0699476103061619	0.0432203739199447	0.509789236717054	-0.0586937967477271	0.0505747670586316	-0.0924586674306435	0.00490460175827602	-0.0354946016402274	0.0136330869003899	-0.177524071507529	-0.202030470277338	0.0201266766884479	-0.0345937080507102	0.0629629438645446	0.130581698556267
AT2 cells	-0.111125453549991	-0.169419721348368	-0.133309184352572	-0.0774226284022629	0.0392059154674214	-0.191082392751136	0.0259725646269699	0.113613419020711	-0.172100164428023	0.405520312117686	0.150316128088851	-0.0921643792101112	-0.0491635294521562	0.464934782674057	-0.0254592297222332	-0.069613214650087	0.32836558013967	0.211390214595176	-0.0711636427782266	-0.0793326757646295	-0.203843124079496	-0.125570481543409	-0.0467381153235494	-0.077950180994086	-0.159918236894345	-0.205801603386048	-0.04558557063448	-0.205136637163774	0.00742786598651999	0.852398239188658
Activated AT2 cells	-0.127196842749086	-0.102478825528481	-0.130868669049885	-0.0183402740538917	0.0714562448694759	-0.141316833388912	0.0142108085299889	0.0995416735326283	-0.129738801436811	0.261849922207346	0.0404415029693918	-0.0675366732106024	-0.078471002800209	0.559517559835604	0.0172358299662361	0.0973710253030657	0.231541838184336	0.150159516741334	-0.0355903900356827	-0.101714193453407	-0.164937537697802	-0.072465175625832	-0.0566022512374493	-0.105726564137752	-0.0238278557111772	-0.157154760982888	-0.053947186838034	-0.172320577542629	-0.00766935212463722	0.559230359299323
Activated mesothelial cells	0.134293294867893	0.220420166358158	-0.248185589435921	0.167087360183975	-0.144859240320761	0.523749523281644	-0.151450996651492	-0.0904437106512336	0.281568421985753	-0.174062089832753	0.0415916368588015	0.139366174983297	0.085861938899733	-0.009578270209159	-0.0385424614255943	0.294736071246885	-0.137164921859944	-0.118165123535985	0.0779446644820015	-0.196022448132531	-0.0648749332325905	0.0301310683311824	-0.132139955889103	-0.0035371707215136	-0.157837613814158	0.196214921740009	-0.0223241597609732	-0.080764821428778	-0.0716714867086065	-0.0701431786447253
B cells	-0.0628177984081904	-0.0292703267200151	-0.113164577668139	-0.014787053457642	-0.0960376311836969	0.0182652192796668	-0.0705492848107111	-0.0781402895509454	-0.0496098660254872	-0.121774208344497	0.0398835970242521	0.38666014057209	0.196087435452035	-0.0442389334621055	0.0874768307599654	-0.0172176319627215	-0.102742113118614	-0.0554905078525359	0.232514583463225	-0.10943071045231	-0.0971349082886807	0.0927889059216151	-0.108133400911067	0.0116901788301802	-0.156993026678113	-0.0491844264050563	-0.0271511142344342	0.607451320378479	-0.0369615919827909	0.0525783329286952
Capillary	-0.171612527947609	-0.128466655213807	0.117996619000866	-0.0710188535067483	0.271896550079696	-0.207594636879565	0.699267186786036	0.044228091789042	-0.168422546594701	0.242477018512483	0.200207194988455	-0.111505440223759	-0.0648302135401037	0.0522465800893854	0.128360710200238	-0.0685180503505218	0.124607731069976	0.22099778861104	-0.0722568923909426	0.0329448099171658	-0.0941272700724704	0.0569944873220488	-0.0595506098837366	0.0786606028498509	-0.242428184039273	-0.195030492455878	0.00841977782877508	-0.00668802581610273	0.0233016657375091	0.178782619526475
Ccl17+ DCs	-0.0500032346343379	-0.00124850868706591	-0.126074231181585	0.00634859565363055	-0.0573794574459508	0.115368317831239	-0.0493389784593224	-0.0235348610596008	-0.0215246075177959	-0.0849664379470549	0.0710080107324233	0.368241903519888	0.110719536873468	0.0559408144740958	0.062154416587666	-0.00838465590536417	-0.058995128741364	-0.0141312455928656	0.169796824483111	-0.0890744146868978	-0.00842551258423365	0.0691765337640664	-0.0834257908226112	0.0749054956379929	-0.138395316679581	-0.0399867347254481	-0.0155746709442612	0.0892175330564011	-0.0326568012499679	0.031428579710698
Cd103+ DCs	-0.00957240196411643	0.00374184052664016	-0.199779782367269	-0.0168588861501262	-0.140503527132308	0.233889952828341	-0.0840120444347781	-0.0706516324198324	0.0413289836475735	-0.0991036298937691	0.168234657229629	0.709752147455507	0.137678545578862	0.0393207294042742	0.0334281083366783	0.00182813113064501	-0.0490565883174494	-0.0461696417427468	0.101171679860912	-0.136337296542204	-0.0465727801727804	-0.0199374826410068	-0.0698102833397517	0.0627540296170096	-0.180360056512276	0.00734150010515584	-0.0254488852262287	-0.0644316017152618	-0.0377054765870269	0.0198628092758172
Cd163+/Cd11c- IMs	-0.034739021981494	0.0440208901549784	-0.157776284870736	0.0402625561951157	-0.141692472772371	0.456109913871753	-0.117144898813855	-0.0340074710720882	0.0576841359585351	-0.131549838345722	0.138246480456526	0.33867247476169	0.208384147602846	-0.0782637989451646	0.0883559619239329	0.113800645327566	-0.0476467553054849	-0.0963040926153195	0.0156327258251613	-0.0524691190643655	0.00329435225153546	0.0184728762639901	-0.0147934209171069	0.0530484245723432	-0.182488808995393	0.00700862473867397	-0.0536978256275224	-0.000409631407746673	-0.0275539146465234	-0.0434729298674745
Cd163-/Cd11c+ IMs	-0.0983956338742642	-0.0571085583341485	-0.134925661078772	-0.0358222356766542	-0.033196874454657	0.0632297355935581	-0.0521730512316519	0.0960580967153502	-0.0513845606467557	-0.0253256860012076	0.195685418104481	0.389510208076753	0.104564482482538	0.0777531320700565	0.226165027590083	-0.0322976200779002	-0.0164205568783889	0.0543385031152362	-0.0361374980789879	-0.0705150297659903	0.108426908835611	0.0236730972523486	0.0302590000210411	-0.0203279451900126	-0.209772794652891	-0.101165952979859	-0.0605141727532004	-0.0592597015307272	-0.00729558087045488	0.143932800159362
Ciliated cell subset	0.313846201436365	0.23915821241547	-0.0962415799011474	-0.0195083106780143	-0.131446280124145	0.0210945544877398	-0.157364598579019	-0.0865885244884831	0.0279668475178335	-0.119103042144212	-0.0428432454563432	-0.0346245942718878	0.0303317455706877	-0.0768480546946118	-0.0947356398840984	-0.00702435434899665	-0.0817441577111181	-0.069602640417326	-0.189636475589055	0.0617944015236626	-0.0266067988071902	-0.0297804132493175	-0.0194256860905229	-0.0805226837085926	-0.164008281589711	0.383553158423226	-0.0547662647577582	-0.000385546196427661	0.00081524121908272	-0.0352577472993877
Ciliated cell	0.622835695248365	0.405779541073565	-0.229965043849142	-0.0257052370651549	-0.17342475592515	0.0138405904988102	-0.213872703413087	-0.106726366564628	0.0320580652173629	-0.205221045603988	-0.131090918320576	-0.101835869547837	-0.0442700849753549	-0.0832346666851791	-0.18654342315315	-0.0213208275858599	-0.202713194083298	-0.166203443032579	-0.0881641750866309	-0.1628462230727	-0.16393721969085	-0.0938390747086545	-0.153952727203076	-0.17845087440007	-0.152708985095541	0.934793860289566	-0.0838694758699898	-0.128299274351793	-0.0749033785570951	-0.126364723999187
Club cells	0.91082520658806	0.0623331064860323	-0.24210603285366	-0.032189272038531	-0.167784753806961	-0.0452725738541351	-0.192254824718215	-0.0824813797154161	-0.0245389755065399	-0.173906477030008	-0.103304041837073	-0.10553422476296	-0.0448707513633185	-0.0250769485743853	-0.170914176204287	-0.0428072238358397	-0.230352972998244	-0.133516109050625	-0.0928083497139043	-0.181936534224316	-0.169934737553082	-0.124948129705144	-0.164602132338542	-0.174669794419902	-0.11261570940956	0.516307404809141	-0.0699935363233646	-0.134253702999807	-0.0549910949803015	-0.0792779600780876
DCs	-0.039437137580061	0.00461123257799726	-0.131013345073222	0.0163848971305555	-0.0896826937175582	0.113272749880456	-0.0493377921854741	-0.0126251977409482	-0.00930917412439942	-0.0729142407213276	0.110605066846452	0.530865697568593	0.116209838495932	0.0480389166355778	0.0578884866493212	-0.0146000323032921	-0.0400639709854486	-0.0339987804867501	0.111547958799173	-0.0992248481212451	-0.00661691289373954	-0.00172560311301374	-0.0459081215155617	0.0463831526571387	-0.14076019295798	-0.0330901434993692	-0.0120589170362949	-0.0200039663901532	-0.0256901387125107	0.0205749930050823
Fibroblasts	-0.0910682524354206	-0.0464763137083151	-0.120608734034888	-0.0344116169174185	-0.0187781996964482	0.395223719782376	0.0136990276607165	-0.0384469416712722	0.00986899736698774	0.0154807195709437	0.623149566230354	0.186218175043634	0.112944776565951	0.0968784553675221	0.161403148534107	0.0380491243663943	-0.0115779590048605	0.0513823438980326	-0.038364232988311	-0.112173366469335	-0.00346219142874822	0.0181571703966511	-0.0992770719801934	0.03186177664781	-0.353923654815084	-0.0923932281425263	-0.0292697257066616	-0.098230718389345	-0.0197901772215272	0.178385796959088
Fn1+ macrophages	-0.03991356444164	0.000157814534919049	-0.0825292680045427	-0.0134821895685001	-0.00528823733169617	0.110570102915181	0.0228502536214548	0.0466286521544205	0.00425094141604782	0.0176213490312902	0.144175143332843	0.141895589985588	0.0521446466819456	0.0492530013161909	0.0721475009583665	0.11021744591071	-0.00921566708229288	0.0313416707447793	0.0391012807201346	-0.0583494197929549	-0.0640160938918114	0.0224568627590598	-0.080683004895933	0.0480341998125159	-0.160402577072218	-0.0367557980150863	0.0204182500472409	-0.010853238601828	-0.00983747990178339	0.0948716257871259
Goblet cells	0.296925900761888	0.872074896697657	-0.159046691844463	-0.0235352556650735	-0.141389285531008	0.0581590716603099	-0.153070121956215	-0.0776001588406654	0.056258736342765	-0.166382172099708	-0.0879849340288529	-0.0211232284488966	-0.0286275230286043	-0.0617027714183201	-0.103596031244554	0.0350055536667943	-0.142430527389945	-0.125881692908348	-0.0537424000573531	-0.105740809657705	-0.108966812210002	-0.0445191449262079	-0.107781316676944	-0.106577895951994	-0.136380870769593	0.475112921088131	-0.0657974075957284	-0.0822454005281688	-0.0527260819487651	-0.0967056474397176
Krt8+ ADI	0.0134031584587766	-0.0457342266092404	-0.065416134129486	-0.00492594617611296	0.273226686945336	-0.189031901460043	0.0624768526606085	0.0642106924252423	-0.0873280399398188	0.0163271962025881	-0.0141783606463654	-0.125807412103173	-0.0938527260736462	0.570843956579711	0.0163368323952744	-0.0562525475837622	-0.0299407525129457	0.42343856501161	0.126513458278112	-0.108262328204242	-0.0947886944809651	-0.0191679256028958	-0.0803216061741225	-0.138872094225062	-0.0559516990510962	-0.111742162448683	-0.0405078336488323	-0.129748444237808	0.0395972798597831	0.194880537237031
LECs	-0.117607694185589	-0.0341416608722134	-0.108455832713128	0.0817028910566418	-0.0344370986691115	0.194892098428604	0.0516814780103737	-0.110247179304631	-0.0321556277741858	0.00925300604914547	0.224798341665385	0.0851156215403701	0.103349977221105	-0.0542713322186481	0.0976238970843781	0.0758461785842045	-0.0229705962842123	0.0272915807599239	0.131045006428767	-0.058123849033922	0.0363062975615453	0.0189309249370005	-0.091912128808836	0.458452593093291	-0.228458183934967	-0.0883088893393732	-0.017954462661563	0.0191659479010337	-0.01461648853448	0.077812217683044
Low quality cells	-0.110796256740925	-0.0489104428890551	-0.0400654187845284	-0.0379756070319247	-0.0494617341811941	-0.0526734466700669	-0.0693736975826334	0.0644450318692331	-0.0551061878458454	-0.0129219931877695	0.110934255190837	0.100246038904868	0.0758058051858529	0.0314876306328851	0.172964373593063	-0.0318927492435238	0.00010501779204828	0.0752710231653496	-0.293118334050237	0.291781516432501	0.154914939696522	0.0169910359916858	0.0626347292722103	0.0288784756231234	-0.255061746052022	-0.109370594899688	-0.0756368168480428	0.0901519438812768	0.078252626260026	0.130458081578979
M2 macrophages	0.0530491241072353	-0.0449183708124631	-0.114867908626882	0.00621924270176003	0.0742461932738792	-0.0640793627464589	0.0358918456043585	0.300006788921173	-0.040734278017722	0.0486860577615633	0.086348468870192	-0.047569707096029	-0.0492681206760132	0.185853441132536	-0.00768512064177804	0.0248423789074283	-0.0174518743194338	0.142934281051141	0.237578109566118	-0.195043519556414	-0.156419663114184	-0.077306583107705	-0.109543834536206	-0.0796803769147057	-0.0391076359025835	0.00352351470742453	0.0378063650564839	-0.159454535626544	-0.0321251842146133	0.213742954655779
Mesothelial cells	-0.0564524998946226	0.0631476775471392	-0.0384876183349858	0.0672641970780789	0.0605162977232805	0.289459429173028	-0.00990272672504687	-0.0489398865604924	0.104575537164794	-0.00457961463414013	0.170835292091069	0.0443885818810822	0.0219533858445722	-0.0186090759475344	-0.0232046021452268	0.0245096958724867	-0.0400938881821024	0.00047229903551585	-0.0663634281804626	0.0356630774580545	-0.0649562222996806	0.00168241399170509	-0.00286773186111006	0.105234382969564	-0.136803515713818	-0.0165510533841403	-0.0278458765511271	-0.0407140163765719	0.030464800897725	-0.0193803380424403
Mki67+ proliferating cells	-0.046005838006124	-0.0229370612174106	-0.0654700703642535	0.036193263406063	-0.00297274431198201	-0.0748916455589377	-0.000420911759706113	-0.0554153625642638	-0.0978598773381807	-0.0144629721160973	0.0769900514211829	0.112054298406746	0.0739312850793747	0.227812220505805	0.0996094813422878	-0.00481104601110779	0.000331943074106921	0.10497972393994	-0.000858712579656133	0.0218213840120043	-0.0163126754257193	-0.0027091390353652	-0.0517950437552974	0.0104180119444245	-0.197331901298346	-0.0797767556739651	-0.0952010323848625	0.157111216349624	0.0343496026987338	0.134096590396554
Mki67+/Top2a+ proliferating cells	-0.0616043746761061	-0.0410203387687548	-0.0743416352108426	-0.0234487006023704	0.0255403795339211	-0.0536610179684733	0.0227406539929534	0.175718944600479	-0.0500545269448422	0.0119364373293205	0.0468950739422828	0.154411074730145	-0.00343891904523381	0.302859137799388	0.00265737523406852	-0.0166405617348377	0.02063264007726	0.115025621941368	0.0206152327180185	-0.0575619998559019	-0.0126078537544024	-0.0500578895257475	-0.0363390026827204	-0.00950102910333991	-0.111290596903887	-0.0769955246880007	-0.000323744283353322	-0.0215049665001192	0.0186731797840176	0.126442771018569
Myofibroblasts	0.0328362697475036	0.0606860545331339	-0.1917854611089	-0.0218517794896653	-0.0201427675390232	0.149114989800434	-0.0579090848570768	-0.0215604294705605	0.327496175830423	-0.0793907921914686	-0.0256649637684152	0.0580393619864542	-0.0531977029441298	0.286172299897792	0.0890478749972755	-0.0222646024856166	-0.186410359909711	0.0730455920619086	0.109227826951552	-0.230570893991642	0.389814465800543	0.0399031763423123	-0.0743137625659568	-0.0904569344744308	-0.145382882659174	0.033419412897001	-0.0497482308752037	-0.176178321948043	-0.0436797137377112	0.0435550705580824
NK cells	-0.0799339409680399	-0.0500393131525643	-0.0160117037772744	-0.0219921583016618	0.035132366313571	-0.0438099828790671	0.0638019571094651	0.0142741986006074	-0.0700576573065788	0.0462645452052702	0.132784742126387	0.0760868209730634	0.0177239515281407	0.0455438391568095	0.151971597114582	-0.0236782585907461	0.0104641686896068	0.077734390048948	0.0679964648045671	-0.0255249657217679	-0.0700934313672285	0.0332154027317619	-0.068015871364472	0.0176997115991269	-0.144915208001741	-0.0818070779686895	0.0125801046092081	0.115260845358901	-0.00835706276963243	0.134670427849913
Neutrophils	-0.0668365401395772	-0.0374660705557454	-0.00505672545835649	-0.0295289816679957	0.0555771067870126	-0.0627773580251793	0.0467554380847909	0.0634238817529811	-0.0580351619547541	0.0531754258100385	0.0967311819989232	0.0319486151928992	-0.00355377091769778	0.05127723116478	0.0902947732918978	-0.023133952871545	0.0315686497115951	0.0882796942922547	0.0314815258403	0.000955029350427982	-0.0469722757116046	0.00918455835234463	-0.0401302196521662	0.00905231341005839	-0.0929194422684567	-0.0737523066686102	0.00399069150890912	0.0390859286482437	0.00986233327705834	0.114151454884446
Non classical monocytes (Ly6c2-)	-0.0884500931083741	-0.0492582021131798	-0.0243735636062481	-0.0283700980893525	-0.00740418295179892	-0.0486617275697609	0.0218042564035853	0.0378620052088721	-0.0661393037729597	0.0295577236635784	0.119954699967709	0.207795970417506	0.0592639639757965	0.00272306781791535	0.135519055012428	-0.0274265107061537	-0.0102772190672864	0.0388987121275952	0.0200685301107851	0.0274258305898877	-0.0339345533742002	0.087193494858757	-0.0429215867990046	0.0573584337338328	-0.179091507231406	-0.0929552881586746	0.00552773795565653	0.163833829570405	0.0108380853684133	0.0847257371093018
Plasma cells	-0.0249782333524818	-0.00631911575141623	-0.13634639029899	0.00308810435036137	-0.0929014965494328	0.0872613467169525	-0.0759902329567885	-0.0381721825793207	-0.0154900993746779	-0.0793244653726102	0.104844465336207	0.128936046883471	0.819383512736819	-0.00359112286485722	-0.00249310543136172	0.0258904627412836	-0.033426861310968	-0.0516332573603994	-0.00294020700778302	-0.061312789744768	-0.0460112117365767	-0.0213103510888032	-0.0633697361783512	-0.0166892289931523	-0.121536442586059	-0.0138275252182732	-0.0506954321583039	0.0550050483659449	-0.0174013740528475	0.0117728238629576
Recruited macrophages	-0.0597868296958154	0.0594552222055988	-0.0949310139899105	-0.0330846132642908	0.0377854514904475	-0.0125883030446378	-0.00318314317453234	0.0777162841614112	-0.0547120159415374	-0.0306274877562594	0.0996404778139093	0.235341175163927	0.0460844507677151	0.0876722296687405	0.127927688628661	-0.0108706704971846	-0.00404099314859446	0.0185945485340352	-0.00323500412901373	-0.0537717063702327	-0.027528669002876	0.311158488750425	-0.0808568025347483	0.013112575414354	-0.145361603096974	-0.0301106550580422	-0.0479680052566956	0.030652383411821	-0.0121684861159522	0.0544916649823671
Resolution macrophages	-0.0721753313014959	-0.0560685078835069	0.0015731314113487	-0.0272363028066309	0.100399391948723	-0.0806844467689066	0.0369789218213184	0.697503895125989	-0.0646494027151251	0.0495110939353706	0.0368908045749347	-0.0283239113096848	-0.045707938125372	0.0584718741510701	0.0436713235806084	-0.0153584421493336	-0.0110586583598431	0.11063572061916	0.0575882230730231	-0.0814798838324371	-0.051416540551404	-0.00183384673947549	-0.0223603634011572	-0.0755125359255869	-0.05940367508458	-0.0801006175633485	0.000576063882676498	-0.105032277672948	-0.00234065771224721	0.109668696169142
SMCs	0.110250868615977	0.242329379362667	-0.187711119372475	0.219845315017401	-0.159948669966232	0.204774885449931	-0.150520832500358	-0.0856751055235751	0.777578577516706	-0.0682392345633581	0.0380969925392206	-0.0212004206695295	0.0219328455362882	-0.106900397831687	-0.0495991316033489	0.0713534137998394	-0.0992521406540538	-0.118251426229458	-0.0824499184113398	-0.113745105851413	-0.0239252234885777	-0.0109191106519976	-0.120587096078129	-0.0344666997207619	-0.162779038865703	0.231404022624296	0.00120390784507647	-0.0458053175279932	-0.0691333131899076	-0.0941966610194376
T cell subset	0.427592958669267	0.140905056172409	-0.257469859597486	0.146907929383759	-0.204050098129417	0.0073662239504688	-0.177489833446689	-0.103464282512785	-0.0347527353312168	-0.190955349538238	-0.0430916638647258	0.0913406786614558	0.0420406456464847	0.0985107984212209	-0.0787905213747419	0.0228085724886267	-0.181926934479906	-0.119277318553491	0.319006848317332	-0.275598082175323	-0.18924324316645	-0.0663176968010598	-0.17336001227176	-0.0905142476119839	-0.120758037562146	0.35079794584774	0.113371598721148	0.00758861246736389	-0.0939361407449062	0.00830813531450607
T cells	-0.0472910439661596	-0.00537845568858973	-0.150172749153401	-0.00805673747987753	-0.110493413672392	0.140809913883309	-0.0720006416552217	-0.0636111040812708	-0.042646275388897	-0.127729114107317	0.121202438282631	0.365144874232131	0.193346655392306	-0.0232502218051153	0.151927979066839	-0.0264961142687469	-0.0880946088427318	-0.0518036871261651	0.338984213999434	-0.138311965633149	-0.0971631298271361	0.122934509673951	-0.126420486486717	0.0864233610366046	-0.189191859819717	-0.0547792525461099	-0.00427765329514353	0.289012285796858	-0.0481860360380431	0.0494290221568635
Themis T cells	-0.0922388397031808	-0.0442709912919659	-0.102510569811676	-0.011338019907766	-0.0961305612334953	0.0243688583096893	-0.0668458611868249	-0.0605968924587811	-0.0744694758009135	-0.0660005209792574	0.184548684831886	0.25451004815546	0.179332733509502	-0.0286632969771591	0.25641684555205	-0.0301097096857224	-0.0342517358325265	0.0158081922758695	-0.0471743667209479	0.0551261748802364	0.0344190314685983	0.0746736680777419	-0.0360233456828831	0.0579822849236391	-0.24568981546541	-0.106733380902544	-0.0425578020330778	0.278219104070473	0.00930046295073734	0.11533089857812
VECs	-0.261050523254943	-0.189908513793328	0.296181933461651	-0.111631229896012	0.2715908645769	-0.287864432466095	0.460647078391579	0.0157672722776388	-0.198524906148382	0.35881387565606	0.280625874725375	-0.0827517653619218	-0.0561258038701915	0.118896741142472	0.473404866870585	-0.100131618504411	0.128369276151359	0.234191623462405	-0.0972166572769464	0.0182219860103942	-0.159600270528563	0.0256652899130204	-0.0537302715231323	0.223792442198696	-0.260700595763237	-0.293591713239505	-0.0102188225230343	-0.0279661063223513	0.0355338952151198	0.212083893846936
Vcam1+ VECs	-0.0509701527162851	-0.0447850603260478	-0.0247442289088414	0.117292971828104	-0.0254990229586091	0.0470337762217516	0.0484587859183402	-0.061105427691058	0.498101994573122	0.0398175904538188	0.0706706268664232	0.0218778926884716	0.0173281109596504	0.0159551649460385	0.0867532139262397	0.00916915686962676	-0.0724799110895604	-0.0430648907241411	0.01549175053301	-0.0865901770097821	-0.102872986286109	0.0814722154296324	-0.0705676351759735	0.458731025397819	-0.145138628493151	-0.0697379605240656	0.0170884442157444	-0.0923752696666541	-0.0153737047936675	0.00873167088822501

## Sheet: Fig_4_h
	hs_F1	hs_F2	hs_F3	hs_F4	hs_F5	hs_F6	hs_F7	hs_F8	hs_F9	hs_F10	hs_F11	hs_F12	hs_F13	hs_F14	hs_F15	hs_F16	hs_F17	hs_F18	hs_F19	hs_F20	hs_F21	hs_F22	hs_F23	hs_F24	hs_F25	hs_F26	hs_F27	hs_F28	hs_F29	hs_F30
mm_F1	0.0709677419354839	0.0993377483443709	0.00662251655629139	0.0117647058823529	0.0062111801242236	0.0131578947368421	0.0120481927710843	0.00591715976331361	0.0125786163522013	0.0236686390532544	0.0604026845637584	0.0545454545454545	0.0119760479041916	0.0184049079754601	0.00602409638554217	0.032051282051282	0.0120481927710843	0.0451612903225806	0.0516129032258065	0.031055900621118	0.110344827586207	0.0119047619047619	0.0242424242424242	0.0440251572327044	0.037037037037037	0.0326797385620915	0.0784313725490196	0.038961038961039	0.0365853658536585	0.0301204819277108
mm_F2	0.111111111111111	0.0759493670886076	0	0.00571428571428571	0.0184049079754601	0.0193548387096774	0.0177514792899408	0.00578034682080925	0.00609756097560976	0.0114285714285714	0.0588235294117647	0.0658682634730539	0	0.0303030303030303	0	0.0248447204968944	0.0177514792899408	0.0573248407643312	0.0245398773006135	0.0365853658536585	0.170212765957447	0.029585798816568	0.00581395348837209	0.0429447852760736	0.075	0.0188679245283019	0.0628930817610063	0.025	0.0609756097560976	0.0174418604651163
mm_F3	0	0.0404624277456647	0.031055900621118	0.0333333333333333	0.0292397660818713	0.024390243902439	0.0520231213872832	0.0395480225988701	0.0736196319018405	0.0108108108108108	0.036144578313253	0.0681818181818182	0.0457142857142857	0.0227272727272727	0.046242774566474	0.0736196319018405	0.109756097560976	0.0731707317073171	0.0114285714285714	0.0285714285714286	0.0174418604651163	0.0887573964497041	0.0457142857142857	0.00558659217877095	0.0111111111111111	0.036144578313253	0.0529411764705882	0.0116279069767442	0.0165745856353591	0.121212121212121
mm_F4	0	0.0110497237569061	0.0242424242424242	0.0106951871657754	0.0228571428571429	0.0178571428571429	0.00543478260869565	0.0108108108108108	0.00564971751412429	0.043956043956044	0.0115606936416185	0.00526315789473684	0.0108695652173913	0.0166666666666667	0.0222222222222222	0.0229885057471264	0.0109289617486339	0.0112994350282486	0.00558659217877095	0.0110497237569061	0.00564971751412429	0.016304347826087	0.021978021978022	0.00549450549450549	0.0109289617486339	0.0115606936416185	0	0	0.016304347826087	0.010752688172043
mm_F5	0.00558659217877095	0.0714285714285714	0.0440251572327044	0.0449438202247191	0.00571428571428571	0.00598802395209581	0.04	0.010989010989011	0.0355029585798817	0.0388888888888889	0.0487804878048781	0.167701863354037	0.0457142857142857	0.0465116279069767	0.0225988700564972	0.0802469135802469	0.0459770114942529	0.0414201183431953	0.0350877192982456	0.0714285714285714	0.00574712643678161	0.0635838150289017	0.0397727272727273	0.0344827586206897	0.0224719101123595	0.0487804878048781	0.0467836257309941	0.0357142857142857	0.0454545454545455	0.069364161849711
mm_F6	0	0.04	0.0769230769230769	0.146341463414634	0.0171428571428571	0.0691823899371069	0.0454545454545455	0.0163934426229508	0.0473372781065089	0.0677966101694915	0.0357142857142857	0.021505376344086	0.0882352941176471	0.109756097560976	0.0397727272727273	0.0290697674418605	0.0514285714285714	0.0532544378698225	0.00561797752808989	0.00552486187845304	0.00568181818181818	0.0391061452513966	0.101190476190476	0.0898203592814371	0.0454545454545455	0.0875	0.00555555555555556	0.0352941176470588	0.0163934426229508	0.0625
mm_F7	0.00558659217877095	0.0169491525423729	0.031055900621118	0.0333333333333333	0.0232558139534884	0.0120481927710843	0.109756097560976	0.010989010989011	0.09375	0.0274725274725275	0.0238095238095238	0.0621468926553672	0.0457142857142857	0.0169491525423729	0.0402298850574713	0.107594936708861	0.123456790123457	0.093167701863354	0.00568181818181818	0.0227272727272727	0.0115606936416185	0.0887573964497041	0.0280898876404494	0.0169491525423729	0.0111111111111111	0.0238095238095238	0.0467836257309941	0.00578034682080925	0.0222222222222222	0.141975308641975
mm_F8	0.00602409638554217	0.0182926829268293	0.0479452054794521	0.0236686390532544	0.172661870503597	0.00649350649350649	0.0242424242424242	0.0239520958083832	0.0188679245283019	0	0.0392156862745098	0.00574712643678161	0.0303030303030303	0.00602409638554217	0.0434782608695652	0.0384615384615385	0.0432098765432099	0.0251572327044025	0.0186335403726708	0.0182926829268293	0.0188679245283019	0.0426829268292683	0.0119047619047619	0.04375	0.0833333333333333	0.0671140939597315	0.0121951219512195	0.0733333333333333	0.0426829268292683	0.0424242424242424
mm_F9	0.00546448087431694	0.00546448087431694	0.0429447852760736	0.0857142857142857	0.0112359550561798	0.0424242424242424	0.0449438202247191	0.0162162162162162	0.0591715976331361	0.21656050955414	0.0292397660818713	0.032258064516129	0.0331491712707182	0.0635838150289017	0.0451977401129944	0.028735632183908	0.0568181818181818	0.0344827586206897	0	0.00546448087431694	0.0112994350282486	0.0502793296089385	0.050561797752809	0.0395480225988701	0.00540540540540541	0.0352941176470588	0.0223463687150838	0.00564971751412429	0.0273224043715847	0.0384615384615385
mm_F10	0	0.0591715976331361	0.00609756097560976	0.0277777777777778	0.0115606936416185	0.0121212121212121	0.103658536585366	0.00549450549450549	0.0674846625766871	0.0276243093922652	0.0555555555555556	0.0446927374301676	0.0769230769230769	0.028735632183908	0.0344827586206897	0.10126582278481	0.0838323353293413	0.0869565217391304	0.0538922155688623	0.0467836257309941	0.0116279069767442	0.0764705882352941	0.04	0.0654761904761905	0.0111731843575419	0.0118343195266272	0.0532544378698225	0.0484848484848485	0.0166666666666667	0.0952380952380952
mm_F11	0	0.0172413793103448	0.0448717948717949	0.0828402366863905	0.0236686390532544	0.0377358490566038	0.028735632183908	0.0284090909090909	0.0617283950617284	0.0574712643678161	0.0304878048780488	0.0393258426966292	0.0714285714285714	0.0727272727272727	0.072289156626506	0.0487804878048781	0.0654761904761905	0.0421686746987952	0	0.00568181818181818	0.0117647058823529	0.0710059171597633	0.0909090909090909	0.0350877192982456	0.028735632183908	0.0432098765432099	0.0173410404624277	0.0178571428571429	0.0111731843575419	0.0769230769230769
mm_F12	0.00613496932515337	0	0.0344827586206897	0.0179640718562874	0.0810810810810811	0.027027027027027	0.0246913580246914	0.0181818181818182	0.0127388535031847	0.0118343195266272	0.033112582781457	0.00584795321637427	0.0182926829268293	0.0186335403726708	0.03125	0.0392156862745098	0.031055900621118	0	0.0125786163522013	0.0186335403726708	0.00632911392405063	0.0120481927710843	0.00602409638554217	0.0445859872611465	0.031055900621118	0.0612244897959184	0.0124223602484472	0.0463576158940397	0.024390243902439	0.0180722891566265
mm_F13	0.0062111801242236	0.0125	0.034965034965035	0.024390243902439	0.0394736842105263	0.0638297872340425	0.0379746835443038	0.0121951219512195	0.0261437908496732	0.0119760479041916	0.0405405405405405	0.00591715976331361	0.03125	0.0384615384615385	0.0448717948717949	0.0261437908496732	0.0512820512820513	0.025974025974026	0.0324675324675325	0.0125	0.0194805194805195	0.0184049079754601	0.0185185185185185	0.0384615384615385	0.025	0.0405405405405405	0.0254777070063694	0.033112582781457	0.0184049079754601	0.0308641975308642
mm_F14	0.00588235294117647	0.125	0.0397350993377483	0.0473372781065089	0.0121212121212121	0.0258064516129032	0.08125	0.00574712643678161	0.0573248407643312	0.0289017341040462	0.108843537414966	0.111801242236025	0.10126582278481	0.0754716981132075	0.0238095238095238	0.114093959731544	0.0421686746987952	0.04375	0.0909090909090909	0.0961538461538462	0.0375	0.0355029585798817	0.0609756097560976	0.11038961038961	0.0176470588235294	0.0382165605095541	0.0691823899371069	0.0855263157894737	0.0606060606060606	0.0414201183431953
mm_F15	0	0.0285714285714286	0.031055900621118	0.0628571428571429	0.0292397660818713	0.0120481927710843	0.0963855421686747	0.0165745856353591	0.107594936708861	0.0388888888888889	0.029940119760479	0.0217391304347826	0.063953488372093	0.0465116279069767	0.0584795321637427	0.0802469135802469	0.0963855421686747	0.0731707317073171	0.0172413793103448	0.0112359550561798	0.00574712643678161	0.0574712643678161	0.0517241379310345	0.0285714285714286	0.0111111111111111	0.0238095238095238	0.0170454545454545	0.0235294117647059	0.00546448087431694	0.101190476190476
mm_F16	0	0.0167597765363128	0.0120481927710843	0.032967032967033	0.0348837209302326	0.0179640718562874	0.010989010989011	0.021978021978022	0.0172413793103448	0.0271739130434783	0.0357142857142857	0.0160427807486631	0.0109289617486339	0.00552486187845304	0.0280898876404494	0.0473372781065089	0.0279329608938547	0.0229885057471264	0.0170454545454545	0.0282485875706215	0.00568181818181818	0.0333333333333333	0.0277777777777778	0.0167597765363128	0.010989010989011	0.0419161676646707	0.0284090909090909	0.0232558139534884	0.0108695652173913	0.0218579234972678
mm_F17	0	0.0476190476190476	0.0253164556962025	0.0340909090909091	0.0177514792899408	0.0186335403726708	0.0595238095238095	0.0344827586206897	0.0363636363636364	0.0223463687150838	0.0434782608695652	0.0635838150289017	0.0467836257309941	0.0114942528735632	0.0411764705882353	0.06875	0.0595238095238095	0.0552147239263804	0.0236686390532544	0.0538922155688623	0.00588235294117647	0.0714285714285714	0.028735632183908	0.0232558139534884	0.00564971751412429	0.0306748466257669	0.0355029585798817	0.0240963855421687	0.0285714285714286	0.0584795321637427
mm_F18	0	0.0903614457831325	0.04375	0.0446927374301676	0.0114285714285714	0	0.0517241379310345	0.0109289617486339	0.0352941176470588	0.0273224043715847	0.0745341614906832	0.152439024390244	0.0574712643678161	0.0342857142857143	0.0167597765363128	0.0797546012269939	0.0457142857142857	0.0290697674418605	0.0595238095238095	0.0773809523809524	0.0114942528735632	0.0393258426966292	0.0395480225988701	0.046242774566474	0.0166666666666667	0.0236686390532544	0.0465116279069767	0.0606060606060606	0.0393258426966292	0.0568181818181818
mm_F19	0.00591715976331361	0.0303030303030303	0.0684931506849315	0.0292397660818713	0.0506329113924051	0.0128205128205128	0.0424242424242424	0.0674846625766871	0.0185185185185185	0.023121387283237	0.0318471337579618	0.0532544378698225	0.0297619047619048	0.0240963855421687	0.0426829268292683	0.0784313725490196	0.0552147239263804	0.0375	0.0121212121212121	0.0303030303030303	0.00609756097560976	0.0545454545454545	0.0236686390532544	0.0303030303030303	0.0238095238095238	0.0253164556962025	0.0304878048780488	0.0314465408805031	0.0175438596491228	0.0542168674698795
mm_F20	0	0.0532544378698225	0.0123456790123457	0.0222222222222222	0	0.0246913580246914	0.0344827586206897	0.00552486187845304	0.0421686746987952	0.00543478260869565	0.0625	0.0508474576271186	0.0284090909090909	0.0113636363636364	0.0406976744186047	0.0679012345679012	0.0344827586206897	0.0175438596491228	0.0355029585798817	0.0348837209302326	0.0116959064327485	0.0167597765363128	0.0225988700564972	0.0229885057471264	0	0.0303030303030303	0.0411764705882353	0.029940119760479	0.0224719101123595	0.0338983050847458
mm_F21	0	0.064327485380117	0.0980392156862745	0.139393939393939	0.0470588235294118	0.0429447852760736	0.0697674418604651	0.0333333333333333	0.0925925925925926	0.0862068965517241	0.0175438596491228	0.0326086956521739	0.15625	0.159235668789809	0.0517241379310345	0.0662650602409639	0.115151515151515	0.0853658536585366	0.0112994350282486	0.0224719101123595	0.0114285714285714	0.11377245508982	0.170886075949367	0.0833333333333333	0.0697674418604651	0.0419161676646707	0.0111731843575419	0.0731707317073171	0.021978021978022	0.147239263803681
mm_F22	0.00613496932515337	0.025	0.0135135135135135	0.0179640718562874	0.0191082802547771	0.00662251655629139	0.0573248407643312	0.00598802395209581	0.0529801324503311	0.0239520958083832	0.0196078431372549	0.029940119760479	0.050314465408805	0.0186335403726708	0.0248447204968944	0.0392156862745098	0.0506329113924051	0.0457516339869281	0.0189873417721519	0.0314465408805031	0.0127388535031847	0.05	0.0245398773006135	0.0314465408805031	0.00606060606060606	0.00645161290322581	0.0124223602484472	0.025974025974026	0.0306748466257669	0.0432098765432099
mm_F23	0	0.0228571428571429	0.0443037974683544	0.0451977401129944	0.0355029585798817	0.0245398773006135	0.0773809523809524	0.0457142857142857	0.0481927710843374	0.0508474576271186	0.0363636363636364	0.0331491712707182	0.0581395348837209	0.0406976744186047	0.0526315789473684	0.0740740740740741	0.0838323353293413	0.0542168674698795	0.0292397660818713	0.028735632183908	0.00578034682080925	0.0764705882352941	0.064327485380117	0.0406976744186047	0.0225988700564972	0.0363636363636364	0.0409356725146199	0.0359281437125748	0.0166666666666667	0.0887573964497041
mm_F24	0	0.00555555555555556	0.0121212121212121	0.0388888888888889	0.00568181818181818	0.0180722891566265	0.109090909090909	0.00543478260869565	0.0538922155688623	0.010752688172043	0.0176470588235294	0.0327868852459016	0.0337078651685393	0.0111731843575419	0.04	0.0414201183431953	0.0828402366863905	0.0662650602409639	0.00564971751412429	0.00555555555555556	0.0114942528735632	0.0571428571428571	0.010989010989011	0.0168539325842697	0.00549450549450549	0.0176470588235294	0.0169491525423729	0	0.00543478260869565	0.087719298245614
mm_F25	0.0115606936416185	0.0479041916167665	0.0125786163522013	0.0111731843575419	0.0178571428571429	0.0124223602484472	0.0411764705882353	0.0112994350282486	0.0365853658536585	0.0111111111111111	0.0245398773006135	0.0457142857142857	0.0171428571428571	0.00574712643678161	0.0114942528735632	0.0493827160493827	0.023121387283237	0.0301204819277108	0.0238095238095238	0.0479041916167665	0.0303030303030303	0.0406976744186047	0.0171428571428571	0.0294117647058824	0.0114285714285714	0.0308641975308642	0.0357142857142857	0.0180722891566265	0.0346820809248555	0.0465116279069767
mm_F26	0.172413793103448	0.0493827160493827	0.00645161290322581	0.00571428571428571	0.0184049079754601	0.00636942675159236	0.00584795321637427	0.0116279069767442	0	0.00568181818181818	0.0253164556962025	0.0409356725146199	0	0.0240963855421687	0	0.0185185185185185	0.00584795321637427	0.0246913580246914	0.0182926829268293	0.0179640718562874	0.0784313725490196	0.0116279069767442	0.0116959064327485	0.0240963855421687	0.0886075949367089	0.0062111801242236	0.0368098159509202	0.0186335403726708	0.0235294117647059	0.0115606936416185
mm_F27	0.00598802395209581	0.0306748466257669	0.0547945205479452	0.0175438596491228	0.025	0.00645161290322581	0.0240963855421687	0.0617283950617284	0.0251572327044025	0.0174418604651163	0.0256410256410256	0.0602409638554217	0.0178571428571429	0.0120481927710843	0.0432098765432099	0.0516129032258065	0.0365853658536585	0.025	0.0122699386503067	0.0306748466257669	0.00617283950617284	0.0487804878048781	0.0301204819277108	0.0181818181818182	0.0179640718562874	0.0256410256410256	0.0372670807453416	0.0188679245283019	0.0117647058823529	0.0613496932515337
mm_F28	0.00598802395209581	0.00598802395209581	0.0065359477124183	0.0116279069767442	0.0123456790123457	0.0196078431372549	0.0240963855421687	0.0177514792899408	0	0	0.00628930817610063	0.00571428571428571	0.00588235294117647	0	0.0304878048780488	0.00617283950617284	0.0240963855421687	0.00613496932515337	0	0.00598802395209581	0.00617283950617284	0.0177514792899408	0.00588235294117647	0.00598802395209581	0.00591715976331361	0	0	0.0062111801242236	0.00584795321637427	0.0116959064327485
mm_F29	0	0.0526315789473684	0.0375	0.0276243093922652	0.0173410404624277	0.024390243902439	0.0581395348837209	0.0222222222222222	0.0416666666666667	0.0274725274725275	0.0617283950617284	0.0502793296089385	0.0517241379310345	0.0285714285714286	0.0342857142857143	0.0542168674698795	0.0581395348837209	0.0414201183431953	0.023121387283237	0.0404624277456647	0.0174418604651163	0.0635838150289017	0.0338983050847458	0.0344827586206897	0.0224719101123595	0.029940119760479	0.0529411764705882	0.0357142857142857	0.0165745856353591	0.069364161849711
mm_F30	0.0119047619047619	0.0625	0.012987012987013	0.0232558139534884	0.0184049079754601	0.0193548387096774	0.0552147239263804	0.0357142857142857	0.0122699386503067	0.0172413793103448	0.08	0.0470588235294118	0.0679012345679012	0.00591715976331361	0.062111801242236	0.0714285714285714	0.0177514792899408	0.0184049079754601	0.0774193548387097	0.0559006211180124	0.0248447204968944	0.0235294117647059	0.0421686746987952	0.0559006211180124	0.0117647058823529	0.0188679245283019	0.0496894409937888	0.0718954248366013	0.0175438596491228	0.0174418604651163
