# Supplementary material for: Mapping spatially resolved transcriptomes in human and mouse pulmonary fibrosis
Source: Nat Genet. 2024 Jul 1;56(8):1725–36. doi: 10.1038/s41588-024-01819-2 (PMC11319205; doi:10.1038/s41588-024-01819-2)
Supplement: Supplementary file 9 — Statistical source data for Fig. 5. [file 41588_2024_1819_MOESM9_ESM.xlsx]

## Sheet: Fig_5_c
gene	p_val	avg_log2FC	pct.1	pct.2	p_val_adj	species	gene_hs	gene_mm
COL11A1:Col11a1	5.91637e-149	1.35789	0.352	0.043	1.18327e-145	human	COL11A1	Col11a1
COL1A1:Col1a1	5.86189e-134	1.26481	1	0.97	1.17238e-130	human	COL1A1	Col1a1
COL1A2:Col1a2	2.56724e-133	1.04064	1	0.991	5.13447e-130	human	COL1A2	Col1a2
POSTN:Postn	4.03961e-109	1.41358	0.991	0.677	8.07923e-106	human	POSTN	Postn
SFRP4:Sfrp4	1.57122e-104	1.29397	0.888	0.35	3.14244e-101	human	SFRP4	Sfrp4
THBS2:Thbs2	3.93141e-100	1.28234	0.972	0.493	7.86281e-97	human	THBS2	Thbs2
CTHRC1:Cthrc1	9.73728e-93	1.24697	0.819	0.315	1.94746e-89	human	CTHRC1	Cthrc1
C1QTNF3:C1qtnf3	6.16853e-88	0.86882	0.502	0.122	1.23371e-84	human	C1QTNF3	C1qtnf3
COL8A1:Col8a1	1.43578e-86	1.1816	0.96	0.511	2.87156e-83	human	COL8A1	Col8a1
IGFBP3:Igfbp3	2.91041e-83	0.97002	0.732	0.247	5.82083e-80	human	IGFBP3	Igfbp3
LUM:Lum	1.63911e-80	0.809919	1	0.937	3.27822e-77	human	LUM	Lum
FN1:Fn1	2.34949e-79	0.847422	1	0.974	4.69898e-76	human	FN1	Fn1
SULF1:Sulf1	3.47153e-77	0.958022	0.751	0.271	6.94307e-74	human	SULF1	Sulf1
COL3A1:Col3a1	1.80994e-75	0.93578	1	0.953	3.61988e-72	human	COL3A1	Col3a1
FNDC1:Fndc1	1.46244e-72	0.692581	0.452	0.114	2.92487e-69	human	FNDC1	Fndc1
ISLR:Islr	2.6092e-72	1.03623	0.847	0.381	5.21841e-69	human	ISLR	Islr
COL5A1:Col5a1	2.84261e-72	0.962443	0.994	0.68	5.68521e-69	human	COL5A1	Col5a1
COL5A2:Col5a2	6.3417e-72	1.01226	0.972	0.607	1.26834e-68	human	COL5A2	Col5a2
COL6A3:Col6a3	1.45583e-69	0.869317	1	0.782	2.91166e-66	human	COL6A3	Col6a3
ASPN:Aspn	1.81671e-69	1.17528	0.745	0.307	3.63343e-66	human	ASPN	Aspn
COL12A1:Col12a1	1.48794e-66	1.02263	0.726	0.283	2.97589e-63	human	COL12A1	Col12a1
KRT17:Krt17	1.67628e-63	1.20483	0.592	0.204	3.35256e-60	human	KRT17	Krt17
INHBA:Inhba	1.78615e-63	0.650059	0.433	0.114	3.57231e-60	human	INHBA	Inhba
IGFBP5:Igfbp5	1.85668e-58	0.962488	0.997	0.795	3.71336e-55	human	IGFBP5	Igfbp5
SSC5D:Ssc5d	3.31372e-54	0.642133	0.667	0.257	6.62744e-51	human	SSC5D	Ssc5d
COMP:Comp	3.27247e-53	0.857665	0.682	0.285	6.54495e-50	human	COMP	Comp
MMP2:Mmp2	2.06922e-52	0.883472	0.972	0.747	4.13845e-49	human	MMP2	Mmp2
MMP14:Mmp14	2.22336e-52	0.818442	0.826	0.399	4.44672e-49	human	MMP14	Mmp14
NREP:Nrep	2.58158e-52	0.613963	0.657	0.256	5.16317e-49	human	NREP	Nrep
GPC1:Gpc1	5.33204e-49	0.725725	0.592	0.229	1.06641e-45	human	GPC1	Gpc1
ITGBL1:Itgbl1	5.74101e-49	0.68593	0.732	0.318	1.1482e-45	human	ITGBL1	Itgbl1
LRRC15:Lrrc15	1.25796e-47	0.501097	0.19	0.035	2.51591e-44	human	LRRC15	Lrrc15
ELN:Eln	6.67408e-46	0.849126	0.994	0.789	1.33482e-42	human	ELN	Eln
FBN1:Fbn1	3.26538e-45	0.721021	0.928	0.54	6.53076e-42	human	FBN1	Fbn1
SPON2:Spon2	2.35284e-44	0.726922	0.785	0.387	4.70567e-41	human	SPON2	Spon2
ENC1:Enc1	1.41409e-42	0.631746	0.567	0.227	2.82818e-39	human	ENC1	Enc1
NBL1:Nbl1	2.54522e-41	0.698311	0.975	0.739	5.09045e-38	human	NBL1	Nbl1
EDIL3:Edil3	3.30088e-41	0.527659	0.598	0.241	6.60177e-38	human	EDIL3	Edil3
AEBP1:Aebp1	2.08145e-40	0.699412	0.981	0.715	4.1629e-37	human	AEBP1	Aebp1
COL15A1:Col15a1	5.78488e-40	0.578812	0.688	0.313	1.15698e-36	human	COL15A1	Col15a1
CTSK:Ctsk	6.52304e-40	0.542097	0.601	0.25	1.30461e-36	human	CTSK	Ctsk
PCDH7:Pcdh7	2.63939e-39	0.433163	0.299	0.084	5.27879e-36	human	PCDH7	Pcdh7
GPX8:Gpx8	6.10809e-39	0.462143	0.48	0.178	1.22162e-35	human	GPX8	Gpx8
ST3GAL4:St3gal4	4.32799e-37	0.378171	0.349	0.111	8.65598e-34	human	ST3GAL4	St3gal4
CORIN:Corin	4.13784e-36	0.406555	0.174	0.037	8.27569e-33	human	CORIN	Corin
TACSTD2:Tacstd2	2.48576e-35	0.640709	0.601	0.269	4.97153e-32	human	TACSTD2	Tacstd2
TAGLN:Tagln	8.07319e-35	0.482587	0.997	0.881	1.61464e-31	human	TAGLN	Tagln
CPXM2:Cpxm2	8.57937e-34	0.341795	0.318	0.099	1.71587e-30	human	CPXM2	Cpxm2
RUNX1:Runx1	1.42858e-33	0.477436	0.632	0.285	2.85716e-30	human	RUNX1	Runx1
CRLF1:Crlf1	5.12739e-33	0.399388	0.421	0.156	1.02548e-29	human	CRLF1	Crlf1
RASSF2:Rassf2	8.85859e-33	0.3795	0.464	0.18	1.77172e-29	human	RASSF2	Rassf2
CDH1:Cdh1	1.42572e-32	0.39411	0.489	0.198	2.85143e-29	human	CDH1	Cdh1
THY1:Thy1	1.72121e-32	0.581332	0.941	0.655	3.44243e-29	human	THY1	Thy1
HTRA1:Htra1	2.10802e-32	0.62093	0.763	0.413	4.21605e-29	human	HTRA1	Htra1
FHL2:Fhl2	9.04972e-32	0.410908	0.355	0.125	1.80994e-28	human	FHL2	Fhl2
HTRA3:Htra3	1.51025e-30	0.563399	0.595	0.278	3.0205e-27	human	HTRA3	Htra3
FRZB:Frzb	1.90783e-30	0.381804	0.396	0.148	3.81565e-27	human	FRZB	Frzb
COL8A2:Col8a2	2.22601e-30	0.422229	0.234	0.067	4.45201e-27	human	COL8A2	Col8a2
CILP:Cilp	2.8907e-30	0.434726	0.277	0.088	5.7814e-27	human	CILP	Cilp
CDH3:Cdh3	2.25241e-29	0.294876	0.327	0.113	4.50481e-26	human	CDH3	Cdh3
MXRA8:Mxra8	4.42388e-29	0.581222	0.913	0.588	8.84776e-26	human	MXRA8	Mxra8
TPM1:Tpm1	1.26502e-28	0.517191	0.972	0.686	2.53005e-25	human	TPM1	Tpm1
ARL4C:Arl4c	1.3033e-28	0.36586	0.399	0.155	2.60661e-25	human	ARL4C	Arl4c
PFN2:Pfn2	1.49298e-28	0.265215	0.349	0.125	2.98595e-25	human	PFN2	Pfn2
TMEM130:Tmem130	2.56219e-28	0.359604	0.227	0.066	5.12437e-25	human	TMEM130	Tmem130
GDF15:Gdf15	4.28164e-28	0.422498	0.502	0.223	8.56328e-25	human	GDF15	Gdf15
COL16A1:Col16a1	9.38236e-28	0.5988	0.636	0.328	1.87647e-24	human	COL16A1	Col16a1
LOX:Lox	1.0148e-27	0.35998	0.617	0.293	2.02961e-24	human	LOX	Lox
DKK3:Dkk3	3.44029e-27	0.467631	0.838	0.486	6.88058e-24	human	DKK3	Dkk3
PPIC:Ppic	4.75594e-27	0.32937	0.645	0.313	9.51188e-24	human	PPIC	Ppic
CST6:Cst6	4.8248e-27	0.303864	0.327	0.119	9.64961e-24	human	CST6	Cst6
PTK7:Ptk7	1.23192e-26	0.419913	0.583	0.282	2.46384e-23	human	PTK7	Ptk7
GOLM1:Golm1	1.36673e-26	0.329449	0.352	0.132	2.73346e-23	human	GOLM1	Golm1
LAMB3:Lamb3	1.73325e-26	0.347788	0.505	0.226	3.46651e-23	human	LAMB3	Lamb3
OLFML2B:Olfml2b	5.26245e-26	0.36655	0.458	0.199	1.05249e-22	human	OLFML2B	Olfml2b
FSTL1:Fstl1	6.02319e-26	0.497875	0.991	0.762	1.20464e-22	human	FSTL1	Fstl1
CD24:Cd24a	6.28036e-26	0.458342	0.673	0.355	1.25607e-22	human	CD24	Cd24a
LAMC2:Lamc2	9.83488e-26	0.359267	0.38	0.153	1.96698e-22	human	LAMC2	Lamc2
COL14A1:Col14a1	2.00209e-25	0.547259	0.919	0.595	4.00417e-22	human	COL14A1	Col14a1
LTBP2:Ltbp2	2.08559e-25	0.519993	0.944	0.638	4.17118e-22	human	LTBP2	Ltbp2
BMP1:Bmp1	3.16067e-25	0.38071	0.48	0.219	6.32134e-22	human	BMP1	Bmp1
SERPINF1:Serpinf1	3.37969e-25	0.483002	0.947	0.631	6.75938e-22	human	SERPINF1	Serpinf1
ITGB5:Itgb5	1.27594e-24	0.358697	0.829	0.454	2.55188e-21	human	ITGB5	Itgb5
DSP:Dsp	2.0011e-24	0.339523	0.28	0.098	4.0022e-21	human	DSP	Dsp
ITGB6:Itgb6	2.27905e-24	0.457463	0.626	0.326	4.5581e-21	human	ITGB6	Itgb6
TPM2:Tpm2	4.14783e-24	0.356587	0.935	0.588	8.29567e-21	human	TPM2	Tpm2
IGKC:Igkc	7.27243e-24	-0.854192	1	0.995	1.45449e-20	human	IGKC	Igkc
IGF1:Igf1	9.97339e-24	0.255336	0.71	0.364	1.99468e-20	human	IGF1	Igf1
MDK:Mdk	1.04873e-23	0.501325	0.723	0.415	2.09746e-20	human	MDK	Mdk
S100A2:S100a2	7.86985e-23	0.488791	0.262	0.093	1.57397e-19	human	S100A2	S100a2
SDC1:Sdc1	8.68423e-23	0.385659	0.735	0.415	1.73685e-19	human	SDC1	Sdc1
DSG2:Dsg2	5.31911e-22	0.353118	0.315	0.125	1.06382e-18	human	DSG2	Dsg2
HSPG2:Hspg2	1.77205e-21	0.44963	0.863	0.557	3.54411e-18	human	HSPG2	Hspg2
ADAMTS2:Adamts2	2.28479e-21	0.325195	0.445	0.206	4.56958e-18	human	ADAMTS2	Adamts2
TNC:Tnc	2.54337e-21	0.459496	0.688	0.391	5.08674e-18	human	TNC	Tnc
COL6A2:Col6a2	6.08762e-21	0.479776	0.966	0.77	1.21752e-17	human	COL6A2	Col6a2
KRT8:Krt8	7.2887e-21	0.490553	0.791	0.494	1.45774e-17	human	KRT8	Krt8
MRC2:Mrc2	1.00512e-20	0.303348	0.732	0.39	2.01024e-17	human	MRC2	Mrc2
PLXNB2:Plxnb2	1.04371e-20	0.326997	0.798	0.447	2.08742e-17	human	PLXNB2	Plxnb2
TAX1BP3:Tax1bp3	2.64023e-20	0.303372	0.76	0.434	5.28045e-17	human	TAX1BP3	Tax1bp3
MMP23B:Mmp23	8.89387e-20	0.306479	0.558	0.285	1.77877e-16	human	MMP23B	Mmp23
MYLK:Mylk	9.22159e-20	0.38533	0.885	0.555	1.84432e-16	human	MYLK	Mylk
MSLN:Msln	1.33813e-19	0.256246	0.427	0.196	2.67627e-16	human	MSLN	Msln
ENAH:Enah	3.08656e-19	0.297217	0.654	0.359	6.17311e-16	human	ENAH	Enah
TGFBI:Tgfbi	1.03135e-18	0.416024	0.695	0.41	2.06271e-15	human	TGFBI	Tgfbi
LGALS1:Lgals1	1.05708e-18	0.377555	0.997	0.861	2.11416e-15	human	LGALS1	Lgals1
CD248:Cd248	1.46355e-18	0.286022	0.526	0.269	2.9271e-15	human	CD248	Cd248
MFAP4:Mfap4	1.24551e-17	0.436026	0.894	0.604	2.49102e-14	human	MFAP4	Mfap4
KRT7:Krt7	3.21899e-17	0.514016	0.919	0.677	6.43798e-14	human	KRT7	Krt7
PHLDA3:Phlda3	4.45028e-17	0.262737	0.629	0.346	8.90056e-14	human	PHLDA3	Phlda3
SPINK1:Spink1	2.29877e-16	0.331371	0.159	0.052	4.59754e-13	human	SPINK1	Spink1
KRT19:Krt19	1.15827e-15	0.376884	0.754	0.484	2.31655e-12	human	KRT19	Krt19
HSPB1:Hspb1	3.39193e-14	0.283081	0.978	0.774	6.78386e-11	human	HSPB1	Hspb1
C1S:C1s1	4.94581e-14	0.300134	0.984	0.786	9.89162e-11	human	C1S	C1s1
C1QA:C1qa	5.53725e-14	-0.52047	0.938	0.858	1.10745e-10	human	C1QA	C1qa
PDK4:Pdk4	1.34074e-09	-0.86007	0.632	0.603	2.68148e-06	human	PDK4	Pdk4
SCGB3A1:Scgb3a1	5.69826e-09	-1.12879	0.885	0.798	1.13965e-05	human	SCGB3A1	Scgb3a1
C1QB:C1qb	5.43007e-08	-0.479718	0.835	0.762	0.000108601	human	C1QB	C1qb
IGHM:Ighm	1.21157e-07	-1.24628	0.502	0.525	0.000242313	human	IGHM	Ighm
JCHAIN:Jchain	8.75073e-07	-0.863374	0.717	0.681	0.00175015	human	JCHAIN	Jchain
RGCC:Rgcc	1.49838e-06	-0.639639	0.838	0.692	0.00299676	human	RGCC	Rgcc
BPIFB1:Bpifb1	2.64291e-06	-1.18751	0.069	0.159	0.00528582	human	BPIFB1	Bpifb1
S100A9:S100a9	6.07807e-06	-0.779281	0.664	0.606	0.0121561	human	S100A9	S100a9
GLUL:Glul	4.77149e-05	-0.344458	0.919	0.772	0.0954298	human	GLUL	Glul
VWF:Vwf	6.19955e-05	-0.498947	0.794	0.686	0.123991	human	VWF	Vwf
SLPI:Slpi	0.000416566	-0.824327	0.595	0.526	0.833133	human	SLPI	Slpi
SOD2:Sod2	0.000548303	-0.647219	0.682	0.584	1	human	SOD2	Sod2
RGS5:Rgs5	0.0010283	-0.633307	0.654	0.572	1	human	RGS5	Rgs5
CPE:Cpe	0.00192665	-0.305973	0.393	0.268	1	human	CPE	Cpe
HSPB6:Hspb6	0.00220781	-0.259118	0.467	0.324	1	human	HSPB6	Hspb6
S100A4:S100a4	0.00220976	-0.387238	0.822	0.682	1	human	S100A4	S100a4
ACKR1:Ackr1	0.00277545	-0.283802	0.271	0.18	1	human	ACKR1	Ackr1
TMEM100:Tmem100	0.00398656	-0.736532	0.33	0.346	1	human	TMEM100	Tmem100
SUSD2:Susd2	0.00416169	-0.293769	0.573	0.389	1	human	SUSD2	Susd2
JAG1:Jag1	0.00440422	-0.256869	0.308	0.214	1	human	JAG1	Jag1
AGER:Ager	0.00449108	-0.734882	0.567	0.502	1	human	AGER	Ager
PIGR:Pigr	0.00508274	-0.684978	0.548	0.504	1	human	PIGR	Pigr
IFT57:Ift57	0.00584034	-0.254986	0.514	0.359	1	human	IFT57	Ift57
SMAD6:Smad6	0.00686765	-0.489751	0.181	0.232	1	human	SMAD6	Smad6
STEAP4:Steap4	0.00788799	-0.266639	0.358	0.254	1	human	STEAP4	Steap4
CCL2:Ccl2	0.008107	-0.856783	0.34	0.344	1	human	CCL2	Ccl2
HCLS1:Hcls1	0.00842579	-0.254427	0.321	0.225	1	human	HCLS1	Hcls1
CD52:Cd52	0.00904113	-0.255269	0.579	0.407	1	human	CD52	Cd52
TGOLN2:Tgoln1	0.0105721	-0.273739	0.685	0.474	1	human	TGOLN2	Tgoln1
C3:C3	0.0119271	-0.350373	0.897	0.756	1	human	C3	C3
MFSD2A:Mfsd2a	0.0123032	-0.293904	0.383	0.272	1	human	MFSD2A	Mfsd2a
MEST:Mest	0.0126477	-0.253139	0.324	0.23	1	human	MEST	Mest
AOC3:Aoc3	0.0189747	-0.254724	0.533	0.381	1	human	AOC3	Aoc3
ALOX5AP:Alox5ap	0.0192706	-0.307324	0.536	0.385	1	human	ALOX5AP	Alox5ap
CPA3:Cpa3	0.0234515	-0.274141	0.255	0.185	1	human	CPA3	Cpa3
HSD17B4:Hsd17b4	0.0240196	-0.286638	0.368	0.267	1	human	HSD17B4	Hsd17b4
CYSTM1:Cystm1	0.0268248	-0.34954	0.436	0.31	1	human	CYSTM1	Cystm1
AIF1:Aif1	0.0325419	-0.289385	0.526	0.377	1	human	AIF1	Aif1
SPI1:Spi1	0.0347722	-0.289284	0.327	0.241	1	human	SPI1	Spi1
C3AR1:C3ar1	0.0350694	-0.309108	0.327	0.24	1	human	C3AR1	C3ar1
SWAP70:Swap70	0.0351263	-0.287008	0.249	0.183	1	human	SWAP70	Swap70
CD53:Cd53	0.0360744	-0.278964	0.327	0.242	1	human	CD53	Cd53
CAT:Cat	0.0503238	-0.284897	0.436	0.324	1	human	CAT	Cat
TAP1:Tap1	0.0541215	-0.265536	0.361	0.271	1	human	TAP1	Tap1
MLPH:Mlph	0.0655828	-0.303989	0.374	0.281	1	human	MLPH	Mlph
DMBT1:Dmbt1	0.0702249	-0.301905	0.477	0.355	1	human	DMBT1	Dmbt1
ACSL1:Acsl1	0.0713682	-0.316911	0.489	0.362	1	human	ACSL1	Acsl1
IL1RN:Il1rn	0.0725372	-0.598451	0.168	0.189	1	human	IL1RN	Il1rn
ITGB2:Itgb2	0.0752619	-0.320273	0.536	0.394	1	human	ITGB2	Itgb2
SLC15A3:Slc15a3	0.0804843	-0.291368	0.243	0.181	1	human	SLC15A3	Slc15a3
APOE:Apoe	0.0832197	-0.311277	0.776	0.646	1	human	APOE	Apoe
PPP1R12B:Ppp1r12b	0.0921052	-0.294984	0.209	0.159	1	human	PPP1R12B	Ppp1r12b
APOC1:Apoc1	0.110773	-0.380201	0.757	0.636	1	human	APOC1	Apoc1
JUNB:Junb	0.13319	-0.315035	0.676	0.488	1	human	JUNB	Junb
BST2:Bst2	0.135008	-0.33109	0.542	0.401	1	human	BST2	Bst2
HMOX1:Hmox1	0.136745	-0.269406	0.287	0.223	1	human	HMOX1	Hmox1
FBP1:Fbp1	0.159856	-0.367552	0.558	0.422	1	human	FBP1	Fbp1
ATP13A3:Atp13a3	0.172718	-0.323414	0.283	0.224	1	human	ATP13A3	Atp13a3
IL33:Il33	0.183011	-0.321054	0.246	0.195	1	human	IL33	Il33
LRRK2:Lrrk2	0.195155	-0.641948	0.498	0.424	1	human	LRRK2	Lrrk2
TCF21:Tcf21	0.211954	-0.338816	0.414	0.326	1	human	TCF21	Tcf21
NCF1:Ncf1	0.242121	-0.263995	0.19	0.154	1	human	NCF1	Ncf1
MARCO:Marco	0.247505	-0.351108	0.483	0.367	1	human	MARCO	Marco
ID4:Id4	0.271321	-0.353864	0.19	0.152	1	human	ID4	Id4
PRX:Prx	0.27643	-0.317881	0.115	0.129	1	human	PRX	Prx
CD14:Cd14	0.277965	-0.5848	0.424	0.369	1	human	CD14	Cd14
TNXB:Tnxb	0.282799	-0.276638	0.424	0.34	1	human	TNXB	Tnxb
CCDC3:Ccdc3	0.291867	-0.265538	0.162	0.132	1	human	CCDC3	Ccdc3
IL7R:Il7r	0.300492	-0.358046	0.43	0.34	1	human	IL7R	Il7r
CLDN18:Cldn18	0.311826	-0.679396	0.324	0.296	1	human	CLDN18	Cldn18
TPPP3:Tppp3	0.329831	-0.497546	0.212	0.212	1	human	TPPP3	Tppp3
CLEC3B:Clec3b	0.330349	-0.298021	0.093	0.106	1	human	CLEC3B	Clec3b
AGR3:Agr3	0.331873	-0.346585	0.29	0.238	1	human	AGR3	Agr3
AQP3:Aqp3	0.337132	-0.366784	0.673	0.494	1	human	AQP3	Aqp3
DEPP1:Depp1	0.346829	-0.334992	0.576	0.498	1	human	DEPP1	Depp1
SLC39A8:Slc39a8	0.353567	-0.418101	0.455	0.358	1	human	SLC39A8	Slc39a8
ANKRD1:Ankrd1	0.365646	-0.514684	0.128	0.104	1	human	ANKRD1	Ankrd1
ID1:Id1	0.375419	-0.492538	0.508	0.429	1	human	ID1	Id1
SOD3:Sod3	0.377298	-0.519496	0.626	0.493	1	human	SOD3	Sod3
CYB5A:Cyb5a	0.384387	-0.47154	0.701	0.538	1	human	CYB5A	Cyb5a
CLU:Clu	0.389767	-0.434331	0.726	0.606	1	human	CLU	Clu
AREG:Areg	0.410919	-0.265838	0.171	0.146	1	human	AREG	Areg
SOCS3:Socs3	0.429184	-0.325547	0.193	0.162	1	human	SOCS3	Socs3
SLA:Sla	0.43745	-0.301934	0.252	0.213	1	human	SLA	Sla
C1QC:C1qc	0.459276	-0.267674	0.645	0.485	1	human	C1QC	C1qc
MRC1:Mrc1	0.46434	-0.405939	0.713	0.561	1	human	MRC1	Mrc1
MMRN1:Mmrn1	0.476988	-0.417808	0.19	0.159	1	human	MMRN1	Mmrn1
FABP5:Fabp5	0.480151	-0.558339	0.355	0.315	1	human	FABP5	Fabp5
S100A8:S100a8	0.485228	-0.649164	0.374	0.332	1	human	S100A8	S100a8
TNFAIP3:Tnfaip3	0.497551	-0.516435	0.252	0.236	1	human	TNFAIP3	Tnfaip3
GPM6A:Gpm6a	0.507507	-0.314118	0.128	0.109	1	human	GPM6A	Gpm6a
LAPTM5:Laptm5	0.517624	-0.30771	0.801	0.61	1	human	LAPTM5	Laptm5
F13A1:F13a1	0.525377	-0.46421	0.411	0.36	1	human	F13A1	F13a1
HLA-DOA:H2-Oa	0.556248	-0.36034	0.187	0.186	1	human	HLA	DOA
HHIP:Hhip	0.561348	-0.298741	0.162	0.14	1	human	HHIP	Hhip
COX4I2:Cox4i2	0.572081	-0.439584	0.259	0.24	1	human	COX4I2	Cox4i2
LEPR:Lepr	0.57976	-0.277154	0.109	0.094	1	human	LEPR	Lepr
CD163:Cd163	0.596279	-0.325911	0.664	0.497	1	human	CD163	Cd163
EDN1:Edn1	0.607849	-0.405011	0.271	0.253	1	human	EDN1	Edn1
TYROBP:Tyrobp	0.615269	-0.311217	0.729	0.553	1	human	TYROBP	Tyrobp
MSR1:Msr1	0.616897	-0.533471	0.302	0.274	1	human	MSR1	Msr1
ABCA3:Abca3	0.637699	-0.389515	0.526	0.435	1	human	ABCA3	Abca3
C11orf96:Gm13889	0.639715	-0.458178	0.383	0.317	1	human	C11orf96	Gm13889
SGK1:Sgk1	0.662013	-0.446227	0.523	0.407	1	human	SGK1	Sgk1
EDNRB:Ednrb	0.667927	-0.42445	0.184	0.177	1	human	EDNRB	Ednrb
RRAD:Rrad	0.677783	-0.279697	0.134	0.134	1	human	RRAD	Rrad
SEC11C:Sec11c	0.680137	-0.450795	0.318	0.265	1	human	SEC11C	Sec11c
HPGD:Hpgd	0.687472	-0.522524	0.34	0.286	1	human	HPGD	Hpgd
FOS:Fos	0.741316	-0.508886	0.421	0.347	1	human	FOS	Fos
NRGN:Nrgn	0.749086	-0.254566	0.162	0.145	1	human	NRGN	Nrgn
DES:Des	0.829165	-0.65651	0.24	0.218	1	human	DES	Des
SLC40A1:Slc40a1	0.83004	-0.306015	0.726	0.541	1	human	SLC40A1	Slc40a1
RBM47:Rbm47	0.832426	-0.313043	0.218	0.197	1	human	RBM47	Rbm47
NR4A1:Nr4a1	0.834629	-0.473038	0.358	0.306	1	human	NR4A1	Nr4a1
MS4A7:Ms4a7	0.845945	-0.475118	0.34	0.299	1	human	MS4A7	Ms4a7
MUC5B:Muc5b	0.846851	-0.329043	0.137	0.124	1	human	MUC5B	Muc5b
CTSC:Ctsc	0.847036	-0.329581	0.76	0.582	1	human	CTSC	Ctsc
WIF1:Wif1	0.853948	-0.451545	0.299	0.267	1	human	WIF1	Wif1
MZB1:Mzb1	0.867786	-0.333681	0.19	0.172	1	human	MZB1	Mzb1
CD44:Cd44	0.893143	-0.296535	0.754	0.589	1	human	CD44	Cd44
FABP4:Fabp4	0.91607	-0.517392	0.293	0.255	1	human	FABP4	Fabp4
CTSS:Ctss	0.922908	-0.408397	0.62	0.488	1	human	CTSS	Ctss
SLIT3:Slit3	0.929776	-0.491703	0.461	0.378	1	human	SLIT3	Slit3
STAB1:Stab1	0.954666	-0.406631	0.445	0.367	1	human	STAB1	Stab1
LPL:Lpl	0.984263	-0.516385	0.383	0.323	1	human	LPL	Lpl
ARHGDIB:Arhgdib	0.986494	-0.363094	0.564	0.463	1	human	ARHGDIB	Arhgdib
ADAMTS1:Adamts1	0.987374	-0.547132	0.445	0.368	1	human	ADAMTS1	Adamts1
BCAT1:Bcat1	1.9379e-91	0.443699	1	1	3.87581e-88	mouse	BCAT1	Bcat1
STMN3:Stmn3	6.67391e-82	0.384784	1	1	1.33478e-78	mouse	STMN3	Stmn3
CST6:Cst6	6.94254e-80	0.385542	1	0.999	1.38851e-76	mouse	CST6	Cst6
CDH3:Cdh3	5.35267e-77	0.310248	1	0.999	1.07053e-73	mouse	CDH3	Cdh3
C1QTNF3:C1qtnf3	1.12231e-70	0.558644	1	0.914	2.24462e-67	mouse	C1QTNF3	C1qtnf3
AQP3:Aqp3	9.47669e-68	0.490183	1	1	1.89534e-64	mouse	AQP3	Aqp3
CCNB1:Ccnb1	1.94937e-67	0.459553	0.944	0.428	3.89873e-64	mouse	CCNB1	Ccnb1
THBS2:Thbs2	4.82255e-66	0.983268	1	1	9.6451e-63	mouse	THBS2	Thbs2
KRT8:Krt8	5.68711e-66	1.53116	1	0.924	1.13742e-62	mouse	KRT8	Krt8
COL5A3:Col5a3	9.99513e-64	0.496009	1	0.968	1.99903e-60	mouse	COL5A3	Col5a3
KRT17:Krt17	4.63855e-63	0.475049	1	1	9.2771e-60	mouse	KRT17	Krt17
KRT18:Krt18	3.87848e-61	1.34762	1	0.944	7.75696e-58	mouse	KRT18	Krt18
CD163:Cd163	8.45084e-59	0.514607	1	1	1.69017e-55	mouse	CD163	Cd163
GDF15:Gdf15	1.54815e-57	0.447411	1	0.982	3.0963e-54	mouse	GDF15	Gdf15
MALL:Mall	4.16801e-56	0.553015	1	0.996	8.33603e-53	mouse	MALL	Mall
SLC16A3:Slc16a3	9.24687e-56	0.311507	1	1	1.84937e-52	mouse	SLC16A3	Slc16a3
SCARA5:Scara5	1.5445e-55	-0.297031	0.325	0.86	3.08901e-52	mouse	SCARA5	Scara5
COX7A1:Cox7a1	2.68742e-55	0.445955	1	1	5.37485e-52	mouse	COX7A1	Cox7a1
CTHRC1:Cthrc1	8.83396e-54	0.872572	1	0.995	1.76679e-50	mouse	CTHRC1	Cthrc1
HLA-DOA:H2-Oa	2.17172e-52	0.306397	1	0.935	4.34344e-49	mouse	HLA	DOA
OLR1:Olr1	3.09774e-52	0.308217	1	0.993	6.19548e-49	mouse	OLR1	Olr1
SFRP4:Sfrp4	1.70098e-51	0.383834	1	1	3.40197e-48	mouse	SFRP4	Sfrp4
HMOX1:Hmox1	1.13209e-50	0.644349	0.994	0.85	2.26419e-47	mouse	HMOX1	Hmox1
SERPINE1:Serpine1	1.86237e-50	0.785644	1	0.998	3.72474e-47	mouse	SERPINE1	Serpine1
CA3:Car3	1.51614e-49	-0.320931	0.731	0.956	3.03227e-46	mouse	CA3	Car3
POLR2L:Polr2l	7.21633e-49	0.967029	1	1	1.44327e-45	mouse	POLR2L	Polr2l
KRT19:Krt19	7.29287e-49	1.15052	1	0.964	1.45857e-45	mouse	KRT19	Krt19
MARCO:Marco	9.51985e-49	0.354599	1	1	1.90397e-45	mouse	MARCO	Marco
ASPN:Aspn	2.07445e-48	0.836157	1	0.817	4.1489e-45	mouse	ASPN	Aspn
KRT7:Krt7	2.36533e-48	1.02442	1	0.983	4.73066e-45	mouse	KRT7	Krt7
SSC5D:Ssc5d	3.33804e-47	0.292145	1	0.999	6.67609e-44	mouse	SSC5D	Ssc5d
ISLR:Islr	3.76863e-47	0.57709	1	0.998	7.53727e-44	mouse	ISLR	Islr
CCL2:Ccl2	5.77044e-47	0.344415	1	1	1.15409e-43	mouse	CCL2	Ccl2
SLC40A1:Slc40a1	6.07915e-47	0.482313	1	1	1.21583e-43	mouse	SLC40A1	Slc40a1
CKS2:Cks2	1.55154e-46	0.48087	0.981	0.735	3.10308e-43	mouse	CKS2	Cks2
ITGBL1:Itgbl1	1.68464e-46	0.255172	1	1	3.36928e-43	mouse	ITGBL1	Itgbl1
CILP:Cilp	3.91814e-46	0.273446	0.919	0.548	7.83628e-43	mouse	CILP	Cilp
OLFML2B:Olfml2b	4.97539e-46	0.502263	1	0.829	9.95077e-43	mouse	OLFML2B	Olfml2b
MFSD2A:Mfsd2a	5.54426e-46	0.309439	1	0.999	1.10885e-42	mouse	MFSD2A	Mfsd2a
ITGB6:Itgb6	3.53743e-44	0.923218	1	0.963	7.07486e-41	mouse	ITGB6	Itgb6
CTSH:Ctsh	1.1088e-43	0.806428	1	0.95	2.2176e-40	mouse	CTSH	Ctsh
S100A11:S100a11	3.82753e-42	0.793634	1	0.954	7.65507e-39	mouse	S100A11	S100a11
GREM1:Grem1	1.03906e-41	-0.276628	0.362	0.922	2.07812e-38	mouse	GREM1	Grem1
ICAM1:Icam1	2.16785e-41	0.8532	1	0.86	4.3357e-38	mouse	ICAM1	Icam1
MMP14:Mmp14	3.5229e-40	0.553165	1	0.983	7.0458e-37	mouse	MMP14	Mmp14
COL3A1:Col3a1	1.71515e-39	1.08161	1	0.999	3.43029e-36	mouse	COL3A1	Col3a1
LHFPL2:Lhfpl2	2.8676e-38	0.250045	0.994	0.902	5.73521e-35	mouse	LHFPL2	Lhfpl2
COL16A1:Col16a1	3.29168e-38	0.77298	1	0.877	6.58336e-35	mouse	COL16A1	Col16a1
APOC1:Apoc1	5.09297e-38	0.50793	1	1	1.01859e-34	mouse	APOC1	Apoc1
APOD:Apod	7.68828e-38	-0.383194	1	0.997	1.53766e-34	mouse	APOD	Apod
SFTPD:Sftpd	2.39144e-37	0.776274	1	0.906	4.78287e-34	mouse	SFTPD	Sftpd
HTRA3:Htra3	5.90664e-37	0.424651	1	0.83	1.18133e-33	mouse	HTRA3	Htra3
PLCG2:Plcg2	9.83076e-37	-0.727376	1	1	1.96615e-33	mouse	PLCG2	Plcg2
MLPH:Mlph	2.04638e-36	0.314751	1	1	4.09277e-33	mouse	MLPH	Mlph
PCBD1:Pcbd1	2.24263e-36	0.328925	1	0.974	4.48526e-33	mouse	PCBD1	Pcbd1
ANXA1:Anxa1	7.58804e-36	0.892965	1	0.928	1.51761e-32	mouse	ANXA1	Anxa1
CYB561A3:Cyb561a3	4.46263e-35	0.250791	0.969	0.675	8.92527e-32	mouse	CYB561A3	Cyb561a3
FXYD3:Fxyd3	6.35904e-35	0.455412	1	0.985	1.27181e-31	mouse	FXYD3	Fxyd3
MMP23B:Mmp23	1.26599e-34	0.376266	1	0.968	2.53197e-31	mouse	MMP23B	Mmp23
COL8A1:Col8a1	6.92078e-34	0.449667	1	1	1.38416e-30	mouse	COL8A1	Col8a1
HTRA1:Htra1	2.29572e-33	0.61321	1	0.989	4.59145e-30	mouse	HTRA1	Htra1
LUM:Lum	4.05782e-33	0.578647	1	1	8.11564e-30	mouse	LUM	Lum
SFN:Sfn	4.7701e-33	0.868177	1	0.985	9.54021e-30	mouse	SFN	Sfn
PTGS2:Ptgs2	6.56578e-33	0.286437	1	0.872	1.31316e-29	mouse	PTGS2	Ptgs2
CKAP2:Ckap2	1.8124e-32	0.291964	0.956	0.836	3.6248e-29	mouse	CKAP2	Ckap2
GPM6A:Gpm6a	3.12538e-32	-0.32762	0.4	0.888	6.25075e-29	mouse	GPM6A	Gpm6a
ENAH:Enah	4.48654e-32	0.310154	1	0.982	8.97308e-29	mouse	ENAH	Enah
PTK7:Ptk7	2.88658e-31	0.369731	1	0.93	5.77316e-28	mouse	PTK7	Ptk7
TGFBI:Tgfbi	3.45449e-31	0.749636	1	0.845	6.90899e-28	mouse	TGFBI	Tgfbi
C19orf33:2200002D01Rik	5.26503e-31	0.751564	0.925	0.736	1.05301e-27	mouse	C19orf33	2200002D01Rik
THY1:Thy1	5.74664e-31	0.453666	1	1	1.14933e-27	mouse	THY1	Thy1
BIRC5:Birc5	7.13079e-31	0.467677	0.838	0.472	1.42616e-27	mouse	BIRC5	Birc5
GAPDH:Gapdh	2.23372e-30	0.813177	1	1	4.46744e-27	mouse	GAPDH	Gapdh
COL5A2:Col5a2	4.59596e-30	0.878494	1	0.956	9.19192e-27	mouse	COL5A2	Col5a2
TUBA1C:Tuba1c	1.08926e-29	0.787971	0.919	0.609	2.17852e-26	mouse	TUBA1C	Tuba1c
CLDN7:Cldn7	1.37248e-29	0.677244	0.881	0.468	2.74496e-26	mouse	CLDN7	Cldn7
SLC16A1:Slc16a1	1.58081e-29	0.27273	0.613	0.218	3.16163e-26	mouse	SLC16A1	Slc16a1
SLC11A2:Slc11a2	1.83286e-29	0.318426	0.981	0.577	3.66571e-26	mouse	SLC11A2	Slc11a2
PDIA4:Pdia4	1.85437e-29	0.459906	1	0.973	3.70875e-26	mouse	PDIA4	Pdia4
MUC1:Muc1	3.35884e-29	0.725538	1	0.993	6.71768e-26	mouse	MUC1	Muc1
ATF3:Atf3	6.1071e-29	0.309632	0.887	0.556	1.22142e-25	mouse	ATF3	Atf3
SMOC2:Smoc2	7.69075e-29	-0.351376	0.981	0.987	1.53815e-25	mouse	SMOC2	Smoc2
S100A14:S100a14	7.98036e-29	0.79285	0.912	0.783	1.59607e-25	mouse	S100A14	S100a14
F3:F3	2.07626e-28	0.501285	1	0.87	4.15252e-25	mouse	F3	F3
CD248:Cd248	3.95398e-28	0.392305	1	0.998	7.90796e-25	mouse	CD248	Cd248
DNAJC15:Dnajc15	4.44163e-27	0.346383	1	0.899	8.88327e-24	mouse	DNAJC15	Dnajc15
TPM1:Tpm1	5.62166e-27	0.536491	0.994	0.855	1.12433e-23	mouse	TPM1	Tpm1
COL5A1:Col5a1	1.61815e-26	0.68384	1	1	3.23631e-23	mouse	COL5A1	Col5a1
CD14:Cd14	1.81314e-26	0.368472	1	0.933	3.62628e-23	mouse	CD14	Cd14
COL12A1:Col12a1	4.4293e-26	0.497316	1	0.988	8.8586e-23	mouse	COL12A1	Col12a1
THBS3:Thbs3	5.32722e-26	0.332174	0.844	0.363	1.06544e-22	mouse	THBS3	Thbs3
RAN:Ran	5.78825e-26	0.674329	0.944	0.638	1.15765e-22	mouse	RAN	Ran
UQCR10:Uqcr10	7.72212e-25	0.673668	0.969	0.75	1.54442e-21	mouse	UQCR10	Uqcr10
TMPRSS2:Tmprss2	1.61308e-24	0.349081	0.95	0.505	3.22615e-21	mouse	TMPRSS2	Tmprss2
HSPB6:Hspb6	1.81945e-24	-0.361132	1	1	3.6389e-21	mouse	HSPB6	Hspb6
PML:Pml	3.26683e-24	0.283212	1	0.927	6.53365e-21	mouse	PML	Pml
SPON2:Spon2	3.45974e-24	0.332032	1	0.947	6.91948e-21	mouse	SPON2	Spon2
TNC:Tnc	4.49974e-24	0.757252	0.975	0.889	8.99948e-21	mouse	TNC	Tnc
SLPI:Slpi	5.10359e-24	0.382428	1	0.98	1.02072e-20	mouse	SLPI	Slpi
NPC2:Npc2	7.05326e-24	0.440385	1	0.988	1.41065e-20	mouse	NPC2	Npc2
SERPINF1:Serpinf1	1.86994e-23	0.284062	1	1	3.73988e-20	mouse	SERPINF1	Serpinf1
TRMT112:Trmt112	1.99727e-23	0.355468	1	0.834	3.99454e-20	mouse	TRMT112	Trmt112
SUPT4H1:Supt4a	3.04674e-23	0.337782	0.881	0.533	6.09348e-20	mouse	SUPT4H1	Supt4a
EPCAM:Epcam	3.7513e-23	0.558185	0.938	0.732	7.5026e-20	mouse	EPCAM	Epcam
COL18A1:Col18a1	6.5587e-23	0.414149	1	1	1.31174e-19	mouse	COL18A1	Col18a1
ENC1:Enc1	6.79421e-23	0.345631	1	0.998	1.35884e-19	mouse	ENC1	Enc1
GPNMB:Gpnmb	1.47111e-22	0.369909	1	1	2.94222e-19	mouse	GPNMB	Gpnmb
COL1A1:Col1a1	1.4929e-22	0.926034	1	1	2.9858e-19	mouse	COL1A1	Col1a1
ODC1:Odc1	2.60875e-22	0.381989	0.825	0.401	5.21751e-19	mouse	ODC1	Odc1
CTSC:Ctsc	4.11388e-22	0.513541	1	0.839	8.22776e-19	mouse	CTSC	Ctsc
NAPSA:Napsa	7.31669e-22	0.612762	1	1	1.46334e-18	mouse	NAPSA	Napsa
MSR1:Msr1	8.0457e-22	0.277881	1	0.979	1.60914e-18	mouse	MSR1	Msr1
CLDN3:Cldn3	8.86056e-22	0.474198	0.963	0.509	1.77211e-18	mouse	CLDN3	Cldn3
NCOA4:Ncoa4	9.17945e-22	0.302839	0.981	0.603	1.83589e-18	mouse	NCOA4	Ncoa4
BMP1:Bmp1	1.58378e-21	0.600698	0.869	0.462	3.16756e-18	mouse	BMP1	Bmp1
NDUFB2:Ndufb2	1.96665e-21	0.509196	0.994	0.893	3.9333e-18	mouse	NDUFB2	Ndufb2
EMILIN1:Emilin1	2.58798e-21	0.444234	1	1	5.17595e-18	mouse	EMILIN1	Emilin1
LPCAT1:Lpcat1	3.33335e-21	0.529461	0.988	0.755	6.66669e-18	mouse	LPCAT1	Lpcat1
TMEM258:Tmem258	4.59473e-21	0.601552	1	0.813	9.18945e-18	mouse	TMEM258	Tmem258
AREG:Areg	4.91897e-21	0.857359	0.931	0.869	9.83794e-18	mouse	AREG	Areg
PRNP:Prnp	4.95114e-21	0.595758	0.931	0.694	9.90228e-18	mouse	PRNP	Prnp
EDN1:Edn1	6.84036e-21	0.316064	0.969	0.532	1.36807e-17	mouse	EDN1	Edn1
COL15A1:Col15a1	7.79734e-21	0.265288	1	0.985	1.55947e-17	mouse	COL15A1	Col15a1
SULF1:Sulf1	1.32306e-20	0.27368	1	0.938	2.64612e-17	mouse	SULF1	Sulf1
SPINT1:Spint1	1.43346e-20	0.502267	0.794	0.428	2.86692e-17	mouse	SPINT1	Spint1
TPM2:Tpm2	1.8645e-20	0.315525	1	1	3.729e-17	mouse	TPM2	Tpm2
MDM2:Mdm2	1.91409e-20	0.312739	0.981	0.75	3.82818e-17	mouse	MDM2	Mdm2
GTF2I:Gtf2i	2.8212e-20	0.532172	0.994	0.827	5.6424e-17	mouse	GTF2I	Gtf2i
MDK:Mdk	3.92592e-20	0.332928	1	0.992	7.85184e-17	mouse	MDK	Mdk
LAMB3:Lamb3	4.8243e-20	0.45094	0.912	0.548	9.64859e-17	mouse	LAMB3	Lamb3
IFI30:Ifi30	4.91917e-20	0.501953	1	0.999	9.83834e-17	mouse	IFI30	Ifi30
RNH1:Rnh1	5.19488e-20	0.563333	0.981	0.774	1.03898e-16	mouse	RNH1	Rnh1
BPIFB1:Bpifb1	5.72308e-20	-0.669614	0.875	0.939	1.14462e-16	mouse	BPIFB1	Bpifb1
SPINT2:Spint2	5.83219e-20	0.528639	0.988	0.748	1.16644e-16	mouse	SPINT2	Spint2
ACP5:Acp5	6.57015e-20	0.302275	1	0.955	1.31403e-16	mouse	ACP5	Acp5
SLC34A2:Slc34a2	9.27252e-20	0.530876	0.994	0.927	1.8545e-16	mouse	SLC34A2	Slc34a2
NDUFC2:Ndufc2	9.81787e-20	0.51562	0.988	0.751	1.96357e-16	mouse	NDUFC2	Ndufc2
MET:Met	1.17988e-19	0.330953	0.656	0.312	2.35976e-16	mouse	MET	Met
LAMC2:Lamc2	1.7715e-19	0.518023	0.944	0.578	3.54301e-16	mouse	LAMC2	Lamc2
EMC4:Emc4	5.88109e-19	0.369834	0.994	0.898	1.17622e-15	mouse	EMC4	Emc4
MKI67:Mki67	6.32343e-19	0.343235	0.75	0.462	1.26469e-15	mouse	MKI67	Mki67
ST3GAL5:St3gal5	9.77826e-19	0.273378	0.7	0.397	1.95565e-15	mouse	ST3GAL5	St3gal5
OSMR:Osmr	1.49283e-18	0.313149	0.925	0.591	2.98566e-15	mouse	OSMR	Osmr
RBM47:Rbm47	2.35301e-18	0.317992	0.681	0.395	4.70602e-15	mouse	RBM47	Rbm47
C1orf116:AA986860	2.40348e-18	0.418858	0.769	0.471	4.80695e-15	mouse	C1orf116	AA986860
TOMM7:Tomm7	5.52168e-18	0.487344	1	0.916	1.10434e-14	mouse	TOMM7	Tomm7
CCND1:Ccnd1	8.80104e-18	0.463448	0.994	0.875	1.76021e-14	mouse	CCND1	Ccnd1
LMNA:Lmna	8.88125e-18	0.558947	0.969	0.711	1.77625e-14	mouse	LMNA	Lmna
GADD45B:Gadd45b	1.2368e-17	0.426584	1	0.974	2.4736e-14	mouse	GADD45B	Gadd45b
ANXA3:Anxa3	1.24096e-17	0.350663	0.988	0.703	2.48192e-14	mouse	ANXA3	Anxa3
PLXNB2:Plxnb2	1.43592e-17	0.449294	0.975	0.752	2.87183e-14	mouse	PLXNB2	Plxnb2
MMP2:Mmp2	1.55021e-17	0.514892	1	0.961	3.10041e-14	mouse	MMP2	Mmp2
GSTO1:Gsto1	1.69794e-17	0.489872	1	0.908	3.39588e-14	mouse	GSTO1	Gsto1
ELN:Eln	3.8168e-17	0.579557	1	0.973	7.63361e-14	mouse	ELN	Eln
CDH1:Cdh1	6.56947e-17	0.321992	0.95	0.661	1.31389e-13	mouse	CDH1	Cdh1
CIB1:Cib1	6.95835e-17	0.387805	0.963	0.666	1.39167e-13	mouse	CIB1	Cib1
S100A6:S100a6	9.15684e-17	0.43883	1	1	1.83137e-13	mouse	S100A6	S100a6
FN1:Fn1	1.26739e-16	0.504473	1	1	2.53478e-13	mouse	FN1	Fn1
SYNPO2:Synpo2	1.42673e-16	-0.39074	0.594	0.887	2.85345e-13	mouse	SYNPO2	Synpo2
ID4:Id4	1.43871e-16	-0.253361	1	0.969	2.87742e-13	mouse	ID4	Id4
GNG5:Gng5	1.60778e-16	0.475601	0.975	0.79	3.21556e-13	mouse	GNG5	Gng5
NME5:Nme5	1.75728e-16	-0.251698	0.131	0.17	3.51456e-13	mouse	NME5	Nme5
PLXNB1:Plxnb1	1.86147e-16	0.467978	0.819	0.422	3.72293e-13	mouse	PLXNB1	Plxnb1
CD9:Cd9	3.04589e-16	0.416228	1	0.894	6.09179e-13	mouse	CD9	Cd9
VMP1:Vmp1	7.29665e-16	0.410929	0.994	0.701	1.45933e-12	mouse	VMP1	Vmp1
GPX8:Gpx8	8.66655e-16	0.282698	0.881	0.617	1.73331e-12	mouse	GPX8	Gpx8
ATP13A3:Atp13a3	1.03455e-15	0.300433	0.881	0.561	2.06909e-12	mouse	ATP13A3	Atp13a3
PHLDA3:Phlda3	1.12807e-15	0.433608	0.912	0.616	2.25615e-12	mouse	PHLDA3	Phlda3
CTSB:Ctsb	1.45344e-15	0.402996	1	0.948	2.90688e-12	mouse	CTSB	Ctsb
SLC12A2:Slc12a2	1.6144e-15	0.382711	0.869	0.486	3.22879e-12	mouse	SLC12A2	Slc12a2
LIPA:Lipa	3.19465e-15	0.327295	0.844	0.482	6.3893e-12	mouse	LIPA	Lipa
LAPTM4B:Laptm4b	4.85025e-15	0.294578	0.85	0.521	9.7005e-12	mouse	LAPTM4B	Laptm4b
POSTN:Postn	5.34597e-15	0.511572	1	0.998	1.06919e-11	mouse	POSTN	Postn
ST14:St14	6.09386e-15	0.381801	0.825	0.603	1.21877e-11	mouse	ST14	St14
RASSF2:Rassf2	6.09602e-15	0.285818	0.931	0.76	1.2192e-11	mouse	RASSF2	Rassf2
CREG1:Creg1	6.3696e-15	0.342708	0.981	0.769	1.27392e-11	mouse	CREG1	Creg1
EXOSC7:Exosc7	8.22081e-15	0.373324	0.75	0.361	1.64416e-11	mouse	EXOSC7	Exosc7
SLC20A1:Slc20a1	9.73187e-15	0.290323	0.631	0.35	1.94637e-11	mouse	SLC20A1	Slc20a1
ATP5IF1:Atpif1	1.0567e-14	0.408535	0.981	0.723	2.11339e-11	mouse	ATP5IF1	Atpif1
DCN:Dcn	1.14444e-14	0.258717	1	1	2.28887e-11	mouse	DCN	Dcn
PLD3:Pld3	1.24717e-14	0.35704	1	0.998	2.49434e-11	mouse	PLD3	Pld3
ST3GAL4:St3gal4	1.50143e-14	0.402121	0.781	0.409	3.00287e-11	mouse	ST3GAL4	St3gal4
IGKC:Igkc	1.65857e-14	-1.26867	1	1	3.31714e-11	mouse	IGKC	Igkc
CD24:Cd24a	1.83782e-14	0.414571	0.975	0.772	3.67564e-11	mouse	CD24	Cd24a
NDUFA12:Ndufa12	2.21505e-14	0.302132	0.756	0.474	4.43011e-11	mouse	NDUFA12	Ndufa12
RNF213:Rnf213	3.35945e-14	0.284478	0.919	0.643	6.71891e-11	mouse	RNF213	Rnf213
ATP1A1:Atp1a1	4.29235e-14	0.420301	0.994	0.806	8.58469e-11	mouse	ATP1A1	Atp1a1
GPRC5A:Gprc5a	7.38798e-14	0.441358	0.988	0.831	1.4776e-10	mouse	GPRC5A	Gprc5a
MRC2:Mrc2	8.90467e-14	0.359319	0.981	0.732	1.78093e-10	mouse	MRC2	Mrc2
FAM107B:Fam107b	1.7701e-13	0.352279	0.662	0.404	3.54019e-10	mouse	FAM107B	Fam107b
WFDC2:Wfdc2	2.56754e-13	0.282451	1	0.936	5.13509e-10	mouse	WFDC2	Wfdc2
SNX7:Snx7	6.03891e-13	0.376212	0.775	0.303	1.20778e-09	mouse	SNX7	Snx7
FBN1:Fbn1	6.28993e-13	0.362339	0.963	0.817	1.25799e-09	mouse	FBN1	Fbn1
SDC1:Sdc1	8.04596e-13	0.366271	0.975	0.749	1.60919e-09	mouse	SDC1	Sdc1
PPIC:Ppic	1.092e-12	0.339807	0.975	0.706	2.184e-09	mouse	PPIC	Ppic
CHCHD10:Chchd10	1.60027e-12	0.326307	0.9	0.633	3.20054e-09	mouse	CHCHD10	Chchd10
TAX1BP3:Tax1bp3	2.00297e-12	0.290984	1	0.965	4.00593e-09	mouse	TAX1BP3	Tax1bp3
MYH11:Myh11	2.12499e-12	-0.318043	1	0.999	4.24998e-09	mouse	MYH11	Myh11
RACGAP1:Racgap1	2.17452e-12	0.303312	0.631	0.417	4.34903e-09	mouse	RACGAP1	Racgap1
NDNF:Ndnf	2.42437e-12	0.378255	0.95	0.688	4.84875e-09	mouse	NDNF	Ndnf
COLGALT1:Colgalt1	3.34068e-12	0.334228	0.838	0.551	6.68135e-09	mouse	COLGALT1	Colgalt1
CD44:Cd44	3.60289e-12	0.434638	1	0.893	7.20578e-09	mouse	CD44	Cd44
PDGFRB:Pdgfrb	6.45532e-12	0.330433	0.963	0.695	1.29106e-08	mouse	PDGFRB	Pdgfrb
FCER1G:Fcer1g	8.20334e-12	0.334326	0.994	0.841	1.64067e-08	mouse	FCER1G	Fcer1g
ACAA2:Acaa2	8.88598e-12	0.260942	0.831	0.497	1.7772e-08	mouse	ACAA2	Acaa2
MXRA8:Mxra8	9.75765e-12	0.34486	1	0.84	1.95153e-08	mouse	MXRA8	Mxra8
MSLN:Msln	1.09864e-11	0.481781	0.863	0.868	2.19728e-08	mouse	MSLN	Msln
C1S:C1s1	1.18546e-11	0.292378	1	1	2.37092e-08	mouse	C1S	C1s1
HMGB2:Hmgb2	1.3359e-11	0.25185	0.831	0.43	2.6718e-08	mouse	HMGB2	Hmgb2
PSMB6:Psmb6	2.37019e-11	0.291178	0.812	0.582	4.74037e-08	mouse	PSMB6	Psmb6
THBS1:Thbs1	2.72848e-11	0.3731	1	1	5.45697e-08	mouse	THBS1	Thbs1
HBEGF:Hbegf	4.00965e-11	0.292276	0.706	0.284	8.01929e-08	mouse	HBEGF	Hbegf
TACSTD2:Tacstd2	4.53205e-11	0.252586	0.856	0.752	9.06409e-08	mouse	TACSTD2	Tacstd2
CLK4:Clk4	4.88858e-11	0.251318	0.669	0.319	9.77717e-08	mouse	CLK4	Clk4
PTGR1:Ptgr1	5.89372e-11	0.385746	0.756	0.322	1.17874e-07	mouse	PTGR1	Ptgr1
ALDH2:Aldh2	6.36603e-11	0.342988	0.969	0.845	1.27321e-07	mouse	ALDH2	Aldh2
HVCN1:Hvcn1	8.2897e-11	-0.275713	0.344	0.237	1.65794e-07	mouse	HVCN1	Hvcn1
PTPRF:Ptprf	1.00555e-10	0.282964	0.931	0.74	2.01109e-07	mouse	PTPRF	Ptprf
PXDN:Pxdn	1.30348e-10	0.286802	0.931	0.72	2.60697e-07	mouse	PXDN	Pxdn
ABCA3:Abca3	1.37034e-10	0.273743	0.981	0.791	2.74068e-07	mouse	ABCA3	Abca3
C16orf89:AU021092	1.59429e-10	0.262955	0.906	0.713	3.18858e-07	mouse	C16orf89	AU021092
SCGB3A1:Scgb3a1	1.70116e-10	-2.03551	1	0.997	3.40231e-07	mouse	SCGB3A1	Scgb3a1
CYSTM1:Cystm1	1.73122e-10	0.263066	0.975	0.651	3.46244e-07	mouse	CYSTM1	Cystm1
SCGB3A2:Scgb3a2	1.96012e-10	-1.11024	0.931	0.882	3.92024e-07	mouse	SCGB3A2	Scgb3a2
MALT1:Malt1	2.07613e-10	0.46983	0.719	0.256	4.15226e-07	mouse	MALT1	Malt1
S100A4:S100a4	2.77303e-10	0.259736	1	0.999	5.54606e-07	mouse	S100A4	S100a4
BAX:Bax	2.80659e-10	0.295637	0.8	0.431	5.61318e-07	mouse	BAX	Bax
MBIP:Mbip	3.23909e-10	0.300778	0.856	0.765	6.47819e-07	mouse	MBIP	Mbip
C1R:C1ra	4.3763e-10	0.269009	1	0.999	8.7526e-07	mouse	C1R	C1ra
MZB1:Mzb1	4.38089e-10	-0.338124	1	0.988	8.76178e-07	mouse	MZB1	Mzb1
CD79A:Cd79a	4.7237e-10	-0.428649	0.4	0.533	9.4474e-07	mouse	CD79A	Cd79a
CLIP4:Clip4	4.88991e-10	0.30093	0.706	0.406	9.77982e-07	mouse	CLIP4	Clip4
ARL4C:Arl4c	5.19362e-10	0.306563	0.706	0.449	1.03872e-06	mouse	ARL4C	Arl4c
ADGRG1:Adgrg1	5.65262e-10	0.301561	0.844	0.485	1.13052e-06	mouse	ADGRG1	Adgrg1
COL6A3:Col6a3	6.70819e-10	0.358788	1	1	1.34164e-06	mouse	COL6A3	Col6a3
HSPG2:Hspg2	6.86159e-10	0.259029	0.994	0.88	1.37232e-06	mouse	HSPG2	Hspg2
NREP:Nrep	7.26297e-10	0.257007	0.887	0.538	1.45259e-06	mouse	NREP	Nrep
FXYD6:Fxyd6	9.82192e-10	-0.373286	0.9	0.93	1.96438e-06	mouse	FXYD6	Fxyd6
IDH2:Idh2	1.04213e-09	0.266299	0.85	0.55	2.08427e-06	mouse	IDH2	Idh2
NKX2:1:Nkx2:1	2.06016e-09	0.261176	0.95	0.644	4.12032e-06	mouse	NKX2	1
CRLF1:Crlf1	3.83907e-09	0.275638	0.806	0.48	7.67815e-06	mouse	CRLF1	Crlf1
PIGR:Pigr	3.84704e-09	-0.573364	1	1	7.69408e-06	mouse	PIGR	Pigr
COL1A2:Col1a2	1.09593e-08	0.437623	1	1	2.19185e-05	mouse	COL1A2	Col1a2
SUB1:Sub1	2.9399e-08	0.295683	0.9	0.699	5.87979e-05	mouse	SUB1	Sub1
TMC4:Tmc4	3.15381e-08	0.269085	0.7	0.318	6.30762e-05	mouse	TMC4	Tmc4
SFRP2:Sfrp2	4.67756e-08	-0.448276	1	1	9.35512e-05	mouse	SFRP2	Sfrp2
TOP2A:Top2a	6.27652e-08	0.358224	0.512	0.308	0.00012553	mouse	TOP2A	Top2a
C1QB:C1qb	7.19535e-08	0.321765	1	0.997	0.000143907	mouse	C1QB	C1qb
DBP:Dbp	7.60365e-08	-0.265698	0.212	0.439	0.000152073	mouse	DBP	Dbp
EGR1:Egr1	8.88557e-08	-0.338476	0.613	0.967	0.000177711	mouse	EGR1	Egr1
IL4R:Il4ra	9.02849e-08	0.26371	0.781	0.475	0.00018057	mouse	IL4R	Il4ra
MGST1:Mgst1	1.19748e-07	0.296391	0.988	0.776	0.000239495	mouse	MGST1	Mgst1
LGALS3:Lgals3	1.62747e-07	0.302668	0.981	0.867	0.000325495	mouse	LGALS3	Lgals3
LGALS1:Lgals1	2.52393e-07	0.253616	1	1	0.000504785	mouse	LGALS1	Lgals1
TREM2:Trem2	2.89419e-07	-0.349472	0.388	0.28	0.000578838	mouse	TREM2	Trem2
NRARP:Nrarp	4.79207e-07	-0.250522	0.244	0.359	0.000958414	mouse	NRARP	Nrarp
COL23A1:Col23a1	4.94296e-07	-0.274656	0.288	0.226	0.000988593	mouse	COL23A1	Col23a1
NTRK2:Ntrk2	5.62315e-07	-0.287744	0.356	0.262	0.00112463	mouse	NTRK2	Ntrk2
ACKR3:Ackr3	3.42971e-06	-0.389577	0.45	0.355	0.00685942	mouse	ACKR3	Ackr3
NUPR1:Nupr1	3.94968e-06	0.323196	0.963	0.938	0.00789936	mouse	NUPR1	Nupr1
MMRN1:Mmrn1	4.29652e-06	-0.576775	0.225	0.556	0.00859304	mouse	MMRN1	Mmrn1
WDFY4:Wdfy4	6.33532e-06	-0.344521	0.362	0.269	0.0126706	mouse	WDFY4	Wdfy4
NCF1:Ncf1	1.83447e-05	-0.265693	0.412	0.473	0.0366895	mouse	NCF1	Ncf1
ACTG2:Actg2	2.09795e-05	-0.534962	1	1	0.041959	mouse	ACTG2	Actg2
FABP4:Fabp4	2.27897e-05	-0.479987	0.9	0.904	0.0455793	mouse	FABP4	Fabp4
RAC2:Rac2	3.60464e-05	-0.470352	0.519	0.463	0.0720929	mouse	RAC2	Rac2
CPE:Cpe	4.01805e-05	-0.326396	1	0.977	0.080361	mouse	CPE	Cpe
ATP6V1C2:Atp6v1c2	9.23637e-05	-0.259278	0.356	0.277	0.184727	mouse	ATP6V1C2	Atp6v1c2
CLU:Clu	0.000127205	0.430196	0.994	0.863	0.25441	mouse	CLU	Clu
GPAM:Gpam	0.000202658	-0.405257	0.469	0.364	0.405316	mouse	GPAM	Gpam
CORO1A:Coro1a	0.000235732	-0.549891	0.519	0.626	0.471463	mouse	CORO1A	Coro1a
MAPRE3:Mapre3	0.000317183	-0.274022	0.488	0.288	0.634365	mouse	MAPRE3	Mapre3
CCN2:Ccn2	0.000355986	-0.669855	0.887	0.961	0.711973	mouse	CCN2	Ccn2
IGHM:Ighm	0.000702372	-1.11822	0.912	0.771	1	mouse	IGHM	Ighm
TUBA1A:Tuba1a	0.000913017	-0.290857	1	0.913	1	mouse	TUBA1A	Tuba1a
UBE2C:Ube2c	0.00106879	0.484502	0.55	0.344	1	mouse	UBE2C	Ube2c
IGF1:Igf1	0.00143608	-0.639928	0.756	0.909	1	mouse	IGF1	Igf1
RETREG1:Retreg1	0.00167121	-0.268417	0.512	0.332	1	mouse	RETREG1	Retreg1
ITGAL:Itgal	0.00180198	-0.266587	0.469	0.28	1	mouse	ITGAL	Itgal
SPP1:Spp1	0.00228474	-0.356821	0.494	0.598	1	mouse	SPP1	Spp1
CHI3L1:Chil1	0.00272706	-0.485762	0.706	0.729	1	mouse	CHI3L1	Chil1
MFAP5:Mfap5	0.00289565	-0.564573	0.262	0.416	1	mouse	MFAP5	Mfap5
C9orf24:1110017D15Rik	0.00349017	-0.339585	0.25	0.335	1	mouse	C9orf24	1110017D15Rik
TF:Trf	0.00406146	-0.362363	0.419	0.541	1	mouse	TF	Trf
TP53INP1:Trp53inp1	0.0054176	-0.339753	0.525	0.557	1	mouse	TP53INP1	Trp53inp1
SFRP1:Sfrp1	0.00558978	-0.295264	0.338	0.278	1	mouse	SFRP1	Sfrp1
DES:Des	0.00565274	-0.567058	0.525	0.504	1	mouse	DES	Des
CCR2:Ccr2	0.00851583	-0.255386	0.381	0.299	1	mouse	CCR2	Ccr2
RGS4:Rgs4	0.00951063	0.318259	0.588	0.17	1	mouse	RGS4	Rgs4
HDC:Hdc	0.0134736	-0.418714	0.456	0.433	1	mouse	HDC	Hdc
ELOVL1:Elovl1	0.0137888	-0.398638	0.85	0.76	1	mouse	ELOVL1	Elovl1
PLD4:Pld4	0.0171948	-0.288891	0.369	0.307	1	mouse	PLD4	Pld4
IGFBP6:Igfbp6	0.0177814	-0.539297	0.406	0.429	1	mouse	IGFBP6	Igfbp6
MMP12:Mmp12	0.0195565	-0.339622	0.412	0.314	1	mouse	MMP12	Mmp12
LTF:Ltf	0.0307129	-0.281998	0.262	0.292	1	mouse	LTF	Ltf
LSP1:Lsp1	0.0311576	-0.490193	0.613	0.574	1	mouse	LSP1	Lsp1
TGM1:Tgm1	0.0359385	0.367956	0.531	0.098	1	mouse	TGM1	Tgm1
FOXJ1:Foxj1	0.0466535	-0.28178	0.3	0.309	1	mouse	FOXJ1	Foxj1
SOD3:Sod3	0.0540246	-0.395688	0.881	0.739	1	mouse	SOD3	Sod3
KIF23:Kif23	0.0675926	0.30437	0.3	0.086	1	mouse	KIF23	Kif23
MUSTN1:Mustn1	0.0736095	-0.445895	0.338	0.298	1	mouse	MUSTN1	Mustn1
LARS2:Lars2	0.0767547	-0.42893	0.619	0.611	1	mouse	LARS2	Lars2
SCNN1B:Scnn1b	0.0815949	-0.273605	0.556	0.39	1	mouse	SCNN1B	Scnn1b
PPP1R12B:Ppp1r12b	0.103077	-0.284068	0.537	0.654	1	mouse	PPP1R12B	Ppp1r12b
ECT2:Ect2	0.130548	0.280504	0.475	0.664	1	mouse	ECT2	Ect2
NR1D2:Nr1d2	0.152542	-0.3223	0.431	0.411	1	mouse	NR1D2	Nr1d2
JCHAIN:Jchain	0.154297	-0.810279	1	0.955	1	mouse	JCHAIN	Jchain
MTUS1:Mtus1	0.171907	-0.456115	0.738	0.619	1	mouse	MTUS1	Mtus1
TMEM50B:Tmem50b	0.176143	-0.441111	0.725	0.591	1	mouse	TMEM50B	Tmem50b
ARHGAP45:Arhgap45	0.180189	-0.373434	0.625	0.485	1	mouse	ARHGAP45	Arhgap45
TNXB:Tnxb	0.181885	-0.354196	1	0.996	1	mouse	TNXB	Tnxb
CLEC3B:Clec3b	0.212061	-0.339039	0.388	0.369	1	mouse	CLEC3B	Clec3b
CD53:Cd53	0.218736	-0.305845	0.644	0.612	1	mouse	CD53	Cd53
CCL21:Ccl21a	0.220829	-0.543173	0.981	0.731	1	mouse	CCL21	Ccl21a
SCNN1G:Scnn1g	0.223775	-0.329903	0.544	0.351	1	mouse	SCNN1G	Scnn1g
HPGD:Hpgd	0.233884	-0.535758	0.762	0.702	1	mouse	HPGD	Hpgd
UNC93B1:Unc93b1	0.243771	-0.275742	0.662	0.489	1	mouse	UNC93B1	Unc93b1
CXCL12:Cxcl12	0.270675	-0.347748	0.781	0.684	1	mouse	CXCL12	Cxcl12
CDK1:Cdk1	0.28117	0.337376	0.512	0.154	1	mouse	CDK1	Cdk1
RTKN2:Rtkn2	0.289768	-0.457589	0.619	0.421	1	mouse	RTKN2	Rtkn2
TPPP3:Tppp3	0.29747	-0.271653	0.812	0.653	1	mouse	TPPP3	Tppp3
PLAAT3:Plaat3	0.31668	-0.311998	0.631	0.563	1	mouse	PLAAT3	Plaat3
VCAM1:Vcam1	0.349852	-0.269542	0.531	0.406	1	mouse	VCAM1	Vcam1
SERPINE2:Serpine2	0.350728	-0.412223	0.406	0.465	1	mouse	SERPINE2	Serpine2
ARHGEF1:Arhgef1	0.358541	-0.314023	0.669	0.525	1	mouse	ARHGEF1	Arhgef1
ID1:Id1	0.362578	-0.261541	0.919	0.944	1	mouse	ID1	Id1
C5:Hc	0.362609	-0.360898	0.744	0.654	1	mouse	C5	Hc
C3:C3	0.378606	-0.321523	0.975	0.862	1	mouse	C3	C3
GUCY1A1:Gucy1a1	0.379591	-0.382541	0.744	0.595	1	mouse	GUCY1A1	Gucy1a1
SEC14L3:Sec14l3	0.381289	-0.311026	0.625	0.536	1	mouse	SEC14L3	Sec14l3
ADAMTS1:Adamts1	0.397684	-0.387786	0.894	0.743	1	mouse	ADAMTS1	Adamts1
LCN2:Lcn2	0.428649	-0.374124	0.769	0.681	1	mouse	LCN2	Lcn2
CDK19:Cdk19	0.43536	-0.254173	0.531	0.433	1	mouse	CDK19	Cdk19
HES1:Hes1	0.445153	-0.277175	0.794	0.576	1	mouse	HES1	Hes1
FIBIN:Fibin	0.45455	-0.330121	0.281	0.243	1	mouse	FIBIN	Fibin
IKBKB:Ikbkb	0.495876	-0.284717	0.613	0.464	1	mouse	IKBKB	Ikbkb
SEMA3E:Sema3e	0.496122	-0.271149	0.581	0.364	1	mouse	SEMA3E	Sema3e
PLAC8:Plac8	0.530863	-0.353521	0.531	0.426	1	mouse	PLAC8	Plac8
SPOCK2:Spock2	0.564914	-0.436525	0.875	0.768	1	mouse	SPOCK2	Spock2
TNIP3:Tnip3	0.598274	0.306901	0.456	0.111	1	mouse	TNIP3	Tnip3
COL4A3:Col4a3	0.60273	-0.27479	0.575	0.472	1	mouse	COL4A3	Col4a3
EDNRB:Ednrb	0.609878	-0.300577	0.875	0.764	1	mouse	EDNRB	Ednrb
MYH14:Myh14	0.615691	-0.357606	0.856	0.702	1	mouse	MYH14	Myh14
CFD:Cfd	0.667858	-0.398637	1	1	1	mouse	CFD	Cfd
CCDC80:Ccdc80	0.697302	-0.362033	1	1	1	mouse	CCDC80	Ccdc80
FBLN5:Fbln5	0.75968	-0.266045	0.8	0.638	1	mouse	FBLN5	Fbln5
TCF21:Tcf21	0.767483	-0.441823	0.912	0.739	1	mouse	TCF21	Tcf21
PLPP3:Plpp3	0.784075	-0.353809	0.744	0.646	1	mouse	PLPP3	Plpp3
CYP4B1:Cyp4b1	0.791214	-0.281576	0.906	0.715	1	mouse	CYP4B1	Cyp4b1
CDO1:Cdo1	0.806953	-0.399972	0.388	0.376	1	mouse	CDO1	Cdo1
GALNT18:Galnt18	0.807576	-0.313115	0.619	0.464	1	mouse	GALNT18	Galnt18
ACTA2:Acta2	0.902046	-0.427997	1	1	1	mouse	ACTA2	Acta2
CDC20:Cdc20	0.935678	0.348977	0.419	0.142	1	mouse	CDC20	Cdc20
MYLK:Mylk	0.958408	-0.34409	0.994	0.963	1	mouse	MYLK	Mylk

## Sheet: Fig_5_d
Marker list origin	Upstream Regulator	Molecule Type	Predicted Activation State	Activation z-score	Bias-corrected z-score	pvalue	geneID	Mechanistic Network	p.adjust	Count
mmNMFd21-F14hi C0	ABCB4	transporter	Inhibited	-2.6	-0.7	5.86e-09	Ccl2/COL1A1/COL1A2/FN1/LGALS3/MMP2/NTRK2/PDGFRB/SERPINE1	ABCB4,RELA,SMAD3,SMAD4,SMAD7	5.86e-09	9
mmNMFd21-F14hi C0	ADAM12	peptidase		0.61	1.41	1.3e-14	C1QTNF3/Ccl2/COL5A2/COL5A3/COL6A3/DCN/FBN1/GDF15/GREM1/LAMB3/LUM/OLR1/SERPINE1/SFRP2/TGFBI		1.3e-14	15
mmNMFd21-F14hi C0	AHR	ligand-dependent nuclear receptor		-0.1	-0.9	1.38e-16	ALDH2/ASPN/CCNB1/CD14/CDH1/COL12A1/COL16A1/COL1A1/COL1A2/COL3A1/COL5A1/COL5A2/COL6A3/DCN/EDN1/ELN/EMILIN1/FBN1/FN1/ITGB6/ITGBL1/LAMC2/MMP2/PDGFRB/PTGS2/PXDN/SDC1/SERPINE1/TGFBI/THBS1	AHR,CTNNB1,JUN,Jnk,SMAD3,STAT3,STAT6,TGFB1,TP53	1.38e-16	30
mmNMFd21-F14hi C0	Alpha catenin	group	Inhibited	-4.1	-0.9	3.98e-14	AREG/C1QTNF3/COL15A1/COL1A1/COL1A2/COL3A1/COL5A1/COL5A2/COL6A3/CTSB/ELN/LUM/MMP2/MMP23B/PTGS2/THBS2/TNC		3.98e-14	17
mmNMFd21-F14hi C0	AMBRA1	other	Inhibited	-3.7	-1.3	3.06e-17	CCND1/COL15A1/COL16A1/COL18A1/COL1A1/COL3A1/COL5A1/COL5A2/COL5A3/COL8A1/FN1/MMP14/MMP2/MMP23B		3.06e-17	14
mmNMFd21-F14hi C0	APOE	transporter		-2	0.08	1.35e-16	APOD/ATF3/BAX/C1QB/Ccl2/CD44/COL18A1/COL1A1/CTSB/EDN1/EGR1/EMILIN1/F3/HMOX1/HSPG2/ICAM1/IL4R/LIPA/MMP2/MSR1/OLR1/PTGS2/SERPINE1/SLC16A1/THY1/Tpm2/TREM2	APOE,IFNG,IL10,IL1B,JUN,NFKBIA,NR3C1,P38 MAPK,RELA,STAT1,STAT3,TNFRSF1A,TP53	1.35e-16	27
hsNMF-F14hi C0	ARID1A	transcription regulator	Activated	3.441	2.935	1.94e-23	BMP1/CD24/CDH1/COL16A1/COL1A1/COL1A2/COL5A1/DSP/EDIL3/FBN1/FN1/HSPB1/HTRA1/HTRA3/IGFBP3/KRT17/KRT19/KRT7/KRT8/LOX/MSLN/MYLK/NREP/SERPINF1/TAGLN/THY1/TNC	ARID1A,HDAC1,JUN,NFKB1,SP3,TP53,YAP1	1.94e-23	27
mmNMFd21-F14hi C0	ARID1A	transcription regulator	Activated	3.13	2.2	5e-13	ASPN/Ccl2/COL12A1/COL1A1/COL5A1/FBN1/FN1/GDF15/HTRA1/ICAM1/KRT18/LAMC2/MYH11/OLR1/PDGFRB/SERPINF1/THBS1/THBS2/THY1/TNC		5e-13	20
mmNMFd21-F14hi C0	BHLHE40	transcription regulator	Activated	2.58	0.42	2.04e-08	ANXA1/ATF3/CD14/Cd24a/CD9/HBEGF/KRT18/KRT8/MARCO/MET/MMP14/MSR1/OLR1/PIGR/PTGS2/SLC11A2/SLC16A3/ST3GAL5/THY1		2.04e-08	19
hsNMF-F14hi C0	BMP7	growth factor	Activated	2.16	1.792	3.53e-10	BMP1/CDH1/COL5A2/DSP/FN1/IGF1/IGFBP3/IGFBP5/MMP2		3.53e-10	9
mmNMFd21-F14hi C0	Brd4	kinase	Activated	2.89	0.58	3.92e-09	C1R/CDH1/COL1A1/COL1A2/COL3A1/COL5A2/COL6A3/COL8A1/LGALS3/RASSF2/SPON2/WFDC2		3.92e-09	12
mmNMFd21-F14hi C0	CAV1	transmembrane receptor		0.82	0.45	1.85e-13	CCND1/CLDN7/EMILIN1/FN1/ICAM1/KRT18/KRT19/KRT7/KRT8/MDM2/SERPINE1/SLC12A2/SLC20A1/THBS1/TNC/WFDC2	CAV1,CDKN2A,EZH2,IL6,JUN,NFKBIA,PGR,RELA,SMAD3,STAT1,STAT3,STAT6,TNF,TP53	1.85e-13	16
mmNMFd21-F14hi C0	CCN2	growth factor	Activated	2.58	0.82	7.68e-10	CCND1/COL1A1/COL8A1/EMILIN1/FN1/MMP14/MMP2/SERPINE1/SFRP4/Tpm1	CCN2,CTNNB1,GLI3,JUN,PPARG	7.68e-10	10
hsNMF-F14hi C0	CCN5	growth factor		0.378	0.783	2.25e-09	CD24/CDH1/DSP/FN1/KRT8/LAMB3/LAMC2		2.25e-09	7
mmNMFd21-F14hi C0	CCR2	g-protein coupled receptor	Activated	3.63	1.54	1.12e-14	ASPN/C1QB/Ccl2/CD163/COL12A1/COL1A1/COL1A2/COL6A3/DCN/FBN1/HSPG2/LUM/MMP2/SLPI/TGFBI/THBS1/TNC	CCR2,IFNG,JUN,NFKBIA,NR3C1,SMAD3,STAT1,STAT3	1.12e-14	17
mmNMFd21-F14hi C0	CD44	other		1.98	0.16	2.3e-11	ACKR3/BIRC5/Ccl2/COL18A1/COL1A1/COL3A1/COL5A2/EMILIN1/ITGBL1/LGALS1/LGALS3/THBS1/THBS2/THY1/Tpm2	CD44,JUN,MRTFA,SMAD3,STAT3,STAT6,TGFB1,TP53,YAP1	2.3e-11	15
mmNMFd21-F14hi C0	CDKN1A	kinase		-0.3	0.85	4.79e-09	ASPN/BAX/CCNB1/CCND1/CD44/COL5A1/GSTO1/KRT18/MDM2/OSMR/TOP2A	CDKN1A,CDKN2A,EZH2,JUN,PGR,RB1,SMAD3,TP53	4.79e-09	11
mmNMFd21-F14hi C0	CDKN2A	transcription regulator		0.26	-0.9	6.15e-08	BAX/BIRC5/Ccl2/CCND1/CD79A/COL1A1/EGR1/FN1/MDM2/MKI67/MMP2/PDGFRB/TGFBI	CDKN2A,CTNNB1,ERK,EZH2,FOS,FOXM1,JUN,Jnk,PGR,RELA,SMAD3,SMAD7,STAT1,STAT3,TP53	6.15e-08	13
hsNMF-F14hi C0	CEBPB	transcription regulator	Activated	3.098	0.761	2.43e-13	AEBP1/CDH3/COL1A1/COL1A2/COL3A1/COL5A1/FN1/FSTL1/IGF1/IGFBP3/INHBA/MMP2/TNC	CEBPB,CTNNB1,SMAD3	2.43e-13	13
mmNMFd21-F14hi C0	COL5A1	other	Inhibited	-3.3	-0.9	1.64e-13	COL12A1/COL5A2/COL8A1/CTSC/EMILIN1/FBN1/FN1/Gm12854/S100a11/LGALS1/LGALS3/S100A6		1.64e-13	12
hsNMF-F14hi C0	CPXM1	peptidase	Activated	2	0.295	3.55e-08	COL14A1/COL15A1/COL16A1/COL5A1		3.55e-08	4
mmNMFd21-F14hi C0	CTNNB1	transcription regulator		0.72	-0.8	2.98e-10	ABCA3/ANXA1/BMP1/CA3/Ccl2/CCND1/CDH1/COL1A1/CREG1/EGR1/EPCAM/FCER1G/FN1/GADD45B/GAPDH/GREM1/ID4/LIPA/MMP14/MMP2/MMP23B/NDUFA12/NDUFB2/NDUFC2/PTGS2/TNC/UQCR10	Akt,CTNNB1,ERK,FOS,GLI3,JUN,NFE2L2,NFKBIA,PPARG,RELA,STAT1,STAT3,TP53	2.98e-10	27
mmNMFd21-F14hi C0	DDR1	kinase		0.2	-0.5	6.34e-10	Ccl2/COL1A1/COL3A1/ELN/MMP14/MMP2		6.34e-10	6
hsNMF-F14hi C0	DLX1	transcription regulator	Activated	2.53	0.017	1.3e-12	CDH1/CTHRC1/EDIL3/FSTL1/HTRA1/MMP14/PFN2/SDC1/TGFBI/TPM2		1.3e-12	10
mmNMFd21-F14hi C0	ELOVL3	enzyme	Activated	2.11	2.08	9.86e-10	Acp5/COL1A2/COL3A1/COL6A3/FCER1G/GPNMB/IFI30/LIPA/LUM/MMP2/MSR1		9.86e-10	11
hsNMF-F14hi C0	ERBB2	kinase		1.175	-0.25	1.67e-12	BMP1/CDH1/COL1A1/COL5A1/COL6A3/FN1/GPC1/IGFBP5/ITGB6/KRT7/LAMB3/LAMC2/LTBP2/MSLN/PDK4/SDC1/TACSTD2/TAGLN/TPM1	ERBB2,JUN,SP1	1.67e-12	19
hsNMF-F14hi C0	estrogen receptor	group		-0.082	0.038	7.33e-13	CD24/CDH1/CDH3/COL12A1/COL5A1/COL6A2/DSP/FN1/KRT19/KRT7/KRT8/LAMC2/MMP14/PCDH7/TNC		7.33e-13	15
hsNMF-F14hi C0	EWSR1-FLI1	fusion gene/product	Inhibited	-2.982	-1.276	5.75e-10	CD24/COL3A1/COL5A2/IGFBP5/NREP/POSTN/SULF1/TAGLN/TPM1		5.75e-10	9
mmNMFd21-F14hi C0	FAS	transmembrane receptor	Inhibited	-3.1	-2.1	4.61e-18	Ccl2/CD44/COL15A1/COL18A1/COL1A1/COL1A2/COL3A1/COL5A1/COL6A3/COL8A1/EGR1/FBN1/ICAM1/LUM/MET/SERPINE1/TNC	CTNNB1,ERK,ERK1/2,FAS,FOS,JUN,NR3C2,RELA,STAT1	4.61e-18	17
mmNMFd21-F14hi C0	FKBP10	enzyme	Inhibited	-3.7	-0.4	4.37e-22	COL12A1/COL15A1/COL16A1/COL18A1/COL1A1/COL1A2/COL3A1/COL5A1/COL5A2/COL6A3/COL8A1/CRLF1/MMP14/MMP2/POSTN/PRNP/PTGS2/SERPINE1/THY1		4.37e-22	19
mmNMFd21-F14hi C0	FOS	transcription regulator		NA	NA	9.83e-08	Acp5/AQP3/CCND1/CD44/COL16A1/ENAH/F3/HMOX1/MET/MGST1/MMP2/MMRN1/ODC1/PTGS2/SLPI/Tpm1		9.83e-08	16
hsNMF-F14hi C0	FTO	enzyme		1.172	0.794	8.75e-08	ADAMTS2/CDH1/COL12A1/FN1/MMP2/THBS2	FTO,NFKB1,RNA polymerase II,SMAD3,SNAI1,STAT3,TP63	8.75e-08	6
hsNMF-F14hi C0	GLI1	transcription regulator		0.038	0.839	6.46e-09	ARL4C/C1QTNF3/CD24/CDH1/COL1A1/CST6/ITGB6/KRT19/LAMB3/LGALS1/MMP2/NREP/PCDH7/PDK4/S100A2/TNC		6.46e-09	16
hsNMF-F14hi C0	GLIS1	transcription regulator	Activated	2.449	0.671	8.4e-09	COL16A1/COL1A2/COL6A2/COL8A2/LTBP2/MMP2		8.4e-09	6
mmNMFd21-F14hi C0	GRIN1	ion channel		1.27	1.84	2.32e-09	ATF3/COL1A1/DCN/FN1/LUM/MMP14/MMP2/SERPINE1/TNC/WFDC2		2.32e-09	10
mmNMFd21-F14hi C0	HIF1A	transcription regulator		0.83	0.17	1.81e-09	Ccl2/CCND1/CD44/EDN1/GAPDH/ICAM1/MET/MMP2/NDUFA12/NDUFB2/NDUFC2/NRARP/PTGS2/SERPINE1/SLC16A3/SLC40A1/UQCR10	CTNNB1,ERK1/2,HIF1A,IL6,JUN,NFKBIA,NR3C2,RELA,STAT1,STAT3,STAT6,TNF,TP53	1.81e-09	17
hsNMF-F14hi C0	HIF1A	transcription regulator		1.644	-0.447	6.04e-09	CD24/CDH1/COL1A2/FHL2/FN1/HSPB1/IGF1/IGFBP3/ITGB5/LGALS1/LOX/MMP2/SULF1	EZH2,HIF1A,NFKB1,RNA polymerase II,SMAD2,SMAD3,SNAI1,STAT3,TP63	6.04e-09	13
mmNMFd21-F14hi C0	HMG20A	transcription regulator	Activated	3.36	0.49	3.74e-12	ATF3/CD44/CD9/CDH1/DCN/EDN1/ELN/F3/HBEGF/MMP14/OSMR/PDGFRB/POSTN/SERPINE1/THY1		3.74e-12	15
mmNMFd21-F14hi C0	HTT	transcription regulator	Activated	2.31	0.25	3.9e-10	CCND1/COL16A1/COL18A1/COL6A3/DBP/DCN/FXYD6/GAPDH/MMP2/NDUFA12/SCGB3A1/SERPINF1/SLC40A1/TGFBI/THBS2/Tpm2		3.9e-10	16
mmNMFd21-F14hi C0	IFNG	cytokine	Activated	2.8	0.85	1.68e-08	ATP1A1/BAX/Ccl2/CD14/CD44/COL1A1/COL1A2/CTSB/CTSH/EDN1/ELN/FCER1G/FN1/GADD45B/HTRA1/ICAM1/LAMC2/MMP2/NTRK2/PML/PTGS2/SCGB3A1/SLC16A3/SLPI/THBS1/THY1	FOS,IFNG,IFNGR1,IL17A,JUN,NFKBIA,NR3C1,RELA,SMAD3,STAT1,STAT3,STAT6	1.68e-08	26
mmNMFd21-F14hi C0	IGF2BP1	translation regulator	Activated	2.12	1.19	7.93e-11	CD44/COL1A1/COL1A2/COL5A1/COL6A3/LGALS1/LUM/TNC		7.93e-11	8
hsNMF-F14hi C0	IGFBP2	other	Activated	2.415	0.557	3.9e-09	CD24/CDH1/COL11A1/COL14A1/GDF15/MMP2/POSTN	CEBPB,IGFBP2,SP1	3.9e-09	7
mmNMFd21-F14hi C0	IKBKB	kinase		1.73	0.07	1.09e-10	Acp5/ATF3/Ccl2/CCNB1/CCND1/CD44/CDH1/COL1A1/COL3A1/CTSB/DCN/HMOX1/ICAM1/PLD3/POSTN/PTGS2/S100A4/Tpm2	Akt,CDKN2A,CTNNB1,ERK,EZH2,FOS,IKBKB,JUN,Jnk,NFKBIA,PGR,RELA,SMAD3,STAT1,TP53	1.09e-10	18
mmNMFd21-F14hi C0	IL10	cytokine		0	1.02	3.31e-09	Ccl2/CD14/CD163/Cd24a/CTSB/CTSC/CTSH/HMOX1/ICAM1/IFI30/IL4R/LIPA/MMP14/MSR1/PTGS2/SCGB3A2	IL10,IL13,JUN,NFKBIA,NOS2,RELA,STAT1,STAT3,STAT6,TNF	3.31e-09	16
mmNMFd21-F14hi C0	IL4	cytokine	Activated	3.76	0.71	2.28e-12	Acp5/ALDH2/AREG/BCAT1/Ccl2/CD163/Cd24a/CD44/COL1A1/COL3A1/GADD45B/HBEGF/ICAM1/IFI30/IL4R/KRT19/KRT7/LGALS1/LGALS3/MARCO/MFSD2A/MMP2/ODC1/PRNP/SCGB3A1/SDC1/SLC16A3/TACSTD2/THY1/Tpm2/WFDC2	FOS,IFNG,IL17A,IL4,JUN,NFKBIA,NR3C1,RELA,SMAD7,STAT1,STAT3,STAT6	2.28e-12	31
mmNMFd21-F14hi C0	INHA	growth factor		-0.5	-0.5	1.69e-09	AREG/COL1A2/COL3A1/KRT18/KRT19/KRT8/LMNA/MMP2/MYH11/PTGS2/SFRP4/Tpm2		1.69e-09	12
hsNMF-F14hi C0	ISG15	other	Activated	2.613	2.719	3.9e-09	COL12A1/COL14A1/COL15A1/COL1A1/COL1A2/COL5A2/LTBP2		3.9e-09	7
mmNMFd21-F14hi C0	Jnk	group		1.35	0.58	7.05e-08	BAX/CCND1/CDH1/COL1A1/COL3A1/EGR1/MMP2/MRC2/PTGS2	CTNNB1,GLI3,IKBKB,IL6,JUN,Jnk,NFKBIA,P38 MAPK,PPARG,RELA,STAT1,STAT3,STAT6,TP53	7.05e-08	9
mmNMFd21-F14hi C0	JUN	transcription regulator		0.74	-0.3	5.55e-09	BAX/BIRC5/C1QB/Ccl2/CCND1/CDH1/COL1A1/COL1A2/HMOX1/MDM2/MMP2/PTGS2/TNC	Akt,CDKN2A,CTNNB1,EZH2,FOXM1,GLI3,JUN,NFKBIA,PARP1,PGR,PPARG,RELA,SIRT1,SMAD3,STAT1,STAT3,STAT6,TP53	5.55e-09	13
mmNMFd21-F14hi C0	KLF11	transcription regulator		-1.6	-1.8	1.16e-08	COL1A2/COL3A1/DCN/EDN1/GREM1/ITGB6/MMP14/MMP2/SERPINE1/THBS1/THBS2		1.16e-08	11
mmNMFd21-F14hi C0	KLF6	transcription regulator	Activated	3.83	1.09	5.74e-08	Ccl2/CD44/COL1A1/GADD45B/GAPDH/HMOX1/ICAM1/IFI30/LGALS3/MMP14/OSMR/PTGS2/SDC1/SLC11A2/SLC16A3		5.74e-08	15
hsNMF-F14hi C0	LACTB	peptidase	Inhibited	-2.621	-0.387	4e-10	CDH1/EDIL3/FBN1/FN1/INHBA/LAMC2/TGFBI		4e-10	7
mmNMFd21-F14hi C0	LDLR	transporter		-0.2	0	4.22e-08	ASPN/BIRC5/Ccl2/CCNB1/CCND1/COL1A1/COL3A1/CTSC/EGR1/HSPG2/ICAM1/MKI67/MMP14/MMP2/MSR1/TOP2A	APOE,FOS,IL17A,JUN,LDLR,LEP,NFKBIA,PARP1,RELA,SIRT1,STAT1,STAT3,TNF,TP53	4.22e-08	16
mmNMFd21-F14hi C0	LRP1	transmembrane receptor	Inhibited	-2.8	-2.5	1.03e-08	C1R/C1S/Ccl2/CD14/COL3A1/MMP2/MRC2/PDGFRB/SERPINF1		1.03e-08	9
hsNMF-F14hi C0	LRRFIP2	other		NA	NA	1.93e-09	C1S/COL12A1/COL5A2/EDIL3/FSTL1/INHBA/LAMC2/LUM/TNC		1.93e-09	9
mmNMFd21-F14hi C0	MAP3K14	kinase	Activated	2.35	1.11	3.93e-09	Ccl2/COL1A1/COL1A2/COL3A1/COL5A1/COL6A3/FN1/LAMB3/PTGS2		3.93e-09	9
mmNMFd21-F14hi C0	MET	kinase	Activated	2.25	1.01	9.8e-08	BMP1/CCND1/CDH1/COL5A2/EDN1/FN1/HBEGF/MDM2/MMP2/PTGS2	Akt,CTNNB1,EGFR,JUN,Jnk,MET,NFKBIA,RELA,STAT3	9.8e-08	10
mmNMFd21-F14hi C0	MRTFA	transcription regulator		1.92	1.13	7.41e-11	COL1A1/COL3A1/COL5A2/COL6A3/COX7A1/EGR1/FN1/ICAM1/LMNA/MYH11/SERPINE1/SLC20A1/SLPI/THBS1/TNC/Tpm2		7.41e-11	16
hsNMF-F14hi C0	MRTFB	transcription regulator	Activated	3	0.443	1.39e-10	CD24/COL3A1/COL5A2/IGFBP5/NREP/POSTN/SULF1/TAGLN/TPM1		1.39e-10	9
mmNMFd21-F14hi C0	MTDH	transcription regulator		NA	NA	8.12e-09	CCND1/CD14/CDH1/EGR1/GPNMB/HMOX1/HTRA1/ITGB6/KRT8/LGALS3/MKI67/SERPINE1/THBS1		8.12e-09	13
hsNMF-F14hi C0	NEUROG1	transcription regulator		-1	-0.403	5.72e-11	C1S/COL3A1/DSP/FN1/INHBA/MFAP4/PPIC/SERPINF1/SULF1		5.72e-11	9
mmNMFd21-F14hi C0	NFE2L2	transcription regulator	Activated	2.06	0.17	2.71e-08	Acp5/ATF3/ATP1A1/CA3/Ccl2/COL1A1/COL3A1/COX7A1/CREG1/FN1/GSTO1/HBEGF/HMOX1/ICAM1/LMNA/MGST1/MMP14/PDIA4/PSMB6/PTGS2/RAN/Tpm1	IL1B,JUN,NFE2L2,NFKBIA,RELA,STAT1,STAT3,TNF	2.71e-08	22
mmNMFd21-F14hi C0	NOX4	enzyme	Activated	2.43	0.56	1.44e-08	Ccl2/CD44/COL1A1/FN1/HMOX1/SERPINE1	CTNNB1,ERK,FOS,JUN,NOX4,RELA,STAT1	1.44e-08	6
hsNMF-F14hi C0	NPM1	transcription regulator	Activated	3.606	0.623	1.75e-12	COL12A1/COL16A1/COL5A1/COL6A2/EDIL3/FN1/IGFBP3/IGFBP5/INHBA/LAMC2/LOX/MMP2/TGFBI		1.75e-12	13
mmNMFd21-F14hi C0	PGR	ligand-dependent nuclear receptor	Inhibited	-3.5	-0.8	3.04e-14	AREG/BMP1/CCND1/COL12A1/COL1A1/COL1A2/COL5A1/COL5A2/COL5A3/COL6A3/ELN/FBN1/HSPG2/ICAM1/LAMB3/MMP2/PDGFRB/POSTN/PXDN/S100A6/SERPINE1/TGFBI		3.04e-14	22
hsNMF-F14hi C0	PIK3CA	kinase		NA	NA	5.48e-11	CD24/CDH1/COL1A2/COL3A1/COL5A1/EDIL3/LOX/LUM/PCDH7/POSTN/SPINK1/SULF1		5.48e-11	12
hsNMF-F14hi C0	PPARG	ligand-dependent nuclear receptor		0.327	-0.159	4.05e-08	CDH1/COL1A1/COL1A2/FN1/IGFBP3/IGFBP5/PDK4/SDC1		4.05e-08	8
mmNMFd21-F14hi C0	PPARGC1A	transcription regulator	Inhibited	-2.1	-3	8.26e-13	ADGRG1/APOD/ASPN/BAX/Ccl2/COL1A2/COL6A3/COX7A1/CTSC/DCN/EDN1/GADD45B/GDF15/HMOX1/ICAM1/IL4R/LIPA/LUM/MMP2/OLR1/OSMR/POSTN/PTGS2/THY1	IL6,PPARGC1A,RELA,STAT3,STAT6	8.26e-13	24
mmNMFd21-F14hi C0	PSEN1	peptidase		-1.2	-1	4.51e-08	C1QB/C1R/C1S/CCND1/CD9/CTSC/DBP/GADD45B/GAPDH/NUPR1/PDGFRB/PTGS2/PTPRF		4.51e-08	13
mmNMFd21-F14hi C0	PSMB11	peptidase	Inhibited	-3.9	-1.5	2.61e-12	Ccl2/CCND1/CLDN3/CLDN7/COL1A1/COL1A2/COL3A1/COL5A1/COL5A3/GADD45B/HMOX1/LGALS3/OLFML2B/PTGS2/THBS1/THBS3		2.61e-12	16
mmNMFd21-F14hi C0	PTEN	phosphatase		-0.8	-0.3	5.13e-20	ACAA2/ANXA1/ATF3/BIRC5/BMP1/CA3/Ccl2/CCNB1/CCND1/CD44/CDH1/COL15A1/COL16A1/COL18A1/COL1A1/COL3A1/COL5A1/COL5A2/COL5A3/COL8A1/CTSB/F3/FN1/GAPDH/GPM6A/IDH2/MDM2/MKI67/MMP14/MMP2/MMP23B/Muc1/PDGFRB/PTGS2/SDC1/SFTPD	Akt,CDKN2A,CTNNB1,EZH2,FOXM1,GLI3,JUN,NFKBIA,PGR,PIK3R1,PPARG,PTEN,RELA,SMAD3,TP53	5.13e-20	36
mmNMFd21-F14hi C0	RNF5	enzyme	Inhibited	-2.9	-0.3	1.31e-09	CD14/COL12A1/COL15A1/COL16A1/COL1A1/COL1A2/COL3A1/COL5A1/COL5A2/COLGALT1/MMP14/TREM2		1.31e-09	12
mmNMFd21-F14hi C0	ROCK1	kinase		1.89	0.23	5.48e-09	CCND1/COL1A1/COL3A1/COL5A1/COL8A1/FBN1/ICAM1	CTNNB1,FOXM1,PTEN,ROCK,ROCK1,STAT1,STAT6,TP53,YAP1	5.48e-09	7
hsNMF-F14hi C0	RRAS2	enzyme	Activated	3	0.443	9.58e-08	CDH3/COL6A3/EDIL3/LAMC2/MDK/MSLN/PCDH7/POSTN/THY1		9.58e-08	9
hsNMF-F14hi C0	RUNX2	transcription regulator		-0.711	-1.294	7.7e-10	CDH1/COL11A1/LUM/MMP14/MMP2/RUNX1/TAGLN/TPM1	Akt,CTNNB1,RUNX2,SP1	7.7e-10	8
mmNMFd21-F14hi C0	SEMA7A	transmembrane receptor	Activated	2.33	0.03	4.29e-11	BAX/COL1A1/COL1A2/COL3A1/CTSB/EGR1/ELN/FN1/IL4R		4.29e-11	9
mmNMFd21-F14hi C0	SFTPC	other		NA	NA	2.37e-13	ABCA3/BAX/KRT18/KRT7/KRT8/LGALS3/LPCAT1/NAPSA/S100A6/SFTPD/SLC34A2		2.37e-13	11
mmNMFd21-F14hi C0	SLC15A4	transporter	Activated	3.05	0.28	1.17e-09	ANXA1/ANXA3/COL1A1/HMOX1/KRT17/KRT19/LGALS3/MMP2/MSR1/PTGS2/S100A6/SLPI/TREM2		1.17e-09	13
mmNMFd21-F14hi C0	SMAD3	transcription regulator	Activated	3.64	1.72	5.99e-11	AREG/Ccl2/CCND1/COL1A1/COL1A2/COL3A1/COL6A3/ELN/FBN1/FN1/HBEGF/LUM/MMP2/SERPINE1/THBS1/THBS2/TNC	CTNNB1,EGFR,ERK,FOS,JUN,RELA,SMAD3,SMAD7,STAT1,STAT3	5.99e-11	17
hsNMF-F14hi C0	SMARCA4	transcription regulator		1.765	-0.441	5.52e-12	ARL4C/CDH1/FHL2/FN1/IGF1/IGFBP3/IGFBP5/INHBA/LAMC2/LGALS1/LOX/LUM/MMP2/MYLK/S100A2/SPINK1/TACSTD2/TAGLN/THY1/TPM1		5.52e-12	20
hsNMF-F14hi C0	SORL1	transporter	Activated	3.464	1.49	3.16e-10	COL11A1/COL1A1/COL1A2/COL3A1/COL5A1/COL5A2/CTHRC1/FN1/INHBA/MDK/MRC2/TNC		3.16e-10	12
hsNMF-F14hi C0	SPDEF	transcription regulator	Inhibited	-3	-0.665	4.16e-11	COL16A1/COL1A1/COL5A1/COL5A2/COL6A2/COL6A3/DKK3/SDC1/TNC		4.16e-11	9
mmNMFd21-F14hi C0	STAT3	transcription regulator	Activated	2.91	2.3	2.5e-08	AREG/BIRC5/Ccl2/CCND1/CD9/COL1A1/EGR1/FBN1/FCER1G/FN1/ICAM1/IFI30/IL4R/MMP2/Muc1/PDIA4/PTPRF/SERPINE1/SLC16A1/SLPI/THBS2/WFDC2	CTNNB1,ERK,FOS,IFNG,IL17A,IL6,JUN,NFKBIA,NR3C1,RELA,SMAD3,SMAD4,SMAD7,STAT1,STAT3,STAT6	2.5e-08	22
mmNMFd21-F14hi C0	STAT6	transcription regulator		0.78	0.56	8.48e-13	Acp5/ALDH2/ANXA1/BAX/Ccl2/Cd24a/COL1A1/COL1A2/COL3A1/CTSB/CYB561A3/EGR1/FN1/GADD45B/Gm12854/S100a11/IL4R/MMP14/MMP2/PRNP/PSMB6/PTGS2/RNF213/SCGB3A1/SERPINF1/THY1	IFNG,IL10,IL4,IL6,JUN,NFKBIA,NR3C1,RELA,SMAD3,STAT1,STAT3,STAT6	8.48e-13	26
hsNMF-F14hi C0	STK26	kinase		-0.522	-0.599	2.4e-10	BMP1/CDH1/COL3A1/COL5A2/FN1/KRT19/MMP2	Akt,CTNNB1,EZH2,NFKB1,RNA polymerase II,SMAD3,SNAI1,SP1,STAT3,STK26,TP63	2.4e-10	7
hsNMF-F14hi C0	STX18	transporter	Activated	3.317	0.489	5.42e-11	BMP1/COL5A1/COL6A2/CRLF1/HTRA1/LAMC2/SDC1/TAGLN/TGFBI/TNC/TPM1		5.42e-11	11
mmNMFd21-F14hi C0	TAF4	transcription regulator	Inhibited	-2	-0.4	8.26e-11	AREG/CCND1/CDH1/CDH3/COL6A3/DCN/GREM1/HBEGF/LUM/MMP2/SFRP2/THBS1/THBS2	JUN,MRTFA,SMAD3,TAF4,YAP1	8.26e-11	13
mmNMFd21-F14hi C0	TAFAZZIN	enzyme	Activated	2.18	1.2	3.28e-11	BAX/Ccl2/CCNB1/CCND1/CD44/COL1A1/COL5A1/COL5A2/COX7A1/DCN/EDN1/FN1/GREM1/HMOX1/IGKC/KRT19/PTGS2/RNF213/SERPINE1/SLC40A1/THBS1	IL6,RELA,STAT3,STAT6,TAFAZZIN	3.28e-11	21
hsNMF-F14hi C0	TEAD1	transcription regulator	Activated	2.828	0.775	7.7e-10	COL3A1/COL5A2/IGFBP5/MSLN/POSTN/SULF1/TAGLN/TPM1		7.7e-10	8
hsNMF-F14hi C0	TEAD2	transcription regulator	Activated	2.646	0.39	2.72e-09	COL3A1/COL5A2/IGFBP5/POSTN/SULF1/TAGLN/TPM1		2.72e-09	7
hsNMF-F14hi C0	TEAD3	transcription regulator	Activated	2.646	0.595	5.49e-09	COL3A1/COL5A2/IGFBP5/POSTN/SULF1/TAGLN/TPM1		5.49e-09	7
hsNMF-F14hi C0	TEAD4	transcription regulator		2	-0.156	9.02e-11	CDH1/COL3A1/COL5A2/IGFBP5/MMP2/POSTN/SULF1/TAGLN/TPM1	Akt,CTNNB1,SP1,TEAD4	9.02e-11	9
hsNMF-F14hi C0	TGFB1	growth factor	Activated	4.024	1.762	2e-18	ASPN/BMP1/BPIFB1/CDH1/COL1A1/COL1A2/COL3A1/COL5A1/COL6A3/FBN1/FN1/IGF1/IGFBP3/IGFBP5/INHBA/KRT7/LAMC2/LTBP2/MMP2/MRC2/POSTN/SDC1/TAGLN/TGFBI/TNC/TPM1	CEBPB,CTNNB1,NFKB1,PPARG,RNA polymerase II,SMAD2,SMAD3,SNAI1,SP1,STAT3,TGFB1,TP53,TP63	2e-18	26
mmNMFd21-F14hi C0	TGFB1	growth factor		1.56	1.44	1.16e-08	AREG/Ccl2/CD44/CDH1/COL1A1/COL1A2/COL3A1/COL5A1/DBP/ICAM1/MMP2/THBS1	CDKN2A,CTNNB1,EZH2,IFNG,JUN,Jnk,NFKBIA,NR3C1,PGR,SMAD3,SMAD7,STAT1,STAT3,TGFB1,TP53	1.16e-08	12
mmNMFd21-F14hi C0	TGFBR2	kinase	Inhibited	-3	-1	1.44e-09	AREG/BCAT1/CCND1/CDH1/EGR1/GADD45B/ICAM1/KRT19/KRT7/MFSD2A/MMP14/MSR1/ODC1/SDC1/SLC16A3/TACSTD2/Tpm2/WFDC2		1.44e-09	18
mmNMFd21-F14hi C0	TLR9	transmembrane receptor	Activated	3	0.95	4.33e-09	ATF3/BAX/Ccl2/CCNB1/CCND1/EDN1/EGR1/GADD45B/HMOX1/ICAM1/PTGS2/SDC1/SERPINE1/ST3GAL5/TNC	CTNNB1,ERK,FOS,IL6,JUN,MAPK14,NFATC1,NFKBIA,P38 MAPK,RELA,STAT1,STAT3,STAT6,TLR9,TNF,TP53	4.33e-09	15
hsNMF-F14hi C0	TMPO	other	Activated	2.236	0.33	1.18e-10	ASPN/COL11A1/COL12A1/COL1A1/COL3A1		1.18e-10	5
mmNMFd21-F14hi C0	TNF	cytokine	Activated	3.56	1.58	1.22e-09	Acp5/ATP1A1/BIRC5/Ccl2/CCND1/CD14/CD44/DCN/EGR1/F3/HMOX1/ICAM1/ITGB6/KRT18/KRT8/MET/MMP14/OSMR/PLXNB2/PTGS2/SERPINE1/TNC	ERK1/2,FOS,IL17A,JUN,LEP,NFKBIA,NR3C2,RELA,STAT3,TNF	1.22e-09	22
hsNMF-F14hi C0	TNF	cytokine		1.933	-0.001	4.19e-08	BPIFB1/C1S/CDH1/COL16A1/COL1A2/COL3A1/FN1/HSPG2/INHBA/ITGB6/LAMB3/LAMC2/LTBP2/MMP2/MYLK/SDC1/TNC	Akt,CTNNB1,JUN,NFKB1,RNA polymerase II,SMAD2,SMAD3,SNAI1,SP1,STAT3,TNF,TP63	4.19e-08	17
mmNMFd21-F14hi C0	TP53	transcription regulator	Activated	3.19	2.67	2.37e-23	ACAA2/ANXA1/ANXA3/AREG/ATF3/BAX/BIRC5/BMP1/Ccl2/CCNB1/CCND1/CD44/CDH3/CKAP2/COL18A1/COL1A1/COL1A2/COL3A1/COL5A2/COX7A1/CTSB/DNAJC15/EMILIN1/FN1/GADD45B/GAPDH/GDF15/GPM6A/HBEGF/HMOX1/HSPG2/IDH2/IFI30/IL4R/KRT18/KRT8/LGALS3/MDM2/MET/MKI67/MMP2/MMP23B/NRARP/PDGFRB/PHLDA3/PML/POSTN/PPIC/PRNP/PTGS2/RAN/SERPINE1/SFRP2/TGFBI/THBS1/THY1/TNC/TOP2A/Tpm1/Tpm2/TUBA1C/UQCR10/VMP1	CCND1,CDKN2A,CTNNB1,FOS,IL17A,JUN,MAPK14,NFATC1,NFKBIA,NR3C1,RELA,SMAD3,STAT1,STAT3,TP53	2.37e-23	63
hsNMF-F14hi C0	TP63	transcription regulator		-1.363	-2.887	3.48e-13	CDH1/COL5A1/FBN1/FN1/HTRA1/IGFBP3/INHBA/KRT17/LAMB3/MMP14/MMP2/POSTN/S100A2/TAGLN/THBS2/THY1/TNC/TPM1	Akt,CTNNB1,NFKB1,RNA polymerase II,SMAD3,SMARCA4,SNAI1,SP1,STAT3,TP63	3.48e-13	18
mmNMFd21-F14hi C0	TP63	transcription regulator	Inhibited	-3	-1.3	2.66e-09	AREG/CLDN3/COL6A3/COL8A1/DCN/EGR1/ELN/HSPG2/ICAM1/IL4R/KRT7/MLPH/MMP2/RASSF2/VMP1/WFDC2		2.66e-09	16
mmNMFd21-F14hi C0	TP73	transcription regulator		-0.1	-0.8	1.71e-14	AQP3/ATF3/BAX/C1R/Ccl2/Cd24a/CDH1/COL18A1/EDN1/EGR1/FN1/GPNMB/HBEGF/MDK/MDM2/MMP14/MMP2/MMP23B/NUPR1/SERPINE1/SPINT1/THBS2/THY1/TREM2/VMP1	MDM2,TP53,TP73	1.71e-14	25
mmNMFd21-F14hi C0	VDR	transcription regulator		1.35	0.78	4.11e-09	BAX/Ccl2/CCNB1/CCND1/CD44/CDH1/EDN1/EGR1/F3/ICAM1/LGALS1/NUPR1/ODC1/PTGS2/PTPRF/SLC34A2	IL6,LEP,RELA,STAT3,STAT6,VDR	4.11e-09	16
mmNMFd21-F14hi C0	YAP1	transcription regulator	Activated	3.09	1.82	7.24e-10	AREG/Ccl2/CCND1/COL1A1/COL3A1/DCN/EGR1/FN1/HBEGF/LMNA/NUPR1/PTGS2/SERPINE1/THBS1	CTNNB1,JUN,MRTFA,SMAD3,STAT1,STAT3,TP53,YAP1	7.24e-10	14
hsNMF-F14hi C0	ZEB1	transcription regulator		1.008	0.505	2.11e-08	CDH1/COL1A1/COL1A2/FN1/KRT19/LAMC2/TGFBI	NFKB1,RNA polymerase II,SMAD3,SNAI1,STAT3,TP63,ZEB1	2.11e-08	7
