# Supplementary material for: Mapping spatially resolved transcriptomes in human and mouse pulmonary fibrosis
Source: Nat Genet. 2024 Jul 1;56(8):1725–36. doi: 10.1038/s41588-024-01819-2 (PMC11319205; doi:10.1038/s41588-024-01819-2)
Supplement: Supplementary file 10 — Statistical source data for Fig. 6. [file 41588_2024_1819_MOESM10_ESM.xlsx]

## Sheet: Fig_6_b
	IPF_1.NMF_10	IPF_2.NMF_15	IPF_3.NMF_17	mm_d7.NMF_F11	mm_d21.NMF_F12
ETS1:Ets1	1	0.270409432081723	0.479911721484338	0.399086258883716	0
C3AR1:C3ar1	0.616805573591585	0	0	0	0
IL7R:Il7r	0.321677529879509	0.29151270179609	0.34265324737334	0	0
COTL1:Cotl1	0.285944317919306	0	0.393387720453404	0.417388373282631	0.238847211450442
PTPRC:Ptprc	0.211700015903626	0.472262625200514	0.212084479484363	0.786529160487209	0.142692227694146
CD93:Cd93	0.209346507574745	0	0	0	0
HMGB2:Hmgb2	0.194501488378579	0	0.122793313806973	0.0286962415091918	0.0655808756103217
PIP4K2A:Pip4k2a	0.182710662214313	0	0	0	0
EPAS1:Epas1	0.172977723674912	0	0	0	0
ESAM:Esam	0.15398965348402	0	0	0	0
SRGN:Srgn	0.120983605541958	0.0588615817578377	0.173136989093868	0.598727958466891	0.212947574995669
CXCR4:Cxcr4	0.119103651090003	0.537055151829219	0.563817893432339	0	0
CD2:Cd2	0.114168149395313	0	0	0	0
RGS5:Rgs5	0.113968313404263	0	0	0	0
LST1:Lst1	0.113196214942583	0	0	0	0
SH3BP5:Sh3bp5	0.107818076792288	0	0	0	0
ITGA1:Itga1	0.103206199812896	0	0	0	0
EMB:Emb	0.0935322985964944	0.118982615803078	0.0321115697683455	0	0
FYB1:Fyb	0.0891612535412419	0.232965199849486	0.342530054187111	0	0
CD163:Cd163	0.0890880591916671	0	0	0	0
CD44:Cd44	0.0844962595109022	0	0	0	0
C1S:C1s1	0.0798429521109706	0	0.12931772958747	0	0
VIM:Vim	0.0795281154224995	0	0.0533337701896344	0.0213303562033777	0.10144810890699
SLC40A1:Slc40a1	0.0792867800426775	0.036956772223794	0	0	0
ALCAM:Alcam	0.0773940556495428	0	0	0	0
EMILIN1:Emilin1	0.0649217066013743	0	0	0	0
CELF2:Celf2	0.0642908425628133	0	0	0	0
PCOLCE:Pcolce	0.061646218197854	0	0	0	0
F2RL3:F2rl3	0.0615703342976716	0	0	0	0
OGFRL1:Ogfrl1	0.0610959983622011	0	0.0547075523858079	0	0
GLIPR1:Glipr1	0.0600172960240923	0	0	0	0
RESF1:Resf1	0.0583673582626154	0.276687482433601	0.141634870805825	0	0
TPT1:Tpt1	0.0582990128587575	0	0	0.355833438686713	0.0772683294752727
UQCRB:Uqcrb	0.0556825945763491	0	0.309921725388365	0	0
CD37:Cd37	0.0540193223405122	0.495218345372565	0	0.290184731518639	0
RARRES1:Rarres1	0.0514806243544805	0	0	0	0
CORO1C:Coro1c	0.0493228879565997	0	0	0	0
CD48:Cd48	0.0492157125855164	0.3465736868097	0	0	0
F13A1:F13a1	0.0461697408568413	0	0	0	0
RGS10:Rgs10	0.0458225505923349	0	0	0	0
THY1:Thy1	0.045533814929545	0	0	0.280201191794668	0.0236353721809792
SERPINE1:Serpine1	0.0420022857921201	0	0	0	0
HEXB:Hexb	0.0409290667975086	0	0	0	0.0962436906493655
NPM1:Npm1	0.0375785798432145	0	0	0	0
CYP51A1:Cyp51	0.0366172441675749	0	0	0	0
EVI2B:Evi2	0.0338835160151058	0.207488799664626	0.135410423802046	0	0
TUBA1C:Tuba1c	0.0304079656982545	0	0	0	0
RAP2B:Rap2b	0.0298946770857369	0	0	0	0
PDGFRB:Pdgfrb	0.0288010409513264	0	0	0	0
S100A10:S100a10	0.0261400997315369	0	0	0	0
RAMP2:Ramp2	0.0257257782064193	0	0	0	0
CPVL:Cpvl	0.0233853781886298	0	0	0	0
LRRK2:Lrrk2	0.0226729015714584	0	0	0	0
RIOK3:Riok3	0.0223425483382896	0	0	0	0
FAM49B:Cyrib	0.0192074035542232	0	0	0	0
DEK:Dek	0.0187866551195278	0	0	0	0
COL4A2:Col4a2	0.0174707146572576	0	0	0	0
LAMC3:Lamc3	0.0170692499682475	0	0	0	0
CDH11:Cdh11	0.0163753126232325	0	0	0	0
AIF1:Aif1	0.0162882876932027	0	0	0	0
EVI2A:Evi2a	0.015686849015275	0	0	0	0
EML4:Eml4	0.0155244005239934	0	0	0	0
NID1:Nid1	0.0146640932478147	0	0	0	0
CTSC:Ctsc	0.014652375213704	0	0	0	0.0379893625994505
WAPL:Wapl	0.0132784047172541	0	0	0	0
TIMP3:Timp3	0.0131590975117112	0	0	0	0
PNRC1:Pnrc1	0.0131045026565489	0	0	0	0
MGST1:Mgst1	0.0113600285837385	0	0	0	0
TLR2:Tlr2	0.0112716455185392	0	0	0	0
SETD2:Setd2	0.0112533695156851	0	0	0	0
SPARCL1:Sparcl1	0.0110609052798389	0	0	0	0
CRISPLD2:Crispld2	0.00859939157527112	0	0	0	0
PLEK:Plek	0.00559792841297811	0	0	0.0141019403640805	0
IGFBP7:Igfbp7	0.00554483525024983	0	0	0	0
C1orf162:I830077J02Rik	0.00512746596943953	0	0	0	0
LBH:Lbh	0.00406141745565374	0	0.0549333752713254	0	0
NKX2-1:Nkx2-1	0.00395429794882195	0	0	0	0
DOCK8:Dock8	0.00276269636962188	0	0	0	0
COL4A1:Col4a1	0.00115310240382734	0	0	0	0
LHFPL2:Lhfpl2	0.00109321712386507	0	0	0	0
IKZF3:Ikzf3	0.00106305047820333	0.0966307635919828	0	0	0
NKG7:Nkg7	0.000359209102339785	0	0	0	0
SETD3:Setd3	0	0	0	0	0
CXCL13:Cxcl13	0	1	0.944010347889622	0	0
CD52:Cd52	0	0.500790785577978	0.420614203375142	0.698204231880988	0.388645270477007
MS4A1:Ms4a1	0	0.481340585725096	0.54656668629097	0.0907995871927532	0
RCSD1:Rcsd1	0	0.457123809559378	0.0111340410463549	0	0
TMEM107:Tmem107	0	0.44008049160787	0	0	0
CR2:Cr2	0	0.42674325218876	0.233139260218513	0	0
NSA2:Nsa2	0	0.39506192955488	0.0739416984518757	0.0121988861385938	0
LTB:Ltb	0	0.387682857859498	0.296096614670598	0.381116940000289	0.100156048230431
LAPTM5:Laptm5	0	0.383348666049384	0	0.410354556664044	0.34705830513697
IRF8:Irf8	0	0.304706364725674	0	0.272736512152715	0.193742972845391
LCP1:Lcp1	0	0.263635808689725	0.241385372329762	0.462506858711796	0.301141887042218
TAF1D:Taf1d	0	0.248735039084187	0.0740701092688189	0	0
BLK:Blk	0	0.215619048605076	0.403943289054717	0	0
PTGDS:Ptgds	0	0.211079656443174	0.136909333821041	0	0
LTF:Ltf	0	0.207738819161798	0.685511008864879	0	0
VPREB3:Vpreb3	0	0.197904658033739	0.100361342313092	0	0
CRIP1:Crip1	0	0.160562802844968	0.0672350995516733	0.203507536549417	0.161428067368163
RIPOR2:Ripor2	0	0.144844870900863	0	0	0
SELL:Sell	0	0.128115655094647	0	0.263398340396321	0
SESN3:Sesn3	0	0.124915028418623	0	0	0
BANK1:Bank1	0	0.12303793037251	0.224128632711998	0	0
BIRC3:Birc3	0	0.12212489249642	0.0523307504008621	0	0
CD3E:Cd3e	0	0.117233952706885	0	0	0
PRKCB:Prkcb	0	0.116566767810312	0	0	0
IKZF1:Ikzf1	0	0.112943999593133	0.102414137566134	0	0
ANKRD12:Ankrd12	0	0.107994212755505	0.0816153282264795	0	0
SERPINE2:Serpine2	0	0.0967595751431453	0.277276408209263	0	0
SLC38A1:Slc38a1	0	0.0921991638825518	0.0683938783199558	0	0
TNFRSF13C:Tnfrsf13c	0	0.09117681266786	0	0	0
PAX5:Pax5	0	0.0844956300489362	0	0	0
CXCL14:Cxcl14	0	0.0825659860457157	0	0	0
ARPC5:Arpc5	0	0.0755683099300622	0.0292916926959566	0	0
C3:C3	0	0.068725720306363	0	0	0
EPSTI1:Epsti1	0	0.068480931686369	0	0	0
CYP1B1:Cyp1b1	0	0.0659825386765035	0.0491960896605722	0	0
APBB1IP:Apbb1ip	0	0.0597674981998657	0	0	0
PLEKHF2:Plekhf2	0	0.0593265164085426	0	0	0
SRRM1:Srrm1	0	0.0586348369720026	0	0	0
ATF7IP:Atf7ip	0	0.0543121870055855	0	0	0
YBX1:Ybx1	0	0.0497201097326243	0	0	0
MGAT5:Mgat5	0	0.0495157244932673	0	0	0
AIM2:Aim2	0	0.0441334461733963	0	0	0
CIB1:Cib1	0	0.0433170514451862	0	0	0
CLU:Clu	0	0.0432642354512774	0.197655614991025	0	0
PPM1K:Ppm1k	0	0.0409093326843621	0	0	0
RBM27:Rbm27	0	0.0371820241515204	0	0	0
CNR2:Cnr2	0	0.0335640865679397	0	0	0
CMC1:Cmc1	0	0.0314523172881723	0	0	0
SP110:Sp110	0	0.0305848587736067	0	0	0
MEF2C:Mef2c	0	0.030136714805642	0	0	0
TCL1A:Tcl1	0	0.0270568617575395	0	0	0
SPIB:Spib	0	0.0265074421943554	0	0	0
CD24:Cd24a	0	0.0244067497545765	0.153625555087865	0	0
CCL19:Ccl19	0	0.0226224374094709	0.419895821820867	0	0
DOCK2:Dock2	0	0.0208114636907759	0	0	0
STAP1:Stap1	0	0.0201324997104337	0	0	0
AFF3:Aff3	0	0.0193478873864579	0	0	0
ATP2B1:Atp2b1	0	0.0178829626157806	0	0	0
FCER2:Fcer2a	0	0.01640297667471	0.040269187867514	0	0
SLFN5:Slfn5	0	0.0149196017862377	0.0393691060267186	0	0
MALT1:Malt1	0	0.0146288975182357	0	0	0
DCK:Dck	0	0.0139416898334299	0	0	0
ITGA4:Itga4	0	0.0102255874242094	0	0	0
HECA:Heca	0	0.00960398962426216	0	0	0
POU2F2:Pou2f2	0	0.0089145858351998	0	0	0
CRYBG1:Crybg1	0	0.00855605470351832	0	0	0
NIN:Nin	0	0.00846957748088361	0	0	0
RBM22:Rbm22	0	0.00820437012736704	0	0	0
TSTD1:Tstd1	0	0.00806125521322384	0	0	0
CSNK1G3:Csnk1g3	0	0.00755335517828789	0	0	0
CTSH:Ctsh	0	0.00752184300178083	0.0636603316733071	0	0
MYCBP2:Mycbp2	0	0.00535564947573445	0	0	0
MAP3K1:Map3k1	0	0.00496673292468063	0	0	0
PRKACB:Prkacb	0	0.00365277472184423	0	0	0
NBL1:Nbl1	0	0.00336036386004386	0	0	0
SUZ12:Suz12	0	0.000974438125631694	0	0	0
GCC2:Gcc2	0	0.0008955034232909	0.00933462699161394	0	0
JMJD1C:Jmjd1c	0	0.000619842176293612	0	0	0
TNFRSF13B:Tnfrsf13b	0	0	0	0	0
TXNIP:Txnip	0	0	0.994163680410344	0	0
ZFP36L2:Zfp36l2	0	0	0.699718023052426	0	0
NACA:Naca	0	0	0.634563264159036	0	0
EEF1B2:Eef1b2	0	0	0.593482833696782	0	0
ATP5F1E:Atp5e	0	0	0.457350880230824	0	0
ARHGDIB:Arhgdib	0	0	0.394843571747478	0.493185175743618	0.119811400746193
CD79A:Cd79a	0	0	0.393448771811449	0.113998817216452	0
HLA-DRA:H2-Ea	0	0	0.309922169746129	0	0
SOD2:Sod2	0	0	0.282087474018918	0	0
IGHM:Ighm	0	0	0.194468172189137	0	0
NAP1L1:Nap1l1	0	0	0.192353429104858	0	0
EIF4A2:Eif4a2	0	0	0.188235931613246	0	0
BASP1:Basp1	0	0	0.186540601210878	0	0
CD19:Cd19	0	0	0.179102024439529	0.0355422878635543	0
CD53:Cd53	0	0	0.167676572946595	0.233576886289314	0.135376495914325
PNISR:Pnisr	0	0	0.158903597404713	0	0
CDC42SE2:Cdc42se2	0	0	0.156897177100021	0	0
MARCKS:Marcks	0	0	0.116774944600748	0	0
KLF6:Klf6	0	0	0.115492627867296	0	0
CTSS:Ctss	0	0	0.115098173017313	0	0
FCRLA:Fcrla	0	0	0.108470257356624	0.0419591139891174	0
ARPC1B:Arpc1b	0	0	0.0985975612326492	0.424519493376138	0.224683182654118
KLF2:Klf2	0	0	0.0959248923277595	0	0
CXCL9:Cxcl9	0	0	0.0907039257117685	0	0
CYFIP2:Cyfip2	0	0	0.0830705282269303	0	0
MMP9:Mmp9	0	0	0.0796053236821198	0	0
CCR7:Ccr7	0	0	0.0501774363744723	0	0
NIBAN3:Niban3	0	0	0.0343377581096483	0	0
SPOCK2:Spock2	0	0	0.0297702572735677	0	0
ELK4:Elk4	0	0	0.0285858813775057	0	0
VCAM1:Vcam1	0	0	0.0234404233089813	0	0
RAP1A:Rap1a	0	0	0.013254881489622	0	0
NCOR1:Ncor1	0	0	0.0112475414294592	0	0
SFTPD:Sftpd	0	0	0.00487267083451967	0	0
LUC7L3:Luc7l3	0	0	0.0034355246649692	0	0
ADAM10:Adam10	0	0	0.00293528069032005	0	0
STK4:Stk4	0	0	0	0	0
CD74:Cd74	0	0	0	1	0.703808875912026
CORO1A:Coro1a	0	0	0	0.97934804042425	0.403153700324853
B2M:B2m	0	0	0	0.710110959863996	0.23751938612035
PTPRCAP:Ptprcap	0	0	0	0.590858136081579	0.0480003136455649
RAC2:Rac2	0	0	0	0.545190263399965	0.12402769941419
IFI30:Ifi30	0	0	0	0.526031826480752	0.355865729300663
UNC93B1:Unc93b1	0	0	0	0.510591136636635	0.27681778367879
TAP1:Tap1	0	0	0	0.499003554832995	0.150702819119256
HLA-DMA:H2-DMa	0	0	0	0.465614985781136	0.586751453298462
TBC1D10C:Tbc1d10c	0	0	0	0.464468862224459	0.0485725451028088
LSP1:Lsp1	0	0	0	0.44633361565839	0.453527891749702
TMSB4Y:Tmsb4x	0	0	0	0.408171345888768	0.323875058774846
ARHGAP45:Arhgap45	0	0	0	0.349994263117706	0.262432121335855
GM2A:Gm2a	0	0	0	0.339113244606644	0.43992040669244
PLD4:Pld4	0	0	0	0.319465074929458	0.34351458307024
LY86:Ly86	0	0	0	0.314950644327657	0.118704817974784
S100A4:S100a4	0	0	0	0.299703993645514	0.106284214149225
GIMAP6:Gimap6	0	0	0	0.279660404365966	0
HLA-DOB:H2-Ob	0	0	0	0.21655339251685	0.0517714410584765
CYBA:Cyba	0	0	0	0.195309681775694	0.188487764357899
KCTD12:Kctd12	0	0	0	0.192723210862523	0.159969478292148
LY6D:Ly6d	0	0	0	0.187826762249333	0
GPX1:Gpx1	0	0	0	0.178783044792826	0.274068950367903
PLBD1:Plbd1	0	0	0	0.174968938811585	0.368179810270123
GIMAP4:Gimap4	0	0	0	0.165171050820715	0
CD72:Cd72	0	0	0	0.154516181986202	0
MPEG1:Mpeg1	0	0	0	0.150005549734141	0.272778800486462
STAT1:Stat1	0	0	0	0.141093024932334	0
WDFY4:Wdfy4	0	0	0	0.129540083270201	0.312291097134613
BST2:Bst2	0	0	0	0.120465180794894	0
SLA:Sla	0	0	0	0.114302096848599	0.129123535883265
NAAA:Naaa	0	0	0	0.0965126368857697	0.286299139686227
CCR2:Ccr2	0	0	0	0.0847665896577316	0.115990012286421
CD79B:Cd79b	0	0	0	0.0842315916269856	0
P2RY10:P2ry10	0	0	0	0.0702275772115967	0.00692266054701424
PLAC8:Plac8	0	0	0	0.0689873327189095	0
CXCL16:Cxcl16	0	0	0	0.0548337348644195	0.194121324636203
TUBB:Tubb5	0	0	0	0.0533954663663526	0.101600367809561
POU2AF1:Pou2af1	0	0	0	0.0499315184082489	0
CD83:Cd83	0	0	0	0.0498586119736535	0.0397131743558248
NCF1:Ncf1	0	0	0	0.0436825697001512	0
HELZ2:Helz2	0	0	0	0.0428550127303006	0
LPXN:Lpxn	0	0	0	0.03405346699978	0
CST3:Cst3	0	0	0	0.0222198579869531	0.355429301652512
FCMR:Fcmr	0	0	0	0.017298324601455	0
RAB8B:Rab8b	0	0	0	0.00689940544850954	0.0243158231653627
APOE:Apoe	0	0	0	0.00502882515759558	0.0751087687239499
CBFA2T3:Cbfa2t3	0	0	0	0.00474210512844452	0.0343960244839941
IGKC:Igkc	0	0	0	0.00258870355373231	0
C1QB:C1qb	0	0	0	0	0.186407947196144
FCER1G:Fcer1g	0	0	0	0	0.167184892073161
ALOX5AP:Alox5ap	0	0	0	0	0.146027271833523
C1QC:C1qc	0	0	0	0	0.125372767256116
FLT3:Flt3	0	0	0	0	0.121177615454854
PSAP:Psap	0	0	0	0	0.112318795646448
C1QA:C1qa	0	0	0	0	0.104236781272374
GRN:Grn	0	0	0	0	0.0972923198849381
TYROBP:Tyrobp	0	0	0	0	0.0652165567553572
CKB:Ckb	0	0	0	0	0.0637428173057685
P2RY6:P2ry6	0	0	0	0	0.0529192757742341
HCK:Hck	0	0	0	0	0.0350631886397799
SOD3:Sod3	0	0	0	0	0.0312185460004945
CCDC88B:Ccdc88b	0	0	0	0	0.0293049842897391
CTSZ:Ctsz	0	0	0	0	0.0199158161485993
LGALS1:Lgals1	0	0	0	0	0.0162046557955069
SBNO2:Sbno2	0	0	0	0	0.0154437406680769
ID3:Id3	0	0	0	0	0.0120797801135966
JUNB:Junb	0	0	0	0	0.00906276557772261
LFNG:Lfng	0	0	0	0	0.0077941986272157
CPXM1:Cpxm1	0	0	0	0	0.00507526174030259
MS4A7:Ms4a7	0	0	0	0	0.00268886676215731
LGMN:Lgmn	0	0	0	0	0.00214420309310358

## Sheet: Fig_6_c
cell_type	subject	cell_avg_expr	cell_pct_expr
B cells	IPF_1	0.932139640833966	49.4296577946768
B cells	IPF_2	4.22388061876098	100
B cells	IPF_3	3.17232300306032	93.3884297520661
cDCs	IPF_1	0.254215107643543	12.9277566539924
cDCs	IPF_2	0.0557399901163323	1.66666666666667
cDCs	IPF_3	0.161232083496611	10.7438016528926
Macrophages	IPF_1	0.467741019490791	31.9391634980989
Macrophages	IPF_2	0.0341050786193227	0.833333333333333
Macrophages	IPF_3	0.0844058279022873	3.30578512396694
Monocytes	IPF_1	0.269442851465689	11.787072243346
Monocytes	IPF_2	0.0230053764651772	0
Monocytes	IPF_3	0.0958641038768855	2.47933884297521
NK cells	IPF_1	0.181930100321132	4.94296577946768
NK cells	IPF_2	0.0272219447560929	0
NK cells	IPF_3	0.115910468899168	4.95867768595041
pDCs	IPF_1	0.120617421838223	1.14068441064639
pDCs	IPF_2	0.0861462494044463	2.08333333333333
pDCs	IPF_3	0.174287592308126	8.26446280991736
Plasma cells	IPF_1	0.171756345627895	4.94296577946768
Plasma cells	IPF_2	0.400986278024308	25.4166666666667
Plasma cells	IPF_3	0.434171463493335	28.9256198347107
Proliferating T cells	IPF_1	0.152697720929375	5.70342205323194
Proliferating T cells	IPF_2	0.194301430547894	12.9166666666667
Proliferating T cells	IPF_3	0.316714742609727	15.702479338843
T cells	IPF_1	0.354308626250481	25.4752851711027
T cells	IPF_2	0.164283395504414	7.91666666666667
T cells	IPF_3	0.621832692232522	32.2314049586777
B cells	mm_d7	2.28565414211273	73.5169491525424
B cells	mm_d21	0.987129096042868	38.2352941176471
Ccl17+ DCs	mm_d7	0.519929477678658	36.6525423728814
Ccl17+ DCs	mm_d21	0.31622125977895	22.8506787330317
Cd103+ DCs	mm_d7	0.733040031469592	43.8559322033898
Cd103+ DCs	mm_d21	1.21162433626459	78.7330316742081
Cd163+/Cd11c- IMs	mm_d7	0.137153579356768	5.50847457627119
Cd163+/Cd11c- IMs	mm_d21	0.212654061223909	12.6696832579186
Cd163-/Cd11c+ IMs	mm_d7	0.252216611754551	15.8898305084746
Cd163-/Cd11c+ IMs	mm_d21	0.188617832972381	12.2171945701357
DCs	mm_d7	0.260938308735169	11.4406779661017
DCs	mm_d21	0.616047915937068	38.6877828054299
NK cells	mm_d7	0.063032105518246	0.635593220338983
NK cells	mm_d21	0.0487921719917829	0.452488687782805
Plasma cells	mm_d7	0.139604145618639	5.93220338983051
Plasma cells	mm_d21	0.110004423324998	6.33484162895928
Recruited macrophages	mm_d7	0.534842989466508	27.1186440677966
Recruited macrophages	mm_d21	0.181704402281479	12.2171945701357
Resolution macrophages	mm_d7	0.162017381538526	8.6864406779661
Resolution macrophages	mm_d21	0.0579163915539523	1.80995475113122
T cells	mm_d7	1.03784035881074	63.3474576271186
T cells	mm_d21	0.588783145850373	38.0090497737557
