# Supplementary material for: Mapping spatially resolved transcriptomes in human and mouse pulmonary fibrosis
Source: Nat Genet. 2024 Jul 1;56(8):1725–36. doi: 10.1038/s41588-024-01819-2 (PMC11319205; doi:10.1038/s41588-024-01819-2)
Supplement: Supplementary file 11 — Statistical source data for Extended Data Fig. 2. [file 41588_2024_1819_MOESM11_ESM.xlsx]

## Sheet: Extended_data_Fig_2_a
gene	species	IPF_fib_vs_HC_alv.baseMean	IPF_fib_vs_HC_alv.log2FoldChange	IPF_fib_vs_HC_alv.lfcSE	IPF_fib_vs_HC_alv.stat	IPF_fib_vs_HC_alv.pvalue	IPF_fib_vs_HC_alv.padj	IPF_fib_vs_HC_alv.design
ABCC3	human	333.614	1.54775	0.337978	4.57944	4.66213e-06	0.000273819	condition_IPF_vs_control
ACKR1	human	987.671	2.10952	0.493405	4.27544	1.90758e-05	0.000883963	condition_IPF_vs_control
ADAM12	human	197.123	4.77636	0.783399	6.09697	1.08096e-09	2.68521e-07	condition_IPF_vs_control
ADAMTS14	human	74.0583	3.61432	0.612717	5.89884	3.66071e-09	7.29878e-07	condition_IPF_vs_control
ADAMTS16	human	194.478	7.59062	1.07738	7.04547	1.84831e-12	9.65773e-10	condition_IPF_vs_control
NECAB1	human	157.411	-3.39555	0.331399	-10.2461	1.23229e-24	3.11216e-21	condition_IPF_vs_control
ADAMTSL2	human	503.947	1.51464	0.365518	4.14381	3.41582e-05	0.0013914	condition_IPF_vs_control
ADCY5	human	90.0807	1.80901	0.315299	5.73746	9.61093e-09	1.63634e-06	condition_IPF_vs_control
PROK2	human	86.4942	-4.0815	0.465477	-8.76842	1.81191e-18	2.78077e-15	condition_IPF_vs_control
ADGRA2	human	434.015	1.71612	0.353023	4.86122	1.16664e-06	8.29955e-05	condition_IPF_vs_control
ADGRB2	human	43.0302	3.68792	0.733811	5.02571	5.01575e-07	4.04274e-05	condition_IPF_vs_control
AEBP1	human	4467.61	1.87499	0.383262	4.8922	9.97175e-07	7.37082e-05	condition_IPF_vs_control
ANO4	human	15.2702	2.42979	0.748263	3.24724	0.00116532	0.0196638	condition_IPF_vs_control
APLNR	human	123.975	2.84275	0.839105	3.38784	0.000704462	0.0137561	condition_IPF_vs_control
APOLD1	human	522.632	1.65467	0.447627	3.69653	0.000218563	0.00584106	condition_IPF_vs_control
ADRB2	human	292.374	-1.72204	0.216013	-7.97195	1.56195e-15	1.47926e-12	condition_IPF_vs_control
ARRDC2	human	798.322	1.21041	0.282256	4.28835	1.80005e-05	0.000841855	condition_IPF_vs_control
ARSI	human	89.6373	2.41944	0.537013	4.50537	6.62586e-06	0.000362461	condition_IPF_vs_control
EPB41L5	human	557.167	-1.49026	0.19031	-7.83072	4.85089e-15	3.86871e-12	condition_IPF_vs_control
OCLN	human	918.57	-1.39578	0.182057	-7.66671	1.76463e-14	1.33697e-11	condition_IPF_vs_control
ASPN	human	766.708	3.72894	0.474932	7.85153	4.1098e-15	3.45977e-12	condition_IPF_vs_control
BAAT	human	38.895	5.53507	1.16823	4.738	2.15841e-06	0.000144719	condition_IPF_vs_control
NEDD4L	human	1394.88	-1.29019	0.170876	-7.55047	4.33688e-14	2.85725e-11	condition_IPF_vs_control
BAK1	human	340.488	0.838729	0.194518	4.31183	1.61909e-05	0.000764303	condition_IPF_vs_control
BAX	human	588.248	1.22144	0.297225	4.10947	3.96562e-05	0.0015408	condition_IPF_vs_control
CFTR	human	225.212	-1.97276	0.263493	-7.48696	7.04868e-14	4.10802e-11	condition_IPF_vs_control
BCHE	human	138.042	1.27857	0.326196	3.91964	8.86807e-05	0.00287747	condition_IPF_vs_control
BDKRB2	human	72.5766	1.72402	0.475417	3.62633	0.000287477	0.00720537	condition_IPF_vs_control
BHLHE22	human	142.552	3.01724	0.540669	5.58057	2.39737e-08	3.49302e-06	condition_IPF_vs_control
BST2	human	1991.09	1.00884	0.255307	3.95147	7.76731e-05	0.00256983	condition_IPF_vs_control
C1QTNF2	human	72.9421	3.06386	0.571517	5.36092	8.28002e-08	9.29387e-06	condition_IPF_vs_control
C1QTNF3	human	190.97	4.43717	0.748806	5.92566	3.1105e-09	6.54631e-07	condition_IPF_vs_control
MYRF	human	447.577	-2.17538	0.314452	-6.91802	4.58014e-12	2.10312e-09	condition_IPF_vs_control
CAPN5	human	166.33	1.67177	0.314163	5.32134	1.03007e-07	1.13106e-05	condition_IPF_vs_control
CBLN4	human	46.2221	4.75934	0.883565	5.38652	7.18367e-08	8.30948e-06	condition_IPF_vs_control
CCDC167	human	326.09	1.45955	0.225313	6.47789	9.30124e-11	3.13204e-08	condition_IPF_vs_control
CCDC28B	human	75.3034	2.07194	0.433411	4.78055	1.74821e-06	0.000119867	condition_IPF_vs_control
CCDC80	human	3508.29	2.82842	0.626947	4.51141	6.43981e-06	0.00035538	condition_IPF_vs_control
CCL13	human	319.385	2.68087	0.54647	4.9058	9.30471e-07	6.94553e-05	condition_IPF_vs_control
ALPP	human	125.031	-3.45147	0.514759	-6.70502	2.01373e-11	7.62851e-09	condition_IPF_vs_control
CCL18	human	5870.17	2.98166	0.604404	4.93323	8.08825e-07	6.09757e-05	condition_IPF_vs_control
CCL19	human	258.318	3.46299	0.711492	4.86722	1.13179e-06	8.08962e-05	condition_IPF_vs_control
CCL21	human	2653.39	3.13503	0.364525	8.60031	7.95021e-18	9.26688e-15	condition_IPF_vs_control
SCN1A	human	100.276	-2.92766	0.451795	-6.48007	9.16795e-11	3.13204e-08	condition_IPF_vs_control
CDH3	human	244.731	2.52474	0.443864	5.68809	1.28467e-08	2.09319e-06	condition_IPF_vs_control
CERCAM	human	703.469	2.84788	0.451208	6.31169	2.76008e-10	8.41239e-08	condition_IPF_vs_control
BDNF	human	121.714	-3.61325	0.565111	-6.39387	1.6174e-10	5.21457e-08	condition_IPF_vs_control
BNIP3	human	829.963	-1.03483	0.162251	-6.378	1.79419e-10	5.66405e-08	condition_IPF_vs_control
CFH	human	2043.78	1.47674	0.310901	4.74987	2.03546e-06	0.000137082	condition_IPF_vs_control
CHST3	human	207.32	1.51848	0.364958	4.16071	3.17255e-05	0.00131349	condition_IPF_vs_control
CILP	human	170.823	4.04345	0.596775	6.77551	1.2397e-11	5.07708e-09	condition_IPF_vs_control
VNN2	human	694.306	-2.1593	0.342595	-6.30278	2.92349e-10	8.51915e-08	condition_IPF_vs_control
CILP2	human	142.04	7.92308	1.13848	6.95934	3.41867e-12	1.67107e-09	condition_IPF_vs_control
CLEC11A	human	679.751	2.27129	0.401056	5.66327	1.48512e-08	2.34416e-06	condition_IPF_vs_control
PARD6B	human	375.724	-1.53577	0.244451	-6.28251	3.33149e-10	9.02401e-08	condition_IPF_vs_control
CLIP3	human	182.82	1.527	0.261596	5.83725	5.30698e-09	9.68876e-07	condition_IPF_vs_control
COL10A1	human	213.989	6.54394	0.904172	7.23749	4.57058e-13	2.56511e-10	condition_IPF_vs_control
COL14A1	human	2194.52	3.08329	0.49182	6.26914	3.63058e-10	9.6516e-08	condition_IPF_vs_control
COL17A1	human	67.6271	3.15556	0.544878	5.79131	6.98397e-09	1.24504e-06	condition_IPF_vs_control
TAPT1	human	520.867	-0.968205	0.158744	-6.09915	1.06636e-09	2.68521e-07	condition_IPF_vs_control
COL18A1	human	2867.33	1.82151	0.319143	5.7075	1.14645e-08	1.90903e-06	condition_IPF_vs_control
COL1A1	human	24136.4	5.15422	0.592579	8.69795	3.37934e-18	4.26726e-15	condition_IPF_vs_control
COL1A2	human	35627.4	3.08385	0.526121	5.8615	4.58717e-09	8.84482e-07	condition_IPF_vs_control
SPEG	human	66.3978	2.01759	0.332426	6.06929	1.28476e-09	3.04187e-07	condition_IPF_vs_control
COL24A1	human	36.3749	3.37021	0.577229	5.83861	5.26377e-09	9.68876e-07	condition_IPF_vs_control
COL3A1	human	21009.6	4.76443	0.591008	8.06154	7.53419e-16	7.61104e-13	condition_IPF_vs_control
LMO7	human	2361.82	-1.06702	0.177065	-6.02615	1.67914e-09	3.79762e-07	condition_IPF_vs_control
KIAA0408	human	401.099	-1.81467	0.302288	-6.0031	1.93579e-09	4.31369e-07	condition_IPF_vs_control
COL5A1	human	3429.98	3.5788	0.589974	6.06602	1.31119e-09	3.05668e-07	condition_IPF_vs_control
COL5A2	human	2557.65	2.77411	0.602465	4.6046	4.1326e-06	0.000247515	condition_IPF_vs_control
COL6A1	human	4635.31	1.79319	0.340479	5.26667	1.38918e-07	1.44179e-05	condition_IPF_vs_control
COL6A2	human	7099.83	2.03784	0.268822	7.58063	3.4387e-14	2.36848e-11	condition_IPF_vs_control
COL7A1	human	142.123	3.27076	0.349924	9.34704	9.01312e-21	1.7072e-17	condition_IPF_vs_control
COLEC11	human	56.0025	2.31486	0.443643	5.21785	1.81013e-07	1.8286e-05	condition_IPF_vs_control
LNX2	human	334.448	-1.08831	0.184262	-5.90634	3.49787e-09	7.0671e-07	condition_IPF_vs_control
COMP	human	850.752	5.50872	0.525003	10.4928	9.32687e-26	2.8266e-22	condition_IPF_vs_control
CPXM1	human	217.377	4.07884	0.544394	7.49245	6.75994e-14	4.09734e-11	condition_IPF_vs_control
CRABP2	human	151.049	4.64233	0.560935	8.27606	1.27319e-16	1.37805e-13	condition_IPF_vs_control
CRLF1	human	400.543	2.55272	0.370548	6.88905	5.61667e-12	2.4317e-09	condition_IPF_vs_control
CST2	human	149.528	5.59409	0.888915	6.29317	3.1105e-10	8.7284e-08	condition_IPF_vs_control
LMTK2	human	308.124	-1.34563	0.230342	-5.84189	5.16122e-09	9.65531e-07	condition_IPF_vs_control
CST5	human	41.1449	2.67388	0.590757	4.5262	6.00529e-06	0.000337643	condition_IPF_vs_control
CTHRC1	human	694.954	4.34168	0.719397	6.03516	1.588e-09	3.64591e-07	condition_IPF_vs_control
CTSK	human	834.911	2.18816	0.37029	5.90931	3.43549e-09	7.03485e-07	condition_IPF_vs_control
CX3CL1	human	2107.69	2.76211	0.509956	5.41638	6.08187e-08	7.19989e-06	condition_IPF_vs_control
PTPN21	human	427.584	-1.15665	0.200927	-5.75655	8.5851e-09	1.51267e-06	condition_IPF_vs_control
CXCL10	human	2243.52	4.8071	1.2054	3.98798	6.66389e-05	0.00231822	condition_IPF_vs_control
CXCL11	human	512.247	4.63635	1.3043	3.55466	0.000378469	0.00868931	condition_IPF_vs_control
CXCL12	human	1164.23	1.91386	0.337369	5.67291	1.40392e-08	2.23933e-06	condition_IPF_vs_control
PLIN5	human	125.983	-1.84781	0.32333	-5.71495	1.09734e-08	1.84756e-06	condition_IPF_vs_control
CXCL14	human	494.025	5.20288	0.489462	10.6298	2.16606e-26	8.20557e-23	condition_IPF_vs_control
NRGN	human	1223.45	-1.59651	0.280108	-5.69962	1.20076e-08	1.97774e-06	condition_IPF_vs_control
DCHS1	human	279.67	1.16228	0.321368	3.61665	0.000298444	0.00737736	condition_IPF_vs_control
DCLK1	human	183.384	1.9342	0.398926	4.84851	1.24393e-06	8.76712e-05	condition_IPF_vs_control
DDIT4	human	2721.9	2.2216	0.352267	6.30658	2.85262e-10	8.47564e-08	condition_IPF_vs_control
DENND2A	human	151.799	1.28086	0.325889	3.93034	8.48247e-05	0.00278214	condition_IPF_vs_control
ADGRV1	human	124.018	-1.5645	0.276648	-5.65519	1.55671e-08	2.43183e-06	condition_IPF_vs_control
MMP7	human	1218.02	2.46144	0.435636	5.65023	1.60235e-08	2.47759e-06	condition_IPF_vs_control
FAM167A	human	105.16	-1.85522	0.329962	-5.62253	1.88178e-08	2.88026e-06	condition_IPF_vs_control
PRR5	human	164.761	1.46718	0.261112	5.61898	1.92085e-08	2.91066e-06	condition_IPF_vs_control
SIL1	human	709.991	0.81933	0.146289	5.60076	2.13412e-08	3.20182e-06	condition_IPF_vs_control
DGKA	human	275.903	1.24137	0.260955	4.75703	1.96465e-06	0.0001341	condition_IPF_vs_control
MPO	human	99.9119	-3.19434	0.571669	-5.58775	2.30033e-08	3.38417e-06	condition_IPF_vs_control
DIO2	human	168.131	6.77095	0.954143	7.09637	1.28076e-12	6.9312e-10	condition_IPF_vs_control
DNM1	human	113.847	2.61821	0.436387	5.99973	1.97643e-09	4.34042e-07	condition_IPF_vs_control
ITLN2	human	121.277	-3.33323	0.598808	-5.56645	2.59985e-08	3.71729e-06	condition_IPF_vs_control
ECM1	human	693.959	1.76351	0.345298	5.1072	3.26965e-07	2.98464e-05	condition_IPF_vs_control
IRX2	human	780.837	-1.38719	0.250301	-5.5421	2.98872e-08	4.19335e-06	condition_IPF_vs_control
MGAM	human	119.006	-2.75307	0.497131	-5.53791	3.06095e-08	4.25529e-06	condition_IPF_vs_control
EFEMP2	human	1078.15	1.73334	0.341916	5.06949	3.98882e-07	3.41483e-05	condition_IPF_vs_control
WWC1	human	451.546	-1.12896	0.203951	-5.53545	3.10425e-08	4.26882e-06	condition_IPF_vs_control
EGFLAM	human	38.9165	3.68037	0.640777	5.74361	9.26812e-09	1.59591e-06	condition_IPF_vs_control
ELN	human	5655.95	2.04634	0.498825	4.10231	4.09043e-05	0.00157716	condition_IPF_vs_control
WWC2	human	785.892	-1.38	0.250804	-5.50232	3.74821e-08	4.98215e-06	condition_IPF_vs_control
EMID1	human	283.501	1.65539	0.287774	5.75239	8.79906e-09	1.53255e-06	condition_IPF_vs_control
SHH	human	64.5143	-1.46861	0.268121	-5.4774	4.31619e-08	5.63821e-06	condition_IPF_vs_control
HSD17B6	human	778.694	-2.25318	0.411681	-5.47311	4.42201e-08	5.67853e-06	condition_IPF_vs_control
ENTPD1	human	644.604	1.16048	0.22542	5.14809	2.63148e-07	2.49217e-05	condition_IPF_vs_control
FAM20C	human	849.71	1.34658	0.272374	4.94386	7.65903e-07	5.89123e-05	condition_IPF_vs_control
LY6D	human	47.2133	5.71238	1.04652	5.45846	4.80277e-08	6.00044e-06	condition_IPF_vs_control
FAM43B	human	20.0075	3.83861	0.857099	4.4786	7.5134e-06	0.000402299	condition_IPF_vs_control
CACNG4	human	79.1417	-1.44227	0.264278	-5.45742	4.83108e-08	6.00044e-06	condition_IPF_vs_control
FBLN1	human	11069.9	1.37371	0.305002	4.50395	6.6702e-06	0.000363574	condition_IPF_vs_control
TMEM97	human	609.561	-2.09342	0.384318	-5.4471	5.11977e-08	6.25644e-06	condition_IPF_vs_control
TC2N	human	571.48	-1.16829	0.214821	-5.43842	5.37541e-08	6.50254e-06	condition_IPF_vs_control
FBLN2	human	871.659	3.37359	0.218897	15.4118	1.36451e-53	2.06765e-49	condition_IPF_vs_control
FBLN7	human	61.7763	2.60821	0.493853	5.28135	1.28237e-07	1.34943e-05	condition_IPF_vs_control
FBN1	human	2193.11	1.89169	0.394631	4.79357	1.63836e-06	0.000113361	condition_IPF_vs_control
FES	human	438.344	1.18786	0.267332	4.44337	8.85598e-06	0.00046274	condition_IPF_vs_control
GASK1A	human	101.209	1.88713	0.349878	5.39367	6.90324e-08	8.04652e-06	condition_IPF_vs_control
FHL2	human	249.793	2.53339	0.488861	5.18222	2.19257e-07	2.14348e-05	condition_IPF_vs_control
CRTAC1	human	860.656	-2.68064	0.498445	-5.378	7.53178e-08	8.64614e-06	condition_IPF_vs_control
FMO1	human	68.5423	4.61758	0.682589	6.76481	1.33481e-11	5.18624e-09	condition_IPF_vs_control
FZD5	human	363.517	-1.35494	0.252391	-5.36842	7.94293e-08	8.98203e-06	condition_IPF_vs_control
FNDC1	human	256.975	4.88519	0.428981	11.3879	4.80512e-30	3.6406e-26	condition_IPF_vs_control
FNDC4	human	123.812	2.66577	0.389623	6.84192	7.81408e-12	3.28907e-09	condition_IPF_vs_control
STEAP3	human	313.301	1.2988	0.242809	5.34905	8.84185e-08	9.77961e-06	condition_IPF_vs_control
FSTL3	human	2141.81	1.57544	0.47395	3.32406	0.00088716	0.0161382	condition_IPF_vs_control
WDR72	human	13.9064	-3.28175	0.618118	-5.30925	1.10076e-07	1.19998e-05	condition_IPF_vs_control
GAMT	human	273.366	1.62981	0.293083	5.56091	2.68372e-08	3.8006e-06	condition_IPF_vs_control
RAB17	human	432.362	-1.53267	0.289098	-5.30156	1.14817e-07	1.23392e-05	condition_IPF_vs_control
GAS6	human	3144.78	1.11082	0.228833	4.85428	1.20826e-06	8.55549e-05	condition_IPF_vs_control
GLI1	human	36.7291	3.51591	0.667868	5.26438	1.40665e-07	1.44999e-05	condition_IPF_vs_control
GLT8D2	human	196.278	2.19608	0.313947	6.99507	2.65125e-12	1.33915e-09	condition_IPF_vs_control
GPR161	human	150.177	1.32132	0.350377	3.77115	0.000162499	0.00465731	condition_IPF_vs_control
GXYLT2	human	177.392	2.1197	0.489109	4.33379	1.46561e-05	0.000711807	condition_IPF_vs_control
GZMB	human	382.724	2.6108	0.689393	3.7871	0.000152417	0.00445863	condition_IPF_vs_control
OAF	human	456.148	1.73572	0.332394	5.22186	1.77131e-07	1.81065e-05	condition_IPF_vs_control
HABP2	human	34.1331	3.6103	0.731349	4.9365	7.95376e-07	6.02617e-05	condition_IPF_vs_control
HLA-DQB2	human	147.63	2.58952	0.53129	4.87401	1.09355e-06	7.85337e-05	condition_IPF_vs_control
MGST1	human	6700.89	-1.46656	0.281833	-5.20365	1.95416e-07	1.96102e-05	condition_IPF_vs_control
HMCN1	human	649.268	1.52387	0.312187	4.88127	1.05407e-06	7.75358e-05	condition_IPF_vs_control
MSMO1	human	1693.14	-1.62787	0.313536	-5.19196	2.08089e-07	2.0609e-05	condition_IPF_vs_control
SLC39A8	human	3733.31	-1.50434	0.289811	-5.19074	2.09456e-07	2.06097e-05	condition_IPF_vs_control
HMCN2	human	74.836	3.28796	0.601065	5.47023	4.49458e-08	5.72322e-06	condition_IPF_vs_control
GTF2H2	human	125.612	-1.89097	0.365336	-5.17597	2.26735e-07	2.20238e-05	condition_IPF_vs_control
HPSE2	human	69.1998	2.72976	0.676844	4.03307	5.50522e-05	0.0020053	condition_IPF_vs_control
SH3GL2	human	22.2773	-2.68573	0.521057	-5.1544	2.54443e-07	2.44534e-05	condition_IPF_vs_control
CHI3L2	human	1338.35	-2.80881	0.545559	-5.14849	2.62592e-07	2.49217e-05	condition_IPF_vs_control
HR	human	49.5547	2.61516	0.525441	4.97707	6.45546e-07	5.04638e-05	condition_IPF_vs_control
CSF3R	human	1571.84	-1.50905	0.293832	-5.13577	2.80999e-07	2.62838e-05	condition_IPF_vs_control
ARHGAP35	human	691.461	-0.827698	0.16113	-5.13682	2.79431e-07	2.62838e-05	condition_IPF_vs_control
FOXA2	human	310.698	-1.44842	0.28218	-5.13295	2.85238e-07	2.65166e-05	condition_IPF_vs_control
CNTN6	human	64.968	-1.66271	0.324151	-5.12943	2.90616e-07	2.68519e-05	condition_IPF_vs_control
CCDC102A	human	104.735	1.22852	0.239586	5.12768	2.93335e-07	2.69388e-05	condition_IPF_vs_control
HS6ST1	human	611.961	1.11161	0.239627	4.63892	3.50234e-06	0.000218399	condition_IPF_vs_control
IL6R	human	471.662	-1.23764	0.243003	-5.09311	3.52236e-07	3.17517e-05	condition_IPF_vs_control
CD46	human	3223.01	-0.493458	0.0969065	-5.0921	3.54124e-07	3.17517e-05	condition_IPF_vs_control
HSPG2	human	2507.98	1.92827	0.348831	5.5278	3.24265e-08	4.38714e-06	condition_IPF_vs_control
CYP51A1	human	2050.39	-1.49918	0.29451	-5.09043	3.5726e-07	3.18445e-05	condition_IPF_vs_control
OTUD1	human	664.757	-1.54955	0.304831	-5.08331	3.70908e-07	3.28677e-05	condition_IPF_vs_control
FAM177A1	human	1859.23	-0.733303	0.144371	-5.07931	3.7881e-07	3.33727e-05	condition_IPF_vs_control
CPT1C	human	53.3337	2.47222	0.487034	5.07608	3.85304e-07	3.35546e-05	condition_IPF_vs_control
HTRA1	human	1366.07	1.62989	0.391616	4.16197	3.15516e-05	0.00131349	condition_IPF_vs_control
IDO1	human	525.265	3.44059	0.856474	4.01716	5.89047e-05	0.00212015	condition_IPF_vs_control
IFNG	human	22.9354	3.97077	1.02754	3.86435	0.000111386	0.00347292	condition_IPF_vs_control
MPP7	human	397.037	-1.06029	0.209127	-5.07005	3.97704e-07	3.41483e-05	condition_IPF_vs_control
GDPD5	human	140.25	1.3096	0.258506	5.06602	4.06224e-07	3.43883e-05	condition_IPF_vs_control
PHACTR1	human	789.944	-1.43437	0.283087	-5.06688	4.04379e-07	3.43883e-05	condition_IPF_vs_control
DEFA4	human	130.438	-5.11788	1.01201	-5.05713	4.25615e-07	3.58297e-05	condition_IPF_vs_control
IGDCC4	human	43.3426	5.707	0.965299	5.91216	3.37656e-09	7.00891e-07	condition_IPF_vs_control
IGFBP7	human	16982.8	1.4109	0.34171	4.12896	3.64411e-05	0.00146083	condition_IPF_vs_control
IGFL2	human	34.7835	7.2943	1.16108	6.28235	3.33495e-10	9.02401e-08	condition_IPF_vs_control
IGLC3	human	18184.6	4.28535	1.15989	3.6946	0.00022023	0.00587524	condition_IPF_vs_control
IL2RA	human	164.535	2.1169	0.521718	4.05756	4.9588e-05	0.0018238	condition_IPF_vs_control
HMGCS1	human	1087.86	-1.78815	0.355134	-5.03516	4.77458e-07	3.88447e-05	condition_IPF_vs_control
GCNT2	human	204.697	-1.01969	0.202544	-5.03439	4.79374e-07	3.88447e-05	condition_IPF_vs_control
ITGA11	human	189.651	3.60498	0.810507	4.4478	8.6753e-06	0.000456447	condition_IPF_vs_control
ITM2C	human	947.849	1.7297	0.455639	3.79621	0.000146926	0.00434838	condition_IPF_vs_control
KCTD17	human	180.591	1.44106	0.300475	4.79594	1.61917e-06	0.000112547	condition_IPF_vs_control
KIAA1755	human	51.6883	3.27874	0.490342	6.68666	2.28329e-11	8.43871e-09	condition_IPF_vs_control
DGAT2	human	135.931	-1.89071	0.378499	-4.99529	5.87481e-07	4.63651e-05	condition_IPF_vs_control
RETREG1	human	345.025	-1.57147	0.315752	-4.97691	6.46075e-07	5.04638e-05	condition_IPF_vs_control
KLHL25	human	80.8943	1.81383	0.349015	5.19698	2.02552e-07	2.01926e-05	condition_IPF_vs_control
HPCAL1	human	1921.21	-1.05929	0.212944	-4.97447	6.54247e-07	5.08401e-05	condition_IPF_vs_control
KRT5	human	174.74	4.29721	0.680928	6.31081	2.77582e-10	8.41239e-08	condition_IPF_vs_control
KRT8	human	2518.21	1.38956	0.275463	5.04446	4.54811e-07	3.76598e-05	condition_IPF_vs_control
LAMP5	human	70.2289	3.78824	0.689949	5.49061	4.00544e-08	5.27778e-06	condition_IPF_vs_control
CTSE	human	1386.49	1.41437	0.286379	4.93879	7.86094e-07	5.98577e-05	condition_IPF_vs_control
LDLRAD4	human	271.89	1.4227	0.343693	4.13946	3.48126e-05	0.00140977	condition_IPF_vs_control
LGALS1	human	11595.2	1.25409	0.29996	4.18085	2.90422e-05	0.00123965	condition_IPF_vs_control
IGKV4-1	human	46.1676	4.42966	0.898905	4.92784	8.31441e-07	6.23704e-05	condition_IPF_vs_control
LGALS2	human	28.3206	3.40364	0.759372	4.48218	7.38838e-06	0.00039842	condition_IPF_vs_control
MS4A3	human	69.6233	-5.04746	1.03026	-4.89923	9.62136e-07	7.14669e-05	condition_IPF_vs_control
LOXL1	human	511.407	3.07239	0.525491	5.8467	5.01415e-09	9.49742e-07	condition_IPF_vs_control
LOXL2	human	239.224	2.15158	0.401579	5.3578	8.42424e-08	9.38622e-06	condition_IPF_vs_control
INSYN2A	human	48.111	3.45123	0.707775	4.87616	1.08168e-06	7.82981e-05	condition_IPF_vs_control
LRRC17	human	174.381	4.82812	0.635903	7.59254	3.13697e-14	2.26355e-11	condition_IPF_vs_control
DLC1	human	1621.7	-1.1608	0.238086	-4.87554	1.08511e-06	7.82981e-05	condition_IPF_vs_control
ESRP1	human	430.637	-1.26379	0.259208	-4.87557	1.08493e-06	7.82981e-05	condition_IPF_vs_control
LRRN1	human	81.728	2.17165	0.505869	4.29291	1.76344e-05	0.000827287	condition_IPF_vs_control
LTBP2	human	3300.51	1.57658	0.297205	5.30467	1.12877e-07	1.22173e-05	condition_IPF_vs_control
LUM	human	13851.3	2.16629	0.471024	4.59911	4.2429e-06	0.000252128	condition_IPF_vs_control
LUZP2	human	40.9222	4.62481	1.06819	4.32958	1.49394e-05	0.000716383	condition_IPF_vs_control
MAFB	human	1456.66	0.966455	0.270069	3.57855	0.000345509	0.00821898	condition_IPF_vs_control
MAP3K6	human	508.747	1.20577	0.277639	4.34296	1.40577e-05	0.000684938	condition_IPF_vs_control
STARD3NL	human	910.589	-0.855537	0.178365	-4.79656	1.61415e-06	0.000112547	condition_IPF_vs_control
MDK	human	1417.03	1.84442	0.402939	4.57741	4.70759e-06	0.000275421	condition_IPF_vs_control
MEGF6	human	566.451	1.6299	0.361533	4.5083	6.53485e-06	0.000358777	condition_IPF_vs_control
MEIS3	human	101.927	1.8677	0.415683	4.49308	7.01999e-06	0.000381268	condition_IPF_vs_control
ANXA3	human	1950.76	-1.58731	0.331987	-4.78125	1.74208e-06	0.000119867	condition_IPF_vs_control
MFAP2	human	981.933	3.89053	0.443771	8.76699	1.83513e-18	2.78077e-15	condition_IPF_vs_control
FZD7	human	303.63	1.41621	0.297885	4.75424	1.99195e-06	0.000135043	condition_IPF_vs_control
KDR	human	673.145	-1.36846	0.287866	-4.7538	1.99628e-06	0.000135043	condition_IPF_vs_control
MMP11	human	377.275	6.88532	0.865685	7.9536	1.81162e-15	1.61479e-12	condition_IPF_vs_control
MMP13	human	28.5004	6.2745	1.25396	5.00375	5.62265e-07	4.46073e-05	condition_IPF_vs_control
CD248	human	582.201	2.56135	0.541028	4.73422	2.19898e-06	0.000146789	condition_IPF_vs_control
MMP19	human	608.334	1.79726	0.451452	3.98106	6.8608e-05	0.00235207	condition_IPF_vs_control
POPDC3	human	18.7396	-4.50586	0.955425	-4.71609	2.40425e-06	0.00015909	condition_IPF_vs_control
PGLYRP1	human	133.824	-3.79906	0.805851	-4.71434	2.4249e-06	0.000159759	condition_IPF_vs_control
MMP23B	human	805.393	1.64011	0.289091	5.67333	1.4005e-08	2.23933e-06	condition_IPF_vs_control
CHID1	human	1041.83	0.97299	0.206736	4.70644	2.52083e-06	0.000165155	condition_IPF_vs_control
RNF182	human	103.787	-2.10221	0.447066	-4.70225	2.57316e-06	0.000167344	condition_IPF_vs_control
ARHGAP29	human	751.692	-1.22963	0.262135	-4.69081	2.72129e-06	0.000176221	condition_IPF_vs_control
ACSS2	human	996.454	-1.02677	0.219	-4.68845	2.75283e-06	0.000177505	condition_IPF_vs_control
ARHGEF26	human	668.413	-1.18697	0.253359	-4.68494	2.80047e-06	0.000179812	condition_IPF_vs_control
MOXD1	human	1139.89	2.29467	0.414637	5.53417	3.12703e-08	4.26882e-06	condition_IPF_vs_control
MT1A	human	969.6	2.90885	0.564386	5.15401	2.54975e-07	2.44534e-05	condition_IPF_vs_control
MT1E	human	5370.91	1.2877	0.333821	3.85745	0.000114576	0.00356503	condition_IPF_vs_control
AGER	human	6503.89	-1.58593	0.33952	-4.67108	2.99615e-06	0.000189169	condition_IPF_vs_control
PRTG	human	71.1644	-1.43211	0.306754	-4.66858	3.03294e-06	0.000190533	condition_IPF_vs_control
PTPRM	human	1059.18	-0.892836	0.191271	-4.6679	3.04289e-06	0.000190533	condition_IPF_vs_control
MT1M	human	3255.35	2.26084	0.448745	5.03813	4.70113e-07	3.85322e-05	condition_IPF_vs_control
TENM4	human	48.9943	2.54066	0.547912	4.63698	3.53537e-06	0.000218923	condition_IPF_vs_control
RAB11FIP1	human	2166.55	-0.805906	0.173809	-4.63673	3.53964e-06	0.000218923	condition_IPF_vs_control
KHDRBS2	human	61.0384	-1.85538	0.400375	-4.63411	3.58472e-06	0.00022081	condition_IPF_vs_control
IQCJ-SCHIP1	human	44.9428	-2.04819	0.44385	-4.61461	3.93835e-06	0.00024161	condition_IPF_vs_control
OLFM4	human	214.398	-6.10853	1.32554	-4.60834	4.05899e-06	0.000245043	condition_IPF_vs_control
ORM2	human	206.579	-4.07186	0.883322	-4.60971	4.03222e-06	0.000245043	condition_IPF_vs_control
MT1X	human	4973.09	2.41262	0.445028	5.42129	5.91716e-08	7.06006e-06	condition_IPF_vs_control
TINCR	human	37.8978	-2.12132	0.460295	-4.60862	4.05357e-06	0.000245043	condition_IPF_vs_control
ADRA1A	human	23.2093	-3.3935	0.73668	-4.60647	4.09559e-06	0.000246272	condition_IPF_vs_control
NBL1	human	7013.82	1.46987	0.313923	4.68225	2.83748e-06	0.000181419	condition_IPF_vs_control
IGF1	human	1107.41	3.14068	0.682226	4.60358	4.15291e-06	0.000247752	condition_IPF_vs_control
NFATC4	human	239.715	1.87507	0.271252	6.91266	4.75664e-12	2.11992e-09	condition_IPF_vs_control
C1orf115	human	385.856	-1.22676	0.266976	-4.595	4.32751e-06	0.000256151	condition_IPF_vs_control
MMP17	human	46.224	1.87864	0.409066	4.59252	4.37917e-06	0.000258201	condition_IPF_vs_control
NGFR	human	45.2181	1.9218	0.564957	3.40168	0.000669729	0.0131456	condition_IPF_vs_control
NREP	human	518.516	2.54107	0.572121	4.44149	8.93377e-06	0.000465201	condition_IPF_vs_control
NRXN2	human	52.5463	3.04272	0.615047	4.94714	7.53116e-07	5.82243e-05	condition_IPF_vs_control
MMP2	human	7401.23	1.42708	0.31197	4.5744	4.77587e-06	0.000277275	condition_IPF_vs_control
OGN	human	444.002	2.39413	0.427651	5.59833	2.16426e-08	3.21519e-06	condition_IPF_vs_control
OLFML2B	human	426.018	2.09009	0.40033	5.22091	1.78042e-07	1.81065e-05	condition_IPF_vs_control
OSR1	human	188.253	2.08852	0.3752	5.56641	2.60036e-08	3.71729e-06	condition_IPF_vs_control
PLA2G3	human	40.585	-1.74737	0.384374	-4.54601	5.46713e-06	0.000312617	condition_IPF_vs_control
PCDH9	human	109.878	-1.64236	0.36151	-4.54304	5.54475e-06	0.000315863	condition_IPF_vs_control
LDB3	human	66.3239	2.08519	0.459945	4.53357	5.7995e-06	0.000329138	condition_IPF_vs_control
ARFGEF3	human	487.966	-1.18904	0.262538	-4.52901	5.92608e-06	0.000335067	condition_IPF_vs_control
P3H1	human	554.16	1.84362	0.383657	4.80538	1.5446e-06	0.000108358	condition_IPF_vs_control
NHSL1	human	367.413	-0.967176	0.213702	-4.52582	6.01621e-06	0.000337643	condition_IPF_vs_control
PDP2	human	206.146	-1.10417	0.244129	-4.52289	6.09996e-06	0.00034108	condition_IPF_vs_control
SHANK2	human	149.694	-1.08657	0.240342	-4.52092	6.15707e-06	0.000343007	condition_IPF_vs_control
SQLE	human	605.583	-1.17238	0.259763	-4.51326	6.384e-06	0.000354347	condition_IPF_vs_control
P3H3	human	365.007	2.69027	0.411029	6.54521	5.94129e-11	2.14353e-08	condition_IPF_vs_control
GPC1	human	661.763	1.37581	0.304984	4.51109	6.44951e-06	0.00035538	condition_IPF_vs_control
PALD1	human	179.876	1.04856	0.337861	3.10351	0.00191239	0.0282166	condition_IPF_vs_control
PAMR1	human	144.464	2.83825	0.513742	5.52466	3.30117e-08	4.42678e-06	condition_IPF_vs_control
PCOLCE	human	2034.28	2.00642	0.342355	5.86063	4.61124e-09	8.84482e-07	condition_IPF_vs_control
PDCD1	human	36.0273	2.64976	0.574975	4.60848	4.05616e-06	0.000245043	condition_IPF_vs_control
TBX1	human	111.17	1.8536	0.412866	4.48958	7.13641e-06	0.000386207	condition_IPF_vs_control
PDLIM4	human	298.632	2.7156	0.542101	5.0094	5.45993e-07	4.35444e-05	condition_IPF_vs_control
MAPT	human	49.8033	-2.90484	0.648542	-4.47904	7.498e-06	0.000402299	condition_IPF_vs_control
PHLDA1	human	1053.35	1.10822	0.339302	3.26616	0.00109017	0.0187295	condition_IPF_vs_control
SCG5	human	37.5189	2.45762	0.548993	4.47659	7.58434e-06	0.000404667	condition_IPF_vs_control
PHLDB3	human	70.1874	1.51724	0.339769	4.4655	7.98836e-06	0.000424728	condition_IPF_vs_control
BPI	human	178.574	-4.29155	0.964104	-4.45134	8.53379e-06	0.000451695	condition_IPF_vs_control
PHLDA3	human	1228.48	1.02965	0.247668	4.15737	3.21933e-05	0.00132561	condition_IPF_vs_control
PI16	human	86.562	3.8543	0.646745	5.95953	2.52957e-09	5.4758e-07	condition_IPF_vs_control
PKP2	human	170.026	3.13418	0.514784	6.08835	1.14082e-09	2.74749e-07	condition_IPF_vs_control
SPATC1L	human	109.399	1.73674	0.390845	4.44355	8.84847e-06	0.00046274	condition_IPF_vs_control
PLAC9	human	1194.48	1.51334	0.306302	4.94069	7.7848e-07	5.95773e-05	condition_IPF_vs_control
NKD2	human	640.337	0.97384	0.219342	4.43983	9.00286e-06	0.000467193	condition_IPF_vs_control
FGL1	human	27.9679	-4.3923	0.990593	-4.43401	9.24962e-06	0.00047836	condition_IPF_vs_control
ELOA	human	813.146	-0.774149	0.175002	-4.42365	9.70478e-06	0.000500193	condition_IPF_vs_control
LDLR	human	1524.6	-1.51324	0.342783	-4.41457	1.0121e-05	0.000519875	condition_IPF_vs_control
EXPH5	human	313.077	-1.52065	0.34459	-4.41294	1.01974e-05	0.000522034	condition_IPF_vs_control
ANKRD29	human	396.774	-1.20718	0.273776	-4.40939	1.03664e-05	0.000528894	condition_IPF_vs_control
PLOD1	human	790.836	1.68512	0.395004	4.26609	1.98932e-05	0.000907957	condition_IPF_vs_control
CYGB	human	499.49	1.01356	0.230039	4.40602	1.05289e-05	0.00053378	condition_IPF_vs_control
BLK	human	43.229	4.24064	0.964891	4.39494	1.10804e-05	0.000559671	condition_IPF_vs_control
MICALL2	human	274.646	1.23182	0.280436	4.3925	1.12054e-05	0.000564102	condition_IPF_vs_control
PLAG1	human	66.5886	-1.49252	0.340736	-4.38029	1.18519e-05	0.000594677	condition_IPF_vs_control
SLCO1A2	human	18.0237	-5.90575	1.35102	-4.37132	1.23496e-05	0.000617603	condition_IPF_vs_control
PLPPR4	human	82.1713	2.32336	0.439098	5.29121	1.21512e-07	1.29667e-05	condition_IPF_vs_control
LGI2	human	96.9631	3.16998	0.725824	4.36742	1.25724e-05	0.000624622	condition_IPF_vs_control
TBC1D10A	human	335.918	0.841161	0.192818	4.36247	1.28601e-05	0.000636826	condition_IPF_vs_control
ASPA	human	81.4506	1.50584	0.345375	4.36003	1.30047e-05	0.000641892	condition_IPF_vs_control
B4GALT7	human	336.312	0.798083	0.183357	4.35262	1.34522e-05	0.000661824	condition_IPF_vs_control
ACAT2	human	356.944	-1.26998	0.292064	-4.34829	1.37205e-05	0.000672544	condition_IPF_vs_control
ACPP	human	88.1089	-1.60783	0.369814	-4.34767	1.37589e-05	0.000672544	condition_IPF_vs_control
PLXDC1	human	179.356	2.114	0.359951	5.87302	4.27925e-09	8.42123e-07	condition_IPF_vs_control
PML	human	978.154	0.860105	0.208654	4.12215	3.75346e-05	0.0014889	condition_IPF_vs_control
TMEM41B	human	821.426	-0.784299	0.181019	-4.3327	1.47291e-05	0.000713069	condition_IPF_vs_control
LIME1	human	257.241	2.12372	0.490508	4.32963	1.49357e-05	0.000716383	condition_IPF_vs_control
PODNL1	human	169.369	3.35553	0.52128	6.43709	1.21783e-10	4.01168e-08	condition_IPF_vs_control
PTPRQ	human	20.5136	-2.33416	0.539068	-4.32999	1.49118e-05	0.000716383	condition_IPF_vs_control
ASIC1	human	18.134	2.58254	0.596716	4.32792	1.50521e-05	0.000719197	condition_IPF_vs_control
MYO5B	human	248.068	-1.02493	0.23685	-4.32733	1.5093e-05	0.000719197	condition_IPF_vs_control
PRTFDC1	human	74.6576	1.64362	0.380482	4.31985	1.56136e-05	0.000741672	condition_IPF_vs_control
KCNS1	human	21.1602	-2.27401	0.526639	-4.31797	1.57473e-05	0.000745682	condition_IPF_vs_control
POSTN	human	3256.34	4.262	0.565347	7.53873	4.74586e-14	2.99642e-11	condition_IPF_vs_control
PCP4	human	73.0052	3.86122	0.896479	4.3071	1.65412e-05	0.000778415	condition_IPF_vs_control
PPFIA3	human	135.712	1.81492	0.44534	4.07536	4.59434e-05	0.00171896	condition_IPF_vs_control
PRRX2	human	38.4361	2.72532	0.597628	4.56023	5.10975e-06	0.000293467	condition_IPF_vs_control
MFAP5	human	63.5779	2.34184	0.546345	4.28637	1.81613e-05	0.000846761	condition_IPF_vs_control
MME	human	519.123	-1.89997	0.443803	-4.2811	1.8597e-05	0.000864417	condition_IPF_vs_control
PRSS1	human	17.7181	5.5806	1.74166	3.20419	0.00135443	0.0220685	condition_IPF_vs_control
PRSS2	human	319.119	8.78115	1.66097	5.28676	1.245e-07	1.31927e-05	condition_IPF_vs_control
MET	human	655.332	-0.970051	0.227123	-4.27104	1.94566e-05	0.000896126	condition_IPF_vs_control
DUOX1	human	1826.8	-1.70245	0.398993	-4.26686	1.98243e-05	0.000907957	condition_IPF_vs_control
PTCHD4	human	26.4523	2.74652	0.587165	4.67759	2.90263e-06	0.000184571	condition_IPF_vs_control
MDFI	human	143.786	1.75773	0.411979	4.26655	1.98522e-05	0.000907957	condition_IPF_vs_control
ITGB4	human	314.507	1.83534	0.430503	4.26325	2.01475e-05	0.000916802	condition_IPF_vs_control
ARHGAP15	human	227.889	0.80035	0.188031	4.25648	2.07669e-05	0.000942156	condition_IPF_vs_control
SLC4A3	human	39.0224	1.69902	0.400292	4.24445	2.19132e-05	0.000991198	condition_IPF_vs_control
CYP3A5	human	94.835	-1.57788	0.371948	-4.24221	2.21332e-05	0.000998168	condition_IPF_vs_control
SCNN1D	human	43.5868	1.74815	0.412372	4.23926	2.24254e-05	0.00100536	condition_IPF_vs_control
AMD1	human	1088.74	-0.746105	0.175984	-4.23962	2.23895e-05	0.00100536	condition_IPF_vs_control
OLAH	human	36.2195	-2.50476	0.591053	-4.23779	2.25732e-05	0.001009	condition_IPF_vs_control
ATP5MGL	human	69.4241	-1.57242	0.371152	-4.23658	2.26946e-05	0.00101144	condition_IPF_vs_control
IGKC	human	228607	3.51458	0.831305	4.22779	2.35996e-05	0.00104869	condition_IPF_vs_control
FHDC1	human	376.824	-1.86188	0.440882	-4.22309	2.40974e-05	0.00106768	condition_IPF_vs_control
PTGER1	human	195.28	3.0773	0.606423	5.07451	3.88495e-07	3.36392e-05	condition_IPF_vs_control
CYP4F3	human	69.8523	-2.42768	0.576333	-4.21229	2.52799e-05	0.00111643	condition_IPF_vs_control
PIP5K1B	human	428.293	-1.2466	0.296804	-4.2001	2.66803e-05	0.00117184	condition_IPF_vs_control
ARHGAP44	human	300.64	-0.680396	0.162043	-4.19885	2.68273e-05	0.0011749	condition_IPF_vs_control
NLGN2	human	157.679	1.63872	0.390448	4.19703	2.70437e-05	0.00117756	condition_IPF_vs_control
SELENOO	human	368.42	1.12177	0.267273	4.19709	2.70372e-05	0.00117756	condition_IPF_vs_control
APOE	human	6893.1	2.00218	0.4772	4.19567	2.72062e-05	0.00117878	condition_IPF_vs_control
PTGFRN	human	556.873	1.89179	0.358369	5.27891	1.29958e-07	1.3581e-05	condition_IPF_vs_control
NR3C2	human	183.962	-1.27791	0.304676	-4.19433	2.7368e-05	0.0011815	condition_IPF_vs_control
HIST2H2BE	human	228.708	-1.4563	0.347649	-4.18899	2.80193e-05	0.00120618	condition_IPF_vs_control
P3H4	human	298.298	1.91592	0.457874	4.18439	2.85939e-05	0.00122396	condition_IPF_vs_control
PLS1	human	283.463	-0.9172	0.219193	-4.18444	2.85864e-05	0.00122396	condition_IPF_vs_control
RAB31	human	2017.29	0.673784	0.181344	3.71551	0.000202795	0.00549723	condition_IPF_vs_control
STARD5	human	82.3004	1.73936	0.417176	4.16936	3.0545e-05	0.00129606	condition_IPF_vs_control
TNNC1	human	650.417	-1.17251	0.281262	-4.16873	3.06303e-05	0.00129606	condition_IPF_vs_control
MACF1	human	4605.74	-1.22751	0.294497	-4.16817	3.07059e-05	0.00129606	condition_IPF_vs_control
CDKN2D	human	326.989	-1.4544	0.34883	-4.16936	3.0546e-05	0.00129606	condition_IPF_vs_control
RAMP1	human	442.815	0.922728	0.245663	3.75608	0.000172595	0.00487934	condition_IPF_vs_control
RASSF4	human	510.009	1.35771	0.296762	4.57507	4.76056e-06	0.000277275	condition_IPF_vs_control
RDX	human	1664.27	-0.692418	0.166352	-4.16237	3.14964e-05	0.00131349	condition_IPF_vs_control
TMEM125	human	1152.61	-0.917336	0.220446	-4.16127	3.16487e-05	0.00131349	condition_IPF_vs_control
PECR	human	229.26	-1.05211	0.252811	-4.16166	3.15944e-05	0.00131349	condition_IPF_vs_control
RALGAPA2	human	677.259	-1.11929	0.268963	-4.1615	3.16169e-05	0.00131349	condition_IPF_vs_control
TTC39A	human	217.388	-1.24851	0.299868	-4.16353	3.13364e-05	0.00131349	condition_IPF_vs_control
RCAN2	human	412.304	1.16604	0.276857	4.21171	2.5345e-05	0.00111643	condition_IPF_vs_control
TMEM30B	human	428.967	-0.797331	0.191775	-4.15764	3.21559e-05	0.00132561	condition_IPF_vs_control
HMGCR	human	485.452	-1.06285	0.255763	-4.15559	3.2445e-05	0.00133236	condition_IPF_vs_control
FAM71D	human	152.713	-1.41282	0.340498	-4.14927	3.3354e-05	0.00136598	condition_IPF_vs_control
CGN	human	382.837	-1.04834	0.252892	-4.14542	3.39194e-05	0.00138539	condition_IPF_vs_control
RCN3	human	510.079	1.99674	0.396337	5.038	4.70432e-07	3.85322e-05	condition_IPF_vs_control
HLA-DOB	human	74.4023	1.99018	0.480671	4.14042	3.46669e-05	0.00140833	condition_IPF_vs_control
RHBDF2	human	325.972	1.2874	0.292196	4.40594	1.05326e-05	0.00053378	condition_IPF_vs_control
SPRY2	human	651.878	-1.13193	0.273481	-4.13896	3.48884e-05	0.00140977	condition_IPF_vs_control
COL6A3	human	6332.42	2.26608	0.547744	4.13712	3.51698e-05	0.00141736	condition_IPF_vs_control
AP3S1	human	840.177	0.579677	0.140234	4.13363	3.57075e-05	0.00143521	condition_IPF_vs_control
RTEL1	human	123.757	1.32266	0.246002	5.37663	7.58913e-08	8.64647e-06	condition_IPF_vs_control
SCML4	human	33.4705	2.59963	0.629819	4.12759	3.66586e-05	0.00146181	condition_IPF_vs_control
STAT2	human	1365.4	0.769493	0.186411	4.12795	3.66018e-05	0.00146181	condition_IPF_vs_control
FCRL5	human	132.525	3.39312	0.822774	4.124	3.72352e-05	0.00148091	condition_IPF_vs_control
S100A2	human	412.105	2.93289	0.541881	5.41242	6.21778e-08	7.30373e-06	condition_IPF_vs_control
HRC	human	47.2895	2.00198	0.485965	4.11959	3.79554e-05	0.00149954	condition_IPF_vs_control
TSPAN12	human	752.581	-1.23292	0.299302	-4.11931	3.80006e-05	0.00149954	condition_IPF_vs_control
RNASE3	human	32.5867	-3.64645	0.885448	-4.1182	3.81838e-05	0.00150285	condition_IPF_vs_control
THBS4	human	42.1351	2.38626	0.579762	4.11593	3.85619e-05	0.00151051	condition_IPF_vs_control
C12orf49	human	1108.94	-0.697211	0.169397	-4.11584	3.85776e-05	0.00151051	condition_IPF_vs_control
VEPH1	human	643.842	-1.42723	0.346873	-4.11456	3.87914e-05	0.00151496	condition_IPF_vs_control
LPIN2	human	509.494	-0.95279	0.231691	-4.11233	3.91693e-05	0.00152579	condition_IPF_vs_control
SAMD11	human	152.657	3.68945	0.532691	6.92607	4.32707e-12	2.049e-09	condition_IPF_vs_control
CD27	human	224.395	2.89616	0.705348	4.10601	4.02556e-05	0.00156009	condition_IPF_vs_control
CITED2	human	1855.7	-1.1438	0.278689	-4.10421	4.05695e-05	0.00156824	condition_IPF_vs_control
SAMD14	human	75.7527	1.72232	0.39424	4.3687	1.24987e-05	0.000623001	condition_IPF_vs_control
MRPS18B	human	785.451	-0.62215	0.151898	-4.09585	4.20624e-05	0.0016136	condition_IPF_vs_control
RTKN2	human	650.968	-2.17056	0.52988	-4.09633	4.19756e-05	0.0016136	condition_IPF_vs_control
NFASC	human	221.514	1.10786	0.270557	4.09472	4.22679e-05	0.00161667	condition_IPF_vs_control
NLRP12	human	36.6155	-1.84184	0.449861	-4.09424	4.23559e-05	0.00161667	condition_IPF_vs_control
ARAP2	human	463.84	-1.11548	0.27256	-4.0926	4.26562e-05	0.00162404	condition_IPF_vs_control
ARL16	human	326.514	0.719794	0.17595	4.0909	4.29694e-05	0.00163187	condition_IPF_vs_control
FLRT2	human	124.586	1.71121	0.418676	4.0872	4.36619e-05	0.00165402	condition_IPF_vs_control
COL16A1	human	1072.58	2.10901	0.516199	4.08565	4.39532e-05	0.0016609	condition_IPF_vs_control
B3GNT3	human	40.5406	2.81457	0.689314	4.08315	4.4429e-05	0.00166948	condition_IPF_vs_control
PDGFRL	human	91.946	2.14488	0.525355	4.08273	4.45107e-05	0.00166948	condition_IPF_vs_control
SAMD5	human	229.245	-1.45585	0.356489	-4.08385	4.42947e-05	0.00166948	condition_IPF_vs_control
SAP30	human	207.841	1.32879	0.350285	3.79346	0.000148563	0.00438826	condition_IPF_vs_control
KIF26B	human	210.605	3.5714	0.877172	4.07149	4.67137e-05	0.00174348	condition_IPF_vs_control
STMN3	human	478.231	1.53561	0.377658	4.06613	4.78009e-05	0.00177967	condition_IPF_vs_control
IGLV2-14	human	21.7434	3.08185	0.758121	4.06512	4.80074e-05	0.00178186	condition_IPF_vs_control
FOSB	human	493.881	-2.4242	0.596404	-4.0647	4.80947e-05	0.00178186	condition_IPF_vs_control
SCARA3	human	412.11	1.38849	0.255361	5.43738	5.40698e-08	6.50254e-06	condition_IPF_vs_control
OLFM2	human	136.115	1.67422	0.412156	4.06211	4.86308e-05	0.00179295	condition_IPF_vs_control
SCT	human	35.1181	2.89335	0.572596	5.05305	4.34813e-07	3.62017e-05	condition_IPF_vs_control
MC1R	human	47.689	1.70058	0.419186	4.05685	4.97384e-05	0.0018249	condition_IPF_vs_control
PNRC2	human	1850.44	-0.664187	0.164127	-4.0468	5.19236e-05	0.00190048	condition_IPF_vs_control
LCNL1	human	36.1723	2.29708	0.569205	4.03559	5.44651e-05	0.0019887	condition_IPF_vs_control
SELENOW	human	4559.27	1.26566	0.311482	4.06337	4.83703e-05	0.0017877	condition_IPF_vs_control
MLXIPL	human	37.3271	-1.29417	0.321004	-4.03162	5.53942e-05	0.00201292	condition_IPF_vs_control
SNCG	human	151.78	1.8456	0.458542	4.02493	5.69912e-05	0.00206107	condition_IPF_vs_control
FAM180A	human	123.098	1.5685	0.389652	4.02538	5.68844e-05	0.00206107	condition_IPF_vs_control
FAM160B2	human	390.544	0.676968	0.168425	4.0194	5.83468e-05	0.00210507	condition_IPF_vs_control
SERPIND1	human	192.932	3.78466	0.638558	5.92689	3.08726e-09	6.54631e-07	condition_IPF_vs_control
PIGT	human	1851.47	0.66097	0.164574	4.01624	5.91343e-05	0.00212337	condition_IPF_vs_control
PEG10	human	1023.7	-1.60642	0.400316	-4.01287	5.99854e-05	0.00214884	condition_IPF_vs_control
NUDT18	human	119.719	1.00497	0.25069	4.0088	6.10288e-05	0.00218106	condition_IPF_vs_control
MMP25	human	180.84	-2.12855	0.531082	-4.00795	6.1249e-05	0.00218378	condition_IPF_vs_control
KCNN4	human	115.649	1.7903	0.446991	4.00522	6.19586e-05	0.00220389	condition_IPF_vs_control
TNS1	human	3448.14	-0.559661	0.139774	-4.00404	6.22694e-05	0.00220976	condition_IPF_vs_control
DEFA3	human	2542.53	-6.04379	1.51015	-4.00212	6.27783e-05	0.00222262	condition_IPF_vs_control
IGHG2	human	4421.81	4.91517	1.22924	3.99853	6.3736e-05	0.00225126	condition_IPF_vs_control
ST7	human	496.741	-0.925266	0.231541	-3.99612	6.43894e-05	0.00226905	condition_IPF_vs_control
ERICH2	human	58.9726	-1.65103	0.413334	-3.99443	6.48495e-05	0.00227996	condition_IPF_vs_control
FOXP2	human	80.6761	-1.4802	0.370684	-3.99316	6.51989e-05	0.00228478	condition_IPF_vs_control
MS4A15	human	534.625	-3.48584	0.873023	-3.99283	6.5288e-05	0.00228478	condition_IPF_vs_control
AMOTL2	human	1111.23	-1.61839	0.405575	-3.99037	6.59695e-05	0.00230331	condition_IPF_vs_control
SULF2	human	456.454	1.83857	0.461055	3.98775	6.67026e-05	0.00231822	condition_IPF_vs_control
SERPINF1	human	3510.4	2.15607	0.354142	6.08814	1.14229e-09	2.74749e-07	condition_IPF_vs_control
POU2AF1	human	272.793	3.14786	0.789547	3.98692	6.69362e-05	0.00232102	condition_IPF_vs_control
PI3	human	227.132	-3.52184	0.883645	-3.98558	6.73149e-05	0.00232844	condition_IPF_vs_control
FBXO17	human	143.469	1.11441	0.279645	3.98508	6.74576e-05	0.00232844	condition_IPF_vs_control
TOM1L1	human	300.928	-1.1491	0.288463	-3.98352	6.79007e-05	0.00233841	condition_IPF_vs_control
C1QTNF6	human	130.341	2.24561	0.563983	3.98169	6.84264e-05	0.00235117	condition_IPF_vs_control
SFRP2	human	2585.87	6.13981	0.55927	10.9782	4.8629e-28	2.45625e-24	condition_IPF_vs_control
TENM3	human	46.2766	1.99888	0.502501	3.97786	6.9537e-05	0.00237854	condition_IPF_vs_control
GNB3	human	27.6828	2.2187	0.55797	3.97638	6.99719e-05	0.00238606	condition_IPF_vs_control
CAMK4	human	50.2169	1.62836	0.409543	3.97604	7.00717e-05	0.00238606	condition_IPF_vs_control
BEAN1	human	11.5814	4.22732	1.06383	3.97368	7.07706e-05	0.00240436	condition_IPF_vs_control
COPZ2	human	442.247	1.70646	0.429554	3.97262	7.10851e-05	0.00240436	condition_IPF_vs_control
PARD3	human	414.794	-0.708133	0.17823	-3.97314	7.09315e-05	0.00240436	condition_IPF_vs_control
SFRP4	human	835.91	3.07782	0.720178	4.27369	1.92262e-05	0.000888217	condition_IPF_vs_control
SH3PXD2B	human	596.669	1.45551	0.311206	4.67699	2.91113e-06	0.000184571	condition_IPF_vs_control
CACNA1G	human	12.5681	3.43822	0.866657	3.96722	7.27149e-05	0.00244312	condition_IPF_vs_control
SC5D	human	962.398	-1.07797	0.272115	-3.96147	7.44908e-05	0.00249726	condition_IPF_vs_control
S100A14	human	1103	-1.14534	0.289186	-3.96058	7.47678e-05	0.00250101	condition_IPF_vs_control
CACNB3	human	149.917	1.41937	0.358485	3.95935	7.51542e-05	0.00250839	condition_IPF_vs_control
MYLIP	human	757.521	-1.37119	0.34645	-3.95784	7.56319e-05	0.00251879	condition_IPF_vs_control
LARP4B	human	850.181	-0.551788	0.139441	-3.95713	7.58563e-05	0.00252072	condition_IPF_vs_control
CD79A	human	444.602	3.24529	0.820674	3.95442	7.67219e-05	0.00254391	condition_IPF_vs_control
SLC17A9	human	115.862	2.21933	0.382883	5.79637	6.77652e-09	1.22244e-06	condition_IPF_vs_control
HAS3	human	80.2079	-1.58582	0.402296	-3.94192	8.08332e-05	0.00266855	condition_IPF_vs_control
TOR4A	human	547.842	-0.860775	0.218445	-3.94047	8.13216e-05	0.00267884	condition_IPF_vs_control
AKTIP	human	403.2	-0.796516	0.20248	-3.9338	8.36117e-05	0.0027483	condition_IPF_vs_control
SMAP2	human	1415.4	0.858716	0.234635	3.65979	0.000252419	0.0065348	condition_IPF_vs_control
P2RX5	human	52.2675	2.6356	0.67067	3.9298	8.50151e-05	0.00278236	condition_IPF_vs_control
SLA	human	791.498	0.84902	0.216479	3.92196	8.78319e-05	0.00286836	condition_IPF_vs_control
VSIG10L	human	30.3726	1.76462	0.450113	3.92039	8.84064e-05	0.00287473	condition_IPF_vs_control
AJUBA	human	177.699	-1.16893	0.298152	-3.92059	8.83341e-05	0.00287473	condition_IPF_vs_control
SMO	human	132.264	2.84562	0.435904	6.52809	6.66138e-11	2.34744e-08	condition_IPF_vs_control
LMCD1	human	1284.57	-1.1536	0.294482	-3.91739	8.95131e-05	0.00289827	condition_IPF_vs_control
CHP1	human	2100.51	-0.726843	0.185598	-3.91622	8.99484e-05	0.00289998	condition_IPF_vs_control
OTUD7B	human	392.698	-0.891258	0.227575	-3.91633	8.99089e-05	0.00289998	condition_IPF_vs_control
CAV2	human	3531.37	-1.0564	0.26982	-3.91522	9.03221e-05	0.00290584	condition_IPF_vs_control
MLPH	human	2191.03	-1.05639	0.270135	-3.9106	9.20654e-05	0.00295565	condition_IPF_vs_control
MZB1	human	1059.61	3.2775	0.839197	3.90552	9.40226e-05	0.0030121	condition_IPF_vs_control
SNAI2	human	494.107	2.54005	0.403487	6.29523	3.06936e-10	8.7284e-08	condition_IPF_vs_control
TGOLN2	human	3297.17	-0.620059	0.158981	-3.9002	9.61129e-05	0.0030661	condition_IPF_vs_control
STX11	human	649.109	-1.47209	0.377626	-3.89829	9.68762e-05	0.00308396	condition_IPF_vs_control
SFXN5	human	130.029	0.814839	0.209248	3.89413	9.85514e-05	0.00313071	condition_IPF_vs_control
GPR153	human	260.682	1.43053	0.367642	3.8911	9.97909e-05	0.00316345	condition_IPF_vs_control
LRFN4	human	114.847	1.48273	0.381368	3.88791	0.00010111	0.00319857	condition_IPF_vs_control
MYH14	human	803.303	-0.482254	0.124218	-3.88231	0.000103469	0.00326638	condition_IPF_vs_control
DLX5	human	10.6483	4.83434	1.24667	3.87781	0.0001054	0.00331669	condition_IPF_vs_control
RGS1	human	746.427	2.17738	0.56153	3.87758	0.0001055	0.00331669	condition_IPF_vs_control
SLC9A3-AS1	human	77.1553	1.19292	0.307718	3.87665	0.000105905	0.00332252	condition_IPF_vs_control
DPEP1	human	50.6224	2.87648	0.742248	3.87536	0.000106468	0.00333328	condition_IPF_vs_control
A4GALT	human	350.157	1.28022	0.331254	3.86478	0.00011119	0.00347292	condition_IPF_vs_control
SOCS1	human	268.638	1.61409	0.257632	6.26509	3.72617e-10	9.73495e-08	condition_IPF_vs_control
SPARC	human	30603.9	2.10919	0.531168	3.97086	7.16128e-05	0.0024136	condition_IPF_vs_control
DAPK1	human	716.581	-0.635263	0.164915	-3.85207	0.000117126	0.0036318	condition_IPF_vs_control
NT5C3A	human	441.82	-0.650504	0.168878	-3.85191	0.000117201	0.0036318	condition_IPF_vs_control
FOXL1	human	40.1463	1.77275	0.460345	3.85092	0.000117677	0.00363909	condition_IPF_vs_control
KIF3C	human	91.0917	1.27514	0.331212	3.84992	0.000118158	0.00364435	condition_IPF_vs_control
TJP1	human	1256.3	-0.738967	0.191961	-3.84957	0.000118328	0.00364435	condition_IPF_vs_control
SDC3	human	629.81	1.44456	0.375421	3.84785	0.000119158	0.00366248	condition_IPF_vs_control
ARMT1	human	548.532	-0.711883	0.185279	-3.84223	0.000121924	0.00373989	condition_IPF_vs_control
GGTLC1	human	293.22	-1.40641	0.366097	-3.84163	0.00012222	0.00374141	condition_IPF_vs_control
PATJ	human	300.83	-0.952257	0.24814	-3.83758	0.000124255	0.00379604	condition_IPF_vs_control
UBD	human	125.772	3.02434	0.788633	3.83491	0.000125609	0.00382969	condition_IPF_vs_control
NNAT	human	23.7865	2.05167	0.535466	3.83157	0.00012733	0.00387436	condition_IPF_vs_control
FBXW5	human	1193.21	0.796764	0.208183	3.82723	0.000129592	0.0039353	condition_IPF_vs_control
DNAJB5	human	105.541	1.06386	0.278192	3.82418	0.000131209	0.00397641	condition_IPF_vs_control
NAPG	human	430.969	-0.559607	0.146375	-3.8231	0.000131785	0.00398591	condition_IPF_vs_control
MXRA8	human	2937.46	1.59285	0.417437	3.81578	0.000135752	0.00408957	condition_IPF_vs_control
ZNF664	human	1052.05	-0.551758	0.144596	-3.81587	0.000135704	0.00408957	condition_IPF_vs_control
C1orf54	human	265.893	1.15867	0.303746	3.81461	0.000136399	0.00410091	condition_IPF_vs_control
BMP8A	human	29.2648	3.7784	0.990746	3.81369	0.000136907	0.00410802	condition_IPF_vs_control
JUP	human	1268.12	-0.628534	0.164842	-3.81296	0.000137314	0.0041121	condition_IPF_vs_control
GSDMB	human	54.7915	1.09191	0.286525	3.81089	0.00013847	0.00413852	condition_IPF_vs_control
DIPK1A	human	92.3459	1.31429	0.3452	3.80732	0.000140483	0.00418925	condition_IPF_vs_control
ITPRID2	human	1750.3	-1.413	0.371167	-3.8069	0.00014072	0.00418925	condition_IPF_vs_control
MARC1	human	206.01	-1.13816	0.299399	-3.80149	0.000143831	0.00427347	condition_IPF_vs_control
PLEKHF1	human	227.715	1.17521	0.309229	3.80046	0.000144427	0.00428277	condition_IPF_vs_control
SRRM3	human	42.9335	3.33019	0.534952	6.22522	4.80894e-10	1.23508e-07	condition_IPF_vs_control
SSC5D	human	602.199	2.91205	0.334795	8.698	3.37782e-18	4.26726e-15	condition_IPF_vs_control
TSHZ2	human	174.412	2.23951	0.590459	3.79283	0.000148938	0.00439076	condition_IPF_vs_control
MGLL	human	2249.69	-0.752493	0.198484	-3.79121	0.000149918	0.00441107	condition_IPF_vs_control
TMBIM6	human	10943.6	-0.424199	0.111945	-3.78935	0.000151044	0.00443561	condition_IPF_vs_control
OSR2	human	95.0586	2.93156	0.77396	3.78775	0.00015202	0.00445562	condition_IPF_vs_control
STRA6	human	22.3157	5.28293	1.03707	5.09411	3.5038e-07	3.17517e-05	condition_IPF_vs_control
RGCC	human	9577.6	-1.13113	0.298956	-3.78361	0.000154572	0.00451172	condition_IPF_vs_control
GPAT3	human	106.249	-1.65773	0.438183	-3.7832	0.000154827	0.00451172	condition_IPF_vs_control
MAP7	human	275.315	-1.09338	0.28922	-3.78044	0.000156551	0.00454921	condition_IPF_vs_control
SOGA3	human	31.2068	-2.93149	0.775489	-3.78018	0.000156714	0.00454921	condition_IPF_vs_control
FKBP11	human	809.832	1.51509	0.400906	3.77916	0.000157357	0.00455913	condition_IPF_vs_control
ARG1	human	131.337	-3.13628	0.830232	-3.77759	0.000158351	0.0045792	condition_IPF_vs_control
PSRC1	human	88.4664	1.50161	0.39804	3.77251	0.000161617	0.00464701	condition_IPF_vs_control
RUNX2	human	139.489	1.11549	0.295654	3.77296	0.000161322	0.00464701	condition_IPF_vs_control
AZGP1	human	453.44	-2.36722	0.627398	-3.77308	0.000161248	0.00464701	condition_IPF_vs_control
SULF1	human	524.052	3.05912	0.627315	4.87654	1.07965e-06	7.82981e-05	condition_IPF_vs_control
CNTNAP1	human	166.208	1.76676	0.468512	3.77101	0.000162589	0.00465731	condition_IPF_vs_control
TGFBR3	human	1050.41	-1.4651	0.388653	-3.76969	0.000163449	0.0046731	condition_IPF_vs_control
MYL6B	human	443.951	1.3991	0.371413	3.76696	0.00016525	0.0047104	condition_IPF_vs_control
EVA1B	human	686.741	0.799155	0.212159	3.76677	0.000165375	0.0047104	condition_IPF_vs_control
TNFRSF11B	human	120.115	-2.31413	0.614439	-3.76625	0.000165719	0.00471134	condition_IPF_vs_control
BEND7	human	152.66	-0.907565	0.241396	-3.75965	0.000170152	0.00482817	condition_IPF_vs_control
CDKL2	human	135.86	-1.13665	0.302366	-3.75919	0.000170466	0.00482817	condition_IPF_vs_control
SYDE1	human	283.118	0.859655	0.244307	3.51876	0.000433575	0.00963337	condition_IPF_vs_control
PLPP1	human	1034.7	0.869859	0.231623	3.75549	0.000173001	0.00488171	condition_IPF_vs_control
SBDS	human	1803.38	-0.7738	0.206174	-3.75315	0.000174627	0.00491845	condition_IPF_vs_control
SH3PXD2A	human	938.472	1.52564	0.406554	3.7526	0.000175008	0.00492002	condition_IPF_vs_control
RASD2	human	46.7381	1.85556	0.495061	3.74814	0.000178151	0.0049991	condition_IPF_vs_control
IGHA2	human	121.815	2.91064	0.776924	3.74637	0.000179414	0.00502525	condition_IPF_vs_control
RAB3IP	human	279.758	-1.03056	0.275263	-3.74392	0.000181173	0.00506517	condition_IPF_vs_control
MYZAP	human	522.789	-1.37563	0.367875	-3.7394	0.000184458	0.0051475	condition_IPF_vs_control
CMTM8	human	443.137	-0.727656	0.194637	-3.73852	0.000185106	0.00515609	condition_IPF_vs_control
BOC	human	154.403	1.60975	0.431061	3.73438	0.000188174	0.00523194	condition_IPF_vs_control
KIF26A	human	46.0466	1.29179	0.346191	3.73143	0.000190393	0.00527426	condition_IPF_vs_control
CHD3	human	1100.71	0.754825	0.20228	3.73158	0.000190283	0.00527426	condition_IPF_vs_control
ITLN1	human	77.7723	-3.12959	0.839038	-3.72997	0.0001915	0.00529525	condition_IPF_vs_control
BRSK1	human	31.8673	1.77621	0.476498	3.72763	0.000193292	0.00531118	condition_IPF_vs_control
OSTF1	human	1062.03	-0.812738	0.218001	-3.72813	0.000192904	0.00531118	condition_IPF_vs_control
TIMP3	human	13392	-0.842486	0.226026	-3.72738	0.000193478	0.00531118	condition_IPF_vs_control
WDR19	human	235.933	-0.864455	0.231857	-3.72839	0.000192704	0.00531118	condition_IPF_vs_control
MAN1B1	human	648.461	1.04793	0.281206	3.72656	0.000194112	0.00531814	condition_IPF_vs_control
GATA2	human	596.566	-1.60358	0.430359	-3.72614	0.000194434	0.00531814	condition_IPF_vs_control
IGHV3-23	human	18.7501	5.04955	1.35623	3.72323	0.000196688	0.00537011	condition_IPF_vs_control
FAM160A1	human	83.8021	-1.40886	0.3787	-3.72025	0.000199022	0.00542408	condition_IPF_vs_control
FCGR2B	human	364.617	1.67763	0.45104	3.71947	0.000199639	0.00543112	condition_IPF_vs_control
TMEM144	human	135.964	-0.845452	0.22748	-3.71659	0.000201929	0.00548358	condition_IPF_vs_control
SYNDIG1	human	21.0508	3.34508	0.993911	3.36557	0.000763863	0.0146147	condition_IPF_vs_control
SUGCT	human	56.2916	2.3312	0.627619	3.71435	0.00020373	0.00551272	condition_IPF_vs_control
PODXL2	human	41.3184	1.37565	0.370606	3.7119	0.000205708	0.00555631	condition_IPF_vs_control
AOC3	human	3470.42	-0.999563	0.269444	-3.70972	0.000207489	0.00559444	condition_IPF_vs_control
DSC3	human	21.3577	2.97191	0.801379	3.7085	0.000208493	0.00561153	condition_IPF_vs_control
SFXN3	human	557.219	0.767564	0.207382	3.7012	0.000214582	0.00576518	condition_IPF_vs_control
SERTM1	human	44.5815	-3.19492	0.863667	-3.69925	0.000216236	0.00579934	condition_IPF_vs_control
TAP1	human	1475.84	1.14134	0.376651	3.03025	0.00244355	0.0335999	condition_IPF_vs_control
LCAT	human	250.853	0.756936	0.204749	3.6969	0.000218248	0.00584106	condition_IPF_vs_control
TDP1	human	70.5128	1.25084	0.320453	3.90335	9.48692e-05	0.00303281	condition_IPF_vs_control
TGFBI	human	1840.85	1.10296	0.298633	3.69337	0.000221305	0.00589356	condition_IPF_vs_control
DIRAS1	human	14.2702	2.51697	0.68164	3.69252	0.000222046	0.00590291	condition_IPF_vs_control
SLN	human	31.0738	3.12578	0.847994	3.68608	0.000227731	0.00601187	condition_IPF_vs_control
MRC2	human	1510.85	1.479	0.401195	3.68647	0.000227383	0.00601187	condition_IPF_vs_control
PARP10	human	576.507	0.855479	0.232079	3.68615	0.000227671	0.00601187	condition_IPF_vs_control
CHMP4C	human	212.321	-0.987125	0.267764	-3.68654	0.00022732	0.00601187	condition_IPF_vs_control
GLI2	human	97.2066	2.18509	0.593065	3.68441	0.000229237	0.0060411	condition_IPF_vs_control
POLR1D	human	1663.13	-0.589881	0.160139	-3.68356	0.000229999	0.00605064	condition_IPF_vs_control
SERINC1	human	3579.43	-0.601557	0.1634	-3.6815	0.000231863	0.00608913	condition_IPF_vs_control
KAT2A	human	212.126	1.00559	0.273615	3.6752	0.00023766	0.00623056	condition_IPF_vs_control
BMP2	human	441.32	-1.50664	0.410097	-3.67385	0.000238921	0.00625279	condition_IPF_vs_control
CCM2	human	503.302	0.908104	0.247318	3.6718	0.000240844	0.00629227	condition_IPF_vs_control
THNSL2	human	147.482	2.14342	0.584379	3.66786	0.00024459	0.00637912	condition_IPF_vs_control
TVP23A	human	16.6929	2.16273	0.589831	3.66669	0.000245707	0.00639724	condition_IPF_vs_control
NARS2	human	191.465	-1.15428	0.314885	-3.6657	0.000246659	0.00641103	condition_IPF_vs_control
TNS4	human	21.5534	2.9786	0.81282	3.66453	0.000247796	0.00642955	condition_IPF_vs_control
THBS3	human	265.807	1.93192	0.352941	5.47376	4.4058e-08	5.67853e-06	condition_IPF_vs_control
SESTD1	human	536.443	-0.961044	0.262617	-3.65949	0.000252715	0.0065348	condition_IPF_vs_control
HTR2A	human	18.3372	3.12092	0.853875	3.65501	0.000257173	0.00662746	condition_IPF_vs_control
LILRA5	human	122.291	-1.4676	0.401513	-3.65517	0.000257015	0.00662746	condition_IPF_vs_control
PRKG2	human	39.0354	-1.48868	0.407429	-3.65384	0.000258351	0.0066465	condition_IPF_vs_control
AP2A1	human	615.146	0.62064	0.169976	3.65133	0.000260889	0.00670042	condition_IPF_vs_control
SLCO4C1	human	284.157	-1.51486	0.415133	-3.64909	0.000263169	0.00674756	condition_IPF_vs_control
JPH1	human	97.9272	-1.22048	0.335015	-3.64305	0.000269428	0.00689635	condition_IPF_vs_control
FABP5	human	4338.61	-1.92709	0.529365	-3.64038	0.00027224	0.00695302	condition_IPF_vs_control
GNAQ	human	1530.29	-0.748563	0.205645	-3.64007	0.000272559	0.00695302	condition_IPF_vs_control
KRT19	human	3167.91	0.85034	0.233645	3.63945	0.000273223	0.00695823	condition_IPF_vs_control
IGLV2-8	human	20.0534	5.15309	1.41764	3.63497	0.000278018	0.00704834	condition_IPF_vs_control
BCKDK	human	540.87	1.10471	0.303901	3.6351	0.000277872	0.00704834	condition_IPF_vs_control
PIP5K1C	human	499.275	0.642821	0.17685	3.63484	0.000278157	0.00704834	condition_IPF_vs_control
SDK2	human	105.682	1.26598	0.348549	3.63214	0.000281081	0.00711055	condition_IPF_vs_control
SLC28A3	human	18.5993	3.75281	1.03349	3.63121	0.000282091	0.00711235	condition_IPF_vs_control
SLC25A4	human	1036.57	-0.67008	0.184519	-3.63149	0.000281791	0.00711235	condition_IPF_vs_control
ROBO2	human	243.828	1.4756	0.406669	3.6285	0.000285074	0.00717341	condition_IPF_vs_control
USP54	human	346.951	-0.998777	0.275285	-3.62815	0.000285459	0.00717341	condition_IPF_vs_control
THY1	human	2832.53	4.57457	0.465097	9.83573	7.89902e-23	1.70991e-19	condition_IPF_vs_control
GPHN	human	207.519	-0.989513	0.272883	-3.62615	0.000287682	0.00720537	condition_IPF_vs_control
RIMKLA	human	104.155	-1.15704	0.319279	-3.62392	0.000290172	0.00725574	condition_IPF_vs_control
EMILIN1	human	2375.63	1.28149	0.353877	3.6213	0.000293127	0.00731754	condition_IPF_vs_control
FAM89A	human	446.214	-0.856481	0.236548	-3.62075	0.000293756	0.00732026	condition_IPF_vs_control
EMP2	human	6004.08	-1.15279	0.318421	-3.62035	0.000294202	0.00732026	condition_IPF_vs_control
TMEM119	human	999.776	2.11541	0.447491	4.72727	2.27562e-06	0.000151239	condition_IPF_vs_control
RGS11	human	70.2707	1.91929	0.530524	3.61772	0.000297204	0.00737736	condition_IPF_vs_control
BMERB1	human	191.363	1.02388	0.283099	3.61668	0.000298406	0.00737736	condition_IPF_vs_control
SPATS2	human	194.027	0.992164	0.27432	3.61681	0.000298255	0.00737736	condition_IPF_vs_control
ADAMTS10	human	120.364	1.47848	0.409051	3.61441	0.000301038	0.00742022	condition_IPF_vs_control
CCDC85A	human	215.663	-1.28694	0.356068	-3.6143	0.000301157	0.00742022	condition_IPF_vs_control
ALDH1A3	human	335.439	1.8763	0.519285	3.61324	0.000302392	0.0074265	condition_IPF_vs_control
RHOC	human	3474.25	0.674524	0.186664	3.61358	0.000301999	0.0074265	condition_IPF_vs_control
STAB2	human	16.5076	3.87089	1.07191	3.61122	0.000304765	0.00747267	condition_IPF_vs_control
PLA2G1B	human	728.618	-2.20532	0.610794	-3.61058	0.000305513	0.00747889	condition_IPF_vs_control
HKDC1	human	110.449	-2.46263	0.682219	-3.60974	0.000306506	0.00749111	condition_IPF_vs_control
TRBC2	human	639.352	1.48893	0.412926	3.60581	0.000311177	0.00758082	condition_IPF_vs_control
FLT1	human	827.775	-1.00145	0.277719	-3.60598	0.000310974	0.00758082	condition_IPF_vs_control
GJB2	human	69.9926	3.2257	0.89475	3.60515	0.000311977	0.00758809	condition_IPF_vs_control
EDNRB	human	1418.08	-1.38825	0.385436	-3.60176	0.000316075	0.00767545	condition_IPF_vs_control
IGFBP4	human	6761.06	1.71519	0.476323	3.6009	0.000317122	0.00768855	condition_IPF_vs_control
COBLL1	human	992.293	-1.60363	0.445478	-3.59979	0.000318475	0.00770443	condition_IPF_vs_control
CD177	human	218.516	-3.13582	0.871176	-3.59953	0.000318794	0.00770443	condition_IPF_vs_control
DOCK4	human	576.473	-1.31849	0.366365	-3.59883	0.000319657	0.00771035	condition_IPF_vs_control
U2AF1	human	66.2188	-1.97829	0.549753	-3.5985	0.000320056	0.00771035	condition_IPF_vs_control
CAD	human	199.532	0.878106	0.244333	3.59389	0.000325773	0.00783561	condition_IPF_vs_control
PCP4L1	human	51.0061	-1.81232	0.505102	-3.58804	0.000333175	0.00800094	condition_IPF_vs_control
ST6GAL1	human	1045.2	1.15713	0.322709	3.58569	0.00033619	0.00806057	condition_IPF_vs_control
TUFT1	human	123.483	-1.21941	0.340144	-3.58497	0.000337118	0.00807007	condition_IPF_vs_control
PAPSS2	human	2388.47	-0.938944	0.261999	-3.58377	0.000338665	0.00809432	condition_IPF_vs_control
CACHD1	human	231.846	-0.740205	0.206712	-3.58086	0.000342468	0.0081723	condition_IPF_vs_control
MEI1	human	116.692	2.20701	0.616427	3.58033	0.000343164	0.00817604	condition_IPF_vs_control
TMEM132A	human	169.001	1.83049	0.388985	4.70581	2.52861e-06	0.000165155	condition_IPF_vs_control
COL22A1	human	12.8059	3.33086	0.931693	3.57506	0.00035015	0.00829036	condition_IPF_vs_control
SLAIN1	human	109.136	-1.04346	0.291844	-3.5754	0.000349693	0.00829036	condition_IPF_vs_control
ACOXL	human	45.5111	-1.5899	0.444628	-3.5758	0.000349153	0.00829036	condition_IPF_vs_control
DAZAP2	human	4662.05	-0.529428	0.148109	-3.57458	0.000350794	0.00829264	condition_IPF_vs_control
HSPB7	human	138.399	1.12767	0.315564	3.5735	0.000352246	0.008314	condition_IPF_vs_control
PIDD1	human	133.627	1.02645	0.287494	3.57034	0.000356515	0.00840166	condition_IPF_vs_control
GSDMA	human	22.7527	3.21038	0.899597	3.56869	0.000358777	0.00841635	condition_IPF_vs_control
CHPF	human	1275.42	1.21373	0.340087	3.56887	0.000358529	0.00841635	condition_IPF_vs_control
ACAT1	human	1036.77	-0.944511	0.264668	-3.56867	0.000358804	0.00841635	condition_IPF_vs_control
SNED1	human	397.158	1.15839	0.324722	3.56734	0.000360622	0.00843617	condition_IPF_vs_control
TMEM176B	human	1616.55	1.40812	0.30791	4.57316	4.8042e-06	0.000277855	condition_IPF_vs_control
USP13	human	268.486	-0.872875	0.244698	-3.56715	0.000360891	0.00843617	condition_IPF_vs_control
CXADR	human	425.465	-1.01812	0.285444	-3.56681	0.000361357	0.00843617	condition_IPF_vs_control
IGKV1-5	human	28.1543	3.49002	0.978858	3.5654	0.000363306	0.00844351	condition_IPF_vs_control
NME2	human	4666.83	0.607869	0.170485	3.56552	0.000363135	0.00844351	condition_IPF_vs_control
PPP1R9A	human	230.627	-1.14549	0.321335	-3.56479	0.000364143	0.00845002	condition_IPF_vs_control
MRVI1	human	363.081	1.57012	0.440836	3.56169	0.00036847	0.00853735	condition_IPF_vs_control
CRIM1-DT	human	72.1906	-1.00888	0.283317	-3.56097	0.00036948	0.00854769	condition_IPF_vs_control
UQCC2	human	624.426	0.75921	0.213286	3.55959	0.000371436	0.00857983	condition_IPF_vs_control
BCKDHB	human	290.56	-0.991116	0.278569	-3.55788	0.000373855	0.00862256	condition_IPF_vs_control
SUSD5	human	25.7103	1.91208	0.537606	3.55665	0.000375618	0.00865005	condition_IPF_vs_control
EVA1A	human	272.443	-0.791316	0.222548	-3.55571	0.000376964	0.00866788	condition_IPF_vs_control
TMEM255B	human	181.67	1.22091	0.267738	4.5601	5.11287e-06	0.000293467	condition_IPF_vs_control
ANKRD13D	human	356.085	0.724123	0.203768	3.55366	0.000379913	0.00870927	condition_IPF_vs_control
ZDHHC19	human	25.0076	-2.58608	0.727838	-3.55309	0.000380731	0.00871483	condition_IPF_vs_control
TOB1	human	1370.06	-0.78789	0.221806	-3.55215	0.000382095	0.00873286	condition_IPF_vs_control
KCTD1	human	117.923	1.08925	0.306821	3.55012	0.000385058	0.00877411	condition_IPF_vs_control
PEX5	human	352.279	-0.655548	0.184651	-3.55021	0.000384931	0.00877411	condition_IPF_vs_control
STARD9	human	125.992	-0.780408	0.219875	-3.54933	0.000386216	0.00877412	condition_IPF_vs_control
RADIL	human	88.488	-0.979169	0.275868	-3.54941	0.0003861	0.00877412	condition_IPF_vs_control
WNT10A	human	17.1435	3.25652	0.917853	3.54798	0.000388202	0.00880604	condition_IPF_vs_control
NANOS3	human	14.9567	2.35497	0.663993	3.54668	0.000390118	0.00883627	condition_IPF_vs_control
GNB1L	human	54.809	1.28191	0.361726	3.54388	0.00039428	0.0089172	condition_IPF_vs_control
ISM1	human	169.783	2.12848	0.601263	3.54002	0.000400094	0.00900836	condition_IPF_vs_control
GABBR1	human	164.763	0.865754	0.244547	3.54023	0.000399774	0.00900836	condition_IPF_vs_control
MYO5C	human	535.416	-0.742083	0.209614	-3.54024	0.000399762	0.00900836	condition_IPF_vs_control
HAAO	human	76.3022	1.39404	0.394074	3.5375	0.000403929	0.00908121	condition_IPF_vs_control
GDF11	human	131.896	1.23666	0.349673	3.53661	0.000405297	0.00908501	condition_IPF_vs_control
SNRK	human	673.61	-0.665016	0.188033	-3.53669	0.000405167	0.00908501	condition_IPF_vs_control
CLGN	human	57.3029	-2.89067	0.818318	-3.53246	0.000411714	0.00921521	condition_IPF_vs_control
SLC2A5	human	33.9344	1.94732	0.551369	3.5318	0.000412749	0.00922476	condition_IPF_vs_control
UXS1	human	710.86	-0.790601	0.223931	-3.53055	0.000414697	0.00925464	condition_IPF_vs_control
REEP2	human	23.0586	1.83083	0.518662	3.52991	0.000415695	0.00926327	condition_IPF_vs_control
SCAMP5	human	74.1283	2.66592	0.755646	3.528	0.000418713	0.00931682	condition_IPF_vs_control
TMEM59L	human	75.3575	3.01394	0.445208	6.76973	1.2902e-11	5.14485e-09	condition_IPF_vs_control
GPR87	human	34.9112	2.77558	0.788893	3.51832	0.000434287	0.00963507	condition_IPF_vs_control
ANKRD35	human	134.974	1.1993	0.341024	3.51676	0.000436845	0.00967765	condition_IPF_vs_control
TM7SF3	human	827.04	0.739026	0.210387	3.51269	0.000443587	0.00981267	condition_IPF_vs_control
GALNT13	human	17.9885	-2.56232	0.729712	-3.51142	0.000445722	0.00984551	condition_IPF_vs_control
NUDT1	human	213.234	0.929214	0.264708	3.51034	0.000447532	0.00986168	condition_IPF_vs_control
KIF13A	human	563.627	-0.815193	0.232235	-3.51021	0.000447755	0.00986168	condition_IPF_vs_control
ANGPTL2	human	364.268	1.6502	0.470365	3.50835	0.000450904	0.00991661	condition_IPF_vs_control
CHPF2	human	413.945	1.17756	0.335757	3.50718	0.000452889	0.00994583	condition_IPF_vs_control
CDH11	human	2393.28	1.39544	0.398441	3.50226	0.000461335	0.010102	condition_IPF_vs_control
PLSCR3	human	401.648	1.05614	0.301536	3.50253	0.000460868	0.010102	condition_IPF_vs_control
LMF2	human	856.72	0.864365	0.246905	3.5008	0.000463862	0.0101332	condition_IPF_vs_control
NUP210	human	187.225	0.852443	0.243509	3.50067	0.000464098	0.0101332	condition_IPF_vs_control
CHRD	human	137.623	1.20292	0.343908	3.49779	0.000469123	0.0102135	condition_IPF_vs_control
SLIT3	human	1405.78	1.06275	0.303833	3.49781	0.000469097	0.0102135	condition_IPF_vs_control
RAPGEF4	human	201.097	-1.31564	0.376461	-3.49477	0.000474474	0.0103152	condition_IPF_vs_control
USP25	human	685.246	-0.709339	0.203061	-3.49323	0.000477215	0.0103599	condition_IPF_vs_control
LTBP3	human	1174.85	1.19413	0.342184	3.48973	0.000483503	0.0104814	condition_IPF_vs_control
KCNK5	human	134.435	-0.984861	0.282344	-3.48816	0.00048635	0.0105281	condition_IPF_vs_control
TJP2	human	773.312	-0.861758	0.247394	-3.48334	0.0004952	0.0107044	condition_IPF_vs_control
SIT1	human	47.4941	2.33444	0.670476	3.48177	0.000498109	0.0107519	condition_IPF_vs_control
PRKCQ	human	84.5919	-1.06781	0.306839	-3.48005	0.000501326	0.0107961	condition_IPF_vs_control
GRIP2	human	10.6704	3.29885	0.94797	3.47991	0.00050158	0.0107961	condition_IPF_vs_control
IGHM	human	8911.65	2.98792	0.85928	3.47724	0.000506609	0.0108889	condition_IPF_vs_control
MAGEL2	human	10.4648	4.18606	1.20457	3.47515	0.000510572	0.0109585	condition_IPF_vs_control
FCRLA	human	24.0357	3.36743	0.96978	3.47237	0.000515894	0.0110571	condition_IPF_vs_control
SLCO5A1	human	9.35404	3.88391	1.11884	3.47137	0.000517804	0.0110712	condition_IPF_vs_control
CYBC1	human	645.3	0.917038	0.264199	3.47101	0.000518508	0.0110712	condition_IPF_vs_control
HSD11B1	human	273.813	-1.10069	0.31712	-3.47089	0.000518743	0.0110712	condition_IPF_vs_control
SCUBE3	human	23.4429	1.98442	0.571857	3.47013	0.000520205	0.0110867	condition_IPF_vs_control
HCFC1R1	human	1131.85	0.95137	0.274205	3.46956	0.000521317	0.0110948	condition_IPF_vs_control
DOCK10	human	228.139	0.663439	0.19143	3.46571	0.00052884	0.0112392	condition_IPF_vs_control
ITGA7	human	221.071	1.66229	0.479798	3.46456	0.000531105	0.0112715	condition_IPF_vs_control
SYT7	human	52.1869	1.72383	0.497794	3.46294	0.000534308	0.0112716	condition_IPF_vs_control
ST3GAL4	human	276.908	1.20674	0.348435	3.46333	0.00053354	0.0112716	condition_IPF_vs_control
ZNF205	human	123.283	0.947709	0.273575	3.46417	0.000531873	0.0112716	condition_IPF_vs_control
VIM	human	21932.4	0.800349	0.231186	3.46193	0.000536316	0.0112716	condition_IPF_vs_control
CABIN1	human	645.685	0.674189	0.194719	3.46236	0.000535456	0.0112716	condition_IPF_vs_control
FREM2	human	157.05	-1.33754	0.386235	-3.46302	0.000534145	0.0112716	condition_IPF_vs_control
FOLR3	human	102.453	-2.9116	0.840957	-3.46224	0.000535692	0.0112716	condition_IPF_vs_control
COL15A1	human	784.942	2.37827	0.687177	3.46092	0.000538328	0.0112982	condition_IPF_vs_control
NOTCH3	human	1572.27	1.58574	0.458369	3.45952	0.000541134	0.0113167	condition_IPF_vs_control
CHSY3	human	61.1096	1.57018	0.453877	3.45947	0.000541239	0.0113167	condition_IPF_vs_control
ABCC10	human	166.738	0.664582	0.192111	3.45936	0.000541452	0.0113167	condition_IPF_vs_control
CDH13	human	189.091	-0.851163	0.246215	-3.45699	0.000546237	0.0113775	condition_IPF_vs_control
SDR16C5	human	1635.73	-1.39273	0.402888	-3.45688	0.000546465	0.0113775	condition_IPF_vs_control
KITLG	human	1210.61	-1.49908	0.433659	-3.45681	0.000546613	0.0113775	condition_IPF_vs_control
NPTX2	human	33.1976	2.70178	0.78171	3.45624	0.000547759	0.0113857	condition_IPF_vs_control
PAQR7	human	143.788	0.976478	0.282642	3.45483	0.000550648	0.0114301	condition_IPF_vs_control
HHIP	human	1045.38	-2.0782	0.60172	-3.45376	0.000552832	0.0114597	condition_IPF_vs_control
ALAS1	human	742.402	-0.777136	0.225051	-3.45315	0.000554085	0.01147	condition_IPF_vs_control
TNN	human	15.0692	3.29237	0.955805	3.44461	0.000571892	0.0117903	condition_IPF_vs_control
HEXD	human	214.94	0.763873	0.221715	3.4453	0.000570425	0.0117903	condition_IPF_vs_control
KIAA1958	human	80.8649	-1.00517	0.291794	-3.44479	0.000571508	0.0117903	condition_IPF_vs_control
IGFBPL1	human	24.08	1.68818	0.490326	3.44298	0.000575342	0.0118453	condition_IPF_vs_control
PFKP	human	357.456	1.09488	0.318079	3.44215	0.00057712	0.0118658	condition_IPF_vs_control
TMSB10	human	51609.3	0.693361	0.201613	3.43908	0.000583703	0.0119364	condition_IPF_vs_control
PPP6C	human	943.37	-0.417168	0.121282	-3.43966	0.000582443	0.0119364	condition_IPF_vs_control
SLIT2	human	1066.51	-1.11844	0.325185	-3.4394	0.000583008	0.0119364	condition_IPF_vs_control
RGS16	human	220.103	-1.33358	0.387705	-3.43968	0.000582403	0.0119364	condition_IPF_vs_control
GABRP	human	14.6434	4.06803	1.18414	3.43544	0.000591598	0.0120815	condition_IPF_vs_control
OPRL1	human	35.3033	1.61629	0.470789	3.43314	0.000596625	0.0121514	condition_IPF_vs_control
MATN2	human	189.051	0.979632	0.285324	3.4334	0.000596064	0.0121514	condition_IPF_vs_control
ASNSD1	human	439.145	-0.788127	0.229619	-3.43232	0.000598448	0.0121722	condition_IPF_vs_control
LOXL3	human	108.318	1.22891	0.35817	3.43109	0.000601166	0.0122111	condition_IPF_vs_control
SWI5	human	225.526	1.11656	0.325486	3.43045	0.000602588	0.0122236	condition_IPF_vs_control
SOWAHC	human	257.574	-0.701716	0.204627	-3.42924	0.000605281	0.0122618	condition_IPF_vs_control
DIRAS3	human	64.551	2.02178	0.589852	3.4276	0.000608948	0.0123196	condition_IPF_vs_control
AASS	human	536.964	-0.997335	0.29105	-3.42667	0.000611021	0.0123406	condition_IPF_vs_control
SYDE2	human	117.242	-1.51696	0.442727	-3.42641	0.000611612	0.0123406	condition_IPF_vs_control
PCBP3	human	44.1534	1.38005	0.402826	3.42591	0.000612741	0.0123469	condition_IPF_vs_control
GSDME	human	98.3767	1.30928	0.382458	3.42333	0.000618592	0.0124482	condition_IPF_vs_control
ETNK2	human	51.1736	1.27547	0.372769	3.42161	0.000622511	0.0125105	condition_IPF_vs_control
ISLR	human	1106.61	1.93554	0.565849	3.4206	0.000624833	0.0125405	condition_IPF_vs_control
FMOD	human	1188.81	1.23832	0.362218	3.41872	0.000629171	0.0126109	condition_IPF_vs_control
SYNE1	human	1599.55	-1.26463	0.37007	-3.41726	0.000632537	0.0126616	condition_IPF_vs_control
CPNE7	human	39.8603	2.13424	0.624751	3.41614	0.000635151	0.0126804	condition_IPF_vs_control
B4GALT2	human	479.617	1.29571	0.37927	3.41633	0.00063471	0.0126804	condition_IPF_vs_control
ANGPTL4	human	268.289	2.40235	0.703393	3.41537	0.000636954	0.0126841	condition_IPF_vs_control
NFE2	human	127.668	-1.79381	0.525219	-3.41535	0.000637009	0.0126841	condition_IPF_vs_control
FGF23	human	59.2411	-1.64661	0.482175	-3.41497	0.000637901	0.0126852	condition_IPF_vs_control
SYT15	human	281.506	-1.63225	0.478023	-3.41458	0.000638797	0.0126864	condition_IPF_vs_control
IGHG1	human	32306.4	4.69473	1.37542	3.4133	0.000641804	0.0127294	condition_IPF_vs_control
CGREF1	human	28.8567	3.41409	1.00052	3.41232	0.000644122	0.012742	condition_IPF_vs_control
PLXNB2	human	2250.86	0.75063	0.219959	3.4126	0.000643474	0.012742	condition_IPF_vs_control
YIPF2	human	639.539	0.595989	0.174838	3.40881	0.000652463	0.0128902	condition_IPF_vs_control
ZMAT3	human	627.941	1.14281	0.335433	3.40698	0.00065687	0.0129603	condition_IPF_vs_control
COL8A1	human	1945.51	1.4706	0.431859	3.40529	0.000660939	0.0130237	condition_IPF_vs_control
PLPPR1	human	66.593	-2.21164	0.649775	-3.4037	0.000664808	0.0130829	condition_IPF_vs_control
SPTSSA	human	2213.89	-0.905805	0.266177	-3.40302	0.000666448	0.0130982	condition_IPF_vs_control
TNFAIP1	human	556.649	0.380183	0.216303	1.75765	0.0788076	0.298468	condition_IPF_vs_control
HBEGF	human	497.632	-1.79618	0.52829	-3.39999	0.000673894	0.0132102	condition_IPF_vs_control
NKAIN4	human	13.389	4.55136	1.33911	3.3988	0.000676833	0.0132507	condition_IPF_vs_control
C1QTNF1	human	481.275	1.01428	0.298549	3.39737	0.000680377	0.0133029	condition_IPF_vs_control
TNFRSF18	human	72.2057	3.04351	0.599536	5.07645	3.84561e-07	3.35546e-05	condition_IPF_vs_control
MMP16	human	33.296	3.36296	0.993002	3.38666	0.000707488	0.013762	condition_IPF_vs_control
PLA2G2A	human	377.368	2.4078	0.710882	3.38706	0.000706471	0.013762	condition_IPF_vs_control
SCIN	human	172.092	-1.79576	0.530243	-3.38667	0.000707473	0.013762	condition_IPF_vs_control
STXBP1	human	567.557	-0.622166	0.18416	-3.3784	0.000729085	0.0141639	condition_IPF_vs_control
C11orf24	human	427.08	0.996669	0.295112	3.37726	0.000732117	0.0142046	condition_IPF_vs_control
PLBD2	human	730.17	0.605016	0.179228	3.37568	0.000736333	0.0142681	condition_IPF_vs_control
LRRK1	human	177.703	0.732436	0.217002	3.37524	0.000737509	0.0142726	condition_IPF_vs_control
SPTBN2	human	46.5248	1.59031	0.471287	3.37439	0.000739801	0.0142987	condition_IPF_vs_control
FAM131B	human	10.6218	2.97017	0.880415	3.3736	0.000741915	0.0143213	condition_IPF_vs_control
ETV3	human	289.953	-0.612675	0.181668	-3.3725	0.000744894	0.0143605	condition_IPF_vs_control
SPRR1B	human	7.20932	4.18496	1.24154	3.37078	0.000749551	0.0144136	condition_IPF_vs_control
SCNN1A	human	1727.78	-0.895821	0.265753	-3.37088	0.000749298	0.0144136	condition_IPF_vs_control
FAM107B	human	1107.01	-0.89989	0.267059	-3.36963	0.000752688	0.0144556	condition_IPF_vs_control
FAIM2	human	18.1444	3.16648	0.939874	3.36905	0.000754291	0.0144681	condition_IPF_vs_control
ITGAV	human	1970.48	0.945304	0.280833	3.36607	0.000762477	0.0146066	condition_IPF_vs_control
TNXB	human	1647.47	1.58385	0.39889	3.97065	7.16768e-05	0.0024136	condition_IPF_vs_control
ENPP2	human	668.177	1.11753	0.332216	3.36387	0.000768575	0.0146863	condition_IPF_vs_control
MYO10	human	883.998	-0.977969	0.291062	-3.36	0.000779413	0.0148746	condition_IPF_vs_control
ACADL	human	241.345	-1.46247	0.435338	-3.3594	0.000781111	0.0148883	condition_IPF_vs_control
SH3TC1	human	299.801	1.12831	0.335922	3.35886	0.000782646	0.0148988	condition_IPF_vs_control
L3MBTL4	human	80.181	-1.1342	0.337823	-3.35739	0.000786815	0.0149594	condition_IPF_vs_control
GPR171	human	39.973	1.72303	0.513282	3.35689	0.000788255	0.014968	condition_IPF_vs_control
RAPH1	human	749.661	-0.946725	0.28208	-3.35623	0.000790137	0.0149849	condition_IPF_vs_control
PCYT2	human	528.016	-0.861914	0.256927	-3.3547	0.000794508	0.015049	condition_IPF_vs_control
CD55	human	6254.83	-1.16968	0.348718	-3.35423	0.000795859	0.0150558	condition_IPF_vs_control
ZNF831	human	28.3661	2.41625	0.720454	3.35379	0.000797122	0.0150608	condition_IPF_vs_control
PRODH	human	17.5752	-2.33021	0.69488	-3.35339	0.00079827	0.0150637	condition_IPF_vs_control
BACE2	human	562.163	1.11127	0.331574	3.3515	0.000803751	0.0151276	condition_IPF_vs_control
SNX2	human	1657.93	-0.499187	0.148958	-3.35119	0.00080465	0.0151276	condition_IPF_vs_control
TFPI	human	4948.24	-1.02887	0.306966	-3.35175	0.000803026	0.0151276	condition_IPF_vs_control
DZIP1	human	185.222	1.12306	0.335286	3.34957	0.000809385	0.015179	condition_IPF_vs_control
STARD13	human	415.275	-0.989586	0.295411	-3.34986	0.00080852	0.015179	condition_IPF_vs_control
TTLL3	human	226.96	0.886269	0.264702	3.34818	0.000813453	0.0152364	condition_IPF_vs_control
RAD21	human	1546.65	-0.68215	0.20384	-3.3465	0.000818386	0.0152779	condition_IPF_vs_control
ATP8A1	human	369.718	-0.916858	0.27397	-3.34656	0.000818199	0.0152779	condition_IPF_vs_control
MAPK4	human	31.8675	-1.65946	0.495894	-3.3464	0.000818694	0.0152779	condition_IPF_vs_control
RNASE2	human	156.564	-1.4427	0.431272	-3.34523	0.000822136	0.0153233	condition_IPF_vs_control
USP44	human	83.704	-1.28757	0.385002	-3.34433	0.00082482	0.0153544	condition_IPF_vs_control
APOBEC3H	human	21.6126	1.68963	0.505342	3.34353	0.000827195	0.0153707	condition_IPF_vs_control
CHEK2	human	73.9727	0.839932	0.251224	3.34335	0.000827725	0.0153707	condition_IPF_vs_control
DAAM2	human	496.117	0.872744	0.261161	3.34179	0.000832407	0.0154011	condition_IPF_vs_control
ARHGAP25	human	373.676	-0.749915	0.224383	-3.34212	0.000831414	0.0154011	condition_IPF_vs_control
KLF5	human	1189.39	-1.58742	0.475013	-3.34185	0.00083221	0.0154011	condition_IPF_vs_control
MPC1	human	825.652	-0.70462	0.210875	-3.34141	0.000833545	0.0154033	condition_IPF_vs_control
RRAGD	human	561.789	-1.12179	0.335773	-3.3409	0.000835063	0.0154125	condition_IPF_vs_control
GPX8	human	379.311	1.71843	0.514648	3.33903	0.000840717	0.015498	condition_IPF_vs_control
GINS2	human	27.9781	2.04051	0.611537	3.33669	0.000847827	0.0155839	condition_IPF_vs_control
SLC26A6	human	101.787	1.08412	0.32493	3.33648	0.000848461	0.0155839	condition_IPF_vs_control
PRCP	human	961.148	0.809155	0.24251	3.33659	0.000848126	0.0155839	condition_IPF_vs_control
ZNF251	human	69.1468	1.01096	0.303154	3.3348	0.000853608	0.0156477	condition_IPF_vs_control
PROSER2	human	301.078	-1.08207	0.324523	-3.33434	0.000855033	0.0156477	condition_IPF_vs_control
PCLO	human	80.4058	-1.37145	0.411283	-3.33456	0.000854336	0.0156477	condition_IPF_vs_control
LEF1	human	98.3423	1.31151	0.393498	3.33296	0.000859268	0.0156873	condition_IPF_vs_control
CACNB4	human	59.0998	-1.4159	0.424791	-3.33316	0.00085864	0.0156873	condition_IPF_vs_control
S100B	human	220.622	2.05646	0.617949	3.32788	0.000875085	0.0159569	condition_IPF_vs_control
EFNA4	human	99.4362	1.05454	0.317055	3.32604	0.000880889	0.0160434	condition_IPF_vs_control
TRIM47	human	280.958	1.14577	0.257429	4.4508	8.55517e-06	0.000451695	condition_IPF_vs_control
HHIPL1	human	31.6152	2.12168	0.638731	3.32171	0.000894686	0.0162556	condition_IPF_vs_control
PYCR2	human	863.678	-0.445413	0.134119	-3.32102	0.000896885	0.0162761	condition_IPF_vs_control
CPNE5	human	83.5731	2.19511	0.661344	3.31917	0.00090285	0.0163608	condition_IPF_vs_control
IRS2	human	1037.32	-1.12989	0.34044	-3.3189	0.000903717	0.0163608	condition_IPF_vs_control
LYPD2	human	90.8867	3.50747	1.05717	3.3178	0.00090728	0.0164057	condition_IPF_vs_control
ABCB8	human	349.464	0.797882	0.240816	3.31324	0.00092223	0.0166562	condition_IPF_vs_control
SCAI	human	168.644	-1.03414	0.312254	-3.31186	0.000926771	0.0167183	condition_IPF_vs_control
KLF6	human	3486.65	-1.28405	0.387808	-3.31105	0.000929479	0.0167472	condition_IPF_vs_control
TUBB	human	4529.46	0.584156	0.176507	3.30954	0.000934487	0.0168174	condition_IPF_vs_control
GHRL	human	47.8342	-2.99922	0.906908	-3.30708	0.000942751	0.0168958	condition_IPF_vs_control
HOXC6	human	27.1135	2.36232	0.714357	3.30691	0.000943301	0.0168958	condition_IPF_vs_control
ANKRD13B	human	57.8361	1.5774	0.476986	3.30702	0.000942956	0.0168958	condition_IPF_vs_control
CHMP1B	human	1092.99	-0.528829	0.15989	-3.30746	0.000941455	0.0168958	condition_IPF_vs_control
FAT2	human	11.1532	4.14673	1.25488	3.30449	0.000951485	0.0169923	condition_IPF_vs_control
ITGBL1	human	719.853	2.02835	0.613737	3.30492	0.000950042	0.0169923	condition_IPF_vs_control
LTBP1	human	1334.51	1.11282	0.336777	3.30433	0.000952051	0.0169923	condition_IPF_vs_control
PPFIA2	human	35.9254	2.58692	0.783005	3.30384	0.000953705	0.0170017	condition_IPF_vs_control
CDS1	human	388.266	-0.883944	0.267642	-3.30271	0.00095755	0.0170502	condition_IPF_vs_control
BATF	human	196.669	1.29359	0.391796	3.3017	0.00096101	0.0170918	condition_IPF_vs_control
PDLIM7	human	952.151	1.35742	0.411344	3.29996	0.000966998	0.0171608	condition_IPF_vs_control
LIG4	human	217.148	-0.586364	0.177691	-3.29991	0.000967157	0.0171608	condition_IPF_vs_control
CMTM3	human	763.95	0.671927	0.203679	3.29896	0.000970451	0.017179	condition_IPF_vs_control
MAFK	human	882.247	-1.7133	0.519314	-3.29916	0.00096975	0.017179	condition_IPF_vs_control
DAPL1	human	44.8962	1.18811	0.360473	3.29597	0.000980842	0.0173427	condition_IPF_vs_control
KIF7	human	31.4023	1.6088	0.48836	3.29429	0.000986716	0.0174262	condition_IPF_vs_control
ATL2	human	437.53	-0.546671	0.16611	-3.29103	0.000998225	0.017609	condition_IPF_vs_control
IGHV1-24	human	17.0465	3.72043	1.13095	3.28966	0.00100307	0.0176739	condition_IPF_vs_control
HAPLN3	human	208.793	1.91024	0.580764	3.28918	0.00100481	0.017684	condition_IPF_vs_control
WBP2	human	1773.93	-0.741838	0.225645	-3.28763	0.00101034	0.0177607	condition_IPF_vs_control
CXCR2	human	153.312	-1.65162	0.50251	-3.28674	0.00101356	0.0177966	condition_IPF_vs_control
FZD8	human	229.562	-1.07077	0.325845	-3.28612	0.00101577	0.0178148	condition_IPF_vs_control
FBXO41	human	32.7638	1.45415	0.442853	3.2836	0.00102489	0.0179201	condition_IPF_vs_control
DPYSL3	human	960.183	1.25893	0.383413	3.28348	0.00102532	0.0179201	condition_IPF_vs_control
LIN7A	human	166.776	-0.671825	0.204568	-3.28412	0.00102302	0.0179201	condition_IPF_vs_control
PYROXD1	human	341.483	-0.906636	0.276179	-3.28278	0.0010279	0.0179238	condition_IPF_vs_control
ADAMTSL4-AS1	human	26.0319	-1.65199	0.503186	-3.28306	0.00102685	0.0179238	condition_IPF_vs_control
TAOK3	human	724.756	-0.761159	0.232064	-3.27995	0.00103824	0.0180833	condition_IPF_vs_control
KAZALD1	human	59.038	1.51036	0.460578	3.27927	0.00104076	0.0181064	condition_IPF_vs_control
PAM	human	1691.08	0.469315	0.143202	3.27729	0.00104809	0.018213	condition_IPF_vs_control
IDI1	human	1135.7	-0.83601	0.255268	-3.27503	0.00105652	0.0183384	condition_IPF_vs_control
PTGR2	human	157.621	-0.781188	0.238561	-3.27458	0.00105819	0.0183446	condition_IPF_vs_control
CNNM4	human	205.74	-0.839271	0.256322	-3.27429	0.0010593	0.0183446	condition_IPF_vs_control
TTC21B	human	185.941	-0.742948	0.227024	-3.27255	0.00106582	0.0184365	condition_IPF_vs_control
SEMA3E	human	159.797	-2.00199	0.611861	-3.27197	0.001068	0.0184531	condition_IPF_vs_control
PLAAT5	human	35.6111	-1.37086	0.419012	-3.27164	0.00106927	0.0184541	condition_IPF_vs_control
MMUT	human	365.546	-0.592893	0.181303	-3.27018	0.00107478	0.0185279	condition_IPF_vs_control
TSG101	human	903.463	-0.658356	0.201461	-3.26791	0.00108344	0.0186561	condition_IPF_vs_control
FBXO32	human	435.731	1.2846	0.393152	3.26743	0.00108528	0.0186665	condition_IPF_vs_control
TSKU	human	289.101	1.90578	0.376932	5.05602	4.2809e-07	3.5839e-05	condition_IPF_vs_control
GPD2	human	326.443	-0.833359	0.255287	-3.26439	0.00109698	0.0188252	condition_IPF_vs_control
STARD4	human	362.268	-0.689717	0.211462	-3.26166	0.00110763	0.0189864	condition_IPF_vs_control
MAGI3	human	532.907	-1.08797	0.333802	-3.25931	0.00111683	0.0191224	condition_IPF_vs_control
WT1	human	19.8069	3.10939	0.954312	3.25825	0.001121	0.0191722	condition_IPF_vs_control
SVIP	human	676.766	-0.612138	0.18793	-3.25726	0.00112495	0.0192179	condition_IPF_vs_control
GALNT3	human	213.668	-0.868062	0.266695	-3.25488	0.00113438	0.0193573	condition_IPF_vs_control
XXYLT1	human	115.658	1.04419	0.320984	3.25309	0.00114156	0.0194579	condition_IPF_vs_control
CDKN2A	human	104.089	2.1637	0.665273	3.25235	0.00114454	0.0194868	condition_IPF_vs_control
SLAMF8	human	447.333	1.45801	0.448568	3.25036	0.0011526	0.0195799	condition_IPF_vs_control
ARHGEF38	human	59.5366	-1.19681	0.368203	-3.2504	0.00115243	0.0195799	condition_IPF_vs_control
HOXC4	human	26.6973	2.08127	0.640542	3.24924	0.00115715	0.0196031	condition_IPF_vs_control
TMEM176A	human	964.873	1.24129	0.382082	3.24875	0.00115913	0.0196031	condition_IPF_vs_control
LSS	human	678.158	-0.994067	0.305977	-3.24883	0.00115882	0.0196031	condition_IPF_vs_control
CA8	human	71.3725	-1.30248	0.400821	-3.24954	0.00115594	0.0196031	condition_IPF_vs_control
C11orf96	human	3123.77	-1.92565	0.5928	-3.24841	0.00116053	0.0196048	condition_IPF_vs_control
TSPAN11	human	152.334	2.40401	0.440358	5.45921	4.7827e-08	6.00044e-06	condition_IPF_vs_control
TUBB2B	human	28.6919	2.15757	0.664622	3.24632	0.00116909	0.0197055	condition_IPF_vs_control
SHF	human	66.7445	1.1384	0.350802	3.24515	0.00117388	0.0197643	condition_IPF_vs_control
IGHG3	human	31717	3.69919	1.14029	3.24408	0.0011783	0.0198166	condition_IPF_vs_control
TMED5	human	1575.7	-0.521257	0.160695	-3.24376	0.00117964	0.0198171	condition_IPF_vs_control
FAP	human	257.414	1.98803	0.613416	3.24092	0.00119145	0.0199934	condition_IPF_vs_control
DACH1	human	170.436	-1.35067	0.416859	-3.24011	0.00119485	0.0200283	condition_IPF_vs_control
JUN	human	2988.19	-1.03795	0.320522	-3.23832	0.00120235	0.0201118	condition_IPF_vs_control
PRTN3	human	34.2831	-2.52782	0.780605	-3.23829	0.00120249	0.0201118	condition_IPF_vs_control
PALM2-AKAP2	human	3809.44	-1.95248	0.60308	-3.23751	0.00120576	0.0201443	condition_IPF_vs_control
ACAP3	human	304.39	0.96993	0.300171	3.23126	0.00123245	0.0205675	condition_IPF_vs_control
CCL17	human	129.443	2.53103	0.783436	3.23068	0.00123496	0.0205862	condition_IPF_vs_control
MYCT1	human	291.046	-1.16624	0.361022	-3.23037	0.00123629	0.0205862	condition_IPF_vs_control
EML3	human	447.798	0.65929	0.204158	3.2293	0.00124092	0.0206406	condition_IPF_vs_control
TXNRD1	human	1932.86	-1.31731	0.40802	-3.22855	0.00124419	0.0206724	condition_IPF_vs_control
CDH24	human	26.5872	2.08756	0.646848	3.22728	0.00124971	0.0207414	condition_IPF_vs_control
TMEM71	human	58.1729	-1.18197	0.366309	-3.2267	0.00125228	0.0207613	condition_IPF_vs_control
IFI27L2	human	1091.02	1.18034	0.366018	3.22481	0.00126055	0.0208755	condition_IPF_vs_control
APLP1	human	22.0522	2.53714	0.786832	3.2245	0.00126193	0.0208756	condition_IPF_vs_control
PLAAT3	human	937.683	-0.795525	0.246744	-3.22409	0.00126373	0.0208826	condition_IPF_vs_control
PALM	human	386.536	0.99515	0.308751	3.22315	0.0012679	0.0209286	condition_IPF_vs_control
BAMBI	human	229.432	-1.0243	0.318334	-3.21768	0.0012923	0.0213082	condition_IPF_vs_control
NUGGC	human	24.0524	2.84276	0.883807	3.21649	0.00129769	0.0213739	condition_IPF_vs_control
MEGF8	human	152.449	0.942345	0.29324	3.21356	0.001311	0.0215696	condition_IPF_vs_control
SERINC2	human	733.565	0.98651	0.307077	3.21258	0.00131548	0.0215963	condition_IPF_vs_control
IER2	human	2123.05	-1.19364	0.371523	-3.21284	0.00131428	0.0215963	condition_IPF_vs_control
TWF2	human	623.908	0.954401	0.297112	3.21226	0.00131695	0.0215971	condition_IPF_vs_control
CD2	human	333.748	1.41616	0.440991	3.21132	0.00132128	0.0216448	condition_IPF_vs_control
ORM1	human	46.9242	-2.38041	0.741529	-3.21014	0.00132672	0.0217103	condition_IPF_vs_control
CMTR2	human	295.991	-0.672644	0.209706	-3.20755	0.00133869	0.0218826	condition_IPF_vs_control
CDCA4	human	99.4809	0.994515	0.310087	3.20721	0.00134029	0.0218852	condition_IPF_vs_control
C4orf48	human	518.791	0.919902	0.286917	3.20615	0.00134522	0.0219419	condition_IPF_vs_control
TUBB3	human	134.925	3.81887	0.700623	5.45067	5.01806e-08	6.18201e-06	condition_IPF_vs_control
GAB1	human	454.944	-0.78677	0.245595	-3.20352	0.00135758	0.022096	condition_IPF_vs_control
ANP32E	human	747.583	-0.744184	0.232368	-3.20262	0.00136186	0.0221419	condition_IPF_vs_control
LGR6	human	69.8827	1.78782	0.558534	3.20091	0.00136996	0.0222498	condition_IPF_vs_control
ZNF423	human	63.9248	1.72045	0.537636	3.20003	0.00137413	0.0222935	condition_IPF_vs_control
CMTM2	human	146.675	-1.83636	0.573956	-3.19949	0.00137673	0.0223119	condition_IPF_vs_control
B4GALNT1	human	25.9179	2.11135	0.660097	3.19855	0.00138123	0.0223608	condition_IPF_vs_control
LYNX1	human	117.148	1.18584	0.371164	3.19491	0.00139874	0.0225264	condition_IPF_vs_control
NFE2L3	human	121.383	1.07465	0.336365	3.1949	0.00139877	0.0225264	condition_IPF_vs_control
PPL	human	503.39	-0.714548	0.223587	-3.19583	0.00139428	0.0225264	condition_IPF_vs_control
CASZ1	human	244.258	-0.722326	0.226089	-3.19488	0.00139889	0.0225264	condition_IPF_vs_control
CHRM2	human	82.339	-2.92789	0.916248	-3.19552	0.0013958	0.0225264	condition_IPF_vs_control
CAV1	human	7054.92	-0.904177	0.283113	-3.19369	0.00140465	0.0225953	condition_IPF_vs_control
OLIG1	human	11.4083	-2.33608	0.732027	-3.19125	0.00141658	0.0227629	condition_IPF_vs_control
PRDM16	human	104.816	-1.12991	0.354621	-3.18624	0.00144133	0.0231361	condition_IPF_vs_control
ABCA2	human	173.911	1.21121	0.380235	3.18541	0.00144547	0.023178	condition_IPF_vs_control
PHGDH	human	257.494	-1.61228	0.506219	-3.18495	0.0014478	0.0231908	condition_IPF_vs_control
RAPGEF2	human	559.235	-0.674124	0.211696	-3.1844	0.00145056	0.0232061	condition_IPF_vs_control
RIMS4	human	17.9399	-1.78501	0.560593	-3.18415	0.00145182	0.0232061	condition_IPF_vs_control
TRMT2A	human	235.89	0.839495	0.263827	3.18198	0.0014627	0.0233554	condition_IPF_vs_control
ZNF189	human	257.548	0.904409	0.284335	3.18079	0.00146875	0.0234274	condition_IPF_vs_control
BMP1	human	638.697	1.35152	0.425063	3.17956	0.00147497	0.0234525	condition_IPF_vs_control
PCBP4	human	266.34	0.74212	0.233394	3.17969	0.00147431	0.0234525	condition_IPF_vs_control
CCBE1	human	497.371	-0.860145	0.270491	-3.17994	0.00147305	0.0234525	condition_IPF_vs_control
ZNF783	human	128.216	0.70454	0.221656	3.17853	0.00148025	0.0235117	condition_IPF_vs_control
FRY	human	486.268	-1.03652	0.326373	-3.17588	0.00149382	0.0237025	condition_IPF_vs_control
C16orf74	human	43.5772	2.04384	0.64386	3.17436	0.0015017	0.0238025	condition_IPF_vs_control
GAL3ST4	human	211.831	1.59875	0.503707	3.17398	0.00150365	0.0238085	condition_IPF_vs_control
ECM2	human	331.173	1.45675	0.459057	3.17334	0.00150694	0.0238358	condition_IPF_vs_control
LCN10	human	72.1949	2.64231	0.832758	3.17297	0.00150889	0.0238417	condition_IPF_vs_control
ANKRD27	human	275.74	-0.841666	0.265432	-3.17093	0.00151952	0.0239847	condition_IPF_vs_control
CLSTN1	human	1213.02	0.817862	0.258044	3.16947	0.00152717	0.0240803	condition_IPF_vs_control
TRERF1	human	83.5269	1.03957	0.328101	3.16843	0.00153263	0.0241376	condition_IPF_vs_control
LRRN4	human	67.181	-1.03384	0.326319	-3.16818	0.00153399	0.0241376	condition_IPF_vs_control
GJD3	human	68.2614	1.31965	0.417097	3.1639	0.00155672	0.0244698	condition_IPF_vs_control
NEBL	human	1091.01	-0.941804	0.297758	-3.16299	0.00156159	0.024521	condition_IPF_vs_control
ARMH4	human	43.3747	1.53054	0.483967	3.1625	0.00156422	0.0245368	condition_IPF_vs_control
LRATD2	human	429.379	-0.940132	0.297335	-3.16186	0.00156764	0.0245651	condition_IPF_vs_control
CXCR6	human	47.9374	1.60322	0.507312	3.16022	0.00157649	0.0246061	condition_IPF_vs_control
AGO4	human	401.86	-0.527214	0.166858	-3.15966	0.00157954	0.0246061	condition_IPF_vs_control
MED30	human	282.392	-0.563087	0.178216	-3.15957	0.00158	0.0246061	condition_IPF_vs_control
FAM189A2	human	293.369	-0.621605	0.196733	-3.15964	0.00157964	0.0246061	condition_IPF_vs_control
RMND5A	human	551.305	-0.668933	0.211678	-3.16014	0.00157693	0.0246061	condition_IPF_vs_control
KDF1	human	94.2495	-0.872992	0.276278	-3.15984	0.00157857	0.0246061	condition_IPF_vs_control
NOTCH2NLC	human	47.1948	-1.30812	0.414282	-3.15755	0.00159101	0.0247521	condition_IPF_vs_control
MTRR	human	584.647	-1.16519	0.369415	-3.15414	0.00160973	0.0250176	condition_IPF_vs_control
MARVELD3	human	89.5746	-0.829945	0.263407	-3.15081	0.00162819	0.0252787	condition_IPF_vs_control
SLC52A1	human	11.3954	2.6792	0.850464	3.15028	0.00163112	0.0252982	condition_IPF_vs_control
CORIN	human	77.9384	2.44458	0.776458	3.14837	0.00164184	0.0254125	condition_IPF_vs_control
IL18RAP	human	113.642	-1.49429	0.474584	-3.14862	0.00164043	0.0254125	condition_IPF_vs_control
IGKV3-20	human	26.7057	3.24508	1.03101	3.14749	0.00164677	0.025445	condition_IPF_vs_control
ZFAND6	human	1503.16	-0.750464	0.23844	-3.1474	0.0016473	0.025445	condition_IPF_vs_control
ID4	human	863.172	-1.02713	0.326421	-3.14666	0.00165148	0.0254835	condition_IPF_vs_control
NCS1	human	172.68	1.39232	0.442609	3.14572	0.00165679	0.0255395	condition_IPF_vs_control
FLNC	human	440.279	1.58302	0.503491	3.14409	0.00166605	0.0256306	condition_IPF_vs_control
FZD2	human	183.933	1.33752	0.42541	3.14408	0.00166608	0.0256306	condition_IPF_vs_control
SCARA5	human	270.064	1.72168	0.547735	3.14327	0.00167074	0.0256763	condition_IPF_vs_control
SYT16	human	4.34569	4.27874	1.36225	3.14094	0.00168409	0.025829	condition_IPF_vs_control
POGK	human	585.54	-0.499488	0.159017	-3.1411	0.00168316	0.025829	condition_IPF_vs_control
PSD	human	62.1419	2.37054	0.754839	3.14046	0.00168682	0.0258447	condition_IPF_vs_control
FAM171A2	human	28.1985	1.7954	0.571754	3.14016	0.00168855	0.025845	condition_IPF_vs_control
TAF7	human	984.384	-0.599928	0.191151	-3.1385	0.00169814	0.0259656	condition_IPF_vs_control
NBEAL1	human	637.932	-0.790321	0.251839	-3.1382	0.00169989	0.0259661	condition_IPF_vs_control
CD163L1	human	67.918	1.39609	0.445267	3.13541	0.00171615	0.0261618	condition_IPF_vs_control
AFDN	human	1202.04	-0.776479	0.247631	-3.13563	0.00171485	0.0261618	condition_IPF_vs_control
PLN	human	292.54	1.05021	0.335089	3.13412	0.0017237	0.0261977	condition_IPF_vs_control
IL33	human	634.693	0.998648	0.318613	3.13436	0.00172231	0.0261977	condition_IPF_vs_control
ITPA	human	566.725	0.639291	0.20397	3.13424	0.00172298	0.0261977	condition_IPF_vs_control
CCK	human	12.3361	-3.20356	1.02236	-3.13351	0.0017273	0.0262263	condition_IPF_vs_control
MAP3K21	human	77.393	-1.15362	0.368633	-3.12946	0.00175129	0.0265638	condition_IPF_vs_control
ACTG2	human	1291.14	1.54355	0.493336	3.12881	0.00175516	0.026596	condition_IPF_vs_control
IGSF9B	human	28.2484	1.30452	0.417042	3.12803	0.0017598	0.0266397	condition_IPF_vs_control
TFEB	human	243.965	0.902317	0.288548	3.12709	0.00176546	0.0266986	condition_IPF_vs_control
MIR100HG	human	218.394	0.943887	0.301939	3.12608	0.00177152	0.0267636	condition_IPF_vs_control
KDM3A	human	365.357	-0.726194	0.232474	-3.12376	0.00178555	0.0269486	condition_IPF_vs_control
LZTR1	human	336.745	0.670624	0.214787	3.12227	0.00179464	0.0270589	condition_IPF_vs_control
EPHB2	human	124.082	1.83755	0.588941	3.1201	0.00180788	0.0272315	condition_IPF_vs_control
MTMR11	human	106.942	1.7779	0.570073	3.11872	0.00181638	0.0273322	condition_IPF_vs_control
RILPL2	human	1218.06	-0.786596	0.252272	-3.11805	0.00182055	0.0273678	condition_IPF_vs_control
WDR74	human	1229.63	-1.38411	0.444044	-3.11706	0.00182667	0.0274326	condition_IPF_vs_control
SNAP25	human	40.2394	2.03972	0.654598	3.11598	0.00183332	0.0275052	condition_IPF_vs_control
ADAMTS2	human	574.623	1.2797	0.410848	3.11477	0.0018409	0.0275917	condition_IPF_vs_control
PDCD6IP	human	1463.69	-0.424987	0.136528	-3.11282	0.00185308	0.0277468	condition_IPF_vs_control
MUC3A	human	15.0297	2.05556	0.660527	3.112	0.00185823	0.027769	condition_IPF_vs_control
RTN3	human	1779.46	-0.463207	0.148842	-3.11208	0.00185772	0.027769	condition_IPF_vs_control
ENC1	human	552.673	1.37529	0.441988	3.1116	0.00186078	0.0277797	condition_IPF_vs_control
ROR2	human	102.466	1.30699	0.420156	3.11074	0.0018662	0.0278332	condition_IPF_vs_control
SPEN	human	716.024	-0.729829	0.234679	-3.1099	0.00187152	0.0278851	condition_IPF_vs_control
CAMK2N2	human	10.0961	3.26326	1.0498	3.10845	0.00188069	0.027942	condition_IPF_vs_control
OLFML3	human	826.756	1.30904	0.421127	3.10843	0.00188087	0.027942	condition_IPF_vs_control
DUSP16	human	429.443	-0.710012	0.228394	-3.10871	0.00187903	0.027942	condition_IPF_vs_control
LAMA3	human	457.972	-0.989756	0.318511	-3.10745	0.00188708	0.0279793	condition_IPF_vs_control
HOXD1	human	38.2624	-1.31479	0.423082	-3.10764	0.00188589	0.0279793	condition_IPF_vs_control
PIAS3	human	276.646	0.646638	0.208281	3.10465	0.00190503	0.0281629	condition_IPF_vs_control
PLIN3	human	628.644	0.640352	0.206248	3.10476	0.00190431	0.0281629	condition_IPF_vs_control
MBP	human	534.907	-0.673003	0.216754	-3.10492	0.00190331	0.0281629	condition_IPF_vs_control
KLF3	human	801.235	-0.423093	0.136299	-3.10415	0.00190825	0.028183	condition_IPF_vs_control
UNC5B	human	334.579	0.995567	0.34465	2.88863	0.00386928	0.0465696	condition_IPF_vs_control
GHITM	human	2637.17	-0.620208	0.199862	-3.10318	0.0019145	0.0282203	condition_IPF_vs_control
GRIA1	human	82.8393	-1.45875	0.470157	-3.10268	0.00191774	0.0282406	condition_IPF_vs_control
TBCE.1	human	91.4194	-1.3493	0.435454	-3.0986	0.00194436	0.0286047	condition_IPF_vs_control
DNAJC6	human	85.0954	-2.08928	0.674753	-3.09636	0.00195915	0.0287944	condition_IPF_vs_control
IGLV1-47	human	10.0862	3.64599	1.17946	3.09124	0.00199325	0.0292671	condition_IPF_vs_control
PLEKHF2	human	379.873	-0.761152	0.246253	-3.09093	0.00199532	0.0292692	condition_IPF_vs_control
TMEM132E	human	4.50513	4.32483	1.3995	3.09026	0.00199981	0.0292784	condition_IPF_vs_control
NECTIN1	human	116.668	0.838888	0.271443	3.09048	0.00199832	0.0292784	condition_IPF_vs_control
AKAP6	human	92.968	-1.17245	0.379441	-3.08994	0.00200196	0.0292815	condition_IPF_vs_control
CAVIN2	human	3282.5	-1.1255	0.364303	-3.08947	0.00200517	0.0293002	condition_IPF_vs_control
ANTXR1	human	1990.45	1.05277	0.340855	3.08862	0.00201086	0.0293523	condition_IPF_vs_control
RAD1	human	394.949	-0.500551	0.162076	-3.08837	0.00201261	0.0293523	condition_IPF_vs_control
PLPP4	human	10.4755	4.20024	1.36066	3.08691	0.00202246	0.0294676	condition_IPF_vs_control
SLURP2	human	29.3596	3.28834	1.06536	3.0866	0.00202459	0.0294704	condition_IPF_vs_control
TELO2	human	212.031	0.833829	0.270273	3.08513	0.00203462	0.0295879	condition_IPF_vs_control
H1F0	human	1538.56	-0.830369	0.269227	-3.08427	0.00204053	0.0296171	condition_IPF_vs_control
TRIM58	human	95.6164	-1.42109	0.460711	-3.08455	0.00203858	0.0296171	condition_IPF_vs_control
KRT15	human	275.724	1.81799	0.589552	3.08367	0.00204462	0.029648	condition_IPF_vs_control
FZD10-AS1	human	69.9451	1.224	0.397371	3.08025	0.00206825	0.0299177	condition_IPF_vs_control
HLX	human	550.418	-1.15	0.373363	-3.08012	0.00206915	0.0299177	condition_IPF_vs_control
HSD17B2	human	39.5712	-1.45715	0.472996	-3.08068	0.0020653	0.0299177	condition_IPF_vs_control
MARVELD2	human	294.938	-1.11572	0.362433	-3.07842	0.00208103	0.0300608	condition_IPF_vs_control
CHRNB1	human	133.84	0.892467	0.29001	3.07737	0.00208837	0.0301381	condition_IPF_vs_control
BCL7B	human	556.815	-0.54974	0.178673	-3.0768	0.00209238	0.0301673	condition_IPF_vs_control
DIAPH1	human	1216.93	-0.579873	0.188516	-3.076	0.00209801	0.0302197	condition_IPF_vs_control
SLC25A36	human	786.083	-0.717081	0.233181	-3.0752	0.00210358	0.0302712	condition_IPF_vs_control
PDE9A	human	77.7042	1.03248	0.336182	3.07119	0.00213205	0.0306518	condition_IPF_vs_control
SEC14L2	human	93.1241	1.05805	0.344615	3.07023	0.0021389	0.0307212	condition_IPF_vs_control
CPQ	human	633.593	0.904331	0.294613	3.06956	0.00214375	0.0307324	condition_IPF_vs_control
FAM181A	human	49.9697	-2.95183	0.961636	-3.06959	0.00214353	0.0307324	condition_IPF_vs_control
PDZD2	human	307.381	-0.786968	0.256414	-3.06913	0.00214682	0.0307474	condition_IPF_vs_control
INSIG1	human	642.5	-1.00544	0.327751	-3.06769	0.00215724	0.0308674	condition_IPF_vs_control
RBP5	human	37.2014	2.32835	0.759148	3.06706	0.00216175	0.0309029	condition_IPF_vs_control
SPP1	human	1377.37	3.80747	1.24244	3.0645	0.00218031	0.0311095	condition_IPF_vs_control
SYNPO2L	human	10.3179	-1.88301	0.614446	-3.06457	0.00217981	0.0311095	condition_IPF_vs_control
TMEM130	human	122.795	2.11443	0.690098	3.06395	0.00218434	0.0311377	condition_IPF_vs_control
PRKCZ	human	922.935	-0.93955	0.306765	-3.06277	0.00219302	0.031232	condition_IPF_vs_control
SREBF2	human	1230.38	-0.582186	0.190118	-3.06224	0.00219689	0.0312577	condition_IPF_vs_control
NME4	human	786.119	1.01007	0.329988	3.06095	0.00220639	0.0313635	condition_IPF_vs_control
RNF145	human	2692.81	-0.685963	0.224156	-3.0602	0.00221188	0.0314121	condition_IPF_vs_control
GOLT1A	human	180.081	-1.18322	0.386812	-3.05889	0.00222157	0.0315201	condition_IPF_vs_control
SLC22A15	human	172.781	-1.53738	0.502657	-3.05851	0.0022244	0.0315306	condition_IPF_vs_control
PPIC	human	937.16	1.01676	0.332498	3.05794	0.00222865	0.0315615	condition_IPF_vs_control
PYGL	human	505.417	-0.672409	0.219932	-3.05735	0.00223301	0.0315937	condition_IPF_vs_control
C1GALT1	human	268.726	-0.676329	0.221245	-3.05693	0.00223619	0.0316092	condition_IPF_vs_control
SMARCB1	human	384.843	0.535567	0.175217	3.0566	0.00223866	0.0316145	condition_IPF_vs_control
RDH11	human	1021.41	-0.661089	0.216364	-3.05545	0.00224725	0.0317064	condition_IPF_vs_control
MTMR10	human	420.317	-0.606386	0.198515	-3.05462	0.00225349	0.0317648	condition_IPF_vs_control
ADAMTS12	human	152.35	2.01783	0.661128	3.05211	0.00227242	0.0320018	condition_IPF_vs_control
ITIH5	human	560.696	1.35114	0.442932	3.05044	0.00228505	0.0321158	condition_IPF_vs_control
RNF141	human	693.922	-0.63727	0.208927	-3.0502	0.00228687	0.0321158	condition_IPF_vs_control
KLF4	human	1088.39	-0.722263	0.236785	-3.05029	0.00228618	0.0321158	condition_IPF_vs_control
PRKAR1A	human	3967.16	-0.509065	0.166947	-3.04927	0.002294	0.0321719	condition_IPF_vs_control
ZZEF1	human	410.739	-0.5718	0.187529	-3.04912	0.00229511	0.0321719	condition_IPF_vs_control
THEMIS	human	48.5812	1.44573	0.474475	3.04702	0.00231121	0.0323676	condition_IPF_vs_control
FN1	human	30384.7	1.07831	0.35399	3.04616	0.00231782	0.0324294	condition_IPF_vs_control
PTK7	human	895.594	1.04076	0.341724	3.04562	0.00232204	0.0324294	condition_IPF_vs_control
LMOD1	human	554.769	0.795914	0.261316	3.0458	0.00232065	0.0324294	condition_IPF_vs_control
TENT4B	human	383.954	-0.852502	0.279986	-3.0448	0.00232836	0.0324876	condition_IPF_vs_control
ECHDC1	human	1136.59	-0.535945	0.176095	-3.04349	0.00233849	0.032599	condition_IPF_vs_control
APOBEC3D	human	31.0962	1.6292	0.535537	3.04218	0.0023487	0.0327112	condition_IPF_vs_control
BCL2L2	human	698.677	-1.11994	0.368175	-3.04188	0.00235106	0.032714	condition_IPF_vs_control
TMEM156	human	35.9612	2.3716	0.779956	3.04068	0.00236042	0.0328142	condition_IPF_vs_control
AQP4	human	2338.47	-0.83065	0.273347	-3.03881	0.00237516	0.0329888	condition_IPF_vs_control
CDC42EP5	human	186.272	0.977766	0.321808	3.03835	0.00237879	0.0330089	condition_IPF_vs_control
B3GAT3	human	395.417	0.800693	0.263583	3.03773	0.00238371	0.0330168	condition_IPF_vs_control
MPIG6B	human	69.9163	-1.72611	0.568208	-3.03781	0.00238306	0.0330168	condition_IPF_vs_control
TBC1D2	human	640.02	-1.01961	0.335819	-3.03619	0.00239585	0.0331546	condition_IPF_vs_control
TCF19	human	102.391	1.10499	0.364052	3.03526	0.0024033	0.0331668	condition_IPF_vs_control
ACSF3	human	252.511	0.635917	0.209489	3.03556	0.00240092	0.0331668	condition_IPF_vs_control
LRRC8B	human	217.774	-0.893564	0.294373	-3.03548	0.00240153	0.0331668	condition_IPF_vs_control
RAPGEF3	human	155.085	1.16999	0.385668	3.03367	0.00241595	0.0333111	condition_IPF_vs_control
TACC2	human	1705.52	-0.865493	0.285436	-3.03218	0.00242797	0.0334464	condition_IPF_vs_control
XCL2	human	38.7769	2.89052	0.810479	3.56643	0.000361876	0.00843617	condition_IPF_vs_control
HP	human	171.833	-1.6217	0.535139	-3.03043	0.00244208	0.0335999	condition_IPF_vs_control
HK2	human	348.215	-0.93241	0.307786	-3.02941	0.00245028	0.0336619	condition_IPF_vs_control
CAMP	human	68.0238	-1.86913	0.617227	-3.02827	0.00245959	0.0337593	condition_IPF_vs_control
WWP1	human	543.778	-0.642828	0.212484	-3.02531	0.00248381	0.0340299	condition_IPF_vs_control
ORAI1	human	700.062	-0.702982	0.232347	-3.02557	0.00248168	0.0340299	condition_IPF_vs_control
CXCR4	human	1182.77	1.36175	0.450225	3.02461	0.00248957	0.0340781	condition_IPF_vs_control
VCAM1	human	296.249	1.4855	0.491312	3.02354	0.00249833	0.0341671	condition_IPF_vs_control
MPP5	human	382.962	-0.732858	0.242524	-3.02179	0.00251283	0.0343344	condition_IPF_vs_control
KCNE4	human	102.515	2.22567	0.73666	3.0213	0.00251694	0.0343596	condition_IPF_vs_control
HILPDA	human	130.91	1.72134	0.56998	3.02	0.00252775	0.0344762	condition_IPF_vs_control
TNFAIP8L3	human	134.843	0.74317	0.246126	3.01947	0.00253219	0.0345057	condition_IPF_vs_control
C2orf88	human	69.9281	-1.20422	0.398881	-3.01899	0.00253622	0.0345295	condition_IPF_vs_control
ACKR4	human	63.5665	-1.2867	0.426376	-3.01776	0.00254652	0.0346386	condition_IPF_vs_control
RAP1A	human	2360.01	-0.473901	0.157052	-3.01748	0.00254888	0.0346396	condition_IPF_vs_control
MYL12A	human	6870.06	-0.43203	0.143235	-3.01623	0.00255941	0.0347516	condition_IPF_vs_control
DLAT	human	443.011	-0.569908	0.188974	-3.0158	0.00256305	0.0347699	condition_IPF_vs_control
APOA1	human	60.7896	-1.94203	0.644047	-3.01536	0.00256677	0.0347891	condition_IPF_vs_control
PIK3R6	human	22.2325	1.66059	0.5508	3.01486	0.00257095	0.0348146	condition_IPF_vs_control
SYTL2	human	329.446	1.06453	0.353281	3.01328	0.00258444	0.0349661	condition_IPF_vs_control
GZMK	human	120.476	1.8507	0.614266	3.01287	0.0025879	0.0349817	condition_IPF_vs_control
LGR4	human	84.1817	1.09696	0.364156	3.01234	0.00259243	0.0349962	condition_IPF_vs_control
GALNT2	human	792.433	0.52217	0.173352	3.0122	0.00259359	0.0349962	condition_IPF_vs_control
SLC29A3	human	177.296	1.01601	0.338048	3.00551	0.00265133	0.0357434	condition_IPF_vs_control
NSG1	human	31.4036	1.8709	0.622612	3.00492	0.0026565	0.0357495	condition_IPF_vs_control
FREM1	human	57.3438	1.31024	0.436002	3.00514	0.00265463	0.0357495	condition_IPF_vs_control
ETV5	human	598.98	-0.957582	0.318705	-3.0046	0.00265931	0.0357555	condition_IPF_vs_control
LAMP3	human	3338.82	-1.23516	0.41119	-3.00386	0.0026658	0.035811	condition_IPF_vs_control
ZNF521	human	129.76	1.19544	0.398078	3.00304	0.00267295	0.0358752	condition_IPF_vs_control
NCLN	human	587.938	0.697755	0.232537	3.00062	0.00269434	0.0361304	condition_IPF_vs_control
B3GAT1	human	10.1164	2.76268	0.921115	2.99927	0.00270625	0.036258	condition_IPF_vs_control
RHBDD3	human	212.727	0.70799	0.236119	2.99845	0.00271361	0.0363245	condition_IPF_vs_control
P4HA3	human	74.1008	2.54882	0.850471	2.99695	0.002727	0.0364704	condition_IPF_vs_control
EPB41	human	676.558	-0.940485	0.313842	-2.99668	0.00272933	0.0364704	condition_IPF_vs_control
IGLC7	human	593.422	3.48092	1.1621	2.99538	0.00274107	0.0365951	condition_IPF_vs_control
TSPAN5	human	167.705	0.960351	0.320679	2.99474	0.00274678	0.0366391	condition_IPF_vs_control
CECR2	human	73.7545	-0.828742	0.276928	-2.99263	0.00276588	0.0368614	condition_IPF_vs_control
F2RL2	human	18.2462	2.25384	0.753455	2.99134	0.00277757	0.0369635	condition_IPF_vs_control
COL9A2	human	60.9048	1.48293	0.495757	2.99125	0.00277842	0.0369635	condition_IPF_vs_control
KLRK1	human	125.587	1.27642	0.426895	2.99	0.00278975	0.0370817	condition_IPF_vs_control
TMEM217	human	11.7026	2.18926	0.732513	2.98869	0.00280172	0.0372082	condition_IPF_vs_control
IGF1R	human	470.114	-0.671981	0.224868	-2.98834	0.00280498	0.0372188	condition_IPF_vs_control
OSBPL5	human	335.924	0.842748	0.282282	2.98548	0.00283132	0.0375355	condition_IPF_vs_control
HMGB2	human	1354.38	-0.773865	0.259313	-2.98429	0.0028424	0.0376493	condition_IPF_vs_control
SERPINB3	human	35.8591	4.01442	1.34596	2.98256	0.00285852	0.0378299	condition_IPF_vs_control
PPP1R26	human	219.851	-0.674931	0.226341	-2.98192	0.00286443	0.037875	condition_IPF_vs_control
VSIG10	human	326.039	-1.20488	0.404115	-2.98153	0.00286808	0.0378902	condition_IPF_vs_control
LSM7	human	1414.68	0.517494	0.173587	2.98117	0.00287145	0.0379017	condition_IPF_vs_control
CHPT1	human	790.172	-0.755829	0.253624	-2.98011	0.00288141	0.0379669	condition_IPF_vs_control
ESYT3	human	144.915	-0.973938	0.326793	-2.98029	0.0028798	0.0379669	condition_IPF_vs_control
ARHGEF11	human	441.325	-0.72011	0.241681	-2.97959	0.00288633	0.0379987	condition_IPF_vs_control
ROBO1	human	350.437	1.03394	0.347256	2.97745	0.00290655	0.0382317	condition_IPF_vs_control
ADAMTS15	human	229.427	1.55916	0.523896	2.97609	0.00291953	0.0383691	condition_IPF_vs_control
TTC32	human	102.22	-0.877831	0.295141	-2.97427	0.00293683	0.038563	condition_IPF_vs_control
CCDC3	human	372.587	1.35119	0.454586	2.97236	0.00295521	0.0387708	condition_IPF_vs_control
DBNDD1	human	80.506	1.10234	0.371123	2.97028	0.0029753	0.0390006	condition_IPF_vs_control
NID2	human	188.389	1.64302	0.553426	2.96882	0.00298943	0.0391354	condition_IPF_vs_control
SMIM3	human	750.221	0.928272	0.312743	2.96816	0.00299591	0.0391354	condition_IPF_vs_control
CFL2	human	648.552	-0.937922	0.315985	-2.96825	0.00299504	0.0391354	condition_IPF_vs_control
RASSF8	human	668.544	-1.22547	0.412863	-2.96822	0.00299527	0.0391354	condition_IPF_vs_control
PFKL	human	1780.79	0.546658	0.184203	2.96769	0.0030005	0.0391616	condition_IPF_vs_control
DCDC2	human	87.4602	-1.07115	0.360992	-2.96724	0.00300485	0.0391846	condition_IPF_vs_control
NCR1	human	15.0437	-1.54348	0.520318	-2.96642	0.00301288	0.0392555	condition_IPF_vs_control
NCKAP5	human	225.919	-1.19601	0.403268	-2.9658	0.00301901	0.039272	condition_IPF_vs_control
SLC51B	human	40.8897	-1.6942	0.571251	-2.96576	0.00301933	0.039272	condition_IPF_vs_control
RIC3	human	69.0027	-1.08284	0.365215	-2.96493	0.00302756	0.0393116	condition_IPF_vs_control
USP53	human	1278	-1.37551	0.463921	-2.96497	0.00302712	0.0393116	condition_IPF_vs_control
PCDH7	human	204.383	1.54154	0.52002	2.9644	0.00303276	0.0393454	condition_IPF_vs_control
PLXNB1	human	544.701	0.935037	0.315484	2.96382	0.0030385	0.0393862	condition_IPF_vs_control
PGAM5	human	370.15	-0.840484	0.283692	-2.96266	0.0030499	0.0395001	condition_IPF_vs_control
MUCL3	human	69.8224	-1.29974	0.439036	-2.96044	0.00307201	0.0397525	condition_IPF_vs_control
MAPK11	human	90.7923	0.928711	0.31384	2.95919	0.00308447	0.0398797	condition_IPF_vs_control
CSF1R	human	771.527	1.42112	0.480388	2.95827	0.00309368	0.0399647	condition_IPF_vs_control
SLAMF1	human	62.8563	1.59025	0.537877	2.95653	0.00311123	0.040123	condition_IPF_vs_control
DEAF1	human	416.326	0.52758	0.17844	2.95662	0.00311035	0.040123	condition_IPF_vs_control
CEMIP	human	275.514	1.63681	0.553863	2.95527	0.00312399	0.0402533	condition_IPF_vs_control
PHETA1	human	173.705	0.668169	0.226154	2.95449	0.00313183	0.04032	condition_IPF_vs_control
AHNAK2	human	142.272	1.36421	0.46194	2.95321	0.00314488	0.0404536	condition_IPF_vs_control
MARCH7	human	775.8	-0.392709	0.133011	-2.95246	0.00315253	0.0404833	condition_IPF_vs_control
STX3	human	758.069	-1.20591	0.408416	-2.95266	0.00315045	0.0404833	condition_IPF_vs_control
MS4A6A	human	1423.21	0.943895	0.31973	2.95216	0.00315558	0.0404881	condition_IPF_vs_control
AMZ1	human	12.0906	-2.37964	0.806212	-2.95163	0.00316104	0.0405239	condition_IPF_vs_control
CCR6	human	40.7419	1.8085	0.613202	2.94927	0.00318528	0.0408001	condition_IPF_vs_control
SELENOM	human	2875.58	1.21515	0.412427	2.94634	0.00321561	0.0411191	condition_IPF_vs_control
BTG3	human	989.467	-1.16669	0.395954	-2.94654	0.00321352	0.0411191	condition_IPF_vs_control
CD1E	human	44.5848	2.68987	0.913352	2.94506	0.00322896	0.0411856	condition_IPF_vs_control
CDH1	human	1077.41	-0.524051	0.177938	-2.94513	0.00322823	0.0411856	condition_IPF_vs_control
NDRG1	human	2054.58	-0.644769	0.218918	-2.94525	0.00322698	0.0411856	condition_IPF_vs_control
PHPT1	human	1725.94	1.0791	0.366461	2.94464	0.00323328	0.041206	condition_IPF_vs_control
IGLV3-1	human	36.6232	2.74642	0.932877	2.94404	0.00323963	0.0412522	condition_IPF_vs_control
SMG9	human	258.693	0.661483	0.224768	2.94296	0.00325087	0.0413605	condition_IPF_vs_control
ITK	human	75.305	1.37723	0.468318	2.9408	0.00327368	0.0415462	condition_IPF_vs_control
GAREM1	human	190.038	-0.7317	0.248801	-2.9409	0.00327262	0.0415462	condition_IPF_vs_control
UBE2L5	human	100.579	-1.41451	0.480968	-2.94097	0.00327186	0.0415462	condition_IPF_vs_control
PPP1R15A	human	1414.63	-1.5667	0.532968	-2.93957	0.0032867	0.0416572	condition_IPF_vs_control
PPP4R4	human	38.8963	-1.63982	0.557865	-2.93945	0.00328793	0.0416572	condition_IPF_vs_control
SLC25A41	human	3.58725	4.00321	1.36247	2.93821	0.00330117	0.0417552	condition_IPF_vs_control
EPHA3	human	122.845	1.85543	0.631481	2.93822	0.00330098	0.0417552	condition_IPF_vs_control
DAPK2	human	305.286	-0.989086	0.33673	-2.93732	0.00331059	0.0418393	condition_IPF_vs_control
ZNF385B	human	369.412	-1.27897	0.435523	-2.93662	0.00331808	0.0418991	condition_IPF_vs_control
DUSP2	human	148.052	1.67139	0.56923	2.93622	0.00332235	0.0419095	condition_IPF_vs_control
ISOC2	human	405.215	0.891976	0.303804	2.93603	0.00332444	0.0419095	condition_IPF_vs_control
ZCCHC24	human	877.064	1.05588	0.359687	2.93555	0.00332955	0.041939	condition_IPF_vs_control
SERF2	human	15036.7	0.912208	0.310795	2.93508	0.00333465	0.0419684	condition_IPF_vs_control
UPK3B	human	117.35	-1.5978	0.544718	-2.93326	0.00335421	0.0421796	condition_IPF_vs_control
SEPTIN8	human	473.047	1.04526	0.356769	2.92979	0.00339193	0.0426185	condition_IPF_vs_control
LINC-PINT	human	258.29	-1.13907	0.388942	-2.92863	0.00340465	0.0427429	condition_IPF_vs_control
CRYGS	human	35.6518	1.1284	0.385412	2.92777	0.00341398	0.0428245	condition_IPF_vs_control
FBLIM1	human	643.65	1.26442	0.432055	2.92653	0.00342766	0.0429606	condition_IPF_vs_control
KLF2	human	1945.13	-0.856683	0.292795	-2.92587	0.0034349	0.0430157	condition_IPF_vs_control
ASPHD1	human	34.243	1.35354	0.46272	2.92519	0.00344251	0.0430755	condition_IPF_vs_control
IGKV3-15	human	20.4028	3.86562	1.32172	2.92468	0.00344807	0.0431095	condition_IPF_vs_control
VAX2	human	8.44553	2.80682	0.960302	2.92285	0.00346849	0.0432932	condition_IPF_vs_control
BLMH	human	300.792	0.659101	0.225482	2.92308	0.00346591	0.0432932	condition_IPF_vs_control
CYP2S1	human	160.226	0.944783	0.323433	2.92111	0.0034879	0.0434997	condition_IPF_vs_control
GPM6A	human	762.476	-1.58382	0.542511	-2.91942	0.0035068	0.0436995	condition_IPF_vs_control
PARD6G	human	91.3388	1.44902	0.49642	2.91895	0.00351216	0.0437302	condition_IPF_vs_control
TRIM46	human	16.8578	1.72526	0.591476	2.91687	0.00353562	0.0439863	condition_IPF_vs_control
PLEC	human	1907.28	0.755471	0.259027	2.91658	0.00353896	0.0439917	condition_IPF_vs_control
CREG1	human	2793.22	-0.657908	0.225622	-2.91598	0.00354576	0.0440401	condition_IPF_vs_control
SPRYD7	human	319.365	-0.733929	0.251783	-2.91492	0.00355776	0.0441529	condition_IPF_vs_control
SCG2	human	41.0217	1.98471	0.681194	2.91357	0.00357317	0.0443079	condition_IPF_vs_control
CD83	human	502.824	-1.65577	0.568522	-2.91242	0.00358638	0.0444354	condition_IPF_vs_control
ST6GALNAC5	human	183.829	-0.846276	0.290784	-2.91033	0.00361053	0.044698	condition_IPF_vs_control
HACD2	human	764.707	-0.824371	0.2833	-2.90989	0.00361555	0.0447237	condition_IPF_vs_control
CPA6	human	6.8612	3.39728	1.168	2.90862	0.00363025	0.0448688	condition_IPF_vs_control
SMTN	human	580.298	0.828579	0.284944	2.90786	0.00363909	0.0448721	condition_IPF_vs_control
HMOX2	human	512.051	0.757373	0.260459	2.90784	0.0036394	0.0448721	condition_IPF_vs_control
CLK2	human	359.581	0.566987	0.194978	2.90795	0.00363808	0.0448721	condition_IPF_vs_control
C2orf69	human	260.787	-0.449576	0.154625	-2.90753	0.00364292	0.044879	condition_IPF_vs_control
FGF11	human	19.0323	1.90731	0.656172	2.90673	0.00365233	0.0449584	condition_IPF_vs_control
GSTM4	human	175.997	0.786901	0.270819	2.90564	0.00366506	0.0450713	condition_IPF_vs_control
NSMF	human	342.161	0.718423	0.247269	2.90543	0.00366745	0.0450713	condition_IPF_vs_control
CRIP2	human	2796.09	0.796816	0.274285	2.90507	0.00367172	0.045084	condition_IPF_vs_control
ELF5	human	145.459	-2.17432	0.748516	-2.90484	0.00367443	0.045084	condition_IPF_vs_control
MIF	human	8441.73	0.698563	0.24059	2.90354	0.00368965	0.0451694	condition_IPF_vs_control
SACM1L	human	859.296	-0.683114	0.235274	-2.90349	0.00369034	0.0451694	condition_IPF_vs_control
ZBTB18	human	253.62	-0.751981	0.258986	-2.90356	0.00368941	0.0451694	condition_IPF_vs_control
TNFRSF19	human	396.155	0.948393	0.326697	2.90298	0.00369633	0.0451923	condition_IPF_vs_control
VARS	human	370.573	0.631739	0.217629	2.90282	0.00369818	0.0451923	condition_IPF_vs_control
CNPY4	human	168.24	1.31547	0.453208	2.90257	0.00370116	0.0451923	condition_IPF_vs_control
PAPLN	human	328.353	1.11772	0.385138	2.90214	0.0037062	0.0452174	condition_IPF_vs_control
ENPP4	human	635.57	-0.669804	0.230868	-2.90124	0.00371688	0.0453113	condition_IPF_vs_control
GPX7	human	238.328	1.33595	0.460723	2.89969	0.00373528	0.0454624	condition_IPF_vs_control
CHUK	human	313.866	-0.631774	0.217865	-2.89984	0.00373354	0.0454624	condition_IPF_vs_control
RGPD5	human	17.8063	-2.52734	0.871911	-2.89862	0.00374812	0.045582	condition_IPF_vs_control
TOMM70	human	608.338	-0.602809	0.208008	-2.89801	0.00375542	0.0456343	condition_IPF_vs_control
IFFO1	human	265.063	0.813863	0.281136	2.89491	0.00379267	0.0460499	condition_IPF_vs_control
UNC5C	human	124.415	1.37558	0.475359	2.89378	0.00380637	0.046178	condition_IPF_vs_control
C19orf12	human	349.308	0.525716	0.181686	2.89354	0.00380931	0.046178	condition_IPF_vs_control
GREB1	human	32.8394	1.87285	0.647501	2.89242	0.00382283	0.0462678	condition_IPF_vs_control
LRP1	human	3707.85	0.871484	0.301297	2.89245	0.00382254	0.0462678	condition_IPF_vs_control
CTH	human	94.4997	-1.85563	0.641684	-2.89181	0.00383027	0.0463149	condition_IPF_vs_control
NR1D1	human	428.573	-2.10306	0.727298	-2.8916	0.00383283	0.0463149	condition_IPF_vs_control
CFAP20	human	654.091	-0.823719	0.285018	-2.89006	0.00385169	0.0465057	condition_IPF_vs_control
TRAC	human	367.974	1.11539	0.386097	2.88889	0.00386608	0.0465682	condition_IPF_vs_control
ARHGAP24	human	333.917	-0.765731	0.265021	-2.88932	0.00386075	0.0465682	condition_IPF_vs_control
TTLL7	human	196.004	-0.901677	0.312115	-2.88892	0.00386565	0.0465682	condition_IPF_vs_control
ZNF469	human	70.3992	2.80613	0.668843	4.1955	2.72272e-05	0.00117878	condition_IPF_vs_control
ANK3	human	419.36	-0.773338	0.267883	-2.88685	0.00389121	0.0467964	condition_IPF_vs_control
CPXM2	human	204.672	2.26542	0.785131	2.88541	0.00390905	0.0468622	condition_IPF_vs_control
ISYNA1	human	215.072	1.23496	0.427975	2.88558	0.00390689	0.0468622	condition_IPF_vs_control
COL12A1	human	817.887	1.14204	0.395738	2.88584	0.00390367	0.0468622	condition_IPF_vs_control
MTHFS	human	579.621	-0.637547	0.22095	-2.88548	0.00390821	0.0468622	condition_IPF_vs_control
PRSS53	human	26.9559	1.36683	0.473761	2.88505	0.00391345	0.0468779	condition_IPF_vs_control
MFSD12	human	557.036	0.690226	0.239313	2.88419	0.00392416	0.046969	condition_IPF_vs_control
ZNF846	human	84.1285	0.951687	0.330011	2.88381	0.003929	0.0469899	condition_IPF_vs_control
TM6SF2	human	9.32424	2.95761	1.02585	2.88309	0.00393794	0.0470352	condition_IPF_vs_control
GPRC5A	human	4978.73	-0.668939	0.232028	-2.88301	0.003939	0.0470352	condition_IPF_vs_control
CYTL1	human	26.7916	1.75798	0.609863	2.88259	0.00394424	0.0470607	condition_IPF_vs_control
SLC6A1	human	24.9202	1.467	0.50911	2.88151	0.00395779	0.0470741	condition_IPF_vs_control
MCM6	human	151.336	1.05801	0.367166	2.88156	0.00395708	0.0470741	condition_IPF_vs_control
KIAA0895L	human	116.959	0.944412	0.327708	2.88187	0.0039532	0.0470741	condition_IPF_vs_control
ZBTB42	human	160.526	-0.744986	0.258504	-2.88191	0.00395267	0.0470741	condition_IPF_vs_control
TMED3	human	664.117	0.863419	0.299728	2.88067	0.0039683	0.0471621	condition_IPF_vs_control
RYR2	human	146.141	1.19278	0.414247	2.8794	0.0039843	0.0472781	condition_IPF_vs_control
EPSTI1	human	437.655	0.788862	0.273963	2.87945	0.00398369	0.0472781	condition_IPF_vs_control
CHDH	human	113.109	-1.00101	0.347775	-2.87832	0.00399804	0.047404	condition_IPF_vs_control
SLC9A5	human	26.9698	1.45911	0.506999	2.87794	0.00400282	0.0474236	condition_IPF_vs_control
CD3E	human	317.88	1.12295	0.390245	2.87756	0.00400764	0.0474435	condition_IPF_vs_control
TMEM121	human	50.2142	1.52734	0.531282	2.87482	0.00404254	0.0477679	condition_IPF_vs_control
PDE1B	human	51.755	1.19521	0.415771	2.87467	0.0040445	0.0477679	condition_IPF_vs_control
GAB2	human	351.171	-1.08061	0.375853	-2.87509	0.00403918	0.0477679	condition_IPF_vs_control
CLMP	human	373.093	1.22552	0.42638	2.87423	0.00405008	0.0477966	condition_IPF_vs_control
GKN2	human	882.682	-1.09285	0.380443	-2.87257	0.00407148	0.0480117	condition_IPF_vs_control
CD1A	human	30.3721	4.08958	1.4244	2.87109	0.00409063	0.0481994	condition_IPF_vs_control
NMNAT2	human	11.0433	2.32331	0.809486	2.87011	0.00410329	0.0481994	condition_IPF_vs_control
NUDT17	human	32.8416	1.03326	0.359994	2.87021	0.00410194	0.0481994	condition_IPF_vs_control
RBFA	human	155.908	0.659502	0.229764	2.87034	0.0041003	0.0481994	condition_IPF_vs_control
KLHL24	human	991.272	-0.82985	0.28913	-2.87016	0.00410261	0.0481994	condition_IPF_vs_control
MASP1	human	129.815	1.60648	0.559829	2.8696	0.00410994	0.0482401	condition_IPF_vs_control
CRIP1	human	5579.74	1.51318	0.527492	2.86864	0.00412244	0.0483494	condition_IPF_vs_control
SLC10A4	human	22.7572	-2.3403	0.816047	-2.86785	0.00413265	0.0484316	condition_IPF_vs_control
EID2	human	344.325	-0.587188	0.204913	-2.86554	0.00416298	0.0486741	condition_IPF_vs_control
FNIP2	human	712.356	-1.0633	0.37104	-2.86572	0.00416062	0.0486741	condition_IPF_vs_control
HIST1H2AH	human	9.40177	-2.07305	0.72336	-2.86586	0.00415876	0.0486741	condition_IPF_vs_control
PTPN13	human	894.382	-0.817245	0.285323	-2.86427	0.00417966	0.0488314	condition_IPF_vs_control
A1BG	human	364.409	1.58747	0.55455	2.86263	0.00420139	0.0490097	condition_IPF_vs_control
FAM234A	human	719.522	0.71188	0.248661	2.86285	0.00419845	0.0490097	condition_IPF_vs_control
TOX	human	126.633	-0.848404	0.296575	-2.86068	0.0042274	0.0492373	condition_IPF_vs_control
F11	human	25.3764	-1.53351	0.536043	-2.8608	0.00422573	0.0492373	condition_IPF_vs_control
MEF2A	human	1347.34	-0.682943	0.23888	-2.85894	0.00425054	0.0494688	condition_IPF_vs_control
ZNF775	human	72.9378	1.16709	0.408352	2.85804	0.00426262	0.0495333	condition_IPF_vs_control
RNF121	human	261.22	0.731497	0.255926	2.85824	0.00425999	0.0495333	condition_IPF_vs_control
KLRG1	human	47.5427	1.45289	0.509003	2.85438	0.00431208	0.0500313	condition_IPF_vs_control
TRIM71	human	25.6219	-1.59236	0.557825	-2.85458	0.00430934	0.0500313	condition_IPF_vs_control
FAM111B	human	22.3019	1.69667	0.594592	2.85351	0.00432398	0.0501311	condition_IPF_vs_control
CD84	human	492.538	0.881144	0.308954	2.85203	0.00434412	0.050326	condition_IPF_vs_control
CD96	human	87.3958	1.17726	0.413055	2.85012	0.0043703	0.0505906	condition_IPF_vs_control
D2HGDH	human	271.397	0.624951	0.219424	2.84814	0.00439751	0.0508332	condition_IPF_vs_control
PLCH1	human	80.6481	-1.33952	0.470318	-2.84811	0.00439796	0.0508332	condition_IPF_vs_control
CCL11	human	29.6859	1.76366	0.61939	2.84741	0.00440768	0.0509066	condition_IPF_vs_control
PIEZO2	human	423.958	1.61192	0.566227	2.84677	0.00441656	0.0509704	condition_IPF_vs_control
SHC1	human	1172.62	0.732091	0.257235	2.84599	0.00442729	0.0510166	condition_IPF_vs_control
ITGB3	human	30.6496	-1.31656	0.462592	-2.84606	0.0044264	0.0510166	condition_IPF_vs_control
SELE	human	149.777	2.29847	0.807762	2.84548	0.00443451	0.0510474	condition_IPF_vs_control
ZFP28	human	103.339	-0.92321	0.324466	-2.84532	0.00443671	0.0510474	condition_IPF_vs_control
RABEP2	human	194.402	0.957212	0.336461	2.84494	0.00444193	0.0510687	condition_IPF_vs_control
FAM89B	human	587.23	1.1003	0.386845	2.8443	0.00445087	0.0511328	condition_IPF_vs_control
FSTL1	human	5200.47	1.25797	0.442404	2.84348	0.00446245	0.0512269	condition_IPF_vs_control
ANK2	human	182.156	1.36398	0.479817	2.84271	0.00447313	0.0512698	condition_IPF_vs_control
GPR183	human	353.338	1.08489	0.38176	2.84181	0.00448579	0.0512698	condition_IPF_vs_control
C1orf122	human	944.142	0.916505	0.322412	2.84266	0.00447394	0.0512698	condition_IPF_vs_control
CLEC7A	human	695.691	-0.561338	0.197532	-2.84176	0.00448649	0.0512698	condition_IPF_vs_control
C15orf61	human	506.045	-0.757974	0.266661	-2.84246	0.00447671	0.0512698	condition_IPF_vs_control
CRISP3	human	66.1873	-3.15778	1.11118	-2.84183	0.00448551	0.0512698	condition_IPF_vs_control
PACSIN3	human	181.785	-0.698216	0.245741	-2.84127	0.0044934	0.0513101	condition_IPF_vs_control
SLC1A3	human	558.573	1.32578	0.46694	2.8393	0.00452124	0.0515115	condition_IPF_vs_control
SEC16B	human	42.1976	1.19224	0.419881	2.83946	0.00451897	0.0515115	condition_IPF_vs_control
ASAH1	human	5814.26	-0.63729	0.224433	-2.83956	0.00451763	0.0515115	condition_IPF_vs_control
SPPL2B	human	356.673	0.985245	0.347037	2.83902	0.00452522	0.0515181	condition_IPF_vs_control
BRAT1	human	338.394	0.701236	0.247042	2.83853	0.00453226	0.0515595	condition_IPF_vs_control
CD79B	human	100.521	2.45314	0.864888	2.83637	0.00456295	0.0518308	condition_IPF_vs_control
GGTLC2	human	29.8523	-1.5309	0.539736	-2.83638	0.00456274	0.0518308	condition_IPF_vs_control
RAB20	human	685.681	-0.907446	0.320075	-2.8351	0.00458108	0.0519792	condition_IPF_vs_control
EPB41L4B	human	261.103	-0.968191	0.341516	-2.83498	0.00458287	0.0519792	condition_IPF_vs_control
ARL13B	human	268.285	-0.785897	0.277304	-2.83407	0.00459599	0.052089	condition_IPF_vs_control
NAV2	human	542.139	-1.29087	0.455557	-2.8336	0.00460263	0.0521252	condition_IPF_vs_control
TNFRSF4	human	263.298	1.55058	0.547293	2.83319	0.00460861	0.0521541	condition_IPF_vs_control
FGF12	human	40.694	-2.3857	0.842127	-2.83294	0.0046122	0.0521557	condition_IPF_vs_control
PKD1	human	498.608	0.767585	0.271196	2.83037	0.00464948	0.0525054	condition_IPF_vs_control
SHROOM3	human	575.189	-0.743506	0.262693	-2.83033	0.00465006	0.0525054	condition_IPF_vs_control
CCS	human	456.926	0.873585	0.308949	2.8276	0.00468983	0.0529151	condition_IPF_vs_control
CPNE3	human	1329.8	-0.56131	0.198616	-2.82611	0.00471165	0.0531217	condition_IPF_vs_control
FAAP20	human	1039.17	0.561063	0.198555	2.82573	0.00471727	0.0531455	condition_IPF_vs_control
ERBB4	human	78.6913	-1.00724	0.356524	-2.82518	0.0047254	0.0531976	condition_IPF_vs_control
SLC4A11	human	39.138	2.19082	0.775624	2.82459	0.00473414	0.0532425	condition_IPF_vs_control
ATP13A4	human	785.951	-0.651636	0.230714	-2.82443	0.00473641	0.0532425	condition_IPF_vs_control
CLEC4G	human	15.6722	2.18228	0.772836	2.82373	0.00474679	0.0532801	condition_IPF_vs_control
GSTA4	human	723.526	-1.2349	0.437305	-2.82388	0.00474456	0.0532801	condition_IPF_vs_control
TNFSF11	human	3.3813	3.91634	1.38749	2.82261	0.00476348	0.0534278	condition_IPF_vs_control
KLF13	human	2165.2	-0.685914	0.243083	-2.82172	0.00477662	0.0535356	condition_IPF_vs_control
GPR132	human	64.0197	1.09995	0.390395	2.81753	0.00483947	0.0541859	condition_IPF_vs_control
PDZD8	human	585.325	-0.683797	0.242728	-2.81714	0.00484537	0.0541859	condition_IPF_vs_control
MRPS30	human	386.271	-0.702865	0.249476	-2.81736	0.00484204	0.0541859	condition_IPF_vs_control
CDCA7L	human	211.307	-0.661975	0.235066	-2.81612	0.00486071	0.0543174	condition_IPF_vs_control
PFKFB2	human	475.479	-0.659113	0.234096	-2.81557	0.00486912	0.0543712	condition_IPF_vs_control
IGHV1-2	human	5.57107	4.63723	1.64757	2.81458	0.00488406	0.0544193	condition_IPF_vs_control
XCR1	human	9.48825	2.3692	0.841895	2.81413	0.00489089	0.0544193	condition_IPF_vs_control
KNTC1	human	63.3568	1.02007	0.362486	2.8141	0.00489138	0.0544193	condition_IPF_vs_control
GABARAPL1	human	1020.6	-0.371269	0.131896	-2.81487	0.00487966	0.0544193	condition_IPF_vs_control
SDE2	human	471.217	-1.02173	0.363038	-2.81439	0.00488703	0.0544193	condition_IPF_vs_control
SLC16A14	human	38.6733	1.79048	0.636564	2.81272	0.00491239	0.0546129	condition_IPF_vs_control
TMEM132D	human	8.02772	4.3408	1.5436	2.81212	0.00492159	0.0546751	condition_IPF_vs_control
IGFBP2	human	1606.97	1.25529	0.446643	2.8105	0.00494642	0.0549107	condition_IPF_vs_control
DES	human	1180.04	1.13438	0.403725	2.80977	0.00495762	0.0549629	condition_IPF_vs_control
GMPPA	human	381.986	0.668407	0.237891	2.80973	0.00495838	0.0549629	condition_IPF_vs_control
MGP	human	28447.4	1.1753	0.418552	2.80801	0.00498491	0.0552166	condition_IPF_vs_control
LAIR2	human	11.2777	2.60989	0.930153	2.80587	0.00501811	0.0554956	condition_IPF_vs_control
VPS13D	human	622.233	-0.588979	0.209924	-2.80568	0.00502108	0.0554956	condition_IPF_vs_control
OVOL2	human	160.952	-1.52225	0.542509	-2.80594	0.00501703	0.0554956	condition_IPF_vs_control
CLDN10	human	44.7	1.90586	0.679497	2.80481	0.00503457	0.0556041	condition_IPF_vs_control
RBMXL1	human	214.005	-0.482492	0.172156	-2.80264	0.00506866	0.0559398	condition_IPF_vs_control
MARCH6	human	1419.65	-0.527556	0.188256	-2.80234	0.00507333	0.0559507	condition_IPF_vs_control
ALCAM	human	2840.86	-0.866714	0.309353	-2.8017	0.00508346	0.0559931	condition_IPF_vs_control
ZNF714	human	84.7194	-1.29651	0.462771	-2.80163	0.00508457	0.0559931	condition_IPF_vs_control
SH3RF1	human	322.297	-1.01984	0.364087	-2.80108	0.00509322	0.0560476	condition_IPF_vs_control
IFRD1	human	619.076	-1.23856	0.442433	-2.79944	0.00511917	0.0562923	condition_IPF_vs_control
RHOF	human	485.46	-0.480736	0.171782	-2.79853	0.00513356	0.0564096	condition_IPF_vs_control
FRAT2	human	271.233	-0.700098	0.250222	-2.7979	0.00514353	0.0564781	condition_IPF_vs_control
PIK3CD	human	270.237	-1.00863	0.360577	-2.79726	0.0051538	0.05655	condition_IPF_vs_control
EXOC8	human	216.628	-0.700655	0.250526	-2.79674	0.00516214	0.0565596	condition_IPF_vs_control
CA2	human	744.156	-1.27936	0.457445	-2.79674	0.00516205	0.0565596	condition_IPF_vs_control
ZNF276	human	209.149	0.612135	0.218956	2.7957	0.00517878	0.0567009	condition_IPF_vs_control
C9orf16	human	1668.15	1.15679	0.41407	2.79371	0.00521076	0.0568794	condition_IPF_vs_control
PHF19	human	194.177	1.02905	0.368401	2.79328	0.00521761	0.0568794	condition_IPF_vs_control
TOMM20	human	2065.88	-0.381309	0.13649	-2.79368	0.00521116	0.0568794	condition_IPF_vs_control
MTMR12	human	491.109	-0.482287	0.172647	-2.79349	0.00521431	0.0568794	condition_IPF_vs_control
GPRIN2	human	104.559	-1.11204	0.39804	-2.79379	0.00520935	0.0568794	condition_IPF_vs_control
SCD	human	4726	-1.20082	0.429792	-2.79397	0.00520654	0.0568794	condition_IPF_vs_control
B3GNT2	human	378.998	-0.649036	0.232427	-2.79243	0.00523141	0.0569479	condition_IPF_vs_control
TSLP	human	47.9832	-1.83991	0.65889	-2.79243	0.00523131	0.0569479	condition_IPF_vs_control
EFS	human	181.901	0.835753	0.299324	2.79213	0.00523618	0.056959	condition_IPF_vs_control
HMBOX1	human	162.375	-1.03422	0.37044	-2.79187	0.00524039	0.0569638	condition_IPF_vs_control
DOC2B	human	82.6529	1.17633	0.42161	2.79009	0.0052694	0.0572382	condition_IPF_vs_control
PTGDS	human	7120.66	1.52274	0.546226	2.78775	0.0053075	0.0576107	condition_IPF_vs_control
TRMT5	human	238.95	-0.465478	0.166989	-2.78747	0.00531211	0.0576195	condition_IPF_vs_control
IRF4	human	68.202	1.89547	0.680267	2.78636	0.00533037	0.0577762	condition_IPF_vs_control
GALNT16	human	66.4118	1.28804	0.462324	2.786	0.00533621	0.0577982	condition_IPF_vs_control
MFSD2B	human	12.4308	-1.6107	0.578243	-2.78551	0.00534442	0.0578457	condition_IPF_vs_control
MZT1	human	474.764	-0.831909	0.29888	-2.78342	0.00537893	0.0581773	condition_IPF_vs_control
CCN2	human	7201.15	-1.21269	0.435718	-2.78319	0.00538273	0.0581773	condition_IPF_vs_control
TMEM116	human	151.229	-0.921595	0.331292	-2.78182	0.00540547	0.058315	condition_IPF_vs_control
RICTOR	human	506.57	-1.26976	0.456464	-2.78173	0.00540702	0.058315	condition_IPF_vs_control
DDX43	human	30.8496	-1.59438	0.573113	-2.78196	0.0054032	0.058315	condition_IPF_vs_control
IGHG4	human	11325	3.64226	1.30967	2.78104	0.00541844	0.0583551	condition_IPF_vs_control
CLIC5	human	1227.42	-0.914911	0.32898	-2.78106	0.0054182	0.0583551	condition_IPF_vs_control
ADCY9	human	344.828	-0.492229	0.177036	-2.78038	0.00542954	0.0584331	condition_IPF_vs_control
PODN	human	1811.42	1.22746	0.441656	2.77921	0.00544912	0.0586023	condition_IPF_vs_control
LIMCH1	human	2982.84	-0.770685	0.277355	-2.7787	0.00545772	0.058653	condition_IPF_vs_control
APBA3	human	176.606	0.671888	0.241848	2.77815	0.00546699	0.0587111	condition_IPF_vs_control
RBP1	human	312.741	1.33969	0.482314	2.77764	0.00547557	0.0587615	condition_IPF_vs_control
JUND	human	4265.99	-0.86661	0.312145	-2.77631	0.00549802	0.0589608	condition_IPF_vs_control
CHP2	human	19.6996	3.88278	1.40096	2.77152	0.00557954	0.0597927	condition_IPF_vs_control
PLEKHN1	human	26.6869	1.32469	0.478066	2.77094	0.00558947	0.0598567	condition_IPF_vs_control
NFKBIZ	human	649.086	-1.52457	0.550425	-2.7698	0.00560899	0.0600234	condition_IPF_vs_control
RASL11B	human	36.1405	2.22698	0.804264	2.76896	0.0056235	0.0600514	condition_IPF_vs_control
ZNF875	human	150.06	0.743052	0.268344	2.76903	0.00562236	0.0600514	condition_IPF_vs_control
LIPH	human	276.632	-0.672615	0.242881	-2.76932	0.00561732	0.0600514	condition_IPF_vs_control
LRRC75A	human	151.491	1.30749	0.472263	2.76857	0.00563031	0.0600817	condition_IPF_vs_control
CD207	human	12.6048	3.57929	1.29353	2.76708	0.00565603	0.0603137	condition_IPF_vs_control
NFYA	human	191.255	-0.868258	0.313995	-2.7652	0.00568886	0.0606212	condition_IPF_vs_control
HDGFL2	human	297.238	0.612497	0.221647	2.76339	0.00572038	0.0609142	condition_IPF_vs_control
ZAP70	human	89.2139	1.1524	0.417088	2.76296	0.00572797	0.0609522	condition_IPF_vs_control
SLAMF6	human	93.1953	1.15097	0.416786	2.76154	0.00575292	0.0611748	condition_IPF_vs_control
PLTP	human	2165.14	1.46641	0.531088	2.76114	0.00576	0.0612071	condition_IPF_vs_control
HGC6.3	human	6.51237	3.32988	1.20679	2.75928	0.00579288	0.0615133	condition_IPF_vs_control
ARVCF	human	121.708	0.75331	0.273056	2.75881	0.00580117	0.0615582	condition_IPF_vs_control
ADGRG3	human	145.118	-1.63096	0.591564	-2.75703	0.00583291	0.0618517	condition_IPF_vs_control
ZC3H12D	human	36.3957	1.13181	0.410776	2.75529	0.00586405	0.0621384	condition_IPF_vs_control
MAGI1	human	355.842	-0.845326	0.306868	-2.75469	0.00587477	0.0622085	condition_IPF_vs_control
CST3	human	13625.6	1.13447	0.411873	2.75442	0.00587965	0.0622167	condition_IPF_vs_control
SUFU	human	127.829	0.778259	0.282684	2.75311	0.00590328	0.0623991	condition_IPF_vs_control
EGLN1	human	834.728	-0.524031	0.190349	-2.753	0.00590513	0.0623991	condition_IPF_vs_control
MLLT11	human	61.7219	1.7415	0.632848	2.75184	0.00592623	0.0625349	condition_IPF_vs_control
ACOT7	human	372.074	0.83813	0.30456	2.75194	0.00592441	0.0625349	condition_IPF_vs_control
SERPINA5	human	12.8285	2.49101	0.905338	2.75147	0.00593288	0.0625513	condition_IPF_vs_control
OSGIN2	human	544.672	-0.969568	0.352405	-2.75129	0.00593604	0.0625513	condition_IPF_vs_control
ARFGAP1	human	433.996	0.779252	0.283257	2.75104	0.00594067	0.0625566	condition_IPF_vs_control
MNDA	human	1190.75	-0.889041	0.323274	-2.75012	0.00595735	0.0626887	condition_IPF_vs_control
LIMD1	human	804.612	-0.520818	0.189425	-2.74947	0.00596924	0.0627703	condition_IPF_vs_control
ARL10	human	44.6333	1.38953	0.505722	2.74762	0.00600288	0.0630802	condition_IPF_vs_control
RNF25	human	142.161	0.748457	0.272482	2.74681	0.0060178	0.0631931	condition_IPF_vs_control
KCNMA1	human	458.262	0.723289	0.263391	2.74606	0.00603149	0.063293	condition_IPF_vs_control
CNTNAP2	human	11.4643	2.71258	0.988043	2.74541	0.00604359	0.0633542	condition_IPF_vs_control
PLD2	human	201.347	0.757448	0.275931	2.74507	0.00604986	0.0633542	condition_IPF_vs_control
REEP5	human	3104.67	-0.413173	0.150505	-2.74524	0.00604662	0.0633542	condition_IPF_vs_control
TAB2	human	937.864	-0.617686	0.225154	-2.74339	0.00608088	0.0636351	condition_IPF_vs_control
CRIM1	human	2633.62	-1.03955	0.379098	-2.74216	0.00610374	0.0638302	condition_IPF_vs_control
GDPD1	human	54.2333	-1.12193	0.409197	-2.74179	0.00611046	0.0638565	condition_IPF_vs_control
NELL1	human	5.74881	3.83297	1.39993	2.73797	0.0061819	0.0645585	condition_IPF_vs_control
CDCA7	human	23.9307	1.67101	0.610625	2.73656	0.00620857	0.0647032	condition_IPF_vs_control
ZBED2	human	54.1081	-1.27449	0.465657	-2.73698	0.00620058	0.0647032	condition_IPF_vs_control
MAP1LC3B2	human	46.8436	-1.79073	0.654348	-2.73666	0.00620658	0.0647032	condition_IPF_vs_control
SNTB1	human	653.236	-0.750157	0.274207	-2.73573	0.00622415	0.064821	condition_IPF_vs_control
IGLV2-23	human	14.2656	3.56016	1.30182	2.73475	0.00624268	0.0649693	condition_IPF_vs_control
SLC22A17	human	252.183	1.09075	0.399168	2.73255	0.00628452	0.0653599	condition_IPF_vs_control
ST3GAL6	human	222.859	-0.993111	0.3635	-2.73208	0.00629363	0.0654097	condition_IPF_vs_control
PLPP7	human	31.6189	1.27901	0.468375	2.73075	0.00631909	0.0656293	condition_IPF_vs_control
VWCE	human	22.7254	1.87103	0.685412	2.72979	0.00633744	0.0656848	condition_IPF_vs_control
MUSTN1	human	292.218	1.40363	0.514153	2.72999	0.00633365	0.0656848	condition_IPF_vs_control
C19orf54	human	166.049	-0.9592	0.351378	-2.72983	0.00633675	0.0656848	condition_IPF_vs_control
BTLA	human	15.2049	2.18676	0.801687	2.72769	0.00637787	0.0660587	condition_IPF_vs_control
PLA2G2D	human	19.4739	3.20198	1.17421	2.72693	0.00639273	0.0660632	condition_IPF_vs_control
MYO7A	human	50.8007	1.05462	0.386765	2.72677	0.00639575	0.0660632	condition_IPF_vs_control
PTPN1	human	1027.04	-0.451817	0.165692	-2.72684	0.00639439	0.0660632	condition_IPF_vs_control
VEGFA	human	1180.22	-1.46463	0.537017	-2.72734	0.00638481	0.0660632	condition_IPF_vs_control
POLR2C	human	744.249	-0.601523	0.220779	-2.72455	0.00643897	0.0664644	condition_IPF_vs_control
SMTNL2	human	75.7661	1.44771	0.531453	2.72406	0.00644856	0.0665181	condition_IPF_vs_control
IKZF3	human	276.131	1.15611	0.424541	2.7232	0.00646525	0.0665996	condition_IPF_vs_control
LRBA	human	473.748	-0.490762	0.18021	-2.72327	0.00646383	0.0665996	condition_IPF_vs_control
CNOT8	human	1032.88	-0.700186	0.257164	-2.72273	0.00647458	0.0666175	condition_IPF_vs_control
NR3C1	human	1156.33	-0.884465	0.324853	-2.72266	0.00647579	0.0666175	condition_IPF_vs_control
SVEP1	human	889.502	-0.800596	0.294199	-2.72127	0.00650318	0.0667209	condition_IPF_vs_control
PDE2A	human	133.881	0.846464	0.311133	2.72058	0.00651666	0.0667209	condition_IPF_vs_control
TUBGCP6	human	321.501	0.83225	0.305796	2.72159	0.00649689	0.0667209	condition_IPF_vs_control
UNC45A	human	547.918	0.726899	0.267094	2.72151	0.00649843	0.0667209	condition_IPF_vs_control
NDUFS1	human	746.715	-0.448761	0.164924	-2.72101	0.00650818	0.0667209	condition_IPF_vs_control
TMEM33	human	1252.19	-0.825766	0.303473	-2.72105	0.00650741	0.0667209	condition_IPF_vs_control
ZBTB21	human	312.168	-0.941158	0.345916	-2.72077	0.00651301	0.0667209	condition_IPF_vs_control
TPM2	human	3362.97	0.795688	0.292505	2.72025	0.00652317	0.0667425	condition_IPF_vs_control
FMNL2	human	789.424	-1.00182	0.368561	-2.7182	0.00656389	0.0671137	condition_IPF_vs_control
IGHV5-51	human	7.13962	3.59707	1.32363	2.71759	0.00657599	0.0671922	condition_IPF_vs_control
YIF1B	human	451.106	0.690267	0.254097	2.71655	0.00659661	0.067312	condition_IPF_vs_control
ARHGEF10	human	536.058	-0.849217	0.312608	-2.71655	0.00659655	0.067312	condition_IPF_vs_control
CCDC85C	human	166.856	-0.723041	0.266387	-2.71425	0.00664262	0.0677359	condition_IPF_vs_control
RARG	human	217.492	0.60496	0.222925	2.71374	0.00665288	0.0677949	condition_IPF_vs_control
CXCL13	human	106.874	3.83135	1.41233	2.71279	0.00667189	0.0678973	condition_IPF_vs_control
ZNF483	human	129.795	0.969007	0.357195	2.71283	0.00667123	0.0678973	condition_IPF_vs_control
MAL2	human	1588.16	-0.477303	0.175961	-2.71255	0.00667672	0.0679009	condition_IPF_vs_control
APOL1	human	1217.07	0.494665	0.182393	2.71208	0.00668633	0.067953	condition_IPF_vs_control
MYL9	human	15358.1	0.836701	0.308568	2.71156	0.00669677	0.0680135	condition_IPF_vs_control
PCYOX1L	human	77.9897	1.26996	0.468433	2.71109	0.00670622	0.0680638	condition_IPF_vs_control
HID1	human	210.201	0.772963	0.285142	2.7108	0.00671219	0.0680788	condition_IPF_vs_control
LIMK1	human	271.68	0.71277	0.26298	2.71036	0.00672101	0.0681227	condition_IPF_vs_control
SNX32	human	2.98793	3.75107	1.38443	2.70946	0.00673919	0.0682157	condition_IPF_vs_control
UCN	human	15.4002	1.66258	0.613594	2.70957	0.00673701	0.0682157	condition_IPF_vs_control
ADCK5	human	105.941	0.961048	0.354882	2.70807	0.00676748	0.0684107	condition_IPF_vs_control
ITGB5	human	1870.45	0.886411	0.327316	2.70812	0.00676657	0.0684107	condition_IPF_vs_control
DNAJC22	human	20.9854	1.81324	0.670068	2.70605	0.00680886	0.0686916	condition_IPF_vs_control
GGACT	human	84.4173	1.19601	0.441904	2.70649	0.00679984	0.0686916	condition_IPF_vs_control
GFPT2	human	152.652	1.13314	0.418735	2.7061	0.00680795	0.0686916	condition_IPF_vs_control
NR2C1	human	280.141	-0.412449	0.152465	-2.7052	0.00682623	0.068821	condition_IPF_vs_control
IGLV3-21	human	35.0492	3.62641	1.34067	2.70492	0.0068321	0.0688343	condition_IPF_vs_control
MAP3K12	human	226.185	0.610548	0.225741	2.70464	0.00683787	0.0688451	condition_IPF_vs_control
PIP4P2	human	227.107	-0.671351	0.248242	-2.70443	0.00684226	0.0688451	condition_IPF_vs_control
TIMM10B	human	497.578	-0.404439	0.149581	-2.70381	0.00685496	0.0689271	condition_IPF_vs_control
CTXND1	human	40.5473	-1.5256	0.564445	-2.70283	0.00687517	0.0690387	condition_IPF_vs_control
FCGR3B	human	375.395	-2.16936	0.802609	-2.70289	0.00687401	0.0690387	condition_IPF_vs_control
WNT10B	human	5.27415	2.97735	1.10207	2.70161	0.00690054	0.069082	condition_IPF_vs_control
FNDC5	human	14.4257	2.20837	0.817478	2.70144	0.00690404	0.069082	condition_IPF_vs_control
ELFN1	human	15.7186	1.80337	0.667591	2.7013	0.00690684	0.069082	condition_IPF_vs_control
B3GNTL1	human	53.9411	1.05566	0.390718	2.70183	0.00689581	0.069082	condition_IPF_vs_control
BSPRY	human	105.144	-0.787205	0.291335	-2.70206	0.00689119	0.069082	condition_IPF_vs_control
C8B	human	39.7871	-1.98971	0.736482	-2.70165	0.00689966	0.069082	condition_IPF_vs_control
ATP6V1A	human	1152.64	-0.629248	0.233048	-2.70008	0.00693224	0.0692904	condition_IPF_vs_control
P3H2	human	481.075	-1.35696	0.502615	-2.69979	0.00693823	0.0693045	condition_IPF_vs_control
FAM118A	human	171.539	1.15645	0.42841	2.69941	0.00694628	0.0693054	condition_IPF_vs_control
SNX24	human	330.268	-0.888395	0.329114	-2.69935	0.00694746	0.0693054	condition_IPF_vs_control
KDELR3	human	293.202	1.60686	0.595414	2.69873	0.00696051	0.0693504	condition_IPF_vs_control
CCDC124	human	712.347	0.545018	0.201956	2.6987	0.00696113	0.0693504	condition_IPF_vs_control
MXD1	human	468.136	-0.990773	0.367287	-2.69754	0.00698537	0.0695461	condition_IPF_vs_control
ENGASE	human	203.535	0.560948	0.208015	2.69667	0.0070037	0.0696829	condition_IPF_vs_control
DPYS	human	21.8372	1.89799	0.704248	2.69506	0.00703761	0.0699606	condition_IPF_vs_control
NUDT19	human	336.051	-0.511397	0.189772	-2.6948	0.00704311	0.0699606	condition_IPF_vs_control
SELL	human	617.802	-0.990796	0.367685	-2.69469	0.00704547	0.0699606	condition_IPF_vs_control
DBN1	human	394.155	1.12033	0.415848	2.69407	0.00705845	0.0699987	condition_IPF_vs_control
GOLM1	human	393.713	0.803965	0.29842	2.69407	0.00705853	0.0699987	condition_IPF_vs_control
FAM221A	human	111.307	-0.68218	0.253292	-2.69325	0.00707585	0.0701245	condition_IPF_vs_control
SASH1	human	841.563	-0.920344	0.341907	-2.6918	0.00710677	0.0703849	condition_IPF_vs_control
SERPINB5	human	13.7699	2.60077	0.966523	2.69085	0.00712701	0.0705099	condition_IPF_vs_control
FADS1	human	547.17	-1.04761	0.389335	-2.69077	0.0071287	0.0705099	condition_IPF_vs_control
TAF1C	human	289.384	0.64622	0.240253	2.68974	0.00715073	0.0706817	condition_IPF_vs_control
RGMA	human	66.7826	1.64478	0.611555	2.6895	0.00715586	0.0706863	condition_IPF_vs_control
TEDC2	human	10.3596	1.98087	0.736691	2.68887	0.00716945	0.0707744	condition_IPF_vs_control
INO80C	human	229.289	-0.501505	0.186572	-2.68799	0.00718827	0.0709139	condition_IPF_vs_control
VKORC1	human	1686.15	0.810364	0.301524	2.68757	0.00719749	0.0709587	condition_IPF_vs_control
CUL9	human	186.003	0.655467	0.243978	2.68658	0.00721866	0.0709645	condition_IPF_vs_control
TMEM87A	human	1152.15	-0.610979	0.22743	-2.68645	0.0072215	0.0709645	condition_IPF_vs_control
IDH3A	human	441.371	-0.625126	0.232662	-2.68685	0.00721304	0.0709645	condition_IPF_vs_control
SRXN1	human	305.954	-0.907515	0.337716	-2.68721	0.00720511	0.0709645	condition_IPF_vs_control
NKX3-1	human	60.7251	-1.73519	0.645902	-2.68646	0.00722138	0.0709645	condition_IPF_vs_control
ACTA2	human	6349.35	1.32639	0.493774	2.68623	0.00722642	0.070967	condition_IPF_vs_control
SNN	human	291.939	-0.631724	0.235307	-2.68469	0.00725981	0.0712388	condition_IPF_vs_control
RAB32	human	1017.82	-1.33602	0.497678	-2.68452	0.00726351	0.0712388	condition_IPF_vs_control
LTF	human	1071.13	-2.26578	0.844463	-2.6831	0.00729424	0.0714939	condition_IPF_vs_control
EVA1C	human	327.361	0.601159	0.2242	2.68135	0.00733257	0.0718124	condition_IPF_vs_control
ATOX1	human	1285.69	0.579415	0.216122	2.68097	0.00734095	0.0718124	condition_IPF_vs_control
PKIA	human	235.064	-0.938811	0.350156	-2.68112	0.00733765	0.0718124	condition_IPF_vs_control
TIGIT	human	52.5831	1.49097	0.556511	2.67913	0.00738132	0.0720677	condition_IPF_vs_control
NCKIPSD	human	317.362	1.0551	0.393818	2.67915	0.00738096	0.0720677	condition_IPF_vs_control
ST6GALNAC4	human	518.777	0.477127	0.178078	2.67932	0.00737724	0.0720677	condition_IPF_vs_control
RGL4	human	114.488	-1.87509	0.700048	-2.67851	0.007395	0.0721548	condition_IPF_vs_control
CXCR1	human	81.1562	-1.45335	0.543064	-2.67621	0.00744607	0.0726064	condition_IPF_vs_control
KCNJ15	human	745.999	-0.901998	0.337116	-2.67563	0.00745879	0.0726837	condition_IPF_vs_control
ERI3	human	670.302	0.546097	0.204171	2.6747	0.00747963	0.0728399	condition_IPF_vs_control
SPIRE1	human	456.678	-1.07362	0.401566	-2.67357	0.00750485	0.0730385	condition_IPF_vs_control
PHETA2	human	176.148	1.39503	0.521889	2.67303	0.00751689	0.0731087	condition_IPF_vs_control
DOCK5	human	392.169	-0.581388	0.21764	-2.67133	0.00755512	0.0733864	condition_IPF_vs_control
KHDRBS3	human	372.475	-1.6263	0.608772	-2.67145	0.00755241	0.0733864	condition_IPF_vs_control
IPCEF1	human	61.808	1.01067	0.378451	2.67055	0.00757265	0.0734869	condition_IPF_vs_control
GPR4	human	299.446	-1.19062	0.44585	-2.67044	0.00757517	0.0734869	condition_IPF_vs_control
TMEM128	human	422.79	-0.593768	0.222381	-2.67004	0.00758411	0.0735266	condition_IPF_vs_control
ZP3	human	28.0715	1.79675	0.673061	2.66953	0.00759585	0.0735933	condition_IPF_vs_control
TMEM44	human	81.2081	0.745207	0.279251	2.6686	0.00761686	0.0737497	condition_IPF_vs_control
VSTM2L	human	368.78	1.28688	0.482618	2.66645	0.00766568	0.074128	condition_IPF_vs_control
SELENON	human	1196.29	1.10399	0.414028	2.66645	0.00766571	0.074128	condition_IPF_vs_control
ABCG4	human	2.86461	3.68216	1.38188	2.6646	0.00770801	0.074442	condition_IPF_vs_control
DNAJB12	human	894.018	-0.682362	0.256082	-2.66463	0.00770737	0.074442	condition_IPF_vs_control
RFLNA	human	23.8523	1.82742	0.686363	2.66247	0.00775702	0.0745428	condition_IPF_vs_control
PROB1	human	16.9963	1.70979	0.642294	2.66201	0.00776765	0.0745428	condition_IPF_vs_control
EPHB3	human	135.532	1.14287	0.429216	2.66269	0.00775196	0.0745428	condition_IPF_vs_control
ARSA	human	541.736	0.910661	0.342069	2.66222	0.0077628	0.0745428	condition_IPF_vs_control
S1PR2	human	372.098	0.910093	0.341863	2.66216	0.00776411	0.0745428	condition_IPF_vs_control
HEMK1	human	155.745	0.639984	0.240364	2.66256	0.00775486	0.0745428	condition_IPF_vs_control
ILRUN	human	965.736	-0.459256	0.172453	-2.66308	0.00774301	0.0745428	condition_IPF_vs_control
TALDO1	human	2249.91	-0.59055	0.221838	-2.66208	0.00776598	0.0745428	condition_IPF_vs_control
C5orf63	human	92.1547	-0.972352	0.365252	-2.66214	0.00776453	0.0745428	condition_IPF_vs_control
PEBP4	human	1292.76	-1.99071	0.747772	-2.66218	0.00776355	0.0745428	condition_IPF_vs_control
PMCH	human	5.37674	3.71067	1.39485	2.66026	0.007808	0.0748173	condition_IPF_vs_control
GGT5	human	909.462	1.09392	0.411242	2.66005	0.00781292	0.0748173	condition_IPF_vs_control
TLE4	human	368.783	-0.568592	0.213757	-2.65999	0.00781427	0.0748173	condition_IPF_vs_control
PLEKHH2	human	583.622	-0.721359	0.271196	-2.65992	0.007816	0.0748173	condition_IPF_vs_control
LRRC4C	human	12.4638	1.54762	0.581941	2.65941	0.0078277	0.074882	condition_IPF_vs_control
ARL8A	human	1026.13	-0.85327	0.3209	-2.65899	0.00783743	0.0749278	condition_IPF_vs_control
BRSK2	human	12.5681	1.80922	0.680485	2.65871	0.00784397	0.0749431	condition_IPF_vs_control
WNT5B	human	81.2209	1.10738	0.416621	2.658	0.00786064	0.0749459	condition_IPF_vs_control
BRF1	human	269.877	0.629694	0.236876	2.65832	0.00785306	0.0749459	condition_IPF_vs_control
SLC52A2	human	415.544	0.600403	0.225866	2.65823	0.00785534	0.0749459	condition_IPF_vs_control
P2RY1	human	284.91	-0.726881	0.273484	-2.65785	0.00786405	0.0749459	condition_IPF_vs_control
CYP20A1	human	255.922	-0.758572	0.28544	-2.65755	0.0078711	0.0749659	condition_IPF_vs_control
UBE2L6	human	923.765	0.785181	0.295484	2.65727	0.00787766	0.0749812	condition_IPF_vs_control
ZXDC	human	198.257	-0.63544	0.239179	-2.65676	0.00788959	0.0750042	condition_IPF_vs_control
KANSL1	human	756.358	-0.6505	0.244849	-2.65674	0.00788997	0.0750042	condition_IPF_vs_control
SLC19A3	human	174.715	-1.27185	0.478892	-2.65582	0.00791163	0.075163	condition_IPF_vs_control
FBXO42	human	284.343	0.406544	0.15312	2.65506	0.00792935	0.0752841	condition_IPF_vs_control
CEBPG	human	671.077	-1.40311	0.528668	-2.65404	0.00795337	0.0754649	condition_IPF_vs_control
HOOK1	human	169.498	-0.767918	0.289384	-2.65363	0.00796309	0.0755099	condition_IPF_vs_control
LRP2	human	228.774	-1.27257	0.479735	-2.65266	0.00798613	0.075681	condition_IPF_vs_control
AKAP9	human	1997.84	-0.857412	0.323293	-2.65212	0.00799889	0.0757545	condition_IPF_vs_control
C5orf22	human	285.356	-0.488065	0.184103	-2.65104	0.00802448	0.0759493	condition_IPF_vs_control
MPP2	human	24.6142	1.09857	0.414494	2.65038	0.00804014	0.0760501	condition_IPF_vs_control
PSMG3	human	320.197	0.778324	0.293706	2.65001	0.00804893	0.0760857	condition_IPF_vs_control
KCNQ3	human	161.336	-1.54457	0.583129	-2.64877	0.00807854	0.076318	condition_IPF_vs_control
COL5A3	human	423.157	1.23605	0.466845	2.64767	0.00810494	0.0765197	condition_IPF_vs_control
ERV3-1	human	53.4126	-0.965346	0.364632	-2.64746	0.00811001	0.0765199	condition_IPF_vs_control
FKBP5	human	5682.37	1.30105	0.491737	2.64583	0.00814903	0.0767993	condition_IPF_vs_control
SLC25A24	human	1771.2	-0.94336	0.35655	-2.6458	0.00814976	0.0767993	condition_IPF_vs_control
C7	human	6422.78	0.856702	0.323955	2.64451	0.0081809	0.0769492	condition_IPF_vs_control
PARVB	human	484.444	0.625149	0.236369	2.6448	0.00817399	0.0769492	condition_IPF_vs_control
RBMS2	human	1092.82	-0.422319	0.159686	-2.64468	0.00817693	0.0769492	condition_IPF_vs_control
GRAP	human	124.117	0.685832	0.259399	2.64393	0.00819504	0.0770344	condition_IPF_vs_control
ZNF335	human	165.635	0.792076	0.299654	2.6433	0.00821029	0.0770821	condition_IPF_vs_control
EGFR	human	905.536	-0.671777	0.254143	-2.6433	0.00821025	0.0770821	condition_IPF_vs_control
TNFRSF17	human	60.3261	2.40265	0.909395	2.64203	0.00824099	0.0773224	condition_IPF_vs_control
ENDOD1	human	500.832	-0.916993	0.347115	-2.64176	0.00824775	0.0773379	condition_IPF_vs_control
SLC38A4	human	8.91379	2.40276	0.909735	2.64116	0.0082623	0.0774265	condition_IPF_vs_control
FKBP7	human	235.378	1.18988	0.45055	2.64094	0.00826753	0.0774276	condition_IPF_vs_control
CXCL9	human	202.611	1.33516	0.50564	2.64054	0.00827748	0.0774729	condition_IPF_vs_control
CDK2AP2	human	1476.17	-0.609713	0.231004	-2.6394	0.00830526	0.0776849	condition_IPF_vs_control
B3GNT9	human	275.838	1.1091	0.420283	2.63893	0.00831678	0.0777447	condition_IPF_vs_control
ITPKC	human	642.701	0.825269	0.312912	2.63738	0.00835491	0.0780515	condition_IPF_vs_control
CERS5	human	271.057	0.694537	0.263364	2.63718	0.0083599	0.0780515	condition_IPF_vs_control
PLVAP	human	380.893	1.51958	0.576586	2.63547	0.0084021	0.0782526	condition_IPF_vs_control
STAB1	human	1315.03	0.875541	0.332196	2.63562	0.00839846	0.0782526	condition_IPF_vs_control
ARHGEF28	human	132.091	-0.797379	0.302513	-2.63585	0.00839262	0.0782526	condition_IPF_vs_control
MAP3K8	human	542.641	-1.06041	0.402308	-2.63582	0.0083934	0.0782526	condition_IPF_vs_control
C1QTNF12	human	14.6209	1.74387	0.662061	2.63401	0.00843833	0.0785418	condition_IPF_vs_control
RTKN	human	116.817	0.888613	0.337458	2.63326	0.00845705	0.0786677	condition_IPF_vs_control
TRAF6	human	188.247	-0.694412	0.263835	-2.632	0.00848848	0.0789117	condition_IPF_vs_control
LYN	human	1177.45	-1.07536	0.408656	-2.63144	0.0085023	0.0789916	condition_IPF_vs_control
PHLDB2	human	872.901	-1.61472	0.613886	-2.63033	0.00853032	0.0792034	condition_IPF_vs_control
PRDM1	human	364.862	1.0651	0.405071	2.6294	0.00855356	0.079328	condition_IPF_vs_control
VWA1	human	849.57	1.03861	0.395002	2.62937	0.00855421	0.079328	condition_IPF_vs_control
ABCB9	human	38.7432	1.24859	0.475011	2.62854	0.00857518	0.0793768	condition_IPF_vs_control
SLC39A7	human	1088.27	0.556989	0.211893	2.62864	0.00857281	0.0793768	condition_IPF_vs_control
COX7A2L	human	1573.86	-0.557501	0.212087	-2.62864	0.00857259	0.0793768	condition_IPF_vs_control
MAP11	human	127.216	0.788735	0.300122	2.62805	0.00858757	0.0794429	condition_IPF_vs_control
MOSMO	human	275.026	-0.592895	0.225653	-2.62746	0.00860249	0.0795323	condition_IPF_vs_control
ELMOD3	human	143.648	0.594238	0.226191	2.62715	0.00861037	0.0795567	condition_IPF_vs_control
SPATA20	human	432.995	1.08396	0.412742	2.62623	0.00863358	0.0797225	condition_IPF_vs_control
ID2	human	1572.76	-0.623915	0.237693	-2.62487	0.00866812	0.0799927	condition_IPF_vs_control
IGLV1-51	human	18.1	2.75477	1.04965	2.62447	0.00867839	0.0800387	condition_IPF_vs_control
RAB7B	human	152.46	1.00978	0.384905	2.62346	0.00870413	0.0802273	condition_IPF_vs_control
TSTA3	human	584.307	0.738118	0.281449	2.62256	0.00872708	0.0803679	condition_IPF_vs_control
TMEM129	human	590.126	0.4075	0.155389	2.62245	0.00873	0.0803679	condition_IPF_vs_control
NT5DC2	human	853.372	1.12765	0.430416	2.6199	0.00879561	0.0807996	condition_IPF_vs_control
ME3	human	122.681	0.786416	0.300141	2.62016	0.0087889	0.0807996	condition_IPF_vs_control
DECR2	human	141.971	0.725629	0.276979	2.6198	0.00879822	0.0807996	condition_IPF_vs_control
MAP2	human	498.305	-1.16733	0.44548	-2.62038	0.0087831	0.0807996	condition_IPF_vs_control
APOL2	human	596.13	0.709392	0.270807	2.61954	0.00880474	0.0808046	condition_IPF_vs_control
GTF2IRD2	human	167.992	-0.58687	0.224068	-2.61917	0.00881451	0.0808046	condition_IPF_vs_control
DPP6	human	41.8569	-1.74695	0.666988	-2.61916	0.00881475	0.0808046	condition_IPF_vs_control
SELENOT	human	1394	-0.300885	0.114906	-2.61854	0.00883076	0.0808535	condition_IPF_vs_control
ELOVL7	human	171.341	-1.34677	0.514283	-2.61874	0.0088256	0.0808535	condition_IPF_vs_control
CACNA1H	human	141.528	1.12349	0.429196	2.61766	0.00885358	0.0810134	condition_IPF_vs_control
CRISPLD1	human	43.8513	1.12952	0.431535	2.61744	0.00885918	0.0810158	condition_IPF_vs_control
DNAJC5B	human	58.5936	1.47623	0.564068	2.61712	0.00886755	0.0810434	condition_IPF_vs_control
PGM5	human	253.962	0.77716	0.297058	2.61619	0.00889173	0.0812154	condition_IPF_vs_control
CXCL1	human	759.374	-2.22811	0.852275	-2.61431	0.00894087	0.0816151	condition_IPF_vs_control
ACP2	human	562.966	0.628119	0.240354	2.6133	0.00896713	0.0818055	condition_IPF_vs_control
OTULINL	human	871.328	-0.863091	0.330459	-2.6118	0.00900675	0.0821175	condition_IPF_vs_control
SLC8A1	human	345.31	0.477928	0.183013	2.61144	0.00901623	0.0821545	condition_IPF_vs_control
COLGALT1	human	1184.2	0.888199	0.340348	2.60968	0.00906274	0.0824791	condition_IPF_vs_control
MFAP3L	human	58.0925	-1.08527	0.415859	-2.60971	0.00906196	0.0824791	condition_IPF_vs_control
SLC45A1	human	25.2108	1.33607	0.512151	2.60874	0.00908771	0.0825576	condition_IPF_vs_control
IPO13	human	259.594	0.734763	0.281651	2.60877	0.00908683	0.0825576	condition_IPF_vs_control
GCA	human	1077.99	-0.689695	0.264348	-2.60904	0.00907968	0.0825576	condition_IPF_vs_control
TRBC1	human	274.202	1.2998	0.498342	2.60825	0.00910067	0.0826258	condition_IPF_vs_control
BCL7C	human	881.358	0.64376	0.246847	2.60793	0.00910914	0.0826532	condition_IPF_vs_control
RIN3	human	753.644	0.683485	0.262121	2.60751	0.00912024	0.0827044	condition_IPF_vs_control
NECAP1	human	378.425	-0.713856	0.273967	-2.60563	0.00917061	0.0830617	condition_IPF_vs_control
SGCG	human	49.9115	-1.74416	0.669353	-2.60574	0.00916749	0.0830617	condition_IPF_vs_control
ELMSAN1	human	465.717	-0.756438	0.290382	-2.60498	0.00918807	0.0831344	condition_IPF_vs_control
SHISA3	human	111.804	-1.60929	0.617789	-2.60492	0.0091896	0.0831344	condition_IPF_vs_control
ADAM23	human	19.4431	2.05235	0.788093	2.6042	0.0092089	0.0831601	condition_IPF_vs_control
BMP5	human	276.143	1.00962	0.387673	2.6043	0.00920613	0.0831601	condition_IPF_vs_control
VAMP5	human	1587.45	0.933816	0.358585	2.60417	0.00920972	0.0831601	condition_IPF_vs_control
PODXL	human	2457.3	-1.395	0.535714	-2.604	0.0092144	0.0831601	condition_IPF_vs_control
TRAF3IP2	human	457.727	-0.510564	0.196164	-2.60274	0.00924814	0.0834149	condition_IPF_vs_control
SAMD12	human	185.393	-0.513793	0.197439	-2.60229	0.00926036	0.0834754	condition_IPF_vs_control
DLG2	human	77.945	1.04321	0.401055	2.60116	0.00929078	0.0836005	condition_IPF_vs_control
DDX11	human	111.895	1.025	0.394051	2.60118	0.00929047	0.0836005	condition_IPF_vs_control
TLE2	human	440.758	0.737125	0.283372	2.60126	0.00928821	0.0836005	condition_IPF_vs_control
TSPAN17	human	276.355	0.756964	0.29104	2.60089	0.00929817	0.0836174	condition_IPF_vs_control
MACROD2	human	475.001	-1.29459	0.497865	-2.60029	0.00931459	0.0837153	condition_IPF_vs_control
HDAC10	human	162.038	0.864203	0.332388	2.59999	0.00932277	0.0837391	condition_IPF_vs_control
MSS51	human	12.9012	1.62198	0.624518	2.59717	0.0093996	0.0843293	condition_IPF_vs_control
SLC5A9	human	30.6848	-1.876	0.722274	-2.59736	0.00939435	0.0843293	condition_IPF_vs_control
PLA2G12B	human	14.8067	-2.40418	0.925867	-2.59668	0.00941294	0.084399	condition_IPF_vs_control
DSTN	human	10464.5	-0.515399	0.19861	-2.59502	0.00945849	0.0847573	condition_IPF_vs_control
TCP10L	human	4.94415	3.03097	1.16848	2.59395	0.00948796	0.0848337	condition_IPF_vs_control
ALG3	human	477.174	0.544501	0.20987	2.59446	0.00947384	0.0848337	condition_IPF_vs_control
EML5	human	19.5296	-1.11131	0.42843	-2.5939	0.00948942	0.0848337	condition_IPF_vs_control
CRYAB	human	914.826	-1.12522	0.433741	-2.59421	0.00948076	0.0848337	condition_IPF_vs_control
IGHV1-18	human	7.04935	4.14016	1.59651	2.59326	0.00950719	0.0849107	condition_IPF_vs_control
TMEM266	human	17.0583	1.8021	0.694937	2.59318	0.00950923	0.0849107	condition_IPF_vs_control
AJM1	human	22.2795	1.3143	0.507002	2.59229	0.00953382	0.0850801	condition_IPF_vs_control
NADSYN1	human	386.818	0.497694	0.192055	2.59141	0.00955826	0.085248	condition_IPF_vs_control
N4BP1	human	577.15	-0.452999	0.174905	-2.58997	0.00959848	0.0855564	condition_IPF_vs_control
ZC3H12C	human	348.245	-1.29243	0.499061	-2.58973	0.00960522	0.085566	condition_IPF_vs_control
INPP5F	human	120.684	0.684551	0.26464	2.58672	0.00968937	0.086265	condition_IPF_vs_control
MRTFA	human	483.912	0.61473	0.237699	2.58617	0.00970489	0.0863525	condition_IPF_vs_control
POGLUT2	human	125.895	1.1689	0.45211	2.58544	0.00972557	0.0864857	condition_IPF_vs_control
RASSF9	human	155.3	-0.945436	0.365714	-2.58518	0.00973284	0.0864996	condition_IPF_vs_control
SEL1L3	human	772.29	0.797047	0.308395	2.5845	0.00975195	0.0865678	condition_IPF_vs_control
AZU1	human	68.0555	-1.55545	0.601795	-2.58468	0.00974698	0.0865678	condition_IPF_vs_control
ANKRD40	human	805.531	-0.590606	0.228538	-2.58428	0.00975819	0.0865725	condition_IPF_vs_control
F2R	human	990.964	1.02906	0.398434	2.58276	0.00980142	0.0868227	condition_IPF_vs_control
TRAK2	human	1024.37	-0.669989	0.259416	-2.58268	0.00980358	0.0868227	condition_IPF_vs_control
ESAM	human	2125.42	-0.755934	0.292662	-2.58296	0.00979579	0.0868227	condition_IPF_vs_control
COX6B2	human	2.96205	3.72073	1.4413	2.58151	0.00983694	0.0870023	condition_IPF_vs_control
MADCAM1	human	9.41698	2.97754	1.15331	2.58173	0.00983073	0.0870023	condition_IPF_vs_control
WSB1	human	2845.92	-0.697236	0.270125	-2.58116	0.00984683	0.0870023	condition_IPF_vs_control
ROS1	human	260.039	-1.08245	0.41936	-2.58118	0.00984621	0.0870023	condition_IPF_vs_control
RAB12	human	955.943	-0.659081	0.255398	-2.5806	0.00986278	0.0870925	condition_IPF_vs_control
FKBP10	human	825.852	1.33079	0.515747	2.58032	0.00987075	0.0871121	condition_IPF_vs_control
ZNF33B	human	264.95	-0.697988	0.270602	-2.57939	0.0098975	0.0872973	condition_IPF_vs_control
C7orf61	human	5.97453	2.65439	1.02942	2.57853	0.00992224	0.0874646	condition_IPF_vs_control
SHOX2	human	8.24856	2.75743	1.0697	2.57775	0.00994459	0.0875089	condition_IPF_vs_control
TGFB1	human	1340.66	0.655864	0.254421	2.57787	0.00994128	0.0875089	condition_IPF_vs_control
MCCC1	human	389.739	-0.820722	0.318363	-2.57794	0.00993909	0.0875089	condition_IPF_vs_control
IL11	human	4.19426	3.45056	1.33902	2.57694	0.00996804	0.0876135	condition_IPF_vs_control
RORB	human	82.5018	-1.59477	0.618848	-2.577	0.00996607	0.0876135	condition_IPF_vs_control
SGMS1	human	567.577	-0.527271	0.20463	-2.5767	0.00997481	0.0876222	condition_IPF_vs_control
ADCY4	human	193.751	0.810154	0.314468	2.57627	0.00998731	0.0876812	condition_IPF_vs_control
GNAO1	human	23.3483	1.55771	0.604685	2.57606	0.00999333	0.0876832	condition_IPF_vs_control
IGHA1	human	76601.3	3.16694	1.22999	2.57477	0.0100306	0.0879085	condition_IPF_vs_control
SGK1	human	2911.76	-0.801586	0.311306	-2.57492	0.0100265	0.0879085	condition_IPF_vs_control
RPIA	human	335.822	-0.751663	0.292088	-2.57341	0.0100702	0.0882049	condition_IPF_vs_control
TMEM161B	human	192.93	-0.891589	0.346565	-2.57265	0.0100924	0.088348	condition_IPF_vs_control
EMG1	human	551.1	-0.771412	0.2999	-2.57223	0.0101046	0.0883522	condition_IPF_vs_control
GSN	human	4505.04	0.962373	0.374128	2.57231	0.0101022	0.0883522	condition_IPF_vs_control
CNTN3	human	32.3276	1.27916	0.497565	2.57083	0.0101455	0.0885565	condition_IPF_vs_control
NPW	human	17.443	1.6398	0.637834	2.57088	0.010144	0.0885565	condition_IPF_vs_control
PIGR	human	11140.1	-1.42324	0.553545	-2.57114	0.0101365	0.0885565	condition_IPF_vs_control
CFAP36	human	677.811	-0.376447	0.146502	-2.56958	0.0101823	0.0888272	condition_IPF_vs_control
CAMSAP3	human	203.319	-0.913952	0.355715	-2.56934	0.0101892	0.0888361	condition_IPF_vs_control
C5orf38	human	228.203	-0.941514	0.366537	-2.56867	0.0102089	0.0889563	condition_IPF_vs_control
CXCL2	human	988.342	-1.45756	0.567731	-2.56734	0.0102482	0.0892477	condition_IPF_vs_control
CNST	human	424.694	-0.730626	0.284754	-2.56581	0.0102934	0.0895382	condition_IPF_vs_control
ZC3H14	human	578.388	-0.557828	0.217392	-2.566	0.0102878	0.0895382	condition_IPF_vs_control
TCN1	human	63.7524	-2.78774	1.08683	-2.56502	0.0103171	0.0896583	condition_IPF_vs_control
IGKV3-11	human	15.2011	2.96996	1.15791	2.56494	0.0103194	0.0896583	condition_IPF_vs_control
SYNGR1	human	150.189	1.18244	0.461035	2.56475	0.0103249	0.0896583	condition_IPF_vs_control
DYNC2H1	human	268.565	-0.806294	0.314444	-2.56419	0.0103417	0.0896645	condition_IPF_vs_control
HOMER1	human	111.143	-0.89658	0.349685	-2.56397	0.0103483	0.0896645	condition_IPF_vs_control
IPMK	human	187.389	-0.828293	0.323056	-2.56393	0.0103493	0.0896645	condition_IPF_vs_control
VKORC1L1	human	818.554	-0.463066	0.180579	-2.56435	0.010337	0.0896645	condition_IPF_vs_control
MYH11	human	2102.33	0.908929	0.354608	2.56319	0.0103714	0.0898004	condition_IPF_vs_control
PPFIBP1	human	1567.74	-0.913384	0.356371	-2.56301	0.0103769	0.0898004	condition_IPF_vs_control
C1S	human	7493.57	0.642432	0.250751	2.56204	0.010406	0.0900016	condition_IPF_vs_control
ELF3	human	1770.76	-1.44679	0.564818	-2.56151	0.0104218	0.0900865	condition_IPF_vs_control
NUMB	human	1016.3	-0.542532	0.211836	-2.56109	0.0104345	0.0900932	condition_IPF_vs_control
STMP1	human	1258.9	0.426538	0.166539	2.56119	0.0104315	0.0900932	condition_IPF_vs_control
CDH2	human	92.2957	2.09242	0.817226	2.5604	0.0104552	0.0902209	condition_IPF_vs_control
C6orf132	human	216.595	-0.854209	0.333732	-2.55956	0.0104803	0.0902836	condition_IPF_vs_control
MAFF	human	530.387	-1.36484	0.533329	-2.5591	0.0104945	0.0902836	condition_IPF_vs_control
PLCG2	human	9210.18	-1.62704	0.635731	-2.55932	0.0104877	0.0902836	condition_IPF_vs_control
PLXND1	human	1193.64	0.757176	0.295891	2.55897	0.0104982	0.0902836	condition_IPF_vs_control
TMEM238	human	307.82	-0.556121	0.217313	-2.55909	0.0104948	0.0902836	condition_IPF_vs_control
WNT11	human	63.0371	0.869626	0.339755	2.55957	0.0104803	0.0902836	condition_IPF_vs_control
SECISBP2	human	483.866	-0.593116	0.231862	-2.55805	0.0105261	0.0904715	condition_IPF_vs_control
MIDN	human	1248.4	-1.04424	0.408284	-2.55764	0.0105385	0.0904823	condition_IPF_vs_control
TMEM213	human	106.088	2.19141	0.856883	2.55742	0.0105452	0.0904823	condition_IPF_vs_control
TNFSF8	human	29.8692	1.34915	0.527523	2.55752	0.0105423	0.0904823	condition_IPF_vs_control
ESM1	human	244.736	-3.09011	1.20859	-2.55679	0.0105644	0.0905955	condition_IPF_vs_control
GPHA2	human	2.8916	3.71046	1.45167	2.556	0.0105882	0.0906882	condition_IPF_vs_control
NPTN-IT1	human	9.12082	-2.56468	1.00333	-2.55617	0.010583	0.0906882	condition_IPF_vs_control
TRIM25	human	479.024	-1.11243	0.43525	-2.55584	0.0105932	0.0906882	condition_IPF_vs_control
KRT14	human	15.8952	2.44398	0.956386	2.55543	0.0106056	0.0907315	condition_IPF_vs_control
TMEM170B	human	204.07	-0.713401	0.279187	-2.55528	0.0106102	0.0907315	condition_IPF_vs_control
RFLNB	human	356.412	-1.06545	0.417264	-2.55343	0.0106669	0.091165	condition_IPF_vs_control
IGFLR1	human	331.939	0.665336	0.260627	2.55283	0.010685	0.0912684	condition_IPF_vs_control
AGAP1-IT1	human	11.1849	-2.38367	0.934234	-2.55147	0.010727	0.0915756	condition_IPF_vs_control
ARID3B	human	127.03	-0.619514	0.242836	-2.55116	0.0107365	0.0916044	condition_IPF_vs_control
PLA2G5	human	115.603	1.19181	0.467262	2.55062	0.0107531	0.0916949	condition_IPF_vs_control
HYAL3	human	22.5397	1.56427	0.613458	2.54992	0.0107746	0.0918267	condition_IPF_vs_control
CHRM3	human	20.3229	-1.39332	0.546586	-2.54913	0.0107994	0.0919784	condition_IPF_vs_control
TNFRSF13C	human	21.9161	2.35899	0.925474	2.54896	0.0108046	0.0919784	condition_IPF_vs_control
TMEM170A	human	322.856	-0.487626	0.191336	-2.54853	0.0108177	0.0920386	condition_IPF_vs_control
GSDMC	human	15.0815	1.86702	0.732647	2.54832	0.0108243	0.0920428	condition_IPF_vs_control
GNAI1	human	539.839	-0.670889	0.263334	-2.54767	0.0108444	0.0921618	condition_IPF_vs_control
FBXL7	human	165.478	0.92806	0.364721	2.54458	0.010941	0.0929311	condition_IPF_vs_control
TRIB1	human	844.348	-1.3594	0.534473	-2.54344	0.0109766	0.0931811	condition_IPF_vs_control
A2M	human	65276.9	0.552538	0.21728	2.54297	0.0109913	0.0932367	condition_IPF_vs_control
ANKRD62	human	8.64372	-2.87623	1.13113	-2.54279	0.0109971	0.0932367	condition_IPF_vs_control
CHODL	human	5.05819	3.06626	1.20596	2.54258	0.0110038	0.0932367	condition_IPF_vs_control
KRBA1	human	68.6875	0.736801	0.28986	2.54193	0.0110244	0.0932367	condition_IPF_vs_control
PPP2R5A	human	891.054	-0.841764	0.331113	-2.54223	0.0110148	0.0932367	condition_IPF_vs_control
RET	human	22.4891	1.85409	0.729419	2.54187	0.0110262	0.0932367	condition_IPF_vs_control
SEPTIN10	human	850.243	-0.457669	0.180045	-2.54197	0.0110231	0.0932367	condition_IPF_vs_control
CCNE1	human	23.8997	1.42213	0.559648	2.54111	0.01105	0.093378	condition_IPF_vs_control
TAF15	human	1087.96	-0.660251	0.259845	-2.54095	0.0110552	0.093378	condition_IPF_vs_control
CCN5	human	1557.57	-1.12107	0.441347	-2.5401	0.0110821	0.0935523	condition_IPF_vs_control
EDF1	human	2584.38	0.750648	0.295694	2.5386	0.0111297	0.093902	condition_IPF_vs_control
CIITA	human	390.702	1.02597	0.404418	2.53691	0.0111836	0.0943044	condition_IPF_vs_control
UTRN	human	2046.58	-0.665698	0.262428	-2.53668	0.0111908	0.094313	condition_IPF_vs_control
RAB11FIP3	human	344.573	0.532981	0.210147	2.53622	0.0112055	0.0943839	condition_IPF_vs_control
ADCY3	human	506	0.630793	0.248795	2.5354	0.011232	0.0945544	condition_IPF_vs_control
COX4I2	human	765.925	1.4024	0.553282	2.5347	0.0112545	0.0945708	condition_IPF_vs_control
IGLV1-40	human	25.8004	2.90148	1.14465	2.53481	0.011251	0.0945708	condition_IPF_vs_control
KDM7A	human	378.31	-1.13425	0.447515	-2.53456	0.0112589	0.0945708	condition_IPF_vs_control
KLHL22	human	147.975	0.933357	0.368217	2.5348	0.0112511	0.0945708	condition_IPF_vs_control
STAM	human	379.197	-0.995012	0.392802	-2.53311	0.0113054	0.0949092	condition_IPF_vs_control
KPTN	human	75.9265	1.01003	0.398786	2.53276	0.0113169	0.0949532	condition_IPF_vs_control
GTF2IRD2B	human	94.0204	-0.616381	0.243468	-2.53167	0.0113519	0.0951943	condition_IPF_vs_control
SCRG1	human	59.5249	1.96119	0.774722	2.53147	0.0113584	0.095196	condition_IPF_vs_control
MAP3K5	human	444.74	-0.657226	0.259793	-2.52981	0.0114124	0.095595	condition_IPF_vs_control
SNRNP25	human	270.062	0.763379	0.301988	2.52785	0.0114764	0.0960782	condition_IPF_vs_control
EPHA1	human	59.4848	0.72219	0.285841	2.52654	0.0115192	0.0963834	condition_IPF_vs_control
KTN1	human	2561.12	-0.765447	0.30302	-2.52606	0.0115351	0.09641	condition_IPF_vs_control
TMEM192	human	357.259	-0.533515	0.211202	-2.52609	0.0115341	0.09641	condition_IPF_vs_control
ATAT1	human	69.7529	0.81422	0.322393	2.52555	0.0115516	0.096495	condition_IPF_vs_control
IRX1	human	78.988	-0.981515	0.388797	-2.52449	0.0115867	0.0967342	condition_IPF_vs_control
C11orf65	human	8.25561	-1.62546	0.644382	-2.52251	0.011652	0.0971772	condition_IPF_vs_control
NCAM1	human	65.2622	1.09149	0.432702	2.5225	0.0116525	0.0971772	condition_IPF_vs_control
DRAP1	human	797.564	0.561912	0.222815	2.52188	0.0116729	0.0972545	condition_IPF_vs_control
HNF4A	human	6.70038	3.51043	1.39202	2.52183	0.0116746	0.0972545	condition_IPF_vs_control
NDUFA4L2	human	613.258	1.03287	0.409636	2.52143	0.011688	0.0972585	condition_IPF_vs_control
SH2D3A	human	205.431	-1.08133	0.428851	-2.52146	0.0116868	0.0972585	condition_IPF_vs_control
CAPN7	human	311.05	-0.565673	0.224402	-2.5208	0.0117087	0.0972816	condition_IPF_vs_control
CCDC8	human	185.226	1.00173	0.397358	2.52097	0.0117031	0.0972816	condition_IPF_vs_control
NAF1	human	183.229	-1.15009	0.456245	-2.52077	0.01171	0.0972816	condition_IPF_vs_control
SLC27A4	human	249.573	0.668341	0.265166	2.52046	0.0117202	0.097313	condition_IPF_vs_control
LTB4R	human	118.493	-0.809216	0.32116	-2.51967	0.0117466	0.0974791	condition_IPF_vs_control
KCNIP3	human	35.5227	1.28034	0.508263	2.51904	0.0117675	0.0975987	condition_IPF_vs_control
MLST8	human	439.609	0.472785	0.187718	2.51859	0.0117827	0.0976716	condition_IPF_vs_control
CCNDBP1	human	858.268	-0.347749	0.138104	-2.51803	0.0118013	0.0977234	condition_IPF_vs_control
KLRG2	human	11.0622	-1.94903	0.774096	-2.51782	0.0118083	0.0977234	condition_IPF_vs_control
PRPH2	human	13.2517	1.58445	0.629266	2.51793	0.0118045	0.0977234	condition_IPF_vs_control
ARNT	human	713.762	-0.558905	0.222104	-2.51641	0.0118556	0.0979004	condition_IPF_vs_control
EIF4E3	human	546.706	-0.531172	0.211038	-2.51695	0.0118375	0.0979004	condition_IPF_vs_control
HNRNPH3	human	1306.22	-0.550618	0.218781	-2.51675	0.0118444	0.0979004	condition_IPF_vs_control
LDHB	human	5508.21	-0.587792	0.233569	-2.51656	0.0118505	0.0979004	condition_IPF_vs_control
AP1AR	human	267.333	-0.850418	0.337997	-2.51605	0.0118678	0.0979085	condition_IPF_vs_control
VASH2	human	45.0562	1.56257	0.621053	2.516	0.0118695	0.0979085	condition_IPF_vs_control
STYXL1	human	307.84	0.728637	0.289646	2.51561	0.0118826	0.0979639	condition_IPF_vs_control
CCDC68	human	290.504	-0.742319	0.29517	-2.51489	0.0119071	0.0980628	condition_IPF_vs_control
DDX20	human	163.885	-0.721481	0.286912	-2.51464	0.0119153	0.0980628	condition_IPF_vs_control
GTF3C1	human	440.86	0.557337	0.22165	2.51449	0.0119205	0.0980628	condition_IPF_vs_control
IGLV2-11	human	29.6781	2.94328	1.17036	2.51485	0.0119082	0.0980628	condition_IPF_vs_control
PRR14	human	393.06	0.514786	0.204888	2.51252	0.0119872	0.0985576	condition_IPF_vs_control
CYBA	human	4028.36	1.17423	0.467513	2.51165	0.0120167	0.0987469	condition_IPF_vs_control
GZMH	human	96.9511	1.45816	0.580679	2.51113	0.0120347	0.098841	condition_IPF_vs_control
WDR81	human	464.866	0.590863	0.235348	2.51059	0.0120531	0.0989382	condition_IPF_vs_control
ACADVL	human	2017.75	0.585818	0.233385	2.51009	0.0120699	0.0990229	condition_IPF_vs_control
KAT6A	human	666.772	-0.763533	0.304265	-2.50943	0.0120926	0.0991552	condition_IPF_vs_control
SNHG16	human	2211.9	-0.909662	0.362564	-2.50897	0.0121083	0.0991767	condition_IPF_vs_control
SSPN	human	324.381	1.13179	0.451067	2.50913	0.0121029	0.0991767	condition_IPF_vs_control
ISOC1	human	298.902	-0.848729	0.338362	-2.50835	0.0121297	0.0992984	condition_IPF_vs_control
GSDMD	human	797.517	0.819315	0.326722	2.50768	0.0121526	0.0994324	condition_IPF_vs_control
CD1C	human	48.7426	1.59879	0.637742	2.50694	0.012178	0.0995861	condition_IPF_vs_control
ZNF800	human	368.152	-0.599622	0.239215	-2.50663	0.0121888	0.0996211	condition_IPF_vs_control
EGFL8	human	104.282	1.17774	0.469947	2.50611	0.0122069	0.0997147	condition_IPF_vs_control
HHAT	human	63.6944	0.719872	0.287319	2.50548	0.0122285	0.0998372	condition_IPF_vs_control
ID1	human	2635.14	-0.997228	0.398089	-2.50504	0.0122439	0.0999096	condition_IPF_vs_control
NPDC1	human	1104.63	0.94736	0.378393	2.50364	0.0122923	0.100251	condition_IPF_vs_control
FAM83D	human	61.7904	1.37695	0.550444	2.50152	0.0123662	0.100637	condition_IPF_vs_control
RGS10	human	633.951	0.685671	0.274097	2.50156	0.0123647	0.100637	condition_IPF_vs_control
TGIF1	human	758.402	-0.733505	0.293181	-2.50189	0.0123534	0.100637	condition_IPF_vs_control
TMPRSS4	human	46.6887	2.42324	0.968613	2.50176	0.0123578	0.100637	condition_IPF_vs_control
IGHV4-39	human	14.7657	3.37251	1.34843	2.50107	0.0123818	0.10071	condition_IPF_vs_control
RMST	human	58.4126	-1.64276	0.656882	-2.50084	0.0123898	0.10072	condition_IPF_vs_control
RMDN3	human	764.293	-0.792527	0.317062	-2.4996	0.0124334	0.10102	condition_IPF_vs_control
EP300	human	884.063	-0.638648	0.255688	-2.49777	0.0124978	0.101293	condition_IPF_vs_control
FAM241A	human	371.596	-0.725921	0.290549	-2.49844	0.0124741	0.101293	condition_IPF_vs_control
ITGA9	human	396.758	1.05096	0.420716	2.49803	0.0124884	0.101293	condition_IPF_vs_control
NEURL2	human	65.077	1.42983	0.572335	2.49825	0.012481	0.101293	condition_IPF_vs_control
ZNF428	human	562.282	0.482518	0.193185	2.4977	0.0125004	0.101293	condition_IPF_vs_control
ITGA2B	human	106.95	-1.69979	0.680813	-2.4967	0.0125355	0.101523	condition_IPF_vs_control
NOMO1	human	305.272	0.793051	0.317737	2.49594	0.0125625	0.101688	condition_IPF_vs_control
Z82206.1	human	15.5544	-2.1144	0.847401	-2.49516	0.0125899	0.101855	condition_IPF_vs_control
BACE1	human	510.46	0.86743	0.347761	2.49433	0.0126195	0.101932	condition_IPF_vs_control
DOP1A	human	191.18	-0.610428	0.244713	-2.49446	0.0126147	0.101932	condition_IPF_vs_control
FEM1A	human	392.346	-0.381992	0.153137	-2.49445	0.0126152	0.101932	condition_IPF_vs_control
SERINC3	human	1967.61	-0.317264	0.127232	-2.49358	0.0126463	0.102094	condition_IPF_vs_control
C3orf18	human	82.5146	0.659046	0.264324	2.49332	0.0126553	0.102107	condition_IPF_vs_control
INAVA	human	113.378	0.861519	0.345554	2.49315	0.0126615	0.102107	condition_IPF_vs_control
USP12	human	593.863	-0.828078	0.332253	-2.49231	0.0126915	0.102294	condition_IPF_vs_control
PDE7B	human	51.9249	1.34928	0.541471	2.49188	0.0127067	0.102325	condition_IPF_vs_control
RXRB	human	589.431	0.472012	0.189424	2.49183	0.0127087	0.102325	condition_IPF_vs_control
C8orf34	human	81.4586	-0.780764	0.313398	-2.49129	0.012728	0.102426	condition_IPF_vs_control
ARF1	human	5602.43	-0.320049	0.128506	-2.49053	0.0127554	0.102591	condition_IPF_vs_control
H3F3B	human	10113.1	-0.570156	0.22907	-2.48901	0.01281	0.102976	condition_IPF_vs_control
DPYSL4	human	44.1444	1.83839	0.738659	2.48882	0.0128168	0.102976	condition_IPF_vs_control
IFITM3	human	10752.8	0.708843	0.284878	2.48824	0.0128379	0.103091	condition_IPF_vs_control
ABCA4	human	11.7713	1.74381	0.701248	2.48672	0.0128927	0.103258	condition_IPF_vs_control
ANKRD46	human	185.106	-0.494612	0.19889	-2.48686	0.0128876	0.103258	condition_IPF_vs_control
FXYD4	human	31.2504	-1.0955	0.440504	-2.48691	0.0128857	0.103258	condition_IPF_vs_control
SDHD	human	1311.67	-0.366022	0.14716	-2.48723	0.0128741	0.103258	condition_IPF_vs_control
TRABD2B	human	60.382	1.21025	0.48662	2.48704	0.0128809	0.103258	condition_IPF_vs_control
QKI	human	2242.59	-0.704165	0.283217	-2.48631	0.0129076	0.103323	condition_IPF_vs_control
IGFBP3	human	742.245	1.28957	0.518782	2.48576	0.0129274	0.103384	condition_IPF_vs_control
SLC36A1	human	164.795	0.561693	0.225968	2.48572	0.012929	0.103384	condition_IPF_vs_control
SEMA4A	human	313.78	-0.838135	0.337229	-2.48536	0.0129421	0.103434	condition_IPF_vs_control
MAPK8IP2	human	33.9121	-1.44519	0.581573	-2.48497	0.0129561	0.103492	condition_IPF_vs_control
NCDN	human	225.435	0.511486	0.205881	2.48438	0.0129777	0.103555	condition_IPF_vs_control
TMEM215	human	2.98124	3.72717	1.50022	2.48442	0.0129763	0.103555	condition_IPF_vs_control
TINAGL1	human	1194.07	0.817012	0.328892	2.48414	0.0129866	0.103572	condition_IPF_vs_control
ATAD3A	human	168.452	0.698349	0.281159	2.48383	0.0129979	0.103607	condition_IPF_vs_control
ZBED9	human	15.1017	-1.38619	0.558283	-2.48296	0.0130296	0.103806	condition_IPF_vs_control
PDCL	human	312.601	-0.43858	0.176678	-2.48236	0.0130515	0.103925	condition_IPF_vs_control
CPEB2	human	323.836	-0.760661	0.306465	-2.48205	0.013063	0.103938	condition_IPF_vs_control
SYNE2	human	1283.19	-0.764829	0.30818	-2.48176	0.0130737	0.103938	condition_IPF_vs_control
ZNF44	human	136.879	-0.690118	0.278065	-2.48186	0.0130699	0.103938	condition_IPF_vs_control
THBS2	human	1592.7	2.15062	0.866844	2.48098	0.0131021	0.104109	condition_IPF_vs_control
IGHV3-49	human	4.25434	4.24316	1.71054	2.4806	0.0131161	0.104166	condition_IPF_vs_control
JCHAIN	human	16244.3	2.07744	0.837702	2.47993	0.0131409	0.104308	condition_IPF_vs_control
FOXC2	human	22.555	1.5653	0.631397	2.47911	0.0131711	0.104493	condition_IPF_vs_control
PTGES3	human	2775.49	-0.329223	0.13289	-2.47741	0.0132338	0.104936	condition_IPF_vs_control
PDE1A	human	101.18	1.49397	0.603104	2.47714	0.0132439	0.104961	condition_IPF_vs_control
CARD11	human	63.0807	1.34878	0.544626	2.47653	0.0132666	0.105086	condition_IPF_vs_control
METTL14	human	292.921	-0.490861	0.198229	-2.47623	0.0132778	0.105119	condition_IPF_vs_control
THSD7B	human	6.33397	2.3332	0.942394	2.47582	0.013293	0.105184	condition_IPF_vs_control
GPR78	human	14.4435	2.26934	0.916839	2.47518	0.0133169	0.105319	condition_IPF_vs_control
PLD5	human	28.1047	2.14373	0.866179	2.47493	0.0133264	0.105339	condition_IPF_vs_control
AVL9	human	360.866	-0.855806	0.345821	-2.47471	0.0133346	0.105349	condition_IPF_vs_control
RPRD1A	human	615.782	-0.584703	0.236338	-2.47401	0.0133604	0.105498	condition_IPF_vs_control
PSME2	human	1404.62	0.467118	0.18883	2.47374	0.0133706	0.105523	condition_IPF_vs_control
MYEF2	human	150.357	-0.497608	0.201211	-2.47306	0.0133961	0.10567	condition_IPF_vs_control
ARHGEF5	human	178.748	-0.600905	0.243006	-2.4728	0.0134059	0.105692	condition_IPF_vs_control
BCAP29	human	893.609	-0.626416	0.253364	-2.4724	0.0134209	0.105755	condition_IPF_vs_control
DNM3	human	97.1085	-0.938571	0.379691	-2.47193	0.0134385	0.105839	condition_IPF_vs_control
DDB2	human	246.57	0.793638	0.321098	2.47164	0.0134495	0.105871	condition_IPF_vs_control
ARHGDIG	human	4.34776	3.48748	1.41135	2.47102	0.013473	0.106	condition_IPF_vs_control
IGHV6-1	human	7.17213	3.1373	1.26977	2.47076	0.0134828	0.106022	condition_IPF_vs_control
GNMT	human	41.8582	-1.82195	0.737469	-2.47054	0.0134909	0.106031	condition_IPF_vs_control
ADGRF5	human	3451.57	-0.52951	0.214358	-2.47021	0.0135034	0.106074	condition_IPF_vs_control
DYNC1I1	human	21.1894	1.67367	0.678031	2.46842	0.013571	0.10655	condition_IPF_vs_control
WIPF2	human	611.362	-0.890121	0.360703	-2.46774	0.0135969	0.106698	condition_IPF_vs_control
RARRES1	human	667.88	0.863476	0.350163	2.46593	0.0136659	0.107184	condition_IPF_vs_control
PITPNM1	human	312.488	0.828325	0.336455	2.46192	0.0138195	0.108276	condition_IPF_vs_control
PTPRG	human	932.521	-0.83251	0.338151	-2.46195	0.0138185	0.108276	condition_IPF_vs_control
NPB	human	9.4094	1.78436	0.724892	2.46155	0.0138339	0.108333	condition_IPF_vs_control
ISG15	human	921.53	0.641974	0.260924	2.46038	0.0138789	0.10863	condition_IPF_vs_control
COL11A1	human	79.5941	2.50505	1.01834	2.45994	0.0138959	0.108707	condition_IPF_vs_control
PIF1	human	31.4896	1.24656	0.506866	2.45934	0.0139193	0.108833	condition_IPF_vs_control
RHOD	human	209.128	0.908223	0.369458	2.45826	0.0139614	0.10905	condition_IPF_vs_control
TMEM251	human	318.905	-0.658418	0.267821	-2.45843	0.0139547	0.10905	condition_IPF_vs_control
APOH	human	69.8963	-1.94375	0.790856	-2.45779	0.0139797	0.109124	condition_IPF_vs_control
GMPPB	human	351.87	0.467681	0.190297	2.45764	0.0139853	0.109124	condition_IPF_vs_control
RTN4	human	5271.08	-0.718449	0.292491	-2.45631	0.0140373	0.109418	condition_IPF_vs_control
TEPSIN	human	192.384	0.639202	0.26022	2.45639	0.014034	0.109418	condition_IPF_vs_control
MATN4	human	11.2869	-2.09138	0.851572	-2.4559	0.0140532	0.109428	condition_IPF_vs_control
PTPRE	human	608.545	-1.04754	0.426526	-2.45599	0.0140497	0.109428	condition_IPF_vs_control
FERMT2	human	1171.32	-0.994636	0.405067	-2.45549	0.0140694	0.109443	condition_IPF_vs_control
KIAA1109	human	680.964	-0.732479	0.2983	-2.45551	0.0140684	0.109443	condition_IPF_vs_control
TYRO3	human	115.257	0.664657	0.270718	2.45516	0.014082	0.109484	condition_IPF_vs_control
DCPS	human	177.924	0.500434	0.203848	2.45493	0.014091	0.109498	condition_IPF_vs_control
CHCHD7	human	583.056	-0.419952	0.171105	-2.45436	0.0141137	0.109618	condition_IPF_vs_control
C9orf40	human	53.6752	0.729455	0.297271	2.45384	0.0141342	0.109721	condition_IPF_vs_control
SSBP4	human	773.863	0.685801	0.279517	2.45352	0.0141466	0.109754	condition_IPF_vs_control
ZNHIT1	human	1571.49	0.654863	0.266925	2.45336	0.0141529	0.109754	condition_IPF_vs_control
SMOC2	human	397.65	1.60488	0.654418	2.45238	0.0141915	0.109997	condition_IPF_vs_control
AARD	human	73.9046	-1.22176	0.498271	-2.452	0.0142063	0.110055	condition_IPF_vs_control
ALOX12	human	15.8924	-2.27285	0.927012	-2.4518	0.0142145	0.110062	condition_IPF_vs_control
IGHV3-15	human	10.4145	2.75816	1.12508	2.45153	0.0142252	0.110089	condition_IPF_vs_control
MBD3	human	853.314	0.446276	0.182067	2.45116	0.0142396	0.110137	condition_IPF_vs_control
NACAD	human	50.1621	0.971929	0.396544	2.451	0.0142459	0.110137	condition_IPF_vs_control
COL8A2	human	187.055	1.22745	0.500878	2.4506	0.0142619	0.110205	condition_IPF_vs_control
KLHL17	human	77.9177	0.916988	0.374283	2.44999	0.0142861	0.110257	condition_IPF_vs_control
SLC25A3	human	5663.95	-0.316216	0.129067	-2.45001	0.0142853	0.110257	condition_IPF_vs_control
UBA6-AS1	human	83.62	0.59403	0.242473	2.44988	0.0142905	0.110257	condition_IPF_vs_control
AZIN2	human	29.1732	1.5349	0.626703	2.44917	0.0143184	0.11036	condition_IPF_vs_control
PRKCE	human	507.203	-0.908495	0.370929	-2.44924	0.0143158	0.11036	condition_IPF_vs_control
LINGO1	human	25.5401	2.06752	0.8443	2.44879	0.0143335	0.11042	condition_IPF_vs_control
FLT3LG	human	130.132	0.785709	0.320941	2.44815	0.0143594	0.110563	condition_IPF_vs_control
ATP13A1	human	472.285	0.592682	0.242183	2.44725	0.0143951	0.110782	condition_IPF_vs_control
STAT5B	human	670.126	-0.412646	0.168711	-2.44588	0.0144499	0.111147	condition_IPF_vs_control
GCLM	human	514.257	-1.00017	0.40916	-2.44444	0.0145079	0.111536	condition_IPF_vs_control
CADM2	human	7.55952	-2.01112	0.822866	-2.44404	0.0145237	0.111545	condition_IPF_vs_control
MAPK8IP3	human	299.954	0.633305	0.25911	2.44415	0.0145194	0.111545	condition_IPF_vs_control
ANKH	human	439.922	0.629384	0.257616	2.44311	0.0145613	0.111773	condition_IPF_vs_control
EIF3E	human	3474.51	-0.377183	0.1544	-2.4429	0.0145699	0.111773	condition_IPF_vs_control
ENOSF1	human	364.379	-0.68862	0.281987	-2.44203	0.014605	0.111773	condition_IPF_vs_control
KIAA0930	human	751.73	0.453026	0.185506	2.44211	0.0146017	0.111773	condition_IPF_vs_control
PTPRD	human	235.041	0.783919	0.320934	2.44262	0.0145813	0.111773	condition_IPF_vs_control
TES	human	1393.74	-1.09947	0.450178	-2.44231	0.0145936	0.111773	condition_IPF_vs_control
WDSUB1	human	144.676	-0.642864	0.263204	-2.44246	0.0145875	0.111773	condition_IPF_vs_control
TXNDC5	human	3868.57	1.02115	0.418329	2.44101	0.0146464	0.112032	condition_IPF_vs_control
PRPSAP2	human	252.918	-0.466096	0.190975	-2.44061	0.0146623	0.112098	condition_IPF_vs_control
KCNN2	human	110.549	-2.43064	0.996115	-2.44011	0.0146826	0.11214	condition_IPF_vs_control
RAB34	human	957.344	0.782127	0.320524	2.44015	0.0146812	0.11214	condition_IPF_vs_control
ASB2	human	24.2347	1.3673	0.56066	2.43874	0.0147386	0.112511	condition_IPF_vs_control
ADRB1	human	392.927	-1.08145	0.443701	-2.43734	0.0147959	0.112662	condition_IPF_vs_control
DPYD	human	807.594	-0.423776	0.173855	-2.43752	0.0147883	0.112662	condition_IPF_vs_control
LIN7C	human	610.69	-0.455137	0.186745	-2.43721	0.0148011	0.112662	condition_IPF_vs_control
PLD4	human	34.5925	1.70627	0.699985	2.43758	0.0147858	0.112662	condition_IPF_vs_control
PLEKHA1	human	769.751	-0.617968	0.253533	-2.43743	0.0147922	0.112662	condition_IPF_vs_control
SOCS6	human	339.782	-0.571342	0.234447	-2.43698	0.0148105	0.112662	condition_IPF_vs_control
TMEM98	human	686.681	0.955535	0.392072	2.43714	0.0148039	0.112662	condition_IPF_vs_control
CERNA2	human	5.50675	3.02141	1.24011	2.43641	0.014834	0.112785	condition_IPF_vs_control
MAFG	human	463.504	-1.32976	0.545977	-2.43556	0.0148687	0.112983	condition_IPF_vs_control
PAWR	human	730.861	-1.09014	0.447619	-2.43541	0.0148751	0.112983	condition_IPF_vs_control
TRIM13	human	408.22	-0.435721	0.178929	-2.43516	0.0148852	0.113003	condition_IPF_vs_control
RGP1	human	237.991	-0.505363	0.207575	-2.4346	0.0149081	0.113121	condition_IPF_vs_control
TFPI2	human	162.446	-1.93225	0.793731	-2.43439	0.0149171	0.113132	condition_IPF_vs_control
ADIPOR2	human	786.312	-0.502272	0.206355	-2.43402	0.0149324	0.113192	condition_IPF_vs_control
[truncated: 13,231 more rows]

## Sheet: Extended_data_Fig_2_b
gene	species	IPF_alv_vs_HC_alv.baseMean	IPF_alv_vs_HC_alv.log2FoldChange	IPF_alv_vs_HC_alv.lfcSE	IPF_alv_vs_HC_alv.stat	IPF_alv_vs_HC_alv.pvalue	IPF_alv_vs_HC_alv.padj	IPF_alv_vs_HC_alv.design
ABCC3	human	154.489	1.4903	0.353468	4.21623	2.48418e-05	0.00203099	condition_IPF_vs_control
ACKR1	human	475.635	2.12986	0.494005	4.31141	1.62216e-05	0.00144325	condition_IPF_vs_control
ADAM12	human	64.5293	4.21729	0.781069	5.39938	6.68704e-08	1.50957e-05	condition_IPF_vs_control
ADAMTS14	human	26.9667	3.16358	0.714508	4.42763	9.52744e-06	0.000973666	condition_IPF_vs_control
ADAMTS16	human	62.2043	7.01468	1.08115	6.48818	8.68791e-11	4.86684e-08	condition_IPF_vs_control
NECAB1	human	75.5545	-3.22977	0.381392	-8.46837	2.48857e-17	3.76397e-14	condition_IPF_vs_control
ADAMTSL2	human	244.592	1.54953	0.346414	4.47307	7.7105e-06	0.00080987	condition_IPF_vs_control
ADCY5	human	34.7905	1.40904	0.378283	3.72484	0.000195443	0.00977757	condition_IPF_vs_control
PROK2	human	43.4229	-3.07655	0.463949	-6.63123	3.329e-11	2.09796e-08	condition_IPF_vs_control
ADGRA2	human	197.006	1.63011	0.337103	4.83566	1.32708e-06	0.000191162	condition_IPF_vs_control
ADGRB2	human	14.9389	3.18478	0.775221	4.10822	3.98722e-05	0.00284466	condition_IPF_vs_control
AEBP1	human	1830.41	1.59541	0.342257	4.66144	3.14008e-06	0.000386128	condition_IPF_vs_control
ANO4	human	10.776	3.11734	0.744682	4.18613	2.83746e-05	0.00224694	condition_IPF_vs_control
APLNR	human	76.4586	3.26119	0.875233	3.72608	0.000194478	0.00977234	condition_IPF_vs_control
APOLD1	human	294.234	1.96747	0.451488	4.35774	1.31413e-05	0.00124209	condition_IPF_vs_control
ADRB2	human	151.69	-1.23018	0.261001	-4.71331	2.43725e-06	0.000315072	condition_IPF_vs_control
ARRDC2	human	388.768	1.25545	0.259776	4.83282	1.34616e-06	0.000192081	condition_IPF_vs_control
ARSI	human	37.9721	2.18682	0.422812	5.1721	2.31477e-07	4.07104e-05	condition_IPF_vs_control
EPB41L5	human	274.676	-1.28853	0.276639	-4.65782	3.19579e-06	0.00038669	condition_IPF_vs_control
OCLN	human	467.347	-1.069	0.255242	-4.18816	2.81226e-05	0.00223941	condition_IPF_vs_control
ASPN	human	289.436	3.36817	0.440951	7.63842	2.19903e-14	2.55849e-11	condition_IPF_vs_control
BAAT	human	15.9436	5.33237	1.21898	4.37444	1.21747e-05	0.00117217	condition_IPF_vs_control
NEDD4L	human	725.533	-0.889186	0.176076	-5.05001	4.41796e-07	7.26323e-05	condition_IPF_vs_control
BAK1	human	162.429	0.837011	0.224472	3.7288	0.00019239	0.00970551	condition_IPF_vs_control
BAX	human	260.413	1.06933	0.277025	3.86005	0.000113365	0.00651954	condition_IPF_vs_control
CFTR	human	106.923	-1.95202	0.410596	-4.75413	1.99307e-06	0.000265182	condition_IPF_vs_control
BCHE	human	80.6867	1.69351	0.295889	5.72348	1.04365e-08	3.14444e-06	condition_IPF_vs_control
BDKRB2	human	46.5772	2.26511	0.565926	4.00249	6.26803e-05	0.00403748	condition_IPF_vs_control
BHLHE22	human	54.2643	2.66517	0.559134	4.76661	1.87349e-06	0.000255284	condition_IPF_vs_control
BST2	human	943.82	0.999937	0.244384	4.09167	4.28282e-05	0.00298515	condition_IPF_vs_control
C1QTNF2	human	32.889	2.96998	0.545742	5.4421	5.26572e-08	1.30564e-05	condition_IPF_vs_control
C1QTNF3	human	69.7152	4.02709	0.670767	6.00371	1.92859e-09	7.11462e-07	condition_IPF_vs_control
MYRF	human	238.182	-1.43121	0.313277	-4.56851	4.912e-06	0.000560483	condition_IPF_vs_control
CAPN5	human	73.1043	1.53025	0.363741	4.20696	2.58823e-05	0.00209342	condition_IPF_vs_control
CBLN4	human	19.511	4.58468	0.992986	4.61706	3.89207e-06	0.000452827	condition_IPF_vs_control
CCDC167	human	130.246	1.09894	0.203899	5.38962	7.06078e-08	1.57051e-05	condition_IPF_vs_control
CCDC28B	human	35.5863	2.06269	0.441013	4.67715	2.90884e-06	0.000366635	condition_IPF_vs_control
CCDC80	human	1116.32	2.14594	0.519435	4.13129	3.6073e-05	0.00270101	condition_IPF_vs_control
CCL13	human	129.804	2.41406	0.530518	4.55039	5.35469e-06	0.000604401	condition_IPF_vs_control
ALPP	human	59.9459	-3.31045	0.540055	-6.12984	8.79668e-10	3.50131e-07	condition_IPF_vs_control
CCL18	human	2238.87	2.61662	0.529153	4.94492	7.61748e-07	0.000116378	condition_IPF_vs_control
CCL19	human	75.246	2.68131	0.620786	4.31921	1.56589e-05	0.00142531	condition_IPF_vs_control
CCL21	human	1071.77	2.86925	0.38789	7.39707	1.39227e-13	1.40387e-10	condition_IPF_vs_control
SCN1A	human	48.7088	-2.62478	0.592212	-4.43216	9.32926e-06	0.000959899	condition_IPF_vs_control
CDH3	human	108.749	2.39684	0.5212	4.5987	4.25133e-06	0.00049085	condition_IPF_vs_control
CERCAM	human	256.404	2.39845	0.367471	6.52691	6.71424e-11	4.02173e-08	condition_IPF_vs_control
BDNF	human	63.1182	-2.42503	0.599831	-4.04285	5.28059e-05	0.00347256	condition_IPF_vs_control
BNIP3	human	401.657	-0.964294	0.20155	-4.7844	1.71496e-06	0.00023797	condition_IPF_vs_control
CFH	human	869.443	1.2535	0.311482	4.02433	5.71388e-05	0.00374123	condition_IPF_vs_control
CHST3	human	114.564	1.80167	0.38099	4.72891	2.25731e-06	0.000294326	condition_IPF_vs_control
CILP	human	47.636	3.2197	0.562806	5.72079	1.06027e-08	3.14444e-06	condition_IPF_vs_control
VNN2	human	376.62	-1.33178	0.344757	-3.86296	0.000112019	0.0065165	condition_IPF_vs_control
CILP2	human	47.6425	7.43278	1.06575	6.97426	3.07484e-12	2.44773e-09	condition_IPF_vs_control
CLEC11A	human	288.425	2.07067	0.395795	5.23167	1.67986e-07	3.17599e-05	condition_IPF_vs_control
PARD6B	human	198.661	-1.01981	0.279986	-3.64236	0.000270152	0.0127689	condition_IPF_vs_control
CLIP3	human	81.5401	1.40911	0.264665	5.32413	1.01435e-07	2.07326e-05	condition_IPF_vs_control
COL10A1	human	77.2584	6.1456	0.913518	6.7274	1.72723e-11	1.18747e-08	condition_IPF_vs_control
COL14A1	human	704.736	2.4336	0.479781	5.07232	3.92992e-07	6.5975e-05	condition_IPF_vs_control
COL17A1	human	27.1699	2.82256	0.731151	3.86044	0.000113184	0.00651954	condition_IPF_vs_control
TAPT1	human	257.568	-0.80703	0.188243	-4.28718	1.80959e-05	0.001564	condition_IPF_vs_control
COL18A1	human	1249.84	1.65786	0.378556	4.37943	1.1899e-05	0.00116112	condition_IPF_vs_control
COL1A1	human	7892.68	4.59493	0.524025	8.76854	1.81001e-18	3.42205e-15	condition_IPF_vs_control
COL1A2	human	13031.8	2.65292	0.489054	5.4246	5.80834e-08	1.39446e-05	condition_IPF_vs_control
SPEG	human	22.7669	1.39654	0.386038	3.61762	0.000297323	0.0136273	condition_IPF_vs_control
COL24A1	human	13.6018	3.07032	0.713756	4.30164	1.69537e-05	0.00149084	condition_IPF_vs_control
COL3A1	human	6817.45	4.18766	0.526727	7.95034	1.85995e-15	2.34431e-12	condition_IPF_vs_control
LMO7	human	1312.63	-0.460326	0.211745	-2.17396	0.0297079	0.270031	condition_IPF_vs_control
KIAA0408	human	202.416	-1.44871	0.328301	-4.41274	1.02073e-05	0.00102923	condition_IPF_vs_control
COL5A1	human	1358.96	3.29205	0.551042	5.97422	2.31193e-09	8.3257e-07	condition_IPF_vs_control
COL5A2	human	1020.45	2.4809	0.592371	4.18809	2.81315e-05	0.00223941	condition_IPF_vs_control
COL6A1	human	1852.58	1.46145	0.339302	4.30723	1.65309e-05	0.00146216	condition_IPF_vs_control
COL6A2	human	2736.38	1.64995	0.218486	7.55172	4.29551e-14	4.64069e-11	condition_IPF_vs_control
COL7A1	human	42.8843	2.54705	0.458617	5.55375	2.796e-08	7.29129e-06	condition_IPF_vs_control
COLEC11	human	25.8008	2.25684	0.502712	4.48933	7.14469e-06	0.00076101	condition_IPF_vs_control
LNX2	human	169.048	-0.83713	0.276329	-3.02946	0.00244988	0.0602511	condition_IPF_vs_control
COMP	human	286.108	4.99607	0.510388	9.78877	1.25816e-22	6.34324e-19	condition_IPF_vs_control
CPXM1	human	70.5992	3.47258	0.599837	5.78921	7.07195e-09	2.3623e-06	condition_IPF_vs_control
CRABP2	human	43.9356	3.90646	0.53091	7.35805	1.86618e-13	1.76412e-10	condition_IPF_vs_control
CRLF1	human	142.886	2.06966	0.50422	4.10467	4.049e-05	0.00287517	condition_IPF_vs_control
CST2	human	82.8691	5.82682	0.915877	6.36201	1.99127e-10	1.00393e-07	condition_IPF_vs_control
LMTK2	human	156.851	-1.0176	0.27177	-3.74434	0.000180869	0.0093049	condition_IPF_vs_control
CST5	human	21.9275	2.84577	0.659031	4.31811	1.57373e-05	0.00142531	condition_IPF_vs_control
CTHRC1	human	228.896	3.78664	0.657361	5.76037	8.39282e-09	2.70088e-06	condition_IPF_vs_control
CTSK	human	298.707	1.67332	0.348428	4.80247	1.5672e-06	0.000221532	condition_IPF_vs_control
CX3CL1	human	1523.1	3.43589	0.475203	7.23035	4.81762e-13	4.28627e-10	condition_IPF_vs_control
PTPN21	human	228.88	-0.65539	0.241181	-2.71742	0.00657925	0.113857	condition_IPF_vs_control
CXCL10	human	1605.59	5.41515	1.28694	4.20776	2.57917e-05	0.00209342	condition_IPF_vs_control
CXCL11	human	339.068	5.12988	1.31655	3.89647	9.7604e-05	0.00588151	condition_IPF_vs_control
CXCL12	human	458.866	1.56161	0.419409	3.72336	0.000196588	0.00978092	condition_IPF_vs_control
PLIN5	human	59.246	-1.9178	0.408531	-4.69437	2.67429e-06	0.000342785	condition_IPF_vs_control
CXCL14	human	178.743	4.80905	0.469008	10.2537	1.13931e-24	8.61605e-21	condition_IPF_vs_control
NRGN	human	603.662	-1.39556	0.263376	-5.29872	1.16619e-07	2.29073e-05	condition_IPF_vs_control
DCHS1	human	137.069	1.22252	0.311107	3.92957	8.50975e-05	0.00523211	condition_IPF_vs_control
DCLK1	human	73.2504	1.61966	0.388276	4.1714	3.02729e-05	0.00237243	condition_IPF_vs_control
DDIT4	human	1005.27	1.76386	0.328165	5.37493	7.66131e-08	1.67938e-05	condition_IPF_vs_control
DENND2A	human	75.5565	1.37089	0.363673	3.76958	0.000163523	0.00866067	condition_IPF_vs_control
ADGRV1	human	61.0982	-1.35975	0.33417	-4.06903	4.72097e-05	0.003202	condition_IPF_vs_control
MMP7	human	384.388	1.73461	0.551593	3.14473	0.00166239	0.0467354	condition_IPF_vs_control
FAM167A	human	54.8744	-1.27578	0.349045	-3.65504	0.000257139	0.0122303	condition_IPF_vs_control
PRR5	human	64.166	1.0728	0.295001	3.6366	0.000276257	0.0129764	condition_IPF_vs_control
SIL1	human	303.895	0.5805	0.202366	2.86857	0.00412331	0.0844446	condition_IPF_vs_control
DGKA	human	115.586	0.978247	0.224624	4.35505	1.33038e-05	0.00124209	condition_IPF_vs_control
MPO	human	46.6725	-3.4081	0.717444	-4.75034	2.03079e-06	0.000267093	condition_IPF_vs_control
DIO2	human	51.9205	6.14743	0.956025	6.43019	1.27444e-10	6.64688e-08	condition_IPF_vs_control
DNM1	human	39.6555	2.10203	0.432703	4.85791	1.18634e-06	0.000177657	condition_IPF_vs_control
ITLN2	human	62.2162	-2.39573	0.839668	-2.85319	0.00432834	0.0871719	condition_IPF_vs_control
ECM1	human	327.408	1.74735	0.351115	4.97657	6.47203e-07	0.000100917	condition_IPF_vs_control
IRX2	human	385.714	-1.20068	0.291024	-4.12571	3.69594e-05	0.00274025	condition_IPF_vs_control
MGAM	human	65.451	-1.58274	0.396087	-3.99594	6.4437e-05	0.004095	condition_IPF_vs_control
EFEMP2	human	479.55	1.60543	0.322089	4.98443	6.2145e-07	9.89413e-05	condition_IPF_vs_control
WWC1	human	224.458	-0.937696	0.287435	-3.26229	0.00110516	0.0357169	condition_IPF_vs_control
EGFLAM	human	18.9281	3.71635	0.73975	5.02379	5.06614e-07	8.15163e-05	condition_IPF_vs_control
ELN	human	2656.67	2.0237	0.491425	4.11803	3.82125e-05	0.00279443	condition_IPF_vs_control
WWC2	human	412.711	-0.914126	0.288051	-3.17349	0.00150621	0.0437159	condition_IPF_vs_control
EMID1	human	115.643	1.36114	0.309291	4.40083	1.07836e-05	0.00107304	condition_IPF_vs_control
SHH	human	32.7038	-1.1755	0.33083	-3.55317	0.000380618	0.0163547	condition_IPF_vs_control
HSD17B6	human	385.646	-1.94344	0.456842	-4.25407	2.09922e-05	0.00174455	condition_IPF_vs_control
ENTPD1	human	311.283	1.1969	0.258561	4.62907	3.67313e-06	0.000430668	condition_IPF_vs_control
FAM20C	human	369.348	1.16287	0.272816	4.26246	2.02187e-05	0.00168954	condition_IPF_vs_control
LY6D	human	5.19803	3.25425	1.61327	2.01718	0.0436767	0.333305	condition_IPF_vs_control
FAM43B	human	11.4094	4.12986	0.94368	4.37634	1.20691e-05	0.00117016	condition_IPF_vs_control
CACNG4	human	43.8398	-0.723528	0.318064	-2.27479	0.0229186	0.236425	condition_IPF_vs_control
FBLN1	human	4799.5	1.18473	0.308387	3.84171	0.000122181	0.00689547	condition_IPF_vs_control
TMEM97	human	292.281	-2.02791	0.396425	-5.11549	3.12925e-07	5.44022e-05	condition_IPF_vs_control
TC2N	human	270.864	-1.18018	0.222047	-5.31501	1.06653e-07	2.15084e-05	condition_IPF_vs_control
FBLN2	human	361.937	3.15169	0.243276	12.9552	2.19527e-38	3.32035e-34	condition_IPF_vs_control
FBLN7	human	26.1746	2.41048	0.484117	4.97912	6.3874e-07	0.000100635	condition_IPF_vs_control
FBN1	human	924.752	1.66773	0.447799	3.72428	0.000195875	0.00977757	condition_IPF_vs_control
FES	human	212.611	1.2216	0.263201	4.64133	3.46169e-06	0.000409047	condition_IPF_vs_control
GASK1A	human	36.9554	1.36849	0.400516	3.41683	0.000633552	0.023429	condition_IPF_vs_control
FHL2	human	106.133	2.35539	0.391774	6.01212	1.83111e-09	6.9239e-07	condition_IPF_vs_control
CRTAC1	human	400.521	-2.92538	0.551263	-5.30669	1.11637e-07	2.22172e-05	condition_IPF_vs_control
FMO1	human	19.4621	3.84988	0.670371	5.74291	9.30656e-09	2.9267e-06	condition_IPF_vs_control
FZD5	human	180.72	-1.14511	0.320725	-3.57039	0.000356448	0.0155368	condition_IPF_vs_control
FNDC1	human	123.322	4.92375	0.521157	9.44773	3.4627e-21	1.04747e-17	condition_IPF_vs_control
FNDC4	human	49.5119	2.38811	0.379033	6.30053	2.96622e-10	1.44723e-07	condition_IPF_vs_control
STEAP3	human	127.158	0.957526	0.330501	2.8972	0.00376512	0.0795354	condition_IPF_vs_control
FSTL3	human	1197.17	1.87948	0.456841	4.11408	3.88728e-05	0.00282179	condition_IPF_vs_control
WDR72	human	7.12146	-2.43319	0.770036	-3.15984	0.00157854	0.0451332	condition_IPF_vs_control
GAMT	human	110.786	1.32355	0.324597	4.07753	4.55174e-05	0.00312932	condition_IPF_vs_control
RAB17	human	221.95	-1.14795	0.352889	-3.25301	0.0011419	0.036208	condition_IPF_vs_control
GAS6	human	1549.16	1.18572	0.243232	4.87487	1.08879e-06	0.00016468	condition_IPF_vs_control
GLI1	human	15.3687	3.29867	0.710656	4.64173	3.4551e-06	0.000409047	condition_IPF_vs_control
GLT8D2	human	80.7206	1.94875	0.313411	6.21787	5.03944e-10	2.24181e-07	condition_IPF_vs_control
GPR161	human	74.9651	1.42381	0.374628	3.8006	0.000144347	0.00788177	condition_IPF_vs_control
GXYLT2	human	63.6806	1.61508	0.385583	4.18866	2.80603e-05	0.00223941	condition_IPF_vs_control
GZMB	human	214.541	2.87889	0.637833	4.51355	6.37521e-06	0.000693705	condition_IPF_vs_control
OAF	human	169.497	1.26163	0.36534	3.4533	0.000553778	0.0212586	condition_IPF_vs_control
HABP2	human	17.3681	3.75376	0.877044	4.28001	1.86883e-05	0.00159073	condition_IPF_vs_control
HLA-DQB2	human	71.0121	2.60835	0.654651	3.98433	6.76698e-05	0.00428245	condition_IPF_vs_control
MGST1	human	3093.31	-1.63825	0.39584	-4.13866	3.49337e-05	0.00264186	condition_IPF_vs_control
HMCN1	human	290.581	1.40546	0.314687	4.4662	7.96202e-06	0.000830521	condition_IPF_vs_control
MSMO1	human	872.9	-1.20044	0.319853	-3.75309	0.000174669	0.00909908	condition_IPF_vs_control
SLC39A8	human	1916.47	-1.1193	0.272113	-4.11337	3.8992e-05	0.00282179	condition_IPF_vs_control
HMCN2	human	26.5067	2.8157	0.554656	5.07648	3.84495e-07	6.53426e-05	condition_IPF_vs_control
GTF2H2	human	62.4185	-1.61991	0.399541	-4.05444	5.02547e-05	0.00334847	condition_IPF_vs_control
HPSE2	human	25.0096	2.29107	0.549669	4.1681	3.07155e-05	0.00238242	condition_IPF_vs_control
SH3GL2	human	11.9028	-1.63918	0.758555	-2.16093	0.0307009	0.274439	condition_IPF_vs_control
CHI3L2	human	622.526	-3.08206	0.50984	-6.04515	1.4927e-09	5.78899e-07	condition_IPF_vs_control
HR	human	22.6128	2.52506	0.591308	4.2703	1.95207e-05	0.00164028	condition_IPF_vs_control
CSF3R	human	794.318	-1.19477	0.313538	-3.81061	0.000138622	0.00765202	condition_IPF_vs_control
ARHGAP35	human	334.549	-0.750138	0.201182	-3.72865	0.000192506	0.00970551	condition_IPF_vs_control
FOXA2	human	151.945	-1.29691	0.451225	-2.87419	0.00405064	0.0834687	condition_IPF_vs_control
CNTN6	human	36.9832	-0.742602	0.363924	-2.04054	0.0412968	0.322716	condition_IPF_vs_control
CCDC102A	human	50.3305	1.23441	0.333421	3.70226	0.00021369	0.0104449	condition_IPF_vs_control
HS6ST1	human	296.574	1.15205	0.269024	4.28234	1.84942e-05	0.00158935	condition_IPF_vs_control
IL6R	human	227.237	-1.17844	0.269019	-4.38052	1.18396e-05	0.00116112	condition_IPF_vs_control
CD46	human	1613.7	-0.320777	0.117937	-2.71989	0.00653035	0.113354	condition_IPF_vs_control
HSPG2	human	976.421	1.55274	0.35989	4.31448	1.59976e-05	0.00143174	condition_IPF_vs_control
CYP51A1	human	1047.98	-1.1332	0.297077	-3.81449	0.000136462	0.00757798	condition_IPF_vs_control
OTUD1	human	339.786	-1.17827	0.326273	-3.61132	0.000304646	0.0138788	condition_IPF_vs_control
FAM177A1	human	955.229	-0.455083	0.14549	-3.12794	0.00176035	0.048917	condition_IPF_vs_control
CPT1C	human	16.9953	1.86423	0.718011	2.59638	0.00942127	0.141506	condition_IPF_vs_control
HTRA1	human	550.223	1.30378	0.341849	3.81392	0.000136779	0.00757798	condition_IPF_vs_control
IDO1	human	388.866	4.12172	0.796766	5.17307	2.30282e-07	4.07104e-05	condition_IPF_vs_control
IFNG	human	15.1553	4.46076	1.08499	4.11133	3.93388e-05	0.00283333	condition_IPF_vs_control
MPP7	human	199.331	-0.82171	0.281369	-2.9204	0.00349586	0.0762985	condition_IPF_vs_control
GDPD5	human	59.1879	1.06281	0.312379	3.40231	0.000668185	0.0243292	condition_IPF_vs_control
PHACTR1	human	399.82	-1.12671	0.31222	-3.60872	0.000307707	0.0139762	condition_IPF_vs_control
DEFA4	human	62.3187	-4.89594	1.05481	-4.64154	3.45825e-06	0.000409047	condition_IPF_vs_control
IGDCC4	human	13.414	5.10288	0.976517	5.22559	1.736e-07	3.24161e-05	condition_IPF_vs_control
IGFBP7	human	8685.06	1.55279	0.341693	4.54439	5.50938e-06	0.000617254	condition_IPF_vs_control
IGFL2	human	10.3323	6.58923	1.26609	5.20439	1.94637e-07	3.55947e-05	condition_IPF_vs_control
IGLC3	human	7966.19	4.16127	1.06979	3.88982	0.00010032	0.00593783	condition_IPF_vs_control
IL2RA	human	79.8739	2.15459	0.516905	4.16825	3.06943e-05	0.00238242	condition_IPF_vs_control
HMGCS1	human	556.168	-1.37042	0.352349	-3.88938	0.000100501	0.00593783	condition_IPF_vs_control
GCNT2	human	101.158	-0.85925	0.271243	-3.16783	0.00153582	0.0442048	condition_IPF_vs_control
ITGA11	human	79.8768	3.42278	0.800017	4.27838	1.88259e-05	0.00159073	condition_IPF_vs_control
ITM2C	human	457.642	1.75893	0.471179	3.73303	0.000189192	0.00963326	condition_IPF_vs_control
KCTD17	human	83.0481	1.36731	0.352347	3.88058	0.000104206	0.00613275	condition_IPF_vs_control
KIAA1755	human	16.7086	2.68928	0.560375	4.79906	1.5941e-06	0.000223247	condition_IPF_vs_control
DGAT2	human	68.768	-1.50106	0.442719	-3.39054	0.000697544	0.0251199	condition_IPF_vs_control
RETREG1	human	175.219	-1.22972	0.326864	-3.76218	0.000168437	0.00881524	condition_IPF_vs_control
KLHL25	human	43.1913	2.01123	0.359327	5.59721	2.17829e-08	6.10122e-06	condition_IPF_vs_control
HPCAL1	human	978.787	-0.773464	0.193347	-4.0004	6.32347e-05	0.00404284	condition_IPF_vs_control
KRT5	human	39.281	3.12682	0.500469	6.24778	4.16327e-10	1.90817e-07	condition_IPF_vs_control
KRT8	human	1373	1.65556	0.354244	4.67351	2.96092e-06	0.000367081	condition_IPF_vs_control
LAMP5	human	30.136	3.69445	0.846499	4.36439	1.27479e-05	0.00121266	condition_IPF_vs_control
CTSE	human	634.452	1.33543	0.377733	3.53539	0.000407176	0.0169211	condition_IPF_vs_control
LDLRAD4	human	126.438	1.38225	0.353296	3.91244	9.13667e-05	0.00557227	condition_IPF_vs_control
LGALS1	human	5156.03	1.11499	0.278749	3.99998	6.3349e-05	0.00404284	condition_IPF_vs_control
IGKV4-1	human	14.938	3.95429	1.20439	3.28324	0.00102622	0.0338161	condition_IPF_vs_control
LGALS2	human	11.701	3.19165	0.769846	4.14584	3.38573e-05	0.00257333	condition_IPF_vs_control
MS4A3	human	33.1415	-4.85789	1.19371	-4.06958	4.70977e-05	0.003202	condition_IPF_vs_control
LOXL1	human	208.751	2.82316	0.501315	5.63152	1.78629e-08	5.19569e-06	condition_IPF_vs_control
LOXL2	human	114.746	2.16579	0.388574	5.57369	2.49393e-08	6.66098e-06	condition_IPF_vs_control
INSYN2A	human	18.1892	2.99343	0.878976	3.40559	0.000660214	0.0241756	condition_IPF_vs_control
LRRC17	human	59.7117	4.34228	0.665736	6.52252	6.91338e-11	4.02173e-08	condition_IPF_vs_control
DLC1	human	856.986	-0.714295	0.26798	-2.66548	0.00768795	0.124898	condition_IPF_vs_control
ESRP1	human	209.989	-1.15064	0.366587	-3.13878	0.00169654	0.0475188	condition_IPF_vs_control
LRRN1	human	33.5671	1.92698	0.488779	3.94244	8.0656e-05	0.00502025	condition_IPF_vs_control
LTBP2	human	1589.23	1.60053	0.287216	5.57256	2.51025e-08	6.66098e-06	condition_IPF_vs_control
LUM	human	5521.24	1.84722	0.4252	4.34436	1.39679e-05	0.0012882	condition_IPF_vs_control
LUZP2	human	20.155	4.70633	1.05773	4.44948	8.60777e-06	0.00089173	condition_IPF_vs_control
MAFB	human	700.56	0.988609	0.264565	3.73674	0.000186422	0.00952579	condition_IPF_vs_control
MAP3K6	human	251.312	1.27874	0.29546	4.32796	1.50494e-05	0.00137953	condition_IPF_vs_control
STARD3NL	human	443.832	-0.76034	0.182049	-4.17657	2.95934e-05	0.00233125	condition_IPF_vs_control
MDK	human	625.005	1.70412	0.397429	4.28787	1.80397e-05	0.001564	condition_IPF_vs_control
MEGF6	human	268.273	1.62261	0.383174	4.23466	2.28903e-05	0.00188161	condition_IPF_vs_control
MEIS3	human	46.6298	1.78399	0.394097	4.52678	5.98906e-06	0.000666063	condition_IPF_vs_control
ANXA3	human	1062.3	-0.922775	0.341234	-2.70423	0.00684637	0.117272	condition_IPF_vs_control
MFAP2	human	407.604	3.68013	0.410393	8.96735	3.03742e-19	6.563e-16	condition_IPF_vs_control
FZD7	human	135.764	1.30626	0.373596	3.49645	0.000471501	0.0188663	condition_IPF_vs_control
KDR	human	343.527	-1.0277	0.338914	-3.03232	0.0024268	0.059919	condition_IPF_vs_control
MMP11	human	156.597	6.69056	0.950671	7.03773	1.95404e-12	1.64193e-09	condition_IPF_vs_control
MMP13	human	7.37397	5.3582	1.19425	4.48666	7.23491e-06	0.000765231	condition_IPF_vs_control
CD248	human	233.788	2.2746	0.614012	3.70448	0.000211824	0.010436	condition_IPF_vs_control
MMP19	human	316.108	1.95493	0.474071	4.12372	3.72807e-05	0.00275059	condition_IPF_vs_control
POPDC3	human	9.10071	-3.61783	1.3896	-2.6035	0.00922775	0.13943	condition_IPF_vs_control
PGLYRP1	human	71.4972	-2.27501	0.797765	-2.85173	0.00434825	0.0873843	condition_IPF_vs_control
MMP23B	human	331.437	1.35961	0.251029	5.41614	6.08982e-08	1.4392e-05	condition_IPF_vs_control
CHID1	human	438.883	0.699045	0.213333	3.27677	0.00105	0.034375	condition_IPF_vs_control
RNF182	human	49.0082	-2.14023	0.474829	-4.50736	6.56384e-06	0.000707901	condition_IPF_vs_control
ARHGAP29	human	383.327	-0.912294	0.30367	-3.00423	0.00266256	0.0636197	condition_IPF_vs_control
ACSS2	human	454.29	-1.22212	0.223382	-5.47101	4.4749e-08	1.14717e-05	condition_IPF_vs_control
ARHGEF26	human	349.141	-0.781384	0.274241	-2.84926	0.00438213	0.087415	condition_IPF_vs_control
MOXD1	human	438.63	1.91958	0.381683	5.02926	4.92387e-07	8.0079e-05	condition_IPF_vs_control
MT1A	human	819.5	3.81786	0.550579	6.93427	4.08326e-12	3.08797e-09	condition_IPF_vs_control
MT1E	human	3254.22	1.75923	0.325102	5.4113	6.25692e-08	1.44598e-05	condition_IPF_vs_control
AGER	human	3583.57	-0.877032	0.332998	-2.63374	0.008445	0.13141	condition_IPF_vs_control
PRTG	human	31.5427	-1.86818	0.391751	-4.76879	1.85333e-06	0.000254832	condition_IPF_vs_control
PTPRM	human	539.274	-0.624573	0.168721	-3.7018	0.000214078	0.0104449	condition_IPF_vs_control
MT1M	human	2426.69	3.01275	0.436183	6.90708	4.94717e-12	3.56314e-09	condition_IPF_vs_control
TENM4	human	18.8211	2.19214	0.602119	3.64071	0.000271892	0.0128111	condition_IPF_vs_control
RAB11FIP1	human	1174.77	-0.335645	0.21428	-1.56638	0.117259	0.504475	condition_IPF_vs_control
KHDRBS2	human	35.6227	-0.788953	0.489751	-1.61093	0.107195	0.485555	condition_IPF_vs_control
IQCJ-SCHIP1	human	21.2724	-2.01786	0.697469	-2.89312	0.00381436	0.0804632	condition_IPF_vs_control
OLFM4	human	101.753	-6.0206	1.53394	-3.92494	8.67528e-05	0.00531229	condition_IPF_vs_control
ORM2	human	95.6817	-4.90026	0.878631	-5.57715	2.44486e-08	6.66098e-06	condition_IPF_vs_control
MT1X	human	2756.94	2.67138	0.430904	6.19947	5.66529e-10	2.44822e-07	condition_IPF_vs_control
TINCR	human	21.316	-1.16632	0.482866	-2.41541	0.0157174	0.191485	condition_IPF_vs_control
ADRA1A	human	11.3767	-2.896	0.863911	-3.3522	0.000801715	0.0278497	condition_IPF_vs_control
NBL1	human	2974.06	1.2395	0.318305	3.89408	9.8574e-05	0.00590819	condition_IPF_vs_control
IGF1	human	306.744	2.24243	0.627637	3.57281	0.000353164	0.0154718	condition_IPF_vs_control
NFATC4	human	94.4447	1.53058	0.294711	5.1935	2.06376e-07	3.71599e-05	condition_IPF_vs_control
C1orf115	human	202.788	-0.787452	0.309755	-2.54217	0.0110165	0.154426	condition_IPF_vs_control
MMP17	human	18.0359	1.49299	0.506044	2.95032	0.0031744	0.0712357	condition_IPF_vs_control
NGFR	human	21.5485	1.93734	0.516276	3.75252	0.000175063	0.00909908	condition_IPF_vs_control
NREP	human	204.359	2.21848	0.536362	4.13616	3.53165e-05	0.00265752	condition_IPF_vs_control
NRXN2	human	19.8727	2.67705	0.631683	4.23795	2.25566e-05	0.00186431	condition_IPF_vs_control
MMP2	human	2823.29	0.971682	0.269443	3.60627	0.000310632	0.0140668	condition_IPF_vs_control
OGN	human	150.528	1.77573	0.274551	6.46774	9.94778e-11	5.37358e-08	condition_IPF_vs_control
OLFML2B	human	184.522	1.92234	0.35944	5.34815	8.88574e-08	1.89291e-05	condition_IPF_vs_control
OSR1	human	82.7327	1.9426	0.364024	5.33645	9.47858e-08	1.96388e-05	condition_IPF_vs_control
PLA2G3	human	18.8255	-1.81084	0.598439	-3.02594	0.00247863	0.0605002	condition_IPF_vs_control
PCDH9	human	54.6369	-1.40243	0.426355	-3.28936	0.00100416	0.0334537	condition_IPF_vs_control
LDB3	human	20.8898	1.2968	0.486448	2.66586	0.00767913	0.124898	condition_IPF_vs_control
ARFGEF3	human	254.063	-0.79971	0.217174	-3.68234	0.0002311	0.0111674	condition_IPF_vs_control
P3H1	human	230.738	1.59259	0.352632	4.51629	6.29319e-06	0.000689742	condition_IPF_vs_control
NHSL1	human	187.492	-0.689336	0.226402	-3.04475	0.00232875	0.0585614	condition_IPF_vs_control
PDP2	human	99.3015	-1.03209	0.250001	-4.12835	3.65372e-05	0.0027223	condition_IPF_vs_control
SHANK2	human	78.8167	-0.663066	0.343931	-1.92791	0.0538666	0.367493	condition_IPF_vs_control
SQLE	human	318.032	-0.748187	0.254907	-2.93514	0.00333402	0.0738317	condition_IPF_vs_control
P3H3	human	143.747	2.36927	0.382662	6.19156	5.95718e-10	2.48913e-07	condition_IPF_vs_control
GPC1	human	284.259	1.17142	0.331615	3.53247	0.000411701	0.0169211	condition_IPF_vs_control
PALD1	human	95.5227	1.26635	0.327936	3.86157	0.000112662	0.00651954	condition_IPF_vs_control
PAMR1	human	67.1109	2.80781	0.489186	5.73975	9.48154e-09	2.9267e-06	condition_IPF_vs_control
PCOLCE	human	896.496	1.86708	0.322659	5.78655	7.18452e-09	2.3623e-06	condition_IPF_vs_control
PDCD1	human	14.1335	2.33146	0.59754	3.90177	9.54935e-05	0.00577736	condition_IPF_vs_control
TBX1	human	39.0607	1.28586	0.442553	2.90556	0.00366596	0.0782053	condition_IPF_vs_control
PDLIM4	human	135.59	2.6376	0.562245	4.69119	2.71617e-06	0.000345227	condition_IPF_vs_control
MAPT	human	22.3585	-3.67569	0.804695	-4.56781	4.92854e-06	0.000560483	condition_IPF_vs_control
PHLDA1	human	592.241	1.45105	0.358043	4.05272	5.06264e-05	0.00335844	condition_IPF_vs_control
SCG5	human	13.6334	2.02106	0.648662	3.11574	0.00183485	0.0500038	condition_IPF_vs_control
PHLDB3	human	33.031	1.50218	0.404334	3.71521	0.000203035	0.0100356	condition_IPF_vs_control
BPI	human	87.0691	-3.64853	0.965471	-3.77902	0.00015745	0.00841493	condition_IPF_vs_control
PHLDA3	human	558.961	0.934137	0.224368	4.16341	3.13526e-05	0.00241943	condition_IPF_vs_control
PI16	human	55.6148	4.38049	0.522899	8.37732	5.41474e-17	7.44527e-14	condition_IPF_vs_control
PKP2	human	83.7188	3.19341	0.569656	5.60587	2.07216e-08	5.91347e-06	condition_IPF_vs_control
SPATC1L	human	42.9459	1.38934	0.46465	2.99008	0.00278903	0.0653004	condition_IPF_vs_control
PLAC9	human	552.469	1.45583	0.26911	5.40979	6.30972e-08	1.44598e-05	condition_IPF_vs_control
NKD2	human	284.541	0.830103	0.250533	3.31335	0.000921846	0.0311919	condition_IPF_vs_control
FGL1	human	13.1183	-4.83942	1.25928	-3.843	0.000121538	0.00689547	condition_IPF_vs_control
ELOA	human	393.076	-0.707838	0.198005	-3.57485	0.000350429	0.0154718	condition_IPF_vs_control
LDLR	human	826.619	-0.888498	0.334393	-2.65705	0.00788277	0.127172	condition_IPF_vs_control
EXPH5	human	163.832	-1.03914	0.303902	-3.41932	0.00062777	0.0233293	condition_IPF_vs_control
ANKRD29	human	215.477	-0.648697	0.285382	-2.27308	0.0230211	0.236568	condition_IPF_vs_control
PLOD1	human	345.983	1.52086	0.355447	4.27872	1.87972e-05	0.00159073	condition_IPF_vs_control
CYGB	human	217.314	0.819748	0.23999	3.41577	0.000636031	0.0234633	condition_IPF_vs_control
BLK	human	8.65415	2.91472	0.956274	3.048	0.00230371	0.0581698	condition_IPF_vs_control
MICALL2	human	123.994	1.12215	0.3485	3.21993	0.00128221	0.0392579	condition_IPF_vs_control
PLAG1	human	34.2453	-1.10645	0.418999	-2.6407	0.00827357	0.129987	condition_IPF_vs_control
SLCO1A2	human	8.62953	-4.96068	1.54595	-3.20883	0.00133276	0.040316	condition_IPF_vs_control
PLPPR4	human	35.6247	2.21075	0.580476	3.80852	0.000139803	0.00768918	condition_IPF_vs_control
LGI2	human	36.541	2.79348	0.803155	3.47814	0.000504908	0.0199914	condition_IPF_vs_control
TBC1D10A	human	149.775	0.691742	0.195357	3.54091	0.000398746	0.0168936	condition_IPF_vs_control
ASPA	human	35.6237	1.3258	0.444276	2.98418	0.0028434	0.0660621	condition_IPF_vs_control
B4GALT7	human	136.21	0.421382	0.208094	2.02496	0.042871	0.330075	condition_IPF_vs_control
ACAT2	human	172.632	-1.18274	0.314133	-3.76508	0.000166494	0.00875687	condition_IPF_vs_control
ACPP	human	43.971	-1.32366	0.42578	-3.1088	0.00187851	0.0505561	condition_IPF_vs_control
PLXDC1	human	79.0803	1.99016	0.382449	5.20373	1.95329e-07	3.55947e-05	condition_IPF_vs_control
PML	human	510.907	1.06209	0.227211	4.67447	2.94714e-06	0.000367081	condition_IPF_vs_control
TMEM41B	human	406.724	-0.63437	0.180778	-3.5091	0.000449627	0.0181834	condition_IPF_vs_control
LIME1	human	88.7105	1.52824	0.446239	3.4247	0.00061547	0.0229801	condition_IPF_vs_control
PODNL1	human	61.0248	2.91982	0.55711	5.24101	1.597e-07	3.05755e-05	condition_IPF_vs_control
PTPRQ	human	10.345	-1.85241	0.677005	-2.73618	0.00621569	0.110588	condition_IPF_vs_control
ASIC1	human	6.80726	2.18142	0.746816	2.92096	0.0034895	0.0762697	condition_IPF_vs_control
MYO5B	human	127.478	-0.703444	0.26518	-2.6527	0.00798509	0.127743	condition_IPF_vs_control
PRTFDC1	human	30.6058	1.36898	0.377352	3.62786	0.000285778	0.0131851	condition_IPF_vs_control
KCNS1	human	10.2506	-2.33339	0.684671	-3.40805	0.00065428	0.0240194	condition_IPF_vs_control
POSTN	human	1224.87	3.90276	0.580836	6.71922	1.82703e-11	1.20147e-08	condition_IPF_vs_control
PCP4	human	15.7333	2.59972	0.99613	2.60982	NA	NA	condition_IPF_vs_control
PPFIA3	human	64.7309	1.81484	0.466375	3.89137	9.9679e-05	0.00593561	condition_IPF_vs_control
PRRX2	human	20.1409	2.87509	0.636072	4.52007	6.18204e-06	0.000682506	condition_IPF_vs_control
MFAP5	human	26.441	2.05935	0.63199	3.25852	0.00111995	0.0359643	condition_IPF_vs_control
MME	human	277.015	-1.24108	0.472597	-2.62609	0.00863723	0.133713	condition_IPF_vs_control
PRSS1	human	13.2853	6.25066	1.57694	3.96379	7.37696e-05	0.00464902	condition_IPF_vs_control
PRSS2	human	197.473	9.15324	1.57218	5.82201	5.81438e-09	1.99869e-06	condition_IPF_vs_control
MET	human	312.654	-0.956236	0.365266	-2.61791	0.00884689	0.135709	condition_IPF_vs_control
DUOX1	human	869.188	-1.70331	0.419247	-4.06278	4.84908e-05	0.00327421	condition_IPF_vs_control
PTCHD4	human	14.0703	2.9479	0.674085	4.37318	1.22449e-05	0.00117217	condition_IPF_vs_control
MDFI	human	57.7183	1.43735	0.426769	3.36797	0.000757239	0.0265736	condition_IPF_vs_control
ITGB4	human	130.995	1.58772	0.437299	3.63074	0.000282615	0.0131851	condition_IPF_vs_control
ARHGAP15	human	98.9083	0.590242	0.224011	2.63488	0.00841681	0.131242	condition_IPF_vs_control
SLC4A3	human	14.2649	1.15283	0.602058	1.91481	0.0555169	0.372204	condition_IPF_vs_control
CYP3A5	human	55.6908	-0.594765	0.570278	-1.04294	0.296977	0.705145	condition_IPF_vs_control
SCNN1D	human	15.3156	1.18102	0.502961	2.34813	0.0188679	0.213378	condition_IPF_vs_control
AMD1	human	550.409	-0.525253	0.191098	-2.74861	0.00598492	0.107381	condition_IPF_vs_control
OLAH	human	18.2773	-2.04177	0.732949	-2.78569	0.00534133	0.0993966	condition_IPF_vs_control
ATP5MGL	human	32.933	-1.53594	0.399563	-3.84405	0.000121021	0.00689547	condition_IPF_vs_control
IGKC	human	89787.4	3.21089	1.16863	2.74756	0.00600399	0.107595	condition_IPF_vs_control
FHDC1	human	187.723	-1.57242	0.458657	-3.42831	0.000607362	0.0227949	condition_IPF_vs_control
PTGER1	human	68.2843	2.5755	0.630172	4.08698	4.37016e-05	0.00302795	condition_IPF_vs_control
CYP4F3	human	38.3856	-1.42385	0.574312	-2.47923	0.0131665	0.17246	condition_IPF_vs_control
PIP5K1B	human	219.847	-0.897494	0.218921	-4.09963	4.13813e-05	0.00291705	condition_IPF_vs_control
ARHGAP44	human	159.413	-0.303182	0.230776	-1.31375	0.18893	0.601845	condition_IPF_vs_control
NLGN2	human	67.9154	1.45674	0.426214	3.41787	0.000631139	0.023397	condition_IPF_vs_control
SELENOO	human	156.527	0.872192	0.294821	2.95838	0.00309264	0.0700241	condition_IPF_vs_control
APOE	human	2921.38	1.79066	0.509148	3.51696	0.000436513	0.0177958	condition_IPF_vs_control
PTGFRN	human	244.95	1.74974	0.353407	4.95106	7.38103e-07	0.000113916	condition_IPF_vs_control
NR3C2	human	89.729	-1.12634	0.333754	-3.37475	0.000738815	0.0261594	condition_IPF_vs_control
HIST2H2BE	human	119.939	-0.999015	0.373354	-2.67579	0.00745537	0.123897	condition_IPF_vs_control
P3H4	human	116.67	1.55283	0.467324	3.3228	0.000891183	0.0305649	condition_IPF_vs_control
PLS1	human	148.148	-0.55218	0.282458	-1.95491	0.0505941	0.357214	condition_IPF_vs_control
RAB31	human	1026.03	0.826732	0.183465	4.50622	6.59928e-06	0.000707901	condition_IPF_vs_control
STARD5	human	29.4564	1.19264	0.480788	2.48059	0.0131167	0.172408	condition_IPF_vs_control
TNNC1	human	331.524	-0.863378	0.366496	-2.35576	0.0184847	0.210687	condition_IPF_vs_control
MACF1	human	2324.91	-0.956338	0.303265	-3.15347	0.00161342	0.0459566	condition_IPF_vs_control
CDKN2D	human	165.48	-1.14392	0.380176	-3.00893	0.00262172	0.0628424	condition_IPF_vs_control
RAMP1	human	219.871	1.01047	0.263341	3.8371	0.000124496	0.007	condition_IPF_vs_control
RASSF4	human	214.068	1.09694	0.289666	3.78691	0.000152532	0.00821015	condition_IPF_vs_control
RDX	human	813.448	-0.589992	0.174418	-3.38264	0.000717933	0.02555	condition_IPF_vs_control
TMEM125	human	552.988	-0.879944	0.293315	-2.99999	0.00269985	0.064005	condition_IPF_vs_control
PECR	human	110.942	-0.974424	0.279863	-3.48179	0.00049808	0.0197728	condition_IPF_vs_control
RALGAPA2	human	331.483	-0.989549	0.280063	-3.53331	0.000410396	0.0169211	condition_IPF_vs_control
TTC39A	human	106.572	-1.1085	0.413014	-2.68393	0.00727616	0.121874	condition_IPF_vs_control
RCAN2	human	205.334	1.26453	0.294854	4.28866	1.79754e-05	0.001564	condition_IPF_vs_control
TMEM30B	human	201.634	-0.835965	0.344846	-2.42417	0.0153436	0.189138	condition_IPF_vs_control
HMGCR	human	254.354	-0.67235	0.23356	-2.8787	0.00399316	0.082735	condition_IPF_vs_control
FAM71D	human	76.1865	-1.15678	0.348467	-3.31964	0.000901344	0.0306996	condition_IPF_vs_control
CGN	human	195.31	-0.753371	0.295042	-2.55344	0.0106664	0.152198	condition_IPF_vs_control
RCN3	human	191.832	1.56244	0.33539	4.65858	3.18395e-06	0.00038669	condition_IPF_vs_control
HLA-DOB	human	27.6705	1.53073	0.484325	3.16054	0.00157475	0.0451099	condition_IPF_vs_control
RHBDF2	human	149.673	1.20853	0.31885	3.79028	0.00015048	0.00812859	condition_IPF_vs_control
SPRY2	human	326.861	-0.893202	0.255112	-3.50121	0.000463144	0.0186601	condition_IPF_vs_control
COL6A3	human	2290.45	1.77509	0.543428	3.26647	0.00108897	0.0352692	condition_IPF_vs_control
AP3S1	human	375.683	0.429914	0.19209	2.23809	0.0252155	0.249761	condition_IPF_vs_control
RTEL1	human	54.6682	1.15793	0.29675	3.90203	9.53889e-05	0.00577736	condition_IPF_vs_control
SCML4	human	11.8371	2.08718	0.662091	3.15241	0.00161927	0.0459865	condition_IPF_vs_control
STAT2	human	580.424	0.502143	0.190416	2.63709	0.00836212	0.130658	condition_IPF_vs_control
FCRL5	human	40.5173	2.68962	0.954407	2.81811	0.00483075	0.0936732	condition_IPF_vs_control
S100A2	human	130.994	2.2574	0.589921	3.82662	0.000129916	0.00725087	condition_IPF_vs_control
HRC	human	18.8874	1.62865	0.597161	2.72732	0.00638514	0.112523	condition_IPF_vs_control
TSPAN12	human	399.076	-0.76051	0.324975	-2.34021	0.019273	0.21657	condition_IPF_vs_control
RNASE3	human	16.7362	-2.58951	0.913523	-2.83464	0.00458772	0.0905864	condition_IPF_vs_control
THBS4	human	13.5619	1.7245	0.618901	2.78639	0.00532981	0.0993966	condition_IPF_vs_control
C12orf49	human	569.519	-0.422554	0.190217	-2.22143	0.0263221	0.255533	condition_IPF_vs_control
VEPH1	human	318.45	-1.23253	0.361594	-3.40859	0.000652992	0.0240194	condition_IPF_vs_control
LPIN2	human	254.504	-0.746892	0.252463	-2.95842	0.00309223	0.0700241	condition_IPF_vs_control
SAMD11	human	58.9142	3.36207	0.543312	6.18811	6.08911e-10	2.48913e-07	condition_IPF_vs_control
CD27	human	75.2042	2.31009	0.698049	3.30936	0.000935106	0.0314999	condition_IPF_vs_control
CITED2	human	913.541	-0.990428	0.405423	-2.44295	0.0145678	0.183309	condition_IPF_vs_control
SAMD14	human	42.2643	2.0055	0.392484	5.10977	3.22552e-07	5.54386e-05	condition_IPF_vs_control
MRPS18B	human	362.695	-0.727582	0.196962	-3.69401	0.000220743	0.0107355	condition_IPF_vs_control
RTKN2	human	366.639	-1.15841	0.632499	-1.83148	0.0670289	0.408137	condition_IPF_vs_control
NFASC	human	89.4538	0.757484	0.270861	2.79658	0.00516464	0.0981347	condition_IPF_vs_control
NLRP12	human	18.274	-1.59734	0.639665	-2.49715	0.0125197	0.167724	condition_IPF_vs_control
ARAP2	human	233.5	-0.864232	0.25097	-3.44357	0.000574094	0.021872	condition_IPF_vs_control
ARL16	human	142.061	0.504148	0.199898	2.52203	0.0116679	0.159708	condition_IPF_vs_control
FLRT2	human	51.0199	1.42827	0.445198	3.20817	0.00133585	0.0403287	condition_IPF_vs_control
COL16A1	human	391.703	1.62527	0.500461	3.24753	0.00116409	0.0366811	condition_IPF_vs_control
B3GNT3	human	17.9074	2.64747	0.846498	3.12756	0.00176263	0.048917	condition_IPF_vs_control
PDGFRL	human	32.2599	1.6113	0.488439	3.29889	0.000970691	0.0325537	condition_IPF_vs_control
SAMD5	human	111.628	-1.3095	0.467196	-2.80289	0.00506471	0.0970277	condition_IPF_vs_control
SAP30	human	101.703	1.37241	0.338262	4.05724	4.96559e-05	0.00332321	condition_IPF_vs_control
KIF26B	human	68.7918	2.97794	0.882557	3.37422	0.000740247	0.0261594	condition_IPF_vs_control
STMN3	human	225.368	1.52395	0.423559	3.59797	0.000320713	0.0143868	condition_IPF_vs_control
IGLV2-14	human	6.71271	2.49225	1.03003	2.41959	0.0155378	0.189984	condition_IPF_vs_control
FOSB	human	251.566	-1.87958	0.552507	-3.40192	0.000669153	0.0243292	condition_IPF_vs_control
SCARA3	human	184.319	1.26433	0.290709	4.34912	1.36686e-05	0.00126833	condition_IPF_vs_control
OLFM2	human	58.8109	1.50873	0.471069	3.20278	0.00136107	0.0407455	condition_IPF_vs_control
SCT	human	15.9496	2.84747	0.646472	4.40462	1.05967e-05	0.00106143	condition_IPF_vs_control
MC1R	human	20.1919	1.49517	0.490764	3.04662	0.00231433	0.0583405	condition_IPF_vs_control
PNRC2	human	899.303	-0.581578	0.187172	-3.10719	0.00188873	0.0506506	condition_IPF_vs_control
LCNL1	human	12.3318	1.72688	0.610053	2.83071	0.0046445	0.091096	condition_IPF_vs_control
SELENOW	human	2146.68	1.24531	0.316602	3.93335	8.37694e-05	0.00518196	condition_IPF_vs_control
MLXIPL	human	15.8973	-1.7996	0.496069	-3.62772	0.000285931	0.0131851	condition_IPF_vs_control
SNCG	human	56.5631	1.37369	0.401184	3.42409	0.000616853	0.0229801	condition_IPF_vs_control
FAM180A	human	42.6163	0.944709	0.47245	1.9996	0.0455439	0.339152	condition_IPF_vs_control
FAM160B2	human	172.851	0.50521	0.226462	2.23088	0.0256892	0.251651	condition_IPF_vs_control
SERPIND1	human	82.997	3.64554	0.689383	5.28812	1.2358e-07	2.39634e-05	condition_IPF_vs_control
PIGT	human	840.798	0.550431	0.154509	3.56246	0.000367397	0.0159223	condition_IPF_vs_control
PEG10	human	506.472	-1.38591	0.390606	-3.5481	0.000388019	0.0166255	condition_IPF_vs_control
NUDT18	human	46.2891	0.566023	0.326017	1.73618	0.0825322	0.442528	condition_IPF_vs_control
MMP25	human	98.9809	-1.27123	0.488557	-2.60201	0.00926791	0.139758	condition_IPF_vs_control
KCNN4	human	44.2401	1.35567	0.484043	2.80073	0.00509878	0.0974544	condition_IPF_vs_control
TNS1	human	1653.18	-0.529832	0.165298	-3.20531	0.00134917	0.0406497	condition_IPF_vs_control
DEFA3	human	1215.97	-5.40878	1.52599	-3.54443	0.000393456	0.0167634	condition_IPF_vs_control
IGHG2	human	2070.05	4.89378	1.40893	3.47341	0.000513885	0.0202409	condition_IPF_vs_control
ST7	human	243.257	-0.807487	0.259666	-3.10972	0.00187266	0.0505561	condition_IPF_vs_control
ERICH2	human	28.4267	-1.61712	0.466355	-3.46757	0.000525185	0.0205256	condition_IPF_vs_control
FOXP2	human	37.1252	-1.6162	0.334222	-4.8357	1.32676e-06	0.000191162	condition_IPF_vs_control
MS4A15	human	272.241	-2.58743	1.08202	-2.39129	0.0167894	0.19908	condition_IPF_vs_control
AMOTL2	human	551.718	-1.37659	0.394678	-3.48787	0.000486891	0.0193795	condition_IPF_vs_control
SULF2	human	168.02	1.34956	0.460204	2.93253	0.0033621	0.0741279	condition_IPF_vs_control
SERPINF1	human	1413.01	1.85439	0.345839	5.36199	8.23103e-08	1.77849e-05	condition_IPF_vs_control
POU2AF1	human	103.683	2.78455	0.781486	3.56315	0.000366425	0.0159223	condition_IPF_vs_control
PI3	human	110.546	-3.14915	0.785996	-4.00657	6.16072e-05	0.00399918	condition_IPF_vs_control
FBXO17	human	62.4501	0.921694	0.329123	2.80045	0.00510307	0.0974544	condition_IPF_vs_control
TOM1L1	human	149.961	-0.94879	0.323618	-2.93182	0.00336984	0.0741905	condition_IPF_vs_control
C1QTNF6	human	55.6243	2.05204	0.624158	3.2877	0.00101009	0.0335037	condition_IPF_vs_control
SFRP2	human	761.026	5.43536	0.565581	9.61022	7.23927e-22	2.73735e-18	condition_IPF_vs_control
TENM3	human	15.4308	1.40223	0.638183	2.19722	0.0280045	0.261913	condition_IPF_vs_control
GNB3	human	10.8024	1.87628	0.618381	3.03418	0.00241186	0.0597045	condition_IPF_vs_control
CAMK4	human	21.9155	1.49694	0.486549	3.07664	0.00209349	0.054593	condition_IPF_vs_control
BEAN1	human	4.49544	3.93734	1.22973	3.20178	0.00136582	0.0407455	condition_IPF_vs_control
COPZ2	human	184.658	1.45622	0.41083	3.54457	0.000393249	0.0167634	condition_IPF_vs_control
PARD3	human	207.58	-0.517751	0.199335	-2.59739	0.00939351	0.141366	condition_IPF_vs_control
SFRP4	human	320.957	2.73306	0.674592	4.05142	5.09073e-05	0.00336233	condition_IPF_vs_control
SH3PXD2B	human	251.164	1.20873	0.290972	4.15412	3.26542e-05	0.00250708	condition_IPF_vs_control
CACNA1G	human	4.69415	3.06794	1.01797	3.0138	0.00257997	0.0620383	condition_IPF_vs_control
SC5D	human	471.045	-0.946824	0.313202	-3.02304	0.00250246	0.0606502	condition_IPF_vs_control
S100A14	human	518.913	-1.19808	0.343312	-3.48978	0.00048342	0.0192921	condition_IPF_vs_control
CACNB3	human	71.8704	1.43402	0.406549	3.5273	0.000419825	0.0172083	condition_IPF_vs_control
MYLIP	human	362.835	-1.33258	0.367257	-3.62845	0.000285126	0.0131851	condition_IPF_vs_control
LARP4B	human	420.017	-0.423952	0.160467	-2.64199	0.00824194	0.129987	condition_IPF_vs_control
CD79A	human	140.617	2.58033	0.803995	3.20939	0.00133017	0.040316	condition_IPF_vs_control
SLC17A9	human	41.6261	1.69282	0.43644	3.8787	0.000105016	0.00615646	condition_IPF_vs_control
HAS3	human	38.2063	-1.53785	0.478927	-3.21104	0.00132255	0.0402485	condition_IPF_vs_control
TOR4A	human	274.37	-0.664847	0.266123	-2.49827	0.0124801	0.167396	condition_IPF_vs_control
AKTIP	human	201.787	-0.597513	0.232603	-2.56881	0.010205	0.148169	condition_IPF_vs_control
SMAP2	human	656.542	0.802467	0.212728	3.77226	0.000161773	0.00861554	condition_IPF_vs_control
P2RX5	human	18.9798	2.16425	0.70413	3.07365	0.00211456	0.0549531	condition_IPF_vs_control
SLA	human	376.64	0.848663	0.23091	3.67529	0.000237579	0.0114439	condition_IPF_vs_control
VSIG10L	human	15.8893	1.89532	0.53958	3.51258	0.000443778	0.0180434	condition_IPF_vs_control
AJUBA	human	92.7605	-0.771821	0.357568	-2.15853	0.0308868	0.275457	condition_IPF_vs_control
SMO	human	51.2364	2.51586	0.462909	5.43488	5.48318e-08	1.33763e-05	condition_IPF_vs_control
LMCD1	human	649.901	-0.881615	0.332416	-2.65215	0.00799821	0.127743	condition_IPF_vs_control
CHP1	human	1022.75	-0.639546	0.209027	-3.05964	0.00221606	0.056714	condition_IPF_vs_control
OTUD7B	human	194.031	-0.730576	0.235452	-3.10286	0.0019166	0.0509465	condition_IPF_vs_control
CAV2	human	1873.17	-0.615993	0.285478	-2.15776	0.0309466	0.275457	condition_IPF_vs_control
MLPH	human	1051.76	-1.01592	0.304175	-3.33993	0.00083799	0.0288715	condition_IPF_vs_control
MZB1	human	339.722	2.63902	1.0556	2.50002	NA	NA	condition_IPF_vs_control
SNAI2	human	194.524	2.21686	0.40559	5.46575	4.60941e-08	1.16196e-05	condition_IPF_vs_control
TGOLN2	human	1666.41	-0.406964	0.196834	-2.06755	0.0386822	0.311806	condition_IPF_vs_control
STX11	human	352.165	-0.858026	0.379494	-2.26098	0.0237608	0.240725	condition_IPF_vs_control
SFXN5	human	58.8981	0.711085	0.28992	2.4527	0.014179	0.180085	condition_IPF_vs_control
GPR153	human	113.35	1.25749	0.383451	3.27941	0.00104025	0.0341296	condition_IPF_vs_control
LRFN4	human	50.1146	1.29257	0.432357	2.98958	0.00279358	0.0653059	condition_IPF_vs_control
MYH14	human	404.428	-0.29503	0.297821	-0.99063	0.321866	0.72595	condition_IPF_vs_control
DLX5	human	3.1877	4.16782	1.33504	3.12188	0.00179702	0.0493284	condition_IPF_vs_control
RGS1	human	318.13	1.98225	0.573889	3.45407	0.000552198	0.0212556	condition_IPF_vs_control
SLC9A3-AS1	human	31.4498	0.867342	0.378123	2.29381	0.0218015	0.230593	condition_IPF_vs_control
DPEP1	human	18.1501	2.42716	0.803641	3.0202	0.00252609	0.0609364	condition_IPF_vs_control
A4GALT	human	163.681	1.24092	0.341922	3.62924	0.000284258	0.0131851	condition_IPF_vs_control
SOCS1	human	141.818	1.80034	0.287043	6.272	3.5643e-10	1.68469e-07	condition_IPF_vs_control
SPARC	human	13754.6	2.00756	0.500224	4.01332	5.987e-05	0.00390316	condition_IPF_vs_control
DAPK1	human	331.69	-0.743109	0.188319	-3.94601	7.94636e-05	0.00498708	condition_IPF_vs_control
NT5C3A	human	217.538	-0.518359	0.190068	-2.72722	0.006387	0.112523	condition_IPF_vs_control
FOXL1	human	18.9525	1.78469	0.555996	3.20989	0.00132785	0.040316	condition_IPF_vs_control
KIF3C	human	39.706	1.12013	0.374804	2.98858	0.0028028	0.0654203	condition_IPF_vs_control
TJP1	human	675.68	-0.304567	0.207994	-1.46431	0.14311	0.540053	condition_IPF_vs_control
SDC3	human	286.016	1.35374	0.367069	3.68796	0.000226063	0.010959	condition_IPF_vs_control
ARMT1	human	272.092	-0.555099	0.203735	-2.72462	0.00643756	0.112755	condition_IPF_vs_control
GGTLC1	human	159.399	-0.796116	0.403838	-1.97137	0.048681	0.349123	condition_IPF_vs_control
PATJ	human	155.81	-0.62456	0.271841	-2.29752	0.021589	0.229558	condition_IPF_vs_control
UBD	human	64.2993	3.13778	0.861086	3.64398	0.000268458	0.0127286	condition_IPF_vs_control
NNAT	human	9.99613	1.83297	0.757819	2.41874	0.0155743	0.190122	condition_IPF_vs_control
FBXW5	human	532.378	0.647566	0.236648	2.73641	0.00621132	0.110588	condition_IPF_vs_control
DNAJB5	human	53.8672	1.21444	0.336947	3.60426	0.000313047	0.0141339	condition_IPF_vs_control
NAPG	human	215.631	-0.38389	0.172883	-2.22052	0.0263835	0.255712	condition_IPF_vs_control
MXRA8	human	1244.73	1.36558	0.378003	3.61262	0.000303117	0.0138509	condition_IPF_vs_control
ZNF664	human	520.302	-0.409275	0.180082	-2.27271	0.0230435	0.236615	condition_IPF_vs_control
C1orf54	human	126.367	1.16034	0.383382	3.0266	0.00247321	0.0605002	condition_IPF_vs_control
BMP8A	human	10.6836	3.38668	0.956898	3.53923	0.000401297	0.016907	condition_IPF_vs_control
JUP	human	633.527	-0.450634	0.191455	-2.35373	0.018586	0.211523	condition_IPF_vs_control
GSDMB	human	22.1926	0.714816	0.416018	1.71824	0.0857537	0.450187	condition_IPF_vs_control
DIPK1A	human	41.2159	1.21085	0.379725	3.18876	0.00142883	0.0419631	condition_IPF_vs_control
ITPRID2	human	936.29	-0.866166	0.376222	-2.30227	0.0213199	0.227567	condition_IPF_vs_control
MARC1	human	98.4458	-1.10012	0.416544	-2.64106	0.00826475	0.129987	condition_IPF_vs_control
PLEKHF1	human	93.7638	0.870907	0.339684	2.56387	0.0103511	0.149758	condition_IPF_vs_control
SRRM3	human	15.5045	2.91439	0.574782	5.07042	3.96941e-07	6.5975e-05	condition_IPF_vs_control
SSC5D	human	250.289	2.69247	0.308779	8.71972	2.78893e-18	4.68695e-15	condition_IPF_vs_control
TSHZ2	human	54.6822	1.48447	0.568394	2.6117	0.00900934	0.137504	condition_IPF_vs_control
MGLL	human	1144.14	-0.504108	0.221261	-2.27834	0.0227063	0.235228	condition_IPF_vs_control
TMBIM6	human	5404.03	-0.300201	0.11787	-2.54688	0.0108691	0.15321	condition_IPF_vs_control
OSR2	human	28.7234	2.19119	0.726473	3.0162	NA	NA	condition_IPF_vs_control
STRA6	human	5.79482	4.42561	1.18246	3.74271	0.000182049	0.00933389	condition_IPF_vs_control
RGCC	human	5294.27	-0.52974	0.316729	-1.67253	0.0944189	0.463614	condition_IPF_vs_control
GPAT3	human	53.1272	-1.34834	0.396959	-3.39668	0.000682077	0.0247396	condition_IPF_vs_control
MAP7	human	138.423	-0.858971	0.35033	-2.45189	0.0142107	0.180316	condition_IPF_vs_control
SOGA3	human	16.9249	-1.69143	0.825986	-2.04777	0.0405829	0.319783	condition_IPF_vs_control
FKBP11	human	314.646	1.10883	0.434201	2.55372	0.0106579	0.152198	condition_IPF_vs_control
ARG1	human	69.001	-2.09763	0.753184	-2.78502	0.00535237	0.0994529	condition_IPF_vs_control
PSRC1	human	40.8567	1.45736	0.529513	2.75227	0.00591842	0.106694	condition_IPF_vs_control
RUNX2	human	58.9624	0.867587	0.297998	2.91139	0.00359828	0.0776377	condition_IPF_vs_control
AZGP1	human	218.768	-2.24033	0.756267	-2.96235	0.00305299	0.0698392	condition_IPF_vs_control
SULF1	human	223.274	2.88166	0.605454	4.75951	1.94066e-06	0.000262076	condition_IPF_vs_control
CNTNAP1	human	75.7834	1.68709	0.517975	3.2571	0.00112558	0.0359925	condition_IPF_vs_control
TGFBR3	human	530.209	-1.16435	0.434435	-2.68014	0.00735905	0.122973	condition_IPF_vs_control
MYL6B	human	183.44	1.11093	0.376332	2.95199	0.00315732	0.0710631	condition_IPF_vs_control
EVA1B	human	309.036	0.668365	0.23386	2.85798	0.00426351	0.0860956	condition_IPF_vs_control
TNFRSF11B	human	61.9457	-1.71212	0.588919	-2.90723	0.00364645	0.078019	condition_IPF_vs_control
BEND7	human	85.5107	-0.315277	0.270787	-1.1643	0.244303	0.656715	condition_IPF_vs_control
CDKL2	human	65.923	-1.05354	0.378077	-2.78658	0.00532677	0.0993966	condition_IPF_vs_control
SYDE1	human	151.667	1.11696	0.283256	3.94329	8.03708e-05	0.00502025	condition_IPF_vs_control
PLPP1	human	473.305	0.78228	0.245948	3.18068	0.00146931	0.0429022	condition_IPF_vs_control
SBDS	human	927.132	-0.484608	0.214296	-2.26139	0.0237349	0.240725	condition_IPF_vs_control
SH3PXD2A	human	397.536	1.2974	0.403868	3.21243	0.00131618	0.0401354	condition_IPF_vs_control
RASD2	human	17.0936	1.33869	0.547733	2.44406	0.0145231	0.183051	condition_IPF_vs_control
IGHA2	human	36.3084	2.12652	0.865181	2.45789	0.0139756	0.178509	condition_IPF_vs_control
RAB3IP	human	138.525	-0.854332	0.310607	-2.75052	0.00594999	0.107008	condition_IPF_vs_control
MYZAP	human	299.122	-0.581534	0.378343	-1.53705	0.12428	0.512813	condition_IPF_vs_control
CMTM8	human	233.858	-0.353472	0.245803	-1.43803	0.150425	0.550892	condition_IPF_vs_control
BOC	human	68.4226	1.47979	0.450642	3.28374	0.00102439	0.0338161	condition_IPF_vs_control
KIF26A	human	19.479	1.10007	0.477374	2.30443	0.0211986	0.22688	condition_IPF_vs_control
CHD3	human	492.975	0.618251	0.207819	2.97496	0.00293028	0.067665	condition_IPF_vs_control
ITLN1	human	37.0852	-3.13811	0.824987	-3.80383	0.000142478	0.0078079	condition_IPF_vs_control
BRSK1	human	11.2212	1.19525	0.53214	2.24613	0.0246959	0.245908	condition_IPF_vs_control
OSTF1	human	534.127	-0.600516	0.237462	-2.52889	0.0114423	0.157762	condition_IPF_vs_control
TIMP3	human	6960.62	-0.510746	0.284377	-1.79602	0.0724916	0.419929	condition_IPF_vs_control
WDR19	human	117.895	-0.688866	0.298571	-2.30721	0.0210429	0.226207	condition_IPF_vs_control
MAN1B1	human	273.564	0.782135	0.298941	2.61635	0.00888745	0.136055	condition_IPF_vs_control
GATA2	human	298.155	-1.33412	0.534042	-2.49816	0.0124841	0.167396	condition_IPF_vs_control
IGHV3-23	human	6.73692	4.65735	1.4404	3.23337	0.00122341	0.037996	condition_IPF_vs_control
FAM160A1	human	42.588	-1.11247	0.435164	-2.55645	0.0105748	0.151605	condition_IPF_vs_control
FCGR2B	human	163.453	1.55952	0.436363	3.57391	0.00035169	0.0154718	condition_IPF_vs_control
TMEM144	human	64.3709	-0.830109	0.289401	-2.86837	0.00412592	0.0844446	condition_IPF_vs_control
SYNDIG1	human	11.4601	3.58311	0.934926	3.8325	0.000126846	0.00710571	condition_IPF_vs_control
SUGCT	human	19.7947	1.80432	0.686425	2.62858	0.00857414	0.133009	condition_IPF_vs_control
PODXL2	human	19.4325	1.40936	0.489241	2.88071	0.0039678	0.0823223	condition_IPF_vs_control
AOC3	human	1609.88	-1.11068	0.270289	-4.10922	3.96996e-05	0.00284466	condition_IPF_vs_control
DSC3	human	7.23725	2.36573	0.926909	2.55228	0.0107021	0.152202	condition_IPF_vs_control
SFXN3	human	263.166	0.750908	0.21468	3.4978	0.000469107	0.0188203	condition_IPF_vs_control
SERTM1	human	23.5924	-2.03552	0.924006	-2.20293	0.0275997	0.259283	condition_IPF_vs_control
TAP1	human	851.47	1.53032	0.39305	3.89345	9.88279e-05	0.00590819	condition_IPF_vs_control
LCAT	human	105.078	0.448487	0.259573	1.72779	0.0840264	0.445774	condition_IPF_vs_control
TDP1	human	36.3886	1.40749	0.375431	3.74899	0.000177551	0.00917688	condition_IPF_vs_control
TGFBI	human	806.325	0.925444	0.273168	3.38781	0.00070452	0.0252358	condition_IPF_vs_control
DIRAS1	human	5.4306	2.21605	0.867128	2.55563	0.0105997	0.151722	condition_IPF_vs_control
SLN	human	7.66045	2.07219	0.802672	2.58161	0.00983401	0.144267	condition_IPF_vs_control
MRC2	human	637.226	1.23859	0.382336	3.23954	0.00119723	0.0374909	condition_IPF_vs_control
PARP10	human	254.045	0.675538	0.245322	2.75368	0.00589298	0.106489	condition_IPF_vs_control
CHMP4C	human	104.654	-0.837559	0.328735	-2.54783	0.0108397	0.15321	condition_IPF_vs_control
GLI2	human	41.7135	2.01103	0.624023	3.22269	0.00126992	0.0390208	condition_IPF_vs_control
POLR1D	human	781.591	-0.634657	0.170048	-3.73222	0.000189799	0.00963326	condition_IPF_vs_control
SERINC1	human	1840.66	-0.332608	0.177913	-1.8695	0.0615538	0.390685	condition_IPF_vs_control
KAT2A	human	89.469	0.741925	0.295196	2.51333	0.0119598	0.162818	condition_IPF_vs_control
BMP2	human	235.352	-0.947423	0.418255	-2.26518	0.0235015	0.239851	condition_IPF_vs_control
CCM2	human	234.618	0.859504	0.271347	3.16755	0.0015373	0.0442048	condition_IPF_vs_control
THNSL2	human	67.5992	2.07722	0.603652	3.44108	0.000579392	0.0219521	condition_IPF_vs_control
TVP23A	human	6.3504	1.80508	0.764346	2.3616	0.0181964	0.208185	condition_IPF_vs_control
NARS2	human	93.152	-1.05657	0.331666	-3.18563	0.00144437	0.0423373	condition_IPF_vs_control
TNS4	human	7.43704	2.35994	0.894656	2.63781	0.00834424	0.130514	condition_IPF_vs_control
THBS3	human	107.294	1.6229	0.3346	4.85029	1.23281e-06	0.000182806	condition_IPF_vs_control
SESTD1	human	262.994	-0.832125	0.285385	-2.9158	0.00354776	0.0770976	condition_IPF_vs_control
HTR2A	human	5.13653	2.31105	0.993687	2.32573	0.0200328	0.220796	condition_IPF_vs_control
LILRA5	human	66.6464	-0.828725	0.432494	-1.91615	0.0553455	0.371879	condition_IPF_vs_control
PRKG2	human	19.0527	-1.25028	0.61205	-2.04277	0.0410753	0.321827	condition_IPF_vs_control
AP2A1	human	274.401	0.466868	0.172874	2.70063	0.00692082	0.11788	condition_IPF_vs_control
SLCO4C1	human	143.561	-1.20167	0.391401	-3.07018	0.00213933	0.0554049	condition_IPF_vs_control
JPH1	human	47.8906	-1.1294	0.455034	-2.482	0.0130646	0.172128	condition_IPF_vs_control
FABP5	human	2054.52	-1.96281	0.510161	-3.84743	0.000119365	0.00683864	condition_IPF_vs_control
GNAQ	human	784.354	-0.473006	0.217941	-2.17034	0.0299813	0.271537	condition_IPF_vs_control
KRT19	human	1473.44	0.799803	0.350283	2.28331	0.0224124	0.233302	condition_IPF_vs_control
IGLV2-8	human	7.52132	4.82283	1.65875	2.90751	0.00364313	0.078019	condition_IPF_vs_control
BCKDK	human	237.658	0.929098	0.306419	3.03212	0.00242845	0.059919	condition_IPF_vs_control
PIP5K1C	human	227.267	0.53245	0.179669	2.96351	0.00304155	0.0697022	condition_IPF_vs_control
SDK2	human	39.8379	0.797837	0.452519	1.7631	0.0778834	0.430866	condition_IPF_vs_control
SLC28A3	human	7.89291	3.52396	1.01616	3.46791	0.000524528	0.0205256	condition_IPF_vs_control
SLC25A4	human	512	-0.532309	0.204317	-2.60532	0.00917897	0.139171	condition_IPF_vs_control
ROBO2	human	118.918	1.53028	0.457767	3.34292	0.000829008	0.0286273	condition_IPF_vs_control
USP54	human	163.574	-1.03508	0.364054	-2.8432	0.00446633	0.0887691	condition_IPF_vs_control
THY1	human	1050.26	4.19877	0.458007	9.16748	4.84205e-20	1.2206e-16	condition_IPF_vs_control
GPHN	human	98.9229	-0.975844	0.31489	-3.099	0.00194175	0.0514436	condition_IPF_vs_control
RIMKLA	human	54.3562	-0.744988	0.359127	-2.07444	0.0380382	0.309482	condition_IPF_vs_control
EMILIN1	human	1105.55	1.23776	0.382392	3.23689	0.00120839	0.0376068	condition_IPF_vs_control
FAM89A	human	232.152	-0.516	0.23615	-2.18505	0.0288849	0.266032	condition_IPF_vs_control
EMP2	human	3300.11	-0.567959	0.308824	-1.8391	0.0659	0.405285	condition_IPF_vs_control
TMEM119	human	416.473	1.8761	0.424144	4.42327	9.72198e-06	0.000986879	condition_IPF_vs_control
RGS11	human	30.7685	1.78046	0.51973	3.42574	0.000613131	0.0229545	condition_IPF_vs_control
BMERB1	human	84.4081	0.86889	0.275943	3.14881	0.00163938	0.0462605	condition_IPF_vs_control
SPATS2	human	74.9016	0.525631	0.293997	1.78788	0.0737956	0.422307	condition_IPF_vs_control
ADAMTS10	human	51.806	1.28263	0.429347	2.9874	0.00281364	0.0655615	condition_IPF_vs_control
CCDC85A	human	122.592	-0.545785	0.398665	-1.36903	0.170989	0.579541	condition_IPF_vs_control
ALDH1A3	human	154.792	1.82287	0.515489	3.5362	0.000405923	0.0169211	condition_IPF_vs_control
RHOC	human	1640.8	0.657962	0.230822	2.85051	0.00436489	0.087415	condition_IPF_vs_control
STAB2	human	5.289	3.28173	1.09731	2.99071	0.00278331	0.0652675	condition_IPF_vs_control
PLA2G1B	human	357.213	-1.97513	0.607014	-3.25384	0.00113855	0.0362076	condition_IPF_vs_control
HKDC1	human	54.3554	-2.1363	0.744952	-2.86771	0.00413459	0.0845076	condition_IPF_vs_control
TRBC2	human	263.691	1.20469	0.396141	3.04107	0.00235741	0.0587669	condition_IPF_vs_control
FLT1	human	431.411	-0.638661	0.274523	-2.32644	0.0199949	0.220796	condition_IPF_vs_control
GJB2	human	25.8514	2.81571	0.994968	2.82995	0.00465557	0.091096	condition_IPF_vs_control
EDNRB	human	782.82	-0.728154	0.436668	-1.66753	0.09541	0.464908	condition_IPF_vs_control
IGFBP4	human	2562.71	1.27201	0.475627	2.67438	0.00748667	0.123897	condition_IPF_vs_control
COBLL1	human	510.481	-1.18524	0.450438	-2.63131	0.00850571	0.132083	condition_IPF_vs_control
CD177	human	105.299	-2.94047	0.848664	-3.46482	0.000530582	0.0206831	condition_IPF_vs_control
DOCK4	human	289.95	-1.04665	0.379136	-2.76062	0.00576916	0.104878	condition_IPF_vs_control
U2AF1	human	32.6972	-1.67863	0.585928	-2.86491	0.00417126	0.0849129	condition_IPF_vs_control
CAD	human	85.4257	0.628955	0.24838	2.53223	0.011334	0.156554	condition_IPF_vs_control
PCP4L1	human	26.1092	-1.3574	0.588407	-2.30691	0.0210598	0.226228	condition_IPF_vs_control
ST6GAL1	human	451.25	0.950247	0.299556	3.17219	0.00151297	0.0437259	condition_IPF_vs_control
TUFT1	human	61.1292	-1.03074	0.383248	-2.6895	0.00715599	0.120411	condition_IPF_vs_control
PAPSS2	human	1285.39	-0.470593	0.271062	-1.73611	0.082545	0.442528	condition_IPF_vs_control
CACHD1	human	104.491	-0.953128	0.295012	-3.23081	0.00123441	0.0382592	condition_IPF_vs_control
MEI1	human	39.9742	1.61506	0.604032	2.6738	0.0074997	0.123897	condition_IPF_vs_control
TMEM132A	human	76.0521	1.73018	0.397161	4.35637	1.32237e-05	0.00124209	condition_IPF_vs_control
COL22A1	human	2.97219	2.02432	1.28004	1.58146	0.113774	0.498097	condition_IPF_vs_control
SLAIN1	human	51.8419	-1.01954	0.369224	-2.7613	0.00575712	0.104785	condition_IPF_vs_control
ACOXL	human	23.4583	-1.22138	0.642237	-1.90175	0.0572032	0.379633	condition_IPF_vs_control
DAZAP2	human	2270.74	-0.444574	0.169758	-2.61886	0.00882231	0.135709	condition_IPF_vs_control
HSPB7	human	58.4327	0.863244	0.339101	2.54568	0.0109064	0.153525	condition_IPF_vs_control
PIDD1	human	53.7228	0.640902	0.334945	1.91345	0.05569	0.372869	condition_IPF_vs_control
GSDMA	human	12.2411	3.37502	0.991206	3.40496	0.000661733	0.0241756	condition_IPF_vs_control
CHPF	human	548.833	1.00316	0.320147	3.13344	0.00172773	0.048303	condition_IPF_vs_control
ACAT1	human	503.579	-0.857782	0.258395	-3.31965	0.000901303	0.0306996	condition_IPF_vs_control
SNED1	human	178.498	1.04011	0.310064	3.35451	0.000795047	0.0277076	condition_IPF_vs_control
TMEM176B	human	719.096	1.27359	0.311678	4.08624	4.38427e-05	0.00302795	condition_IPF_vs_control
USP13	human	136.009	-0.614199	0.25433	-2.41497	0.0157366	0.191485	condition_IPF_vs_control
CXADR	human	225.081	-0.596797	0.342871	-1.74059	0.0817558	0.440304	condition_IPF_vs_control
IGKV1-5	human	14.1337	3.55628	1.21955	2.91606	0.00354484	0.0770976	condition_IPF_vs_control
NME2	human	1942.64	0.274163	0.145878	1.8794	0.0601892	0.388049	condition_IPF_vs_control
PPP1R9A	human	117.745	-0.830891	0.388586	-2.13824	0.0324972	0.282483	condition_IPF_vs_control
MRVI1	human	147.019	1.25596	0.41297	3.04129	0.00235563	0.0587669	condition_IPF_vs_control
CRIM1-DT	human	32.9949	-1.11587	0.357041	-3.12532	0.00177613	0.0491115	condition_IPF_vs_control
UQCC2	human	276.446	0.587628	0.199759	2.94169	0.00326429	0.0727463	condition_IPF_vs_control
BCKDHB	human	138.995	-0.955471	0.328708	-2.90675	0.00365206	0.078019	condition_IPF_vs_control
SUSD5	human	10.133	1.66062	0.81428	2.03938	0.0414124	0.323034	condition_IPF_vs_control
EVA1A	human	145.755	-0.364886	0.239878	-1.52113	0.128228	0.518345	condition_IPF_vs_control
TMEM255B	human	88.7922	1.26527	0.304698	4.15255	3.28785e-05	0.00251155	condition_IPF_vs_control
ANKRD13D	human	149.84	0.420397	0.23803	1.76615	0.0773703	0.428811	condition_IPF_vs_control
ZDHHC19	human	12.4879	-2.27395	0.910125	-2.4985	0.012472	0.167396	condition_IPF_vs_control
TOB1	human	670.334	-0.675618	0.21637	-3.12251	0.00179314	0.0493284	condition_IPF_vs_control
KCTD1	human	51.4833	0.922708	0.364246	2.5332	0.0113027	0.156408	condition_IPF_vs_control
PEX5	human	173.581	-0.514771	0.222396	-2.31466	0.0206313	0.224038	condition_IPF_vs_control
STARD9	human	59.1664	-0.851181	0.27785	-3.06345	0.00218799	0.0562812	condition_IPF_vs_control
RADIL	human	45.8124	-0.627196	0.323627	-1.93802	0.0526207	0.363918	condition_IPF_vs_control
WNT10A	human	4.89685	2.56995	1.17802	2.18158	0.0291408	0.267448	condition_IPF_vs_control
NANOS3	human	7.28417	2.41553	0.811892	2.97519	0.00292808	0.067665	condition_IPF_vs_control
GNB1L	human	24.5577	1.14791	0.429345	2.67363	0.00750347	0.123897	condition_IPF_vs_control
ISM1	human	69.92	1.87785	0.620684	3.02546	0.00248258	0.0605002	condition_IPF_vs_control
GABBR1	human	66.2868	0.462774	0.287081	1.612	0.106962	0.485555	condition_IPF_vs_control
MYO5C	human	269.578	-0.533128	0.232795	-2.29012	0.0220142	0.231256	condition_IPF_vs_control
HAAO	human	27.4851	0.832174	0.460191	1.80833	0.0705559	0.415884	condition_IPF_vs_control
GDF11	human	62.3079	1.23523	0.424744	2.90816	0.00363559	0.078019	condition_IPF_vs_control
SNRK	human	330.673	-0.544567	0.237731	-2.29068	0.0219819	0.231256	condition_IPF_vs_control
CLGN	human	29.0764	-2.26218	0.882932	-2.56213	0.0104034	0.150131	condition_IPF_vs_control
SLC2A5	human	11.1239	1.26709	0.571567	2.21687	0.026632	0.256312	condition_IPF_vs_control
UXS1	human	353.209	-0.620605	0.255869	-2.42548	0.0152883	0.188764	condition_IPF_vs_control
REEP2	human	9.16687	1.51963	0.65291	2.32747	0.0199403	0.220591	condition_IPF_vs_control
SCAMP5	human	25.9369	2.15416	0.755431	2.85157	0.00435044	0.0873843	condition_IPF_vs_control
TMEM59L	human	28.7003	2.6691	0.561496	4.75355	1.99872e-06	0.000265182	condition_IPF_vs_control
GPR87	human	13.0693	2.3126	1.15111	2.00901	0.0445359	0.337477	condition_IPF_vs_control
ANKRD35	human	53.1497	0.82096	0.372444	2.20425	0.0275068	0.258892	condition_IPF_vs_control
TM7SF3	human	380.953	0.664785	0.236007	2.8168	0.00485042	0.0939343	condition_IPF_vs_control
GALNT13	human	8.21562	-2.74425	1.00657	-2.72635	0.00640399	0.112523	condition_IPF_vs_control
NUDT1	human	90.5821	0.670729	0.27337	2.45356	0.014145	0.179935	condition_IPF_vs_control
KIF13A	human	285.238	-0.569072	0.237545	-2.39564	0.0165914	0.197907	condition_IPF_vs_control
ANGPTL2	human	163.797	1.54818	0.4377	3.53709	0.000404558	0.0169211	condition_IPF_vs_control
CHPF2	human	184.913	1.04041	0.316972	3.28233	0.00102953	0.0338515	condition_IPF_vs_control
CDH11	human	969.386	1.06656	0.392093	2.72017	0.00652474	0.113354	condition_IPF_vs_control
PLSCR3	human	195.759	1.10773	0.31122	3.55931	0.000371833	0.0160685	condition_IPF_vs_control
LMF2	human	373.825	0.665929	0.246882	2.69736	0.0069892	0.118511	condition_IPF_vs_control
NUP210	human	82.5441	0.668578	0.279324	2.39356	0.0166856	0.198404	condition_IPF_vs_control
CHRD	human	65.1724	1.20298	0.426389	2.82133	0.00478256	0.0928577	condition_IPF_vs_control
SLIT3	human	584.713	0.768172	0.309853	2.47915	0.0131697	0.17246	condition_IPF_vs_control
RAPGEF4	human	104.86	-0.893641	0.362399	-2.4659	0.0136668	0.176374	condition_IPF_vs_control
USP25	human	339.996	-0.549225	0.219618	-2.50081	0.0123908	0.166863	condition_IPF_vs_control
LTBP3	human	535.863	1.10766	0.346171	3.19975	0.00137545	0.0409521	condition_IPF_vs_control
KCNK5	human	62.95	-1.08081	0.307986	-3.50927	0.000449331	0.0181834	condition_IPF_vs_control
TJP2	human	389.199	-0.643126	0.240355	-2.67573	0.00745661	0.123897	condition_IPF_vs_control
SIT1	human	19.4575	2.07207	0.713842	2.90271	0.00369952	0.0786994	condition_IPF_vs_control
PRKCQ	human	38.3668	-1.23405	0.329197	-3.74867	0.000177774	0.00917688	condition_IPF_vs_control
GRIP2	human	3.57836	2.8305	1.14631	2.46922	0.0135407	0.175496	condition_IPF_vs_control
IGHM	human	3700.57	2.7663	1.05257	2.62815	0.00858501	0.133041	condition_IPF_vs_control
MAGEL2	human	2.95108	3.45225	1.58701	2.17533	0.0296057	0.269589	condition_IPF_vs_control
FCRLA	human	5.69547	2.2459	0.984563	2.28111	0.0225419	0.234251	condition_IPF_vs_control
SLCO5A1	human	2.98342	3.27944	1.29911	2.52437	0.0115905	0.15937	condition_IPF_vs_control
CYBC1	human	279.973	0.709062	0.304213	2.33081	0.0197635	0.219834	condition_IPF_vs_control
HSD11B1	human	133.827	-0.967487	0.345566	-2.79972	0.00511471	0.0975536	condition_IPF_vs_control
SCUBE3	human	9.63459	1.72288	0.641794	2.68447	0.00726451	0.121813	condition_IPF_vs_control
HCFC1R1	human	476.112	0.673642	0.253248	2.66001	0.00781386	0.126536	condition_IPF_vs_control
DOCK10	human	108.647	0.671621	0.19973	3.36264	0.000772023	0.0270298	condition_IPF_vs_control
ITGA7	human	86.6134	1.27264	0.549891	2.31435	0.0206485	0.224038	condition_IPF_vs_control
SYT7	human	19.7288	1.29249	0.579733	2.22946	0.0257831	0.252244	condition_IPF_vs_control
ST3GAL4	human	118.074	0.975238	0.315282	3.09323	0.00197992	0.0521713	condition_IPF_vs_control
ZNF205	human	52.6969	0.69447	0.331379	2.0957	0.0361091	0.300247	condition_IPF_vs_control
VIM	human	9769.26	0.648944	0.219519	2.95621	0.00311446	0.0704128	condition_IPF_vs_control
CABIN1	human	289.979	0.535287	0.205852	2.60035	0.00931301	0.140298	condition_IPF_vs_control
FREM2	human	76.6225	-1.19926	0.453718	-2.64319	0.00821292	0.129987	condition_IPF_vs_control
FOLR3	human	49.4278	-2.7157	0.876329	-3.09895	0.0019421	0.0514436	condition_IPF_vs_control
COL15A1	human	293.111	1.9555	0.674709	2.89829	0.00375207	0.0793706	condition_IPF_vs_control
NOTCH3	human	748.386	1.58676	0.486561	3.26117	0.00110952	0.0357815	condition_IPF_vs_control
CHSY3	human	26.2447	1.37669	0.552965	2.48965	0.0127869	0.169354	condition_IPF_vs_control
ABCC10	human	73.9758	0.495376	0.267144	1.85434	0.0636905	0.398758	condition_IPF_vs_control
CDH13	human	94.1119	-0.692707	0.248323	-2.78954	0.00527825	0.0990305	condition_IPF_vs_control
SDR16C5	human	798.053	-1.26505	0.438408	-2.88555	0.00390726	0.0818171	condition_IPF_vs_control
KITLG	human	586.562	-1.39244	0.445354	-3.12659	0.00176847	0.0489893	condition_IPF_vs_control
NPTX2	human	8.8523	1.59647	0.984043	1.62236	0.104726	0.479995	condition_IPF_vs_control
PAQR7	human	60.7772	0.728452	0.320382	2.2737	0.0229842	0.236487	condition_IPF_vs_control
HHIP	human	512.46	-1.86974	0.598842	-3.12227	0.00179463	0.0493284	condition_IPF_vs_control
ALAS1	human	362.334	-0.674574	0.243171	-2.77407	0.00553597	0.101863	condition_IPF_vs_control
TNN	human	5.52903	2.93175	1.03499	2.83264	0.00461647	0.0909168	condition_IPF_vs_control
HEXD	human	88.8415	0.422965	0.269061	1.57201	0.115949	0.501924	condition_IPF_vs_control
KIAA1958	human	39.9329	-0.812041	0.341602	-2.37716	0.0174467	0.203455	condition_IPF_vs_control
IGFBPL1	human	10.6417	1.5275	0.588166	2.59706	0.00940262	0.141366	condition_IPF_vs_control
PFKP	human	170.07	1.08612	0.375968	2.88886	0.00386642	0.0813345	condition_IPF_vs_control
TMSB10	human	23649.9	0.60514	0.192137	3.14953	0.00163534	0.0462328	condition_IPF_vs_control
PPP6C	human	470.907	-0.25796	0.137588	-1.87487	0.06081	0.38956	condition_IPF_vs_control
SLIT2	human	536.338	-0.873363	0.346041	-2.52387	0.011607	0.159451	condition_IPF_vs_control
RGS16	human	119.365	-0.764875	0.41128	-1.85975	0.0629216	0.396368	condition_IPF_vs_control
GABRP	human	5.42896	3.69171	1.19723	3.08355	0.00204548	0.0535259	condition_IPF_vs_control
OPRL1	human	14.3645	1.33121	0.5573	2.38868	0.0169091	0.199961	condition_IPF_vs_control
MATN2	human	83.8933	0.831844	0.299038	2.78173	0.00540693	0.0998533	condition_IPF_vs_control
ASNSD1	human	219.64	-0.599139	0.242184	-2.4739	0.0133647	0.17381	condition_IPF_vs_control
LOXL3	human	40.3398	0.695082	0.375609	1.85055	0.0642349	0.400806	condition_IPF_vs_control
SWI5	human	94.0666	0.833293	0.332216	2.50829	0.0121317	0.164181	condition_IPF_vs_control
SOWAHC	human	130.794	-0.45736	0.254797	-1.795	0.0726543	0.420228	condition_IPF_vs_control
DIRAS3	human	21.7063	1.39897	0.558358	2.50551	0.0122277	0.165275	condition_IPF_vs_control
AASS	human	244.873	-1.18559	0.331826	-3.57293	0.000353011	0.0154718	condition_IPF_vs_control
SYDE2	human	57.9639	-1.30486	0.455203	-2.86654	0.00414981	0.0845902	condition_IPF_vs_control
PCBP3	human	15.6837	0.77006	0.479186	1.60702	0.108051	0.486117	condition_IPF_vs_control
GSDME	human	43.0311	1.11715	0.437964	2.55079	0.0107479	0.152354	condition_IPF_vs_control
ETNK2	human	24.6937	1.30584	0.450167	2.9008	0.00372211	0.079029	condition_IPF_vs_control
ISLR	human	456.392	1.67061	0.535548	3.11944	0.00181197	0.0495588	condition_IPF_vs_control
FMOD	human	545.516	1.16594	0.345929	3.37045	0.000750446	0.0263965	condition_IPF_vs_control
SYNE1	human	821.482	-0.915394	0.359295	-2.54775	0.010842	0.15321	condition_IPF_vs_control
CPNE7	human	14.2786	1.62007	0.681029	2.37886	0.0173662	0.202986	condition_IPF_vs_control
B4GALT2	human	223.455	1.25457	0.385593	3.25361	0.00113949	0.0362076	condition_IPF_vs_control
ANGPTL4	human	210.185	3.22403	0.72439	4.45068	NA	NA	condition_IPF_vs_control
NFE2	human	65.7336	-1.36991	0.518656	-2.64127	0.00825968	0.129987	condition_IPF_vs_control
FGF23	human	30.0089	-1.23352	0.519894	-2.37264	0.0176613	0.204852	condition_IPF_vs_control
SYT15	human	137.721	-1.46079	0.492399	-2.96669	0.00301028	0.0693007	condition_IPF_vs_control
IGHG1	human	11967.5	4.3195	1.27368	3.39134	0.000695517	0.0251067	condition_IPF_vs_control
CGREF1	human	8.2417	2.56538	1.03268	2.4842	0.0129843	0.171368	condition_IPF_vs_control
PLXNB2	human	1050.28	0.706962	0.24054	2.93907	0.00329201	0.0730999	condition_IPF_vs_control
YIPF2	human	285.59	0.440446	0.185501	2.37436	0.0175796	0.204351	condition_IPF_vs_control
ZMAT3	human	282.686	1.02748	0.377764	2.71988	0.00653048	0.113354	condition_IPF_vs_control
COL8A1	human	904.078	1.42509	0.397471	3.5854	0.000336567	0.0149723	condition_IPF_vs_control
PLPPR1	human	32.2516	-1.99153	0.88325	-2.25478	0.0241472	0.242676	condition_IPF_vs_control
SPTSSA	human	1055.55	-0.897163	0.270741	-3.31373	0.000920596	0.0311919	condition_IPF_vs_control
TNFAIP1	human	316.502	0.804451	0.213682	3.76471	0.000166742	0.00875687	condition_IPF_vs_control
HBEGF	human	261.924	-1.22305	0.544518	-2.24612	0.0246965	0.245908	condition_IPF_vs_control
NKAIN4	human	4.46832	4.05794	1.50517	2.696	0.00701774	0.118862	condition_IPF_vs_control
C1QTNF1	human	231.301	1.03391	0.285277	3.62424	0.000289809	0.0133233	condition_IPF_vs_control
TNFRSF18	human	21.7782	2.27319	0.558449	4.07054	4.69035e-05	0.003202	condition_IPF_vs_control
MMP16	human	10.2253	2.6494	1.24698	2.12465	0.0336158	0.288154	condition_IPF_vs_control
PLA2G2A	human	122.678	1.73337	0.605253	2.86388	0.00418484	0.0849607	condition_IPF_vs_control
SCIN	human	80.182	-1.94271	0.5644	-3.44207	0.000577278	0.021938	condition_IPF_vs_control
STXBP1	human	269.526	-0.629489	0.214607	-2.93322	0.00335466	0.0741279	condition_IPF_vs_control
C11orf24	human	194.539	0.904742	0.290433	3.11515	0.00183852	0.0500136	condition_IPF_vs_control
PLBD2	human	336.764	0.527012	0.176079	2.99305	0.00276206	0.0648698	condition_IPF_vs_control
LRRK1	human	77.1	0.52777	0.23353	2.25996	0.0238235	0.240725	condition_IPF_vs_control
SPTBN2	human	18.9611	1.28878	0.551791	2.33563	0.0195108	0.218431	condition_IPF_vs_control
FAM131B	human	4.80548	2.95072	1.05508	2.79668	0.00516308	0.0981347	condition_IPF_vs_control
ETV3	human	149.049	-0.3321	0.207383	-1.60139	0.109292	0.488341	condition_IPF_vs_control
SPRR1B	human	1.86466	3.21397	1.57533	2.04019	0.0413317	0.322737	condition_IPF_vs_control
SCNN1A	human	828.353	-0.864156	0.350344	-2.46659	0.0136406	0.176374	condition_IPF_vs_control
FAM107B	human	545.3	-0.7531	0.277825	-2.7107	0.00671412	0.115399	condition_IPF_vs_control
FAIM2	human	4.92766	2.24085	1.0689	2.0964	0.0360468	0.300225	condition_IPF_vs_control
ITGAV	human	937.418	0.947055	0.266318	3.5561	0.000376394	0.0162193	condition_IPF_vs_control
TNXB	human	713.582	1.39934	0.371255	3.76921	0.000163765	0.00866067	condition_IPF_vs_control
ENPP2	human	313.709	1.09402	0.365085	2.99663	0.00272981	0.0644817	condition_IPF_vs_control
MYO10	human	435.259	-0.828826	0.308177	-2.68945	0.00715697	0.120411	condition_IPF_vs_control
ACADL	human	123.45	-1.11303	0.382208	-2.9121	0.00359008	0.0775714	condition_IPF_vs_control
SH3TC1	human	139.951	1.08595	0.327187	3.31905	0.000903227	0.0306996	condition_IPF_vs_control
L3MBTL4	human	38.5629	-1.07398	0.399026	-2.69152	0.00711283	0.119995	condition_IPF_vs_control
GPR171	human	15.9022	1.41351	0.473224	2.98698	0.00281752	0.0655615	condition_IPF_vs_control
RAPH1	human	387.988	-0.612509	0.305833	-2.00275	0.0452036	0.339152	condition_IPF_vs_control
PCYT2	human	247.794	-0.915736	0.266161	-3.44054	0.000580552	0.0219521	condition_IPF_vs_control
CD55	human	3377.22	-0.641419	0.337806	-1.89878	0.0575936	0.381227	condition_IPF_vs_control
ZNF831	human	8.16479	1.67715	1.03929	1.61375	0.106582	0.48483	condition_IPF_vs_control
PRODH	human	8.39381	-2.22935	0.802985	-2.77633	0.00549769	0.101395	condition_IPF_vs_control
BACE2	human	243.578	0.910385	0.28095	3.24038	0.00119372	0.0374586	condition_IPF_vs_control
SNX2	human	803.431	-0.434666	0.173748	-2.50169	0.01236	0.166618	condition_IPF_vs_control
TFPI	human	2520.48	-0.746007	0.315679	-2.36318	0.0181187	0.207767	condition_IPF_vs_control
DZIP1	human	75.6973	0.807555	0.34648	2.33074	0.019767	0.219834	condition_IPF_vs_control
STARD13	human	213.491	-0.674313	0.342719	-1.96754	0.0491209	0.350781	condition_IPF_vs_control
TTLL3	human	89.839	0.452317	0.293831	1.53938	0.123712	0.51263	condition_IPF_vs_control
RAD21	human	763.517	-0.543885	0.209848	-2.5918	0.0095475	0.141853	condition_IPF_vs_control
ATP8A1	human	182.221	-0.77949	0.303456	-2.56871	0.0102078	0.148169	condition_IPF_vs_control
MAPK4	human	18.2544	-0.695784	0.531891	-1.30813	0.190829	0.603805	condition_IPF_vs_control
RNASE2	human	74.4975	-1.45987	0.456689	-3.19665	0.00139034	0.0412331	condition_IPF_vs_control
USP44	human	38.4766	-1.42075	0.543392	-2.61459	0.00893347	0.136484	condition_IPF_vs_control
APOBEC3H	human	9.85345	1.59732	0.674661	2.36759	0.0179046	0.20625	condition_IPF_vs_control
CHEK2	human	30.4267	0.514727	0.337164	1.52664	0.126851	0.51599	condition_IPF_vs_control
DAAM2	human	223.795	0.753091	0.226742	3.32136	0.000895802	0.0306539	condition_IPF_vs_control
ARHGAP25	human	181.919	-0.651977	0.246827	-2.64144	0.0082555	0.129987	condition_IPF_vs_control
KLF5	human	568.88	-1.54805	0.486148	-3.18432	0.00145094	0.0424476	condition_IPF_vs_control
MPC1	human	384.172	-0.784822	0.21862	-3.5899	0.000330807	0.0147594	condition_IPF_vs_control
RRAGD	human	267.179	-1.12071	0.317256	-3.53251	0.000411629	0.0169211	condition_IPF_vs_control
GPX8	human	141.202	1.24156	0.512004	2.4249	0.0153127	0.188911	condition_IPF_vs_control
GINS2	human	12.1389	1.88353	0.838119	2.24733	0.0246189	0.245459	condition_IPF_vs_control
SLC26A6	human	43.162	0.812244	0.356176	2.28046	0.0225804	0.234406	condition_IPF_vs_control
PRCP	human	424.162	0.634547	0.228967	2.77134	0.00558255	0.102595	condition_IPF_vs_control
ZNF251	human	30.7868	0.878366	0.371099	2.36693	0.0179364	0.20646	condition_IPF_vs_control
PROSER2	human	151.186	-0.844793	0.375116	-2.25209	0.0243167	0.244217	condition_IPF_vs_control
PCLO	human	39.4164	-1.20265	0.431132	-2.78953	0.00527853	0.0990305	condition_IPF_vs_control
LEF1	human	52.0622	1.54052	0.431122	3.57327	0.000352553	0.0154718	condition_IPF_vs_control
CACNB4	human	27.9925	-1.36687	0.517295	-2.64234	0.0082336	0.129987	condition_IPF_vs_control
S100B	human	96.0216	1.89656	0.656413	2.88928	0.00386127	0.0813345	condition_IPF_vs_control
EFNA4	human	40.1203	0.717274	0.383345	1.87109	0.0613327	0.390415	condition_IPF_vs_control
TRIM47	human	139.659	1.22588	0.323803	3.78587	0.000153173	0.00821541	condition_IPF_vs_control
HHIPL1	human	13.0323	1.86622	0.680159	2.7438	0.00607334	0.108581	condition_IPF_vs_control
PYCR2	human	417.681	-0.383445	0.172157	-2.22729	0.0259277	0.253109	condition_IPF_vs_control
CPNE5	human	27.1246	1.50651	0.706579	2.13212	0.0329966	0.28421	condition_IPF_vs_control
IRS2	human	517.481	-0.917341	0.355395	-2.58119	0.00984611	0.144305	condition_IPF_vs_control
LYPD2	human	18.0343	2.07154	0.804727	2.57422	0.0100467	0.146817	condition_IPF_vs_control
ABCB8	human	154.722	0.63395	0.261709	2.42234	0.0154207	0.189471	condition_IPF_vs_control
SCAI	human	84.3679	-0.809772	0.329491	-2.45765	0.013985	0.178509	condition_IPF_vs_control
KLF6	human	1718.19	-1.11076	0.379259	-2.92878	0.00340299	0.0747028	condition_IPF_vs_control
TUBB	human	2112.03	0.536946	0.17612	3.04875	0.00229798	0.058122	condition_IPF_vs_control
GHRL	human	21.4123	-3.94119	1.0383	-3.79579	0.000147173	0.00799259	condition_IPF_vs_control
HOXC6	human	10.1144	1.94196	0.733756	2.6466	0.00813063	0.129448	condition_IPF_vs_control
ANKRD13B	human	25.2751	1.40105	0.554211	2.52801	0.0114712	0.157872	condition_IPF_vs_control
CHMP1B	human	558.276	-0.283341	0.182775	-1.55022	0.121088	0.509318	condition_IPF_vs_control
FAT2	human	1.65425	2.19375	1.46768	1.49471	0.134991	0.528505	condition_IPF_vs_control
ITGBL1	human	352.665	2.08117	0.588601	3.53579	0.000406558	0.0169211	condition_IPF_vs_control
LTBP1	human	610.646	1.03113	0.389012	2.65063	0.00803423	0.128183	condition_IPF_vs_control
PPFIA2	human	12.3812	2.0809	0.721495	2.88415	0.00392468	0.0819281	condition_IPF_vs_control
CDS1	human	192.772	-0.714121	0.394698	-1.80928	0.0704068	0.415884	condition_IPF_vs_control
BATF	human	86.7945	1.13039	0.399438	2.82994	0.00465568	0.091096	condition_IPF_vs_control
PDLIM7	human	427.83	1.24432	0.3919	3.1751	0.00149783	0.0435668	condition_IPF_vs_control
LIG4	human	119.553	-0.11071	0.220501	-0.502083	0.615609	0.888463	condition_IPF_vs_control
CMTM3	human	367.22	0.697665	0.205667	3.39221	0.000693311	0.0250869	condition_IPF_vs_control
MAFK	human	453.333	-1.27975	0.526852	-2.42904	0.0151387	0.187544	condition_IPF_vs_control
DAPL1	human	17.0936	0.7136	0.558621	1.27743	0.20145	0.616321	condition_IPF_vs_control
KIF7	human	14.8196	1.57779	0.558122	2.82697	0.00469907	0.0916705	condition_IPF_vs_control
ATL2	human	214.679	-0.433008	0.196047	-2.20869	0.0271959	0.257759	condition_IPF_vs_control
IGHV1-24	human	3.46747	2.26433	1.43862	1.57396	0.115496	0.501427	condition_IPF_vs_control
HAPLN3	human	102.03	1.95299	0.612368	3.18924	0.00142649	0.0419631	condition_IPF_vs_control
WBP2	human	867.423	-0.637508	0.209886	-3.0374	0.00238629	0.0593313	condition_IPF_vs_control
CXCR2	human	85.3827	-0.863059	0.509407	-1.69424	0.090219	0.456987	condition_IPF_vs_control
FZD8	human	113.695	-0.896291	0.355537	-2.52095	0.0117039	0.159911	condition_IPF_vs_control
FBXO41	human	11.2851	0.72999	0.557538	1.30931	0.190429	0.603788	condition_IPF_vs_control
DPYSL3	human	427.622	1.12423	0.361525	3.1097	0.00187275	0.0505561	condition_IPF_vs_control
LIN7A	human	93.073	-0.129102	0.328756	-0.392697	0.694543	0.921025	condition_IPF_vs_control
PYROXD1	human	169.347	-0.727297	0.281237	-2.58607	0.00970784	0.143101	condition_IPF_vs_control
ADAMTSL4-AS1	human	12.8186	-1.48902	0.612755	-2.43004	0.0150973	0.187544	condition_IPF_vs_control
TAOK3	human	349.141	-0.709528	0.206493	-3.43609	0.000590177	0.0222604	condition_IPF_vs_control
KAZALD1	human	27.0043	1.42219	0.533757	2.6645	0.00771034	0.125128	condition_IPF_vs_control
PAM	human	807.588	0.48092	0.171593	2.80269	0.00506789	0.0970277	condition_IPF_vs_control
IDI1	human	587.243	-0.521438	0.253235	-2.05911	0.039484	0.315142	condition_IPF_vs_control
PTGR2	human	74.7114	-0.801525	0.271386	-2.95345	0.00314243	0.0708334	condition_IPF_vs_control
CNNM4	human	109.988	-0.42349	0.253783	-1.66871	0.0951751	0.464512	condition_IPF_vs_control
TTC21B	human	94.8863	-0.503138	0.289135	-1.74015	0.0818333	0.440473	condition_IPF_vs_control
SEMA3E	human	83.1856	-1.41362	0.545156	-2.59306	0.00951275	0.141853	condition_IPF_vs_control
PLAAT5	human	16.8146	-1.33897	0.660258	-2.02794	0.0425662	0.328644	condition_IPF_vs_control
MMUT	human	172.677	-0.616689	0.231139	-2.66805	0.00762939	0.124675	condition_IPF_vs_control
TSG101	human	450.806	-0.484618	0.211891	-2.2871	0.0221898	0.231983	condition_IPF_vs_control
FBXO32	human	167.296	0.834845	0.349138	2.39116	0.0167951	0.19908	condition_IPF_vs_control
TSKU	human	150.056	2.06357	0.386551	5.33842	9.37586e-08	1.96388e-05	condition_IPF_vs_control
GPD2	human	160.258	-0.715117	0.281393	-2.54134	0.0110427	0.154613	condition_IPF_vs_control
STARD4	human	200.557	-0.175735	0.316573	-0.555115	0.578816	0.873929	condition_IPF_vs_control
MAGI3	human	264.944	-0.892791	0.366266	-2.43755	0.0147873	0.185147	condition_IPF_vs_control
WT1	human	9.65083	3.1361	0.972759	3.22392	0.00126449	0.0389519	condition_IPF_vs_control
SVIP	human	316.458	-0.663846	0.21586	-3.07535	0.00210254	0.0547348	condition_IPF_vs_control
GALNT3	human	111.633	-0.519895	0.347011	-1.49821	0.134079	0.52677	condition_IPF_vs_control
XXYLT1	human	49.5309	0.838306	0.427188	1.96238	0.0497181	0.353681	condition_IPF_vs_control
CDKN2A	human	46.9871	2.07476	0.686418	3.02259	0.0025062	0.0606502	condition_IPF_vs_control
SLAMF8	human	203.295	1.36008	0.422753	3.2172	0.00129449	0.0395538	condition_IPF_vs_control
ARHGEF38	human	28.3015	-1.20017	0.470249	-2.55219	0.0107047	0.152202	condition_IPF_vs_control
HOXC4	human	12.2854	2.03044	0.644195	3.1519	0.0016221	0.0459865	condition_IPF_vs_control
TMEM176A	human	416.432	1.03743	0.369746	2.80578	0.00501944	0.096344	condition_IPF_vs_control
LSS	human	309.719	-1.1769	0.32421	-3.63005	0.000283368	0.0131851	condition_IPF_vs_control
CA8	human	33.8803	-1.38261	0.494677	-2.79498	0.00519034	0.0983758	condition_IPF_vs_control
C11orf96	human	1664.81	-1.25752	0.58896	-2.13515	0.0327488	0.283529	condition_IPF_vs_control
TSPAN11	human	86.6692	2.72341	0.561838	4.84733	1.25133e-06	0.000183751	condition_IPF_vs_control
TUBB2B	human	12.6572	2.05339	0.716852	2.86446	0.00417717	0.084919	condition_IPF_vs_control
SHF	human	28.3711	0.947942	0.440306	2.15292	0.0313252	0.27756	condition_IPF_vs_control
IGHG3	human	10662.3	3.15259	1.07793	2.92467	0.00344817	0.0754755	condition_IPF_vs_control
TMED5	human	788.661	-0.348632	0.170714	-2.0422	0.0411321	0.321843	condition_IPF_vs_control
FAP	human	112.694	1.8408	0.592958	3.10444	0.00190639	0.0509438	condition_IPF_vs_control
DACH1	human	87.7334	-0.963622	0.495847	-1.94338	0.0519697	0.362154	condition_IPF_vs_control
JUN	human	1485.82	-0.848433	0.303746	-2.79323	0.00521849	0.0985066	condition_IPF_vs_control
PRTN3	human	16.7531	-2.26293	0.856979	-2.64059	0.00827621	0.129987	condition_IPF_vs_control
PALM2-AKAP2	human	2027.4	-1.28381	0.611204	-2.10047	0.0356875	0.298217	condition_IPF_vs_control
ACAP3	human	122.198	0.580477	0.320985	1.80842	0.0705405	0.415884	condition_IPF_vs_control
CCL17	human	51.7556	2.22737	0.736068	3.02604	0.00247782	0.0605002	condition_IPF_vs_control
MYCT1	human	139.572	-1.11919	0.36173	-3.09399	0.00197484	0.0521713	condition_IPF_vs_control
EML3	human	200.094	0.512567	0.216255	2.3702	0.0177783	0.205278	condition_IPF_vs_control
TXNRD1	human	945.699	-1.17577	0.416553	-2.82262	0.00476325	0.0926017	condition_IPF_vs_control
CDH24	human	10.3399	1.74616	0.692266	2.52238	0.0116563	0.159708	condition_IPF_vs_control
TMEM71	human	31.3956	-0.653038	0.394658	-1.65469	0.0979865	0.470684	condition_IPF_vs_control
IFI27L2	human	488.093	1.04961	0.342965	3.06039	0.00221052	0.056714	condition_IPF_vs_control
APLP1	human	11.5873	2.68514	0.779632	3.44412	0.000572925	0.021872	condition_IPF_vs_control
PLAAT3	human	450.855	-0.74965	0.270753	-2.76876	0.00562703	0.103287	condition_IPF_vs_control
PALM	human	177.156	0.91976	0.346327	2.65576	0.00791309	0.127461	condition_IPF_vs_control
BAMBI	human	105.108	-1.17614	0.304399	-3.8638	0.000111637	0.0065165	condition_IPF_vs_control
NUGGC	human	7.18412	2.04601	1.10215	1.85638	0.0633989	0.397669	condition_IPF_vs_control
MEGF8	human	66.9234	0.774404	0.340146	2.27668	0.0228054	0.23577	condition_IPF_vs_control
SERINC2	human	330.715	0.867301	0.391732	2.21401	0.0268279	0.257198	condition_IPF_vs_control
IER2	human	1105.55	-0.798789	0.388587	-2.05562	0.039819	0.316314	condition_IPF_vs_control
TWF2	human	280.161	0.821475	0.285742	2.87489	0.00404172	0.0833983	condition_IPF_vs_control
CD2	human	142.257	1.19361	0.424745	2.81018	0.00495133	0.0953577	condition_IPF_vs_control
ORM1	human	21.4502	-2.88031	0.806302	-3.57224	0.000353934	0.0154718	condition_IPF_vs_control
CMTR2	human	139.028	-0.708743	0.265445	-2.67002	0.00758472	0.124289	condition_IPF_vs_control
CDCA4	human	42.2997	0.742733	0.347278	2.13873	0.0324579	0.282303	condition_IPF_vs_control
C4orf48	human	234.544	0.806526	0.296902	2.71647	0.00659815	0.114054	condition_IPF_vs_control
TUBB3	human	60.2341	3.72779	0.640154	5.82326	5.77103e-09	1.99869e-06	condition_IPF_vs_control
GAB1	human	223.164	-0.665942	0.296098	-2.24906	0.0245086	0.244844	condition_IPF_vs_control
ANP32E	human	350.46	-0.791622	0.23712	-3.33849	0.000842354	0.0289559	condition_IPF_vs_control
LGR6	human	37.0919	1.98467	0.571629	3.47195	0.000516684	0.0202983	condition_IPF_vs_control
ZNF423	human	34.7763	1.98523	0.575267	3.45097	0.000558579	0.0213886	condition_IPF_vs_control
CMTM2	human	86.6684	-0.757501	0.536004	-1.41324	0.157586	0.561006	condition_IPF_vs_control
B4GALNT1	human	11.953	2.08182	0.779267	2.67151	0.00755109	0.124234	condition_IPF_vs_control
LYNX1	human	61.6542	1.39537	0.462431	3.01746	0.00254903	0.0613919	condition_IPF_vs_control
NFE2L3	human	59.122	1.11228	0.361971	3.07285	0.00212024	0.0550062	condition_IPF_vs_control
PPL	human	251.566	-0.534914	0.29432	-1.81746	0.069147	0.413106	condition_IPF_vs_control
CASZ1	human	130.859	-0.312428	0.280726	-1.11293	0.265738	0.677333	condition_IPF_vs_control
CHRM2	human	41.0318	-2.45636	0.901147	-2.72581	0.0064143	0.112548	condition_IPF_vs_control
CAV1	human	3757.92	-0.477438	0.289141	-1.65123	0.0986922	0.471454	condition_IPF_vs_control
OLIG1	human	5.79252	-1.75196	0.908254	-1.92893	0.0537397	0.367228	condition_IPF_vs_control
PRDM16	human	52.2112	-0.901025	0.430644	-2.09228	0.0364139	0.301539	condition_IPF_vs_control
ABCA2	human	89.7931	1.37481	0.392713	3.50079	0.000463882	0.0186601	condition_IPF_vs_control
PHGDH	human	121.199	-1.66969	0.521917	-3.19915	0.00137831	0.0409568	condition_IPF_vs_control
RAPGEF2	human	270.888	-0.598002	0.231638	-2.58162	0.00983364	0.144267	condition_IPF_vs_control
RIMS4	human	8.51593	-1.76445	0.650651	-2.71182	0.0066915	0.115141	condition_IPF_vs_control
TRMT2A	human	99.9599	0.558399	0.281622	1.98279	0.0473907	0.345007	condition_IPF_vs_control
ZNF189	human	134.427	1.10582	0.301521	3.66748	0.000244949	0.0117242	condition_IPF_vs_control
BMP1	human	266.432	1.08023	0.406404	2.65803	0.00785992	0.127146	condition_IPF_vs_control
PCBP4	human	118.766	0.599211	0.271642	2.20589	0.0273919	0.258293	condition_IPF_vs_control
CCBE1	human	236.244	-0.866128	0.267571	-3.237	0.00120792	0.0376068	condition_IPF_vs_control
ZNF783	human	52.9279	0.351158	0.280598	1.25146	0.210766	0.625694	condition_IPF_vs_control
FRY	human	246.73	-0.758548	0.319784	-2.37206	0.0176891	0.204997	condition_IPF_vs_control
C16orf74	human	15.6138	1.53089	0.687835	2.22567	0.0260365	0.253739	condition_IPF_vs_control
GAL3ST4	human	98.5182	1.54918	0.46219	3.35182	0.000802808	0.0278497	condition_IPF_vs_control
ECM2	human	165.5	1.55612	0.477379	3.25971	0.00111525	0.0358898	condition_IPF_vs_control
LCN10	human	18.7	1.55332	0.762684	2.03665	0.0416846	0.324655	condition_IPF_vs_control
ANKRD27	human	136.734	-0.671509	0.274296	-2.44812	0.0143603	0.181605	condition_IPF_vs_control
CLSTN1	human	545.729	0.691286	0.260404	2.65467	0.00793864	0.1276	condition_IPF_vs_control
TRERF1	human	35.4596	0.823766	0.376911	2.18557	0.028847	0.266032	condition_IPF_vs_control
LRRN4	human	31.0008	-1.11243	0.408377	-2.72404	0.0064489	0.112755	condition_IPF_vs_control
GJD3	human	34.1921	1.42037	0.432391	3.28492	0.00102013	0.0337625	condition_IPF_vs_control
NEBL	human	527.108	-0.878704	0.274243	-3.20411	0.00135483	0.0407391	condition_IPF_vs_control
ARMH4	human	18.0681	1.27382	0.441493	2.88525	0.00391099	0.0818171	condition_IPF_vs_control
LRATD2	human	215.762	-0.712648	0.342894	-2.07833	0.0376789	0.307718	condition_IPF_vs_control
CXCR6	human	22.7476	1.60684	0.571429	2.81197	0.00492392	0.095114	condition_IPF_vs_control
AGO4	human	195.329	-0.448803	0.198918	-2.25622	0.0240569	0.242233	condition_IPF_vs_control
MED30	human	139.6	-0.421958	0.215246	-1.96035	0.0499545	0.354724	condition_IPF_vs_control
FAM189A2	human	157.989	-0.188042	0.227837	-0.825335	0.409181	0.78022	condition_IPF_vs_control
RMND5A	human	274.603	-0.49853	0.245129	-2.03375	0.0419772	0.32659	condition_IPF_vs_control
KDF1	human	46.3066	-0.760046	0.458367	-1.65816	0.0972852	0.469358	condition_IPF_vs_control
NOTCH2NLC	human	20.6643	-1.74158	0.526476	-3.30799	0.000939675	0.0315835	condition_IPF_vs_control
MTRR	human	287.287	-1.01114	0.371265	-2.72351	0.00645922	0.112755	condition_IPF_vs_control
MARVELD3	human	45.1875	-0.618988	0.460533	-1.34407	0.178927	0.588831	condition_IPF_vs_control
SLC52A1	human	3.72417	2.12201	1.20503	1.76095	0.0782468	0.432355	condition_IPF_vs_control
CORIN	human	31.5566	2.17868	0.780071	2.79293	0.00522329	0.0985066	condition_IPF_vs_control
IL18RAP	human	58.7676	-1.064	0.506268	-2.10166	0.0355832	0.297877	condition_IPF_vs_control
IGKV3-20	human	11.7766	3.13009	1.02429	3.05585	0.00224421	0.0571858	condition_IPF_vs_control
ZFAND6	human	731.241	-0.661334	0.254997	-2.5935	0.00950055	0.141853	condition_IPF_vs_control
ID4	human	416.322	-0.957103	0.304077	-3.14757	0.00164633	0.04637	condition_IPF_vs_control
NCS1	human	86.6466	1.50036	0.473027	3.17182	0.00151487	0.0437259	condition_IPF_vs_control
FLNC	human	173.955	1.21593	0.462067	2.6315	0.008501	0.132083	condition_IPF_vs_control
FZD2	human	74.3402	1.0145	0.463816	2.1873	0.0287209	0.265366	condition_IPF_vs_control
SCARA5	human	109.73	1.42912	0.459695	3.10885	0.0018782	0.0505561	condition_IPF_vs_control
SYT16	human	2.88959	4.78342	1.45125	3.29608	0.000980444	0.0327356	condition_IPF_vs_control
POGK	human	300.109	-0.253872	0.147027	-1.7267	0.084221	0.446492	condition_IPF_vs_control
PSD	human	21.1779	1.79973	0.804579	2.23686	0.0252952	0.250223	condition_IPF_vs_control
FAM171A2	human	12.918	1.73731	0.670137	2.59247	0.00952891	0.141853	condition_IPF_vs_control
TAF7	human	471.656	-0.57294	0.216789	-2.64285	0.0082211	0.129987	condition_IPF_vs_control
NBEAL1	human	308.751	-0.716723	0.253122	-2.83154	0.0046325	0.091096	condition_IPF_vs_control
CD163L1	human	34.5988	1.53788	0.555677	2.76757	0.00564754	0.103538	condition_IPF_vs_control
AFDN	human	594.772	-0.625316	0.250747	-2.49381	0.0126378	0.168289	condition_IPF_vs_control
PLN	human	119.088	0.702044	0.318729	2.20264	0.0276204	0.259317	condition_IPF_vs_control
IL33	human	316.634	1.10196	0.341568	3.22617	0.0012546	0.0387262	condition_IPF_vs_control
ITPA	human	253.138	0.483023	0.197972	2.43986	0.0146932	0.184426	condition_IPF_vs_control
CCK	human	6.18799	-2.39843	1.24153	-1.93183	0.0533803	0.366324	condition_IPF_vs_control
MAP3K21	human	37.9788	-1.02667	0.421963	-2.43309	0.0149705	0.186822	condition_IPF_vs_control
ACTG2	human	637.727	1.61889	0.47924	3.37804	0.000730051	0.0259202	condition_IPF_vs_control
IGSF9B	human	11.5215	0.933115	0.549818	1.69713	0.0896715	0.456676	condition_IPF_vs_control
TFEB	human	109.022	0.756523	0.303522	2.49248	0.0126854	0.168304	condition_IPF_vs_control
MIR100HG	human	89.298	0.607107	0.277326	2.18914	0.0285864	0.265094	condition_IPF_vs_control
KDM3A	human	173.349	-0.732979	0.274034	-2.67477	0.00747797	0.123897	condition_IPF_vs_control
LZTR1	human	144.782	0.428721	0.233893	1.83298	0.0668059	0.407384	condition_IPF_vs_control
EPHB2	human	55.339	1.73098	0.553004	3.13014	0.00174724	0.0486684	condition_IPF_vs_control
MTMR11	human	46.2542	1.58507	0.549298	2.88563	0.00390636	0.0818171	condition_IPF_vs_control
RILPL2	human	632.108	-0.463691	0.256908	-1.80489	0.0710922	0.417418	condition_IPF_vs_control
WDR74	human	584.84	-1.38016	0.416622	-3.31273	0.0009239	0.0311919	condition_IPF_vs_control
SNAP25	human	15.3181	1.65159	0.709672	2.32726	0.0199516	0.220591	condition_IPF_vs_control
ADAMTS2	human	252.409	1.11415	0.342028	3.25749	0.00112402	0.0359925	condition_IPF_vs_control
PDCD6IP	human	710.44	-0.356673	0.140643	-2.53601	0.0112123	0.156013	condition_IPF_vs_control
MUC3A	human	8.75644	2.37907	0.827084	2.87645	0.00402173	0.0830993	condition_IPF_vs_control
RTN3	human	852.674	-0.43872	0.137506	-3.19056	0.00141999	0.0419479	condition_IPF_vs_control
ENC1	human	246.012	1.24407	0.417368	2.98076	0.00287536	0.0666	condition_IPF_vs_control
ROR2	human	39.6563	0.887911	0.446384	1.98912	0.046688	0.342531	condition_IPF_vs_control
SPEN	human	349.717	-0.628319	0.225268	-2.7892	0.00528381	0.0990305	condition_IPF_vs_control
CAMK2N2	human	5.41905	3.51662	1.32861	2.64685	0.00812445	0.129448	condition_IPF_vs_control
OLFML3	human	356.795	1.11025	0.434883	2.55298	0.0106805	0.152202	condition_IPF_vs_control
DUSP16	human	211.383	-0.57784	0.239661	-2.41107	0.0159057	0.192683	condition_IPF_vs_control
LAMA3	human	250.5	-0.454923	0.331413	-1.37268	0.169853	0.578926	condition_IPF_vs_control
HOXD1	human	19.8535	-0.885231	0.504341	-1.75522	0.0792214	0.434363	condition_IPF_vs_control
PIAS3	human	132.111	0.650344	0.237713	2.73584	0.00622215	0.110588	condition_IPF_vs_control
PLIN3	human	296.065	0.612784	0.235456	2.60254	0.00925365	0.139682	condition_IPF_vs_control
MBP	human	264.03	-0.542479	0.196327	-2.76314	0.00572488	0.104499	condition_IPF_vs_control
KLF3	human	400.425	-0.259535	0.180986	-1.434	0.151572	0.551751	condition_IPF_vs_control
UNC5B	human	191.317	1.37594	0.335849	4.09691	4.18695e-05	0.00293183	condition_IPF_vs_control
GHITM	human	1287.05	-0.526051	0.201616	-2.60917	0.00907629	0.138108	condition_IPF_vs_control
GRIA1	human	44.5734	-0.900417	0.504494	-1.78479	0.0742953	0.423724	condition_IPF_vs_control
TBCE.1	human	43.1326	-1.38299	0.475743	-2.90702	0.00364891	0.078019	condition_IPF_vs_control
DNAJC6	human	42.5691	-1.74231	0.703098	-2.47805	0.0132103	0.172544	condition_IPF_vs_control
IGLV1-47	human	5.70344	3.96323	1.41025	2.8103	0.00494958	0.0953577	condition_IPF_vs_control
PLEKHF2	human	198.229	-0.423573	0.284985	-1.4863	0.1372	0.531333	condition_IPF_vs_control
TMEM132E	human	2.07812	4.32901	1.93744	2.23439	0.0254573	0.250599	condition_IPF_vs_control
NECTIN1	human	60.109	0.976588	0.429344	2.27461	0.0229296	0.236425	condition_IPF_vs_control
AKAP6	human	47.1349	-0.9076	0.420319	-2.15931	0.0308258	0.275231	condition_IPF_vs_control
CAVIN2	human	1839.24	-0.478956	0.39746	-1.20504	0.228188	0.641571	condition_IPF_vs_control
ANTXR1	human	937.416	1.03282	0.344097	3.00153	0.00268627	0.0638834	condition_IPF_vs_control
RAD1	human	184.516	-0.552405	0.200696	-2.75244	0.00591528	0.106694	condition_IPF_vs_control
PLPP4	human	3.63262	3.75541	1.4065	2.67004	0.00758416	0.124289	condition_IPF_vs_control
SLURP2	human	2.34178	-0.106957	1.10234	-0.0970269	0.922705	0.983427	condition_IPF_vs_control
TELO2	human	87.3826	0.488361	0.30306	1.61143	0.107086	0.485555	condition_IPF_vs_control
H1F0	human	692.418	-1.05636	0.312264	-3.38292	0.000717204	0.02555	condition_IPF_vs_control
TRIM58	human	52.9898	-0.757556	0.318892	-2.37559	0.017521	0.204008	condition_IPF_vs_control
KRT15	human	88.4946	1.03456	0.555804	1.86138	0.0626909	0.395569	condition_IPF_vs_control
FZD10-AS1	human	36.3749	1.41608	0.444027	3.18918	0.00142676	0.0419631	condition_IPF_vs_control
HLX	human	264.828	-1.09455	0.381781	-2.86694	0.00414456	0.0845902	condition_IPF_vs_control
HSD17B2	human	19.5429	-1.30359	0.536271	-2.43085	0.0150634	0.187363	condition_IPF_vs_control
MARVELD2	human	153.679	-0.734186	0.38468	-1.90856	0.0563185	0.375746	condition_IPF_vs_control
CHRNB1	human	54.7347	0.554882	0.288302	1.92466	0.0542721	0.368724	condition_IPF_vs_control
BCL7B	human	268.217	-0.506176	0.193346	-2.61798	0.0088452	0.135709	condition_IPF_vs_control
DIAPH1	human	629.255	-0.29532	0.181482	-1.62727	0.103681	0.479726	condition_IPF_vs_control
SLC25A36	human	368.689	-0.766979	0.251286	-3.05222	0.00227159	0.0576474	condition_IPF_vs_control
PDE9A	human	38.2317	1.12313	0.371248	3.02528	0.00248401	0.0605002	condition_IPF_vs_control
SEC14L2	human	41.7052	0.921153	0.363588	2.53351	0.0112926	0.156408	condition_IPF_vs_control
CPQ	human	293.059	0.841252	0.291891	2.88208	0.00395061	0.0820783	condition_IPF_vs_control
FAM181A	human	23.4737	-3.14853	1.11339	-2.82788	0.00468571	0.091565	condition_IPF_vs_control
PDZD2	human	163.629	-0.380845	0.282777	-1.3468	0.178045	0.587077	condition_IPF_vs_control
INSIG1	human	329.726	-0.699236	0.325942	-2.14528	0.0319305	0.280458	condition_IPF_vs_control
RBP5	human	10.5346	1.4091	0.773674	1.82131	0.0685592	0.411654	condition_IPF_vs_control
SPP1	human	139.76	1.13967	0.733504	1.55374	0.120247	0.508889	condition_IPF_vs_control
SYNPO2L	human	4.46486	-2.56591	0.927976	-2.76506	0.00569125	0.104087	condition_IPF_vs_control
TMEM130	human	61.2754	2.21241	0.640449	3.45447	0.000551373	0.0212556	condition_IPF_vs_control
PRKCZ	human	442.006	-0.910674	0.313089	-2.90868	0.00362961	0.078019	condition_IPF_vs_control
SREBF2	human	596.115	-0.515189	0.210336	-2.44937	0.0143107	0.181281	condition_IPF_vs_control
NME4	human	350.083	0.867605	0.353741	2.45266	0.0141806	0.180085	condition_IPF_vs_control
RNF145	human	1322.28	-0.570519	0.255016	-2.23719	0.025274	0.250176	condition_IPF_vs_control
GOLT1A	human	88.7458	-1.02974	0.471505	-2.18393	0.0289671	0.266339	condition_IPF_vs_control
SLC22A15	human	81.1883	-1.61074	0.559733	-2.8777	0.00400584	0.0828842	condition_IPF_vs_control
PPIC	human	428.958	0.935466	0.306195	3.05513	0.00224962	0.0571858	condition_IPF_vs_control
PYGL	human	245.359	-0.598057	0.205941	-2.90403	0.00368396	0.0784787	condition_IPF_vs_control
C1GALT1	human	127.823	-0.678151	0.259315	-2.61517	0.00891842	0.136391	condition_IPF_vs_control
SMARCB1	human	178.105	0.464596	0.201216	2.30894	0.0209469	0.225657	condition_IPF_vs_control
RDH11	human	489.992	-0.627069	0.229613	-2.73098	0.00631454	0.111967	condition_IPF_vs_control
MTMR10	human	208.309	-0.456255	0.233861	-1.95097	0.0510611	0.358327	condition_IPF_vs_control
ADAMTS12	human	66.8089	1.86907	0.642257	2.91015	0.00361253	0.0778341	condition_IPF_vs_control
ITIH5	human	238.085	1.11874	0.464061	2.41076	0.0159193	0.192683	condition_IPF_vs_control
RNF141	human	347.973	-0.444634	0.235829	-1.8854	0.0593754	0.385762	condition_IPF_vs_control
KLF4	human	642.55	-0.00872775	0.338559	-0.0257791	0.979434	0.994432	condition_IPF_vs_control
PRKAR1A	human	1936.22	-0.418558	0.160665	-2.60517	0.00918296	0.139171	condition_IPF_vs_control
ZZEF1	human	201.566	-0.458662	0.207461	-2.21083	0.0270474	0.257743	condition_IPF_vs_control
THEMIS	human	20.7834	1.21762	0.444566	2.73889	0.00616462	0.110083	condition_IPF_vs_control
FN1	human	14517.6	1.08912	0.294202	3.70195	0.000213951	0.0104449	condition_IPF_vs_control
PTK7	human	384.223	0.815806	0.301934	2.70193	0.00689374	0.117562	condition_IPF_vs_control
LMOD1	human	256.863	0.732379	0.225235	3.25162	0.00114749	0.0363093	condition_IPF_vs_control
TENT4B	human	185.947	-0.778456	0.294855	-2.64013	0.00828738	0.130028	condition_IPF_vs_control
ECHDC1	human	537.882	-0.556341	0.171834	-3.23767	0.0012051	0.0376068	condition_IPF_vs_control
APOBEC3D	human	12.3614	1.35282	0.647569	2.08907	0.0367016	0.303009	condition_IPF_vs_control
BCL2L2	human	347.082	-0.924763	0.385091	-2.40141	0.0163319	0.195737	condition_IPF_vs_control
TMEM156	human	11.0733	1.63524	0.899781	1.81738	0.0691592	0.413106	condition_IPF_vs_control
AQP4	human	1256.33	-0.388071	0.288105	-1.34698	0.177987	0.587077	condition_IPF_vs_control
CDC42EP5	human	89.9294	1.00897	0.361065	2.79443	0.00519908	0.0984182	condition_IPF_vs_control
B3GAT3	human	171.716	0.581258	0.233068	2.49394	0.0126334	0.168289	condition_IPF_vs_control
MPIG6B	human	39.105	-0.93453	0.633257	-1.47575	0.14001	0.535165	condition_IPF_vs_control
TBC1D2	human	319.744	-0.81146	0.336188	-2.41371	0.0157911	0.19184	condition_IPF_vs_control
TCF19	human	44.6989	0.911734	0.423323	2.15375	0.0312595	0.277193	condition_IPF_vs_control
ACSF3	human	106.242	0.333025	0.25203	1.32137	0.186377	0.597614	condition_IPF_vs_control
LRRC8B	human	106.766	-0.77939	0.338153	-2.30485	0.0211752	0.22688	condition_IPF_vs_control
RAPGEF3	human	58.0801	0.647682	0.354735	1.82582	0.0678776	0.410104	condition_IPF_vs_control
TACC2	human	842.533	-0.716726	0.269749	-2.65701	0.00788374	0.127172	condition_IPF_vs_control
XCL2	human	19.29	2.91586	0.711331	4.09916	4.14654e-05	0.00291705	condition_IPF_vs_control
HP	human	77.7352	-1.92307	0.618304	-3.11023	0.0018694	0.0505561	condition_IPF_vs_control
HK2	human	178.008	-0.657206	0.32152	-2.04406	0.0409475	0.321274	condition_IPF_vs_control
CAMP	human	32.6573	-1.83696	0.61194	-3.00187	0.00268326	0.0638834	condition_IPF_vs_control
WWP1	human	260.075	-0.61262	0.269586	-2.27245	0.0230596	0.236619	condition_IPF_vs_control
ORAI1	human	338.155	-0.649446	0.26495	-2.4512	0.014238	0.180511	condition_IPF_vs_control
CXCR4	human	469.961	0.988215	0.468488	2.10937	0.0349125	0.294648	condition_IPF_vs_control
VCAM1	human	153.735	1.64696	0.539032	3.0554	0.0022476	0.0571858	condition_IPF_vs_control
MPP5	human	194.611	-0.485726	0.264708	-1.83495	0.0665126	0.407091	condition_IPF_vs_control
KCNE4	human	42.8449	2.00769	0.72116	2.78397	0.00536976	0.0995314	condition_IPF_vs_control
HILPDA	human	67.0778	1.85178	0.563159	3.2882	0.00100829	0.0335037	condition_IPF_vs_control
TNFAIP8L3	human	53.8584	0.321165	0.334325	0.960636	0.336735	0.734305	condition_IPF_vs_control
C2orf88	human	37.8812	-0.642683	0.469174	-1.36982	0.170744	0.579541	condition_IPF_vs_control
ACKR4	human	35.384	-0.638905	0.467982	-1.36524	0.172179	0.580345	condition_IPF_vs_control
RAP1A	human	1155.95	-0.374071	0.174128	-2.14826	0.0316935	0.279886	condition_IPF_vs_control
MYL12A	human	3498.24	-0.210483	0.114429	-1.83942	0.0658529	0.405285	condition_IPF_vs_control
DLAT	human	225.689	-0.335944	0.213802	-1.57129	0.116116	0.502362	condition_IPF_vs_control
APOA1	human	28.8643	-1.97436	0.63824	-3.09345	0.00197844	0.0521713	condition_IPF_vs_control
PIK3R6	human	7.76545	1.09305	0.694177	1.57459	0.11535	0.50132	condition_IPF_vs_control
SYTL2	human	144.773	0.90126	0.309379	2.91313	0.00357826	0.0775375	condition_IPF_vs_control
GZMK	human	48.1348	1.53752	0.666001	2.30859	0.0209662	0.225704	condition_IPF_vs_control
LGR4	human	37.8104	0.986779	0.368544	2.6775	0.00741731	0.123554	condition_IPF_vs_control
GALNT2	human	362.525	0.424649	0.182195	2.33074	0.0197671	0.219834	condition_IPF_vs_control
SLC29A3	human	78.1957	0.844948	0.329905	2.56119	0.0104316	0.150131	condition_IPF_vs_control
NSG1	human	15.407	1.89695	0.648092	2.92698	0.00342273	0.0750273	condition_IPF_vs_control
FREM1	human	24.1807	1.065	0.476455	2.23527	0.0253997	0.250437	condition_IPF_vs_control
ETV5	human	301.704	-0.724993	0.325331	-2.22848	0.0258487	0.252722	condition_IPF_vs_control
LAMP3	human	1591.55	-1.22598	0.392412	-3.12421	0.00178281	0.0492061	condition_IPF_vs_control
ZNF521	human	47.3052	0.629147	0.520431	1.2089	0.226703	0.639807	condition_IPF_vs_control
NCLN	human	265.402	0.571149	0.229444	2.48927	0.0128006	0.169387	condition_IPF_vs_control
B3GAT1	human	4.11435	2.54041	1.09264	2.32502	0.0200708	0.220796	condition_IPF_vs_control
RHBDD3	human	89.0203	0.412163	0.30185	1.36545	0.17211	0.580345	condition_IPF_vs_control
P4HA3	human	22.8879	1.7924	0.840035	2.13372	0.0328656	0.283891	condition_IPF_vs_control
EPB41	human	325.757	-0.885689	0.327324	-2.70585	0.00681294	0.116832	condition_IPF_vs_control
IGLC7	human	241.542	3.23487	1.16244	2.78283	0.00538868	0.0997253	condition_IPF_vs_control
TSPAN5	human	69.9023	0.675053	0.310743	2.17238	0.0298269	0.270625	condition_IPF_vs_control
CECR2	human	35.3741	-0.759191	0.331508	-2.29011	0.0220147	0.231256	condition_IPF_vs_control
F2RL2	human	14.0692	3.07568	1.04959	2.93036	0.00338565	0.0744302	condition_IPF_vs_control
COL9A2	human	27.2347	1.37349	0.589846	2.32855	0.0198827	0.220473	condition_IPF_vs_control
KLRK1	human	60.0806	1.28359	0.378938	3.38733	0.000705768	0.0252358	condition_IPF_vs_control
TMEM217	human	6.56753	2.47731	0.830886	2.98153	0.00286808	0.0665333	condition_IPF_vs_control
IGF1R	human	230.885	-0.549793	0.22633	-2.42916	0.0151337	0.187544	condition_IPF_vs_control
OSBPL5	human	153.798	0.754827	0.291799	2.5868	0.00968709	0.143083	condition_IPF_vs_control
HMGB2	human	664.266	-0.655331	0.279495	-2.3447	0.0190425	0.214919	condition_IPF_vs_control
SERPINB3	human	9.58675	3.10916	1.27819	2.43248	0.0149959	0.186879	condition_IPF_vs_control
PPP1R26	human	106.205	-0.617712	0.224652	-2.74965	0.00596597	0.107168	condition_IPF_vs_control
VSIG10	human	168.576	-0.842464	0.425809	-1.9785	0.0478721	0.346456	condition_IPF_vs_control
LSM7	human	610.69	0.273427	0.185523	1.47381	0.140532	0.535402	condition_IPF_vs_control
CHPT1	human	389.046	-0.629462	0.263869	-2.3855	0.0170557	0.201223	condition_IPF_vs_control
ESYT3	human	72.6384	-0.781735	0.426187	-1.83425	0.0666164	0.407091	condition_IPF_vs_control
ARHGEF11	human	213.961	-0.649771	0.267436	-2.42963	0.0151141	0.187544	condition_IPF_vs_control
ROBO1	human	154.298	0.871986	0.366091	2.38188	0.0172244	0.202131	condition_IPF_vs_control
ADAMTS15	human	94.6878	1.27733	0.463173	2.75779	0.00581939	0.105411	condition_IPF_vs_control
TTC32	human	47.3655	-0.964842	0.353624	-2.72844	0.00636341	0.112523	condition_IPF_vs_control
CCDC3	human	178.987	1.37465	0.506881	2.71198	0.0066883	0.115141	condition_IPF_vs_control
DBNDD1	human	39.9632	1.20385	0.499916	2.40812	0.0160351	0.193626	condition_IPF_vs_control
NID2	human	83.313	1.50401	0.535251	2.80992	0.00495545	0.0953577	condition_IPF_vs_control
SMIM3	human	336.497	0.795509	0.325243	2.44589	0.0144494	0.182427	condition_IPF_vs_control
CFL2	human	327.088	-0.699608	0.330812	-2.11482	0.0344454	0.292689	condition_IPF_vs_control
RASSF8	human	352.454	-0.773622	0.423559	-1.82648	0.0677778	0.410104	condition_IPF_vs_control
PFKL	human	776.248	0.327561	0.191212	1.71308	0.0866982	0.45234	condition_IPF_vs_control
DCDC2	human	46.0123	-0.655948	0.403177	-1.62695	0.103748	0.479726	condition_IPF_vs_control
NCR1	human	8.62051	-0.729902	0.709778	-1.02835	0.303784	0.712694	condition_IPF_vs_control
NCKAP5	human	142.17	-0.14316	0.442701	-0.323378	0.746409	0.935934	condition_IPF_vs_control
SLC51B	human	20.7042	-1.36773	0.689388	-1.98397	0.0472587	0.344642	condition_IPF_vs_control
RIC3	human	33.2193	-1.03581	0.440909	-2.34926	0.018811	0.21312	condition_IPF_vs_control
USP53	human	599.393	-1.44716	0.44256	-3.26997	0.00107561	0.0350616	condition_IPF_vs_control
PCDH7	human	77.0349	1.0806	0.497039	2.17408	0.0296988	0.270031	condition_IPF_vs_control
PLXNB1	human	232.978	0.698447	0.362262	1.92802	0.0538529	0.367493	condition_IPF_vs_control
PGAM5	human	192.254	-0.508568	0.310342	-1.63873	0.101269	0.475793	condition_IPF_vs_control
MUCL3	human	36.6753	-0.902691	0.450856	-2.00217	0.0452665	0.339152	condition_IPF_vs_control
MAPK11	human	40.4408	0.766675	0.452181	1.6955	0.08998	0.456847	condition_IPF_vs_control
CSF1R	human	349.56	1.32105	0.453559	2.91264	0.00358391	0.0775488	condition_IPF_vs_control
SLAMF1	human	23.5023	1.09701	0.55243	1.9858	0.047056	0.343993	condition_IPF_vs_control
DEAF1	human	187.662	0.389774	0.174497	2.2337	0.0255031	0.25064	condition_IPF_vs_control
CEMIP	human	107.04	1.2416	0.505453	2.4564	0.0140335	0.178742	condition_IPF_vs_control
PHETA1	human	81.8015	0.635493	0.257681	2.4662	0.0136554	0.176374	condition_IPF_vs_control
AHNAK2	human	61.0826	1.15278	0.497115	2.31895	0.0203977	0.222501	condition_IPF_vs_control
MARCH7	human	391.778	-0.196974	0.149572	-1.31691	0.187868	0.599561	condition_IPF_vs_control
STX3	human	383.253	-0.929274	0.402616	-2.30809	0.0209942	0.225845	condition_IPF_vs_control
MS4A6A	human	651.345	0.8566	0.320804	2.67016	0.0075814	0.124289	condition_IPF_vs_control
AMZ1	human	6.0008	-2.1643	1.43317	-1.51015	0.131005	0.522684	condition_IPF_vs_control
CCR6	human	17.8377	1.69111	0.573792	2.94726	0.00320608	0.0717524	condition_IPF_vs_control
SELENOM	human	1195.91	0.930611	0.411806	2.25983	0.023832	0.240725	condition_IPF_vs_control
BTG3	human	485.037	-1.02511	0.399039	-2.56893	0.0102012	0.148169	condition_IPF_vs_control
CD1E	human	17.8649	2.40798	0.895491	2.689	0.00716665	0.12044	condition_IPF_vs_control
CDH1	human	556.089	-0.251126	0.303934	-0.826252	0.408661	0.779914	condition_IPF_vs_control
NDRG1	human	1043.28	-0.41232	0.247889	-1.66333	0.0962472	0.46676	condition_IPF_vs_control
PHPT1	human	761.975	0.918058	0.375289	2.44627	0.0144343	0.182389	condition_IPF_vs_control
IGLV3-1	human	13.0843	2.30062	1.15441	1.99289	0.0462731	0.341238	condition_IPF_vs_control
SMG9	human	121.386	0.615662	0.213296	2.88642	0.00389647	0.0818171	condition_IPF_vs_control
ITK	human	31.5406	1.12898	0.468329	2.41065	0.0159242	0.192683	condition_IPF_vs_control
GAREM1	human	86.8848	-0.889301	0.32149	-2.76619	0.00567154	0.103852	condition_IPF_vs_control
UBE2L5	human	54.1384	-0.834595	0.537644	-1.55232	0.120586	0.508889	condition_IPF_vs_control
PPP1R15A	human	727.503	-1.15596	0.534902	-2.16107	0.0306896	0.274439	condition_IPF_vs_control
PPP4R4	human	18.8606	-1.47941	0.706329	-2.0945	0.0362151	0.300633	condition_IPF_vs_control
SLC25A41	human	1.26397	3.54554	2.24149	1.58178	0.113701	0.498097	condition_IPF_vs_control
EPHA3	human	47.1615	1.46698	0.587545	2.49679	0.0125323	0.167744	condition_IPF_vs_control
DAPK2	human	162.054	-0.565408	0.352539	-1.60382	0.108754	0.48767	condition_IPF_vs_control
ZNF385B	human	172.138	-1.38232	0.441539	-3.13068	0.00174403	0.0486684	condition_IPF_vs_control
DUSP2	human	70.4189	1.66802	0.563396	2.96065	0.00306987	0.0700241	condition_IPF_vs_control
ISOC2	human	175.698	0.681044	0.313369	2.17329	0.0297583	0.270164	condition_IPF_vs_control
ZCCHC24	human	385.793	0.885364	0.321033	2.75786	0.00581818	0.105411	condition_IPF_vs_control
SERF2	human	6717.57	0.771521	0.283214	2.72416	0.00644656	0.112755	condition_IPF_vs_control
UPK3B	human	64.5894	-0.892047	0.568697	-1.56858	0.116746	0.50376	condition_IPF_vs_control
SEPTIN8	human	240.828	1.19106	0.381966	3.11825	0.0018193	0.0496696	condition_IPF_vs_control
LINC-PINT	human	127.931	-0.958805	0.414756	-2.31173	0.0207924	0.224786	condition_IPF_vs_control
CRYGS	human	14.884	0.837156	0.472456	1.77192	0.0764077	0.42706	condition_IPF_vs_control
FBLIM1	human	310.126	1.29231	0.436685	2.95936	0.00308281	0.0700241	condition_IPF_vs_control
KLF2	human	908.04	-0.930603	0.291227	-3.19545	0.00139612	0.0413235	condition_IPF_vs_control
ASPHD1	human	15.7021	1.2242	0.591996	2.06793	0.0386468	0.311806	condition_IPF_vs_control
IGKV3-15	human	8.2446	3.68791	1.61298	2.28639	NA	NA	condition_IPF_vs_control
VAX2	human	2.8757	2.23598	1.22061	1.83186	0.0669721	0.407955	condition_IPF_vs_control
BLMH	human	136.747	0.550911	0.210394	2.61847	0.00883239	0.135709	condition_IPF_vs_control
CYP2S1	human	72.8772	0.826807	0.307008	2.69311	0.00707893	0.119764	condition_IPF_vs_control
GPM6A	human	388.271	-1.21436	0.487073	-2.49317	0.0126606	0.168289	condition_IPF_vs_control
PARD6G	human	43.6212	1.45642	0.469343	3.10309	0.00191509	0.0509465	condition_IPF_vs_control
TRIM46	human	6.08648	1.1375	0.765014	1.48691	0.13704	0.531275	condition_IPF_vs_control
PLEC	human	909.245	0.759895	0.269939	2.81506	0.00487674	0.0943232	condition_IPF_vs_control
CREG1	human	1306.03	-0.724303	0.210911	-3.43417	0.000594372	0.0223629	condition_IPF_vs_control
SPRYD7	human	171.297	-0.312057	0.26895	-1.16028	0.245935	0.658134	condition_IPF_vs_control
SCG2	human	25.2629	2.43366	0.747698	3.25487	0.00113445	0.0361995	condition_IPF_vs_control
CD83	human	265.413	-1.11242	0.539551	-2.06175	0.0392319	0.314013	condition_IPF_vs_control
ST6GALNAC5	human	87.1007	-0.829424	0.348595	-2.37934	0.0173439	0.202893	condition_IPF_vs_control
HACD2	human	356.754	-0.900606	0.30373	-2.96515	0.00302538	0.0694369	condition_IPF_vs_control
CPA6	human	4.01716	3.73623	1.37456	2.71813	0.00656517	0.113744	condition_IPF_vs_control
SMTN	human	270.884	0.78493	0.308933	2.54078	0.0110606	0.154613	condition_IPF_vs_control
HMOX2	human	263.842	0.931203	0.269516	3.4551	0.000550096	0.0212556	condition_IPF_vs_control
CLK2	human	159.239	0.383188	0.228802	1.67476	0.0939817	0.463473	condition_IPF_vs_control
C2orf69	human	127.617	-0.345686	0.204147	-1.69332	0.0903952	0.457478	condition_IPF_vs_control
FGF11	human	5.82962	1.05358	0.806773	1.30592	0.191581	0.605319	condition_IPF_vs_control
GSTM4	human	76.8111	0.574682	0.300078	1.91511	0.0554789	0.372204	condition_IPF_vs_control
NSMF	human	147.601	0.483037	0.28658	1.68552	0.0918878	0.459253	condition_IPF_vs_control
CRIP2	human	1455.28	0.995901	0.320916	3.10331	0.0019137	0.0509465	condition_IPF_vs_control
ELF5	human	69.086	-2.17473	0.842917	-2.58001	0.00987978	0.144658	condition_IPF_vs_control
MIF	human	3614.65	0.445552	0.248028	1.79638	0.0724348	0.419929	condition_IPF_vs_control
SACM1L	human	423.888	-0.548472	0.250996	-2.18518	0.0288757	0.266032	condition_IPF_vs_control
ZBTB18	human	130.118	-0.470496	0.288221	-1.63241	0.102592	0.478	condition_IPF_vs_control
TNFRSF19	human	178.838	0.838378	0.327017	2.56372	0.0103558	0.149758	condition_IPF_vs_control
VARS	human	170.958	0.554268	0.241466	2.29542	0.0217088	0.229773	condition_IPF_vs_control
CNPY4	human	74.285	1.16744	0.458326	2.54719	0.0108596	0.15321	condition_IPF_vs_control
PAPLN	human	132.18	0.754975	0.385321	1.95934	0.0500726	0.355229	condition_IPF_vs_control
ENPP4	human	325.073	-0.417883	0.27689	-1.5092	0.131247	0.522812	condition_IPF_vs_control
GPX7	human	102.087	1.12416	0.445802	2.52166	0.0116804	0.159734	condition_IPF_vs_control
CHUK	human	165.615	-0.28006	0.25963	-1.07869	0.280727	0.690856	condition_IPF_vs_control
RGPD5	human	8.98444	-2.00763	0.892629	-2.24912	0.0245048	0.244844	condition_IPF_vs_control
TOMM70	human	291.519	-0.574509	0.24002	-2.39359	0.0166846	0.198404	condition_IPF_vs_control
IFFO1	human	118.467	0.668176	0.310521	2.15179	0.0314138	0.278134	condition_IPF_vs_control
UNC5C	human	52.3686	1.14252	0.474405	2.40831	0.0160264	0.193626	condition_IPF_vs_control
C19orf12	human	174.294	0.639399	0.18876	3.38736	0.000705683	0.0252358	condition_IPF_vs_control
GREB1	human	10.7979	1.12012	0.757124	1.47944	0.139023	0.534366	condition_IPF_vs_control
LRP1	human	1636.68	0.700461	0.259485	2.69943	0.00694583	0.118173	condition_IPF_vs_control
CTH	human	44.0237	-1.98701	0.655724	-3.03025	0.00244352	0.0601926	condition_IPF_vs_control
NR1D1	human	198.81	-2.28872	0.71477	-3.20203	0.00136461	0.0407455	condition_IPF_vs_control
CFAP20	human	312.16	-0.805572	0.27364	-2.94391	0.00324093	0.0724063	condition_IPF_vs_control
TRAC	human	160.695	0.933615	0.396447	2.35496	0.0185249	0.210985	condition_IPF_vs_control
ARHGAP24	human	171.845	-0.46943	0.306608	-1.53104	0.125759	0.51414	condition_IPF_vs_control
TTLL7	human	98.819	-0.677848	0.331679	-2.04369	0.0409846	0.321354	condition_IPF_vs_control
ZNF469	human	28.0619	2.51311	0.654074	3.84225	0.000121914	0.00689547	condition_IPF_vs_control
ANK3	human	209.383	-0.591683	0.32394	-1.82652	0.0677719	0.410104	condition_IPF_vs_control
CPXM2	human	76.0232	1.83808	0.640102	2.87154	0.00408478	0.0839432	condition_IPF_vs_control
ISYNA1	human	95.1614	1.08967	0.489159	2.22764	0.0259047	0.253106	condition_IPF_vs_control
COL12A1	human	361.174	0.986244	0.392763	2.51104	0.0120376	0.163437	condition_IPF_vs_control
MTHFS	human	274.928	-0.641533	0.303753	-2.11202	0.0346845	0.293895	condition_IPF_vs_control
PRSS53	human	11.9108	1.15898	0.582899	1.98831	0.0467779	0.342906	condition_IPF_vs_control
MFSD12	human	251.235	0.555687	0.256164	2.16926	0.0300628	0.271727	condition_IPF_vs_control
ZNF846	human	34.2878	0.630018	0.398332	1.58164	0.113732	0.498097	condition_IPF_vs_control
TM6SF2	human	3.2357	2.44844	1.13468	2.15782	0.0309418	0.275457	condition_IPF_vs_control
GPRC5A	human	2784.1	-0.127164	0.302274	-0.420692	0.67398	0.914678	condition_IPF_vs_control
CYTL1	human	9.56885	1.20651	0.66004	1.82793	0.0675603	0.409888	condition_IPF_vs_control
SLC6A1	human	12.5032	1.60033	0.56615	2.82669	0.00470323	0.0916705	condition_IPF_vs_control
MCM6	human	70.0607	0.994046	0.376299	2.64164	0.00825056	0.129987	condition_IPF_vs_control
KIAA0895L	human	49.6691	0.67972	0.405518	1.67618	0.0937031	0.462401	condition_IPF_vs_control
ZBTB42	human	77.4503	-0.686243	0.351064	-1.95475	0.0506122	0.357214	condition_IPF_vs_control
TMED3	human	282.147	0.600892	0.292883	2.05165	0.0402041	0.317871	condition_IPF_vs_control
RYR2	human	56.2797	0.749503	0.390763	1.91805	0.0551044	0.371084	condition_IPF_vs_control
EPSTI1	human	230.943	1.0196	0.327845	3.11001	0.00187079	0.0505561	condition_IPF_vs_control
CHDH	human	49.9515	-1.33988	0.409517	-3.27185	0.00106847	0.0349041	condition_IPF_vs_control
SLC9A5	human	13.1016	1.49618	0.603645	2.47858	0.0131907	0.172544	condition_IPF_vs_control
CD3E	human	127.527	0.750596	0.358766	2.09216	0.036424	0.301539	condition_IPF_vs_control
TMEM121	human	23.7103	1.52884	0.598482	2.55452	0.0106334	0.152014	condition_IPF_vs_control
PDE1B	human	22.2811	0.971099	0.481106	2.01847	0.0435422	0.332614	condition_IPF_vs_control
GAB2	human	170.818	-0.977865	0.377904	-2.5876	0.0096646	0.142891	condition_IPF_vs_control
CLMP	human	138.594	0.691353	0.492523	1.4037	0.160409	0.563783	condition_IPF_vs_control
GKN2	human	477.132	-0.584335	0.338855	-1.72444	0.0846291	0.447401	condition_IPF_vs_control
CD1A	human	13.1992	3.95944	1.44925	2.73205	NA	NA	condition_IPF_vs_control
NMNAT2	human	4.03391	1.93722	1.00418	1.92916	0.0537111	0.367228	condition_IPF_vs_control
NUDT17	human	14.485	0.857638	0.510521	1.67993	0.0929715	0.461047	condition_IPF_vs_control
RBFA	human	71.7518	0.565314	0.291315	1.94056	0.0523117	0.36361	condition_IPF_vs_control
KLHL24	human	462.781	-0.906876	0.339494	-2.67126	0.00755669	0.124234	condition_IPF_vs_control
MASP1	human	69.3188	1.81655	0.522459	3.47692	0.000507217	0.0200304	condition_IPF_vs_control
CRIP1	human	2771.79	1.59647	0.528588	3.02026	0.0025256	0.0609364	condition_IPF_vs_control
SLC10A4	human	11.7926	-1.58898	0.945121	-1.68125	0.0927143	0.46083	condition_IPF_vs_control
EID2	human	173.093	-0.392431	0.200752	-1.95481	0.0506059	0.357214	condition_IPF_vs_control
FNIP2	human	347.068	-0.95194	0.381719	-2.49382	0.0126375	0.168289	condition_IPF_vs_control
HIST1H2AH	human	4.94026	-1.53213	0.90037	-1.70167	0.0888178	0.45538	condition_IPF_vs_control
PTPN13	human	433.606	-0.737488	0.351286	-2.09939	0.0357823	0.29868	condition_IPF_vs_control
A1BG	human	145.514	1.23642	0.546278	2.26336	0.0236137	0.240431	condition_IPF_vs_control
FAM234A	human	331.784	0.637272	0.241949	2.63391	0.00844074	0.13141	condition_IPF_vs_control
TOX	human	64.5983	-0.578702	0.30616	-1.8902	0.0587315	0.385316	condition_IPF_vs_control
F11	human	12.5236	-1.28562	0.733507	-1.7527	0.079654	0.434979	condition_IPF_vs_control
MEF2A	human	678.993	-0.472604	0.286569	-1.64918	0.0991107	0.47185	condition_IPF_vs_control
ZNF775	human	32.6075	1.04153	0.474063	2.19703	0.0280182	0.261913	condition_IPF_vs_control
RNF121	human	121.719	0.688395	0.262511	2.62235	0.00873259	0.134776	condition_IPF_vs_control
KLRG1	human	18.6866	1.06309	0.495846	2.14399	0.0320338	0.28071	condition_IPF_vs_control
TRIM71	human	11.4958	-1.91805	0.748822	-2.56142	0.0104246	0.150131	condition_IPF_vs_control
FAM111B	human	9.83259	1.55659	0.777006	2.00332	0.0451431	0.339152	condition_IPF_vs_control
CD84	human	204.839	0.567554	0.324448	1.74929	0.0802404	0.43656	condition_IPF_vs_control
CD96	human	34.848	0.796529	0.426003	1.86977	0.0615153	0.390604	condition_IPF_vs_control
D2HGDH	human	110.799	0.252786	0.293059	0.862575	0.388371	0.765556	condition_IPF_vs_control
PLCH1	human	42.0512	-0.925744	0.502864	-1.84094	0.0656298	0.404911	condition_IPF_vs_control
CCL11	human	11.8418	1.42916	0.657545	2.17348	0.0297445	0.270164	condition_IPF_vs_control
PIEZO2	human	155.87	1.09898	0.572189	1.92066	0.0547743	0.369849	condition_IPF_vs_control
SHC1	human	530.552	0.616103	0.283133	2.17602	0.0295536	0.269439	condition_IPF_vs_control
ITGB3	human	13.2532	-1.95359	0.615693	-3.173	0.00150874	0.0437159	condition_IPF_vs_control
SELE	human	94.5611	2.76927	0.968532	2.85924	0.00424657	0.0858682	condition_IPF_vs_control
ZFP28	human	47.9883	-1.002	0.37582	-2.66618	0.00767189	0.124898	condition_IPF_vs_control
RABEP2	human	85.888	0.795897	0.356748	2.23098	0.0256826	0.251651	condition_IPF_vs_control
FAM89B	human	271.562	1.04004	0.394247	2.63804	0.00833875	0.130514	condition_IPF_vs_control
FSTL1	human	2311.95	1.1178	0.42288	2.6433	0.00821017	0.129987	condition_IPF_vs_control
ANK2	human	81.214	1.23658	0.49852	2.48049	0.0131201	0.172408	condition_IPF_vs_control
GPR183	human	164.703	1.04496	0.3702	2.8227	0.00476212	0.0926017	condition_IPF_vs_control
C1orf122	human	412.348	0.722296	0.300674	2.40225	0.0162944	0.195598	condition_IPF_vs_control
CLEC7A	human	352.787	-0.346533	0.203762	-1.70068	0.089004	0.455408	condition_IPF_vs_control
C15orf61	human	240.26	-0.758707	0.306362	-2.4765	0.0132676	0.172845	condition_IPF_vs_control
CRISP3	human	32.432	-2.75475	1.00361	-2.74483	0.00605418	0.108366	condition_IPF_vs_control
PACSIN3	human	86.9237	-0.690001	0.295402	-2.3358	0.0195015	0.218431	condition_IPF_vs_control
SLC1A3	human	268.96	1.3454	0.456505	2.94717	0.00320692	0.0717524	condition_IPF_vs_control
SEC16B	human	12.9643	0.252397	0.581165	0.434295	0.664074	0.911445	condition_IPF_vs_control
ASAH1	human	2781.53	-0.617013	0.241796	-2.55179	0.0107171	0.152202	condition_IPF_vs_control
SPPL2B	human	156.359	0.80544	0.375076	2.14741	0.031761	0.279952	condition_IPF_vs_control
BRAT1	human	156.231	0.628858	0.25204	2.49507	0.0125933	0.168289	condition_IPF_vs_control
CD79B	human	34.0758	1.8579	0.823268	2.25674	0.0240245	0.242085	condition_IPF_vs_control
GGTLC2	human	15.8799	-0.903691	0.697536	-1.29555	0.195132	0.609157	condition_IPF_vs_control
RAB20	human	326.981	-0.893747	0.321197	-2.78255	0.00539341	0.0997253	condition_IPF_vs_control
EPB41L4B	human	129.317	-0.805668	0.274719	-2.93269	0.00336034	0.0741279	condition_IPF_vs_control
ARL13B	human	134.78	-0.574232	0.260266	-2.20633	0.0273608	0.258293	condition_IPF_vs_control
NAV2	human	271.15	-1.04768	0.444085	-2.35919	0.0183151	0.209385	condition_IPF_vs_control
TNFRSF4	human	97.4868	1.03943	0.457014	2.2744	0.0229421	0.236425	condition_IPF_vs_control
FGF12	human	20.8063	-1.79351	1.02344	-1.75244	0.0796984	0.434979	condition_IPF_vs_control
PKD1	human	213.592	0.519664	0.285716	1.81881	0.06894	0.412794	condition_IPF_vs_control
SHROOM3	human	306.525	-0.342926	0.304234	-1.12718	0.259668	0.671134	condition_IPF_vs_control
CCS	human	183.364	0.477557	0.31234	1.52896	0.126274	0.514933	condition_IPF_vs_control
CPNE3	human	650.69	-0.458085	0.210492	-2.17626	0.0295359	0.269439	condition_IPF_vs_control
FAAP20	human	454.02	0.349854	0.209273	1.67176	0.0945716	0.463614	condition_IPF_vs_control
ERBB4	human	41.2405	-0.633142	0.45718	-1.38489	0.166087	0.572356	condition_IPF_vs_control
SLC4A11	human	14.0482	1.67176	0.772298	2.16466	0.0304138	0.273489	condition_IPF_vs_control
ATP13A4	human	425.636	-0.214633	0.343237	-0.625319	0.531762	0.8531	condition_IPF_vs_control
CLEC4G	human	6.22741	1.75033	1.04242	1.67911	0.0931314	0.461538	condition_IPF_vs_control
GSTA4	human	340.009	-1.29606	0.438046	-2.95874	0.00308903	0.0700241	condition_IPF_vs_control
TNFSF11	human	0.631504	2.5754	2.16347	1.19041	0.233887	0.647546	condition_IPF_vs_control
KLF13	human	1032.54	-0.675156	0.258625	-2.61056	0.00903943	0.137824	condition_IPF_vs_control
GPR132	human	37.6402	1.50423	0.495748	3.03426	0.00241125	0.0597045	condition_IPF_vs_control
PDZD8	human	302.334	-0.38704	0.237106	-1.63235	0.102605	0.478	condition_IPF_vs_control
MRPS30	human	185.444	-0.669838	0.2722	-2.46083	0.0138616	0.177756	condition_IPF_vs_control
CDCA7L	human	98.5977	-0.735272	0.204394	-3.59733	0.000321503	0.0143868	condition_IPF_vs_control
PFKFB2	human	231.741	-0.576402	0.222383	-2.59193	0.00954378	0.141853	condition_IPF_vs_control
IGHV1-2	human	1.33982	3.68128	2.24177	1.64213	0.100563	0.474428	condition_IPF_vs_control
XCR1	human	3.66906	2.07867	1.06964	1.94335	0.0519743	0.362154	condition_IPF_vs_control
KNTC1	human	27.6655	0.819465	0.415065	1.97431	0.048347	0.347465	condition_IPF_vs_control
GABARAPL1	human	492.254	-0.324053	0.142124	-2.28008	0.0226028	0.234421	condition_IPF_vs_control
SDE2	human	238.964	-0.754771	0.373034	-2.02333	0.0430395	0.330113	condition_IPF_vs_control
SLC16A14	human	14.0944	1.28457	0.739381	1.73735	0.0823248	0.442226	condition_IPF_vs_control
TMEM132D	human	2.73691	3.88007	1.7171	2.25967	0.0238417	0.240725	condition_IPF_vs_control
IGFBP2	human	808.866	1.36866	0.465287	2.94155	0.00326577	0.0727463	condition_IPF_vs_control
DES	human	545.548	1.07524	0.414769	2.59239	0.00953106	0.141853	condition_IPF_vs_control
GMPPA	human	161.043	0.366668	0.257545	1.4237	0.154532	0.555783	condition_IPF_vs_control
MGP	human	12226	0.957139	0.393498	2.43238	0.0149998	0.186879	condition_IPF_vs_control
LAIR2	human	6.79718	2.96909	0.987495	3.00669	0.00264107	0.0632059	condition_IPF_vs_control
VPS13D	human	300.706	-0.526716	0.224195	-2.34936	0.0188055	0.21312	condition_IPF_vs_control
OVOL2	human	73.6774	-1.76094	0.538801	-3.26826	0.0010821	0.0351974	condition_IPF_vs_control
CLDN10	human	18.7805	1.6752	0.722431	2.31884	0.0204039	0.222501	condition_IPF_vs_control
RBMXL1	human	110.969	-0.198728	0.238805	-0.832176	0.40531	0.777513	condition_IPF_vs_control
MARCH6	human	683.123	-0.48486	0.192867	-2.51397	0.0119382	0.162671	condition_IPF_vs_control
ALCAM	human	1412.83	-0.694368	0.286803	-2.42106	0.0154753	0.189833	condition_IPF_vs_control
ZNF714	human	40.936	-1.183	0.437166	-2.70606	0.00680869	0.116832	condition_IPF_vs_control
SH3RF1	human	165.165	-0.70845	0.377709	-1.87565	0.060703	0.389429	condition_IPF_vs_control
IFRD1	human	299.233	-1.15507	0.442858	-2.60821	0.00910158	0.138353	condition_IPF_vs_control
RHOF	human	247.059	-0.257797	0.19141	-1.34683	0.178035	0.587077	condition_IPF_vs_control
FRAT2	human	135.164	-0.521728	0.285971	-1.82441	0.0680902	0.410104	condition_IPF_vs_control
PIK3CD	human	126.943	-1.05959	0.367543	-2.88289	0.0039404	0.0820783	condition_IPF_vs_control
EXOC8	human	103.9	-0.659267	0.272145	-2.42248	0.0154148	0.189471	condition_IPF_vs_control
CA2	human	375.14	-1.01167	0.458375	-2.20708	0.0273083	0.258149	condition_IPF_vs_control
ZNF276	human	90.9874	0.380772	0.260363	1.46246	0.143614	0.540871	condition_IPF_vs_control
C9orf16	human	709.587	0.916903	0.401979	2.28097	0.02255	0.234251	condition_IPF_vs_control
PHF19	human	88.4343	0.93511	0.397876	2.35026	0.0187605	0.213027	condition_IPF_vs_control
TOMM20	human	979.751	-0.390269	0.151927	-2.56879	0.0102053	0.148169	condition_IPF_vs_control
MTMR12	human	233.563	-0.475354	0.174169	-2.72927	0.00634748	0.112419	condition_IPF_vs_control
GPRIN2	human	51.9117	-0.904243	0.468663	-1.92941	0.05368	0.367228	condition_IPF_vs_control
SCD	human	2277.81	-1.14125	0.37431	-3.04895	0.00229641	0.058122	condition_IPF_vs_control
B3GNT2	human	187.545	-0.507308	0.231138	-2.19482	0.0281762	0.262921	condition_IPF_vs_control
TSLP	human	25.9053	-1.13612	0.714001	-1.5912	0.111564	0.493242	condition_IPF_vs_control
EFS	human	78.3651	0.621218	0.366051	1.69708	0.0896813	0.456676	condition_IPF_vs_control
HMBOX1	human	79.5286	-0.893175	0.406284	-2.1984	0.0279205	0.261637	condition_IPF_vs_control
DOC2B	human	41.0787	1.28573	0.416169	3.08944	0.00200531	0.0527484	condition_IPF_vs_control
PTGDS	human	3046.12	1.31287	0.526595	2.49314	0.012662	0.168289	condition_IPF_vs_control
TRMT5	human	112.29	-0.515243	0.217365	-2.37041	0.0177685	0.205278	condition_IPF_vs_control
IRF4	human	23.7076	1.30727	0.708019	1.84638	0.0648368	0.403396	condition_IPF_vs_control
GALNT16	human	27.9903	1.05655	0.46152	2.28928	0.0220629	0.231256	condition_IPF_vs_control
MFSD2B	human	5.89661	-1.64024	0.704182	-2.32928	0.0198442	0.220275	condition_IPF_vs_control
MZT1	human	226.175	-0.821288	0.330798	-2.48274	0.0130375	0.17192	condition_IPF_vs_control
CCN2	human	3699.35	-0.870024	0.384588	-2.26222	0.0236835	0.240725	condition_IPF_vs_control
TMEM116	human	77.0762	-0.646366	0.388159	-1.66521	0.0958706	0.465923	condition_IPF_vs_control
RICTOR	human	246.451	-1.15424	0.445737	-2.5895	0.00961153	0.142384	condition_IPF_vs_control
DDX43	human	14.8464	-1.48647	0.670558	-2.21676	0.0266395	0.256312	condition_IPF_vs_control
IGHG4	human	3472.69	2.9437	1.34202	2.19348	0.0282726	0.263477	condition_IPF_vs_control
CLIC5	human	698.78	-0.26657	0.338414	-0.787702	0.430871	0.794443	condition_IPF_vs_control
ADCY9	human	176.531	-0.239594	0.224157	-1.06886	0.285132	0.693877	condition_IPF_vs_control
PODN	human	778.607	1.01528	0.404515	2.50986	0.0120779	0.163748	condition_IPF_vs_control
LIMCH1	human	1443.9	-0.702291	0.29841	-2.35344	0.0186004	0.211527	condition_IPF_vs_control
APBA3	human	80.9489	0.557658	0.300218	1.85751	0.0632383	0.397374	condition_IPF_vs_control
RBP1	human	130.274	1.06787	0.479574	2.2267	0.0259671	0.253225	condition_IPF_vs_control
JUND	human	2192	-0.568494	0.314084	-1.81001	0.0702942	0.415637	condition_IPF_vs_control
CHP2	human	5.96306	3.15815	1.52491	2.07104	0.0383547	0.310721	condition_IPF_vs_control
PLEKHN1	human	11.0024	1.01074	0.531315	1.90233	0.057128	0.379473	condition_IPF_vs_control
NFKBIZ	human	324.964	-1.24892	0.549447	-2.27305	0.0230234	0.236568	condition_IPF_vs_control
RASL11B	human	15.4564	2.01793	0.655378	3.07904	0.00207668	0.0542484	condition_IPF_vs_control
ZNF875	human	64.0912	0.498236	0.328322	1.51752	0.129135	0.519535	condition_IPF_vs_control
LIPH	human	138.217	-0.488963	0.286447	-1.70699	0.0878232	0.454365	condition_IPF_vs_control
LRRC75A	human	61.7428	0.986581	0.497329	1.98376	0.0472827	0.344651	condition_IPF_vs_control
CD207	human	5.01956	3.19884	1.58108	2.02321	0.0430519	0.330113	condition_IPF_vs_control
NFYA	human	95.5695	-0.668398	0.329089	-2.03106	0.0422494	0.327251	condition_IPF_vs_control
HDGFL2	human	134.004	0.479498	0.243071	1.97267	0.0485334	0.34856	condition_IPF_vs_control
ZAP70	human	33.7812	0.653897	0.445985	1.46619	0.142598	0.539075	condition_IPF_vs_control
SLAMF6	human	42.2164	1.05082	0.449437	2.33808	0.0193829	0.217483	condition_IPF_vs_control
PLTP	human	941.538	1.28622	0.520641	2.47045	0.0134945	0.175197	condition_IPF_vs_control
HGC6.3	human	3.00625	3.31314	1.40281	2.36179	0.0181868	0.208185	condition_IPF_vs_control
ARVCF	human	55.1527	0.660702	0.382836	1.72581	0.0843816	0.447031	condition_IPF_vs_control
ADGRG3	human	69.406	-1.57434	0.597487	-2.63493	0.00841549	0.131242	condition_IPF_vs_control
ZC3H12D	human	16.8656	1.11914	0.504255	2.21938	0.0264605	0.255712	condition_IPF_vs_control
MAGI1	human	172.214	-0.763838	0.312835	-2.44167	0.0146196	0.183738	condition_IPF_vs_control
CST3	human	6078.92	0.997769	0.406172	2.45652	0.0140291	0.178742	condition_IPF_vs_control
SUFU	human	55.7545	0.587291	0.339651	1.7291	0.0837911	0.445774	condition_IPF_vs_control
EGLN1	human	398.192	-0.508298	0.212444	-2.39262	0.0167286	0.198759	condition_IPF_vs_control
MLLT11	human	30.6388	1.82215	0.688863	2.64516	0.00816526	0.129863	condition_IPF_vs_control
ACOT7	human	170.448	0.746053	0.299614	2.49005	0.0127725	0.169312	condition_IPF_vs_control
SERPINA5	human	2.84711	1.18543	1.21736	0.973775	0.330168	0.730357	condition_IPF_vs_control
OSGIN2	human	274.703	-0.726799	0.363976	-1.99683	0.0458433	0.340059	condition_IPF_vs_control
ARFGAP1	human	177.313	0.412914	0.317607	1.30008	0.193575	0.607776	condition_IPF_vs_control
MNDA	human	643.187	-0.416538	0.328918	-1.26639	0.205375	0.620141	condition_IPF_vs_control
LIMD1	human	398.553	-0.380516	0.186463	-2.0407	0.0412805	0.322716	condition_IPF_vs_control
ARL10	human	23.1821	1.55769	0.545134	2.85744	0.00427075	0.0861268	condition_IPF_vs_control
RNF25	human	61.9525	0.536214	0.299786	1.78866	0.07367	0.422117	condition_IPF_vs_control
KCNMA1	human	194.606	0.45032	0.280271	1.60673	0.108113	0.486153	condition_IPF_vs_control
CNTNAP2	human	5.80042	2.8888	1.0562	2.7351	0.00623622	0.110708	condition_IPF_vs_control
PLD2	human	85.5347	0.483064	0.270842	1.78356	0.0744951	0.424224	condition_IPF_vs_control
REEP5	human	1542.81	-0.269158	0.16247	-1.65667	0.0975871	0.470171	condition_IPF_vs_control
TAB2	human	465.166	-0.464076	0.252548	-1.83758	0.0661244	0.406134	condition_IPF_vs_control
CRIM1	human	1281.3	-0.937354	0.3505	-2.67433	0.0074878	0.123897	condition_IPF_vs_control
GDPD1	human	25.6459	-1.10504	0.459493	-2.4049	0.0161767	0.194649	condition_IPF_vs_control
NELL1	human	1.73954	3.08639	1.62317	1.90145	0.0572425	0.379633	condition_IPF_vs_control
CDCA7	human	8.17249	1.04874	0.856165	1.22493	0.220602	0.635181	condition_IPF_vs_control
ZBED2	human	29.3194	-0.71941	0.516908	-1.39176	0.163996	0.569715	condition_IPF_vs_control
MAP1LC3B2	human	21.2218	-2.11036	0.727612	-2.9004	0.00372689	0.079029	condition_IPF_vs_control
SNTB1	human	318.243	-0.667553	0.216439	-3.08425	0.00204068	0.0535259	condition_IPF_vs_control
IGLV2-23	human	6.9112	3.56722	1.21332	2.94005	0.00328154	0.0729902	condition_IPF_vs_control
SLC22A17	human	126.526	1.20199	0.400163	3.00375	0.00266678	0.0636199	condition_IPF_vs_control
ST3GAL6	human	104.91	-1.03731	0.376953	-2.75182	0.00592653	0.106713	condition_IPF_vs_control
PLPP7	human	13.5449	1.08944	0.530154	2.05494	0.0398847	0.316449	condition_IPF_vs_control
VWCE	human	7.60133	1.26459	0.877494	1.44113	0.149547	0.549272	condition_IPF_vs_control
MUSTN1	human	115.669	1.02426	0.591241	1.73238	0.0832052	0.444692	condition_IPF_vs_control
C19orf54	human	75.2579	-1.18281	0.36439	-3.24599	0.00117043	0.0368041	condition_IPF_vs_control
BTLA	human	6.9584	2.13914	0.839084	2.54938	0.0107916	0.15283	condition_IPF_vs_control
PLA2G2D	human	4.40184	1.99636	1.111	1.79691	0.0723496	0.41975	condition_IPF_vs_control
MYO7A	human	17.5813	0.280674	0.469908	0.597295	0.550311	0.861908	condition_IPF_vs_control
PTPN1	human	542.154	-0.120968	0.181501	-0.666486	0.505101	0.837432	condition_IPF_vs_control
VEGFA	human	632.475	-0.894586	0.527971	-1.69439	NA	NA	condition_IPF_vs_control
POLR2C	human	350.385	-0.633178	0.23873	-2.65227	0.00799517	0.127743	condition_IPF_vs_control
SMTNL2	human	27.7043	0.940788	0.621119	1.51467	0.129857	0.52084	condition_IPF_vs_control
IKZF3	human	105.788	0.689228	0.353379	1.95039	0.0511295	0.358395	condition_IPF_vs_control
LRBA	human	228.474	-0.444285	0.204237	-2.17534	0.0296047	0.269589	condition_IPF_vs_control
CNOT8	human	509.754	-0.565995	0.259856	-2.17812	0.0293974	0.2685	condition_IPF_vs_control
NR3C1	human	557.744	-0.823271	0.334985	-2.45763	0.0139856	0.178509	condition_IPF_vs_control
SVEP1	human	409.308	-0.929805	0.225799	-4.11784	3.82445e-05	0.00279443	condition_IPF_vs_control
PDE2A	human	57.8807	0.649752	0.342957	1.89456	0.0581512	0.382907	condition_IPF_vs_control
TUBGCP6	human	132.626	0.497243	0.3307	1.50361	0.132683	0.524798	condition_IPF_vs_control
UNC45A	human	252.08	0.646568	0.286621	2.25583	0.0240813	0.242233	condition_IPF_vs_control
NDUFS1	human	361.487	-0.384476	0.213236	-1.80305	0.0713806	0.417814	condition_IPF_vs_control
TMEM33	human	630.01	-0.609374	0.304603	-2.00055	0.0454408	0.339152	condition_IPF_vs_control
ZBTB21	human	158.292	-0.677733	0.339238	-1.99781	0.0457371	0.339604	condition_IPF_vs_control
TPM2	human	1543.82	0.715042	0.275848	2.59216	0.0095376	0.141853	condition_IPF_vs_control
FMNL2	human	394.279	-0.797585	0.363849	-2.19208	0.0283738	0.263932	condition_IPF_vs_control
IGHV5-51	human	1.64467	2.50597	1.81164	1.38326	0.166585	0.573027	condition_IPF_vs_control
YIF1B	human	196.627	0.477599	0.273347	1.74723	0.080598	0.437631	condition_IPF_vs_control
ARHGEF10	human	292.626	-0.347535	0.387168	-0.897633	0.369381	0.7539	condition_IPF_vs_control
CCDC85C	human	84.7154	-0.492469	0.293049	-1.6805	0.0928604	0.461012	condition_IPF_vs_control
RARG	human	94.8689	0.388827	0.254269	1.52919	0.126217	0.514841	condition_IPF_vs_control
CXCL13	human	21.9814	2.48646	1.27302	1.9532	0.0507956	0.357674	condition_IPF_vs_control
ZNF483	human	56.9018	0.807994	0.367882	2.19634	0.0280677	0.262214	condition_IPF_vs_control
MAL2	human	800.506	-0.285765	0.21573	-1.32464	0.18529	0.595899	condition_IPF_vs_control
APOL1	human	647.71	0.760114	0.207937	3.6555	0.000256681	0.0122303	condition_IPF_vs_control
MYL9	human	6745.54	0.654394	0.285796	2.28972	0.0220374	0.231256	condition_IPF_vs_control
PCYOX1L	human	31.6431	0.932349	0.481622	1.93585	0.0528859	0.364751	condition_IPF_vs_control
HID1	human	85.61	0.416303	0.314107	1.32535	0.185054	0.595899	condition_IPF_vs_control
LIMK1	human	116.438	0.45999	0.303341	1.51641	0.129415	0.519895	condition_IPF_vs_control
SNX32	human	1.1456	3.37768	1.9082	1.77009	0.0767125	0.42706	condition_IPF_vs_control
UCN	human	7.34424	1.72733	0.835388	2.0677	0.0386682	0.311806	condition_IPF_vs_control
ADCK5	human	42.6966	0.568206	0.378744	1.50024	0.133553	0.526417	condition_IPF_vs_control
ITGB5	human	858.396	0.805784	0.318724	2.52815	0.0114664	0.157872	condition_IPF_vs_control
DNAJC22	human	8.29087	1.51007	0.725825	2.08048	0.0374812	0.306766	condition_IPF_vs_control
GGACT	human	39.6724	1.15951	0.430709	2.6921	0.00710043	0.119993	condition_IPF_vs_control
GFPT2	human	95.3676	1.66975	0.471674	3.54005	0.00040005	0.0169016	condition_IPF_vs_control
NR2C1	human	138.074	-0.282263	0.200838	-1.40543	0.159895	0.563739	condition_IPF_vs_control
IGLV3-21	human	12.7449	3.23091	1.43537	2.25093	0.0243897	0.244301	condition_IPF_vs_control
MAP3K12	human	106.879	0.595967	0.235203	2.53384	0.0112821	0.156408	condition_IPF_vs_control
PIP4P2	human	104.266	-0.797825	0.299197	-2.66655	0.00766336	0.124898	condition_IPF_vs_control
TIMM10B	human	235.715	-0.408202	0.202515	-2.01566	0.0438355	0.333951	condition_IPF_vs_control
CTXND1	human	19.0394	-1.48762	0.661263	-2.24966	0.0244705	0.244786	condition_IPF_vs_control
FCGR3B	human	241.024	-0.618731	0.809318	-0.764509	0.444564	0.804105	condition_IPF_vs_control
WNT10B	human	1.59285	2.22606	1.6983	1.31076	0.189938	0.603533	condition_IPF_vs_control
FNDC5	human	7.9816	2.45098	0.849867	2.88396	0.00392713	0.0819281	condition_IPF_vs_control
ELFN1	human	8.84736	2.10157	0.741694	2.83348	0.00460441	0.0907975	condition_IPF_vs_control
B3GNTL1	human	25.693	1.04592	0.44823	2.33345	0.0196248	0.219059	condition_IPF_vs_control
BSPRY	human	54.2057	-0.511537	0.384607	-1.33002	0.18351	0.593177	condition_IPF_vs_control
C8B	human	20.0545	-1.59027	0.94543	-1.68206	0.0925564	0.460626	condition_IPF_vs_control
ATP6V1A	human	553.953	-0.590349	0.242779	-2.43163	0.0150311	0.187115	condition_IPF_vs_control
P3H2	human	237.082	-1.18474	0.496141	-2.3879	0.0169448	0.200226	condition_IPF_vs_control
FAM118A	human	73.8948	0.934982	0.516208	1.81125	0.0701023	0.414989	condition_IPF_vs_control
SNX24	human	160.431	-0.796875	0.34269	-2.32535	0.020053	0.220796	condition_IPF_vs_control
KDELR3	human	124.808	1.38907	0.542825	2.55896	0.0104985	0.150655	condition_IPF_vs_control
CCDC124	human	314.516	0.355787	0.215614	1.65011	0.098921	0.47185	condition_IPF_vs_control
MXD1	human	261.819	-0.376202	0.355825	-1.05727	0.29039	0.698609	condition_IPF_vs_control
ENGASE	human	79.3436	0.0380028	0.228799	0.166097	0.868081	0.971924	condition_IPF_vs_control
DPYS	human	7.3355	1.28214	0.861935	1.48752	0.136878	0.530841	condition_IPF_vs_control
NUDT19	human	169.334	-0.313065	0.225739	-1.38685	0.165488	0.572064	condition_IPF_vs_control
SELL	human	350.976	-0.325545	0.376433	-0.864814	0.387141	0.764028	condition_IPF_vs_control
DBN1	human	200.72	1.266	0.420455	3.01104	0.00260356	0.062506	condition_IPF_vs_control
GOLM1	human	174.023	0.639628	0.298296	2.14427	0.0320112	0.28071	condition_IPF_vs_control
FAM221A	human	55.9248	-0.505731	0.292452	-1.72928	0.0837591	0.445774	condition_IPF_vs_control
SASH1	human	442.221	-0.533958	0.347929	-1.53467	0.124864	0.51287	condition_IPF_vs_control
SERPINB5	human	3.74666	1.63233	1.22712	1.33021	0.183449	0.593131	condition_IPF_vs_control
FADS1	human	269.648	-0.893551	0.441292	-2.02485	0.0428825	0.330075	condition_IPF_vs_control
TAF1C	human	124.919	0.407511	0.255799	1.59309	0.11114	0.492958	condition_IPF_vs_control
RGMA	human	28.4553	1.44087	0.599576	2.40315	0.0162546	0.195275	condition_IPF_vs_control
TEDC2	human	4.71157	1.86359	0.878541	2.12124	0.033902	0.289825	condition_IPF_vs_control
INO80C	human	106.786	-0.585594	0.237537	-2.46527	0.013691	0.176419	condition_IPF_vs_control
VKORC1	human	756.907	0.675776	0.265511	2.54519	0.0109218	0.153525	condition_IPF_vs_control
CUL9	human	73.2914	0.185194	0.290362	0.637803	0.523602	0.848747	condition_IPF_vs_control
TMEM87A	human	543.667	-0.638206	0.280498	-2.27526	0.0228904	0.236425	condition_IPF_vs_control
IDH3A	human	221.695	-0.439694	0.261497	-1.68145	0.0926758	0.460789	condition_IPF_vs_control
SRXN1	human	151.604	-0.746647	0.349405	-2.13691	0.0326053	0.282818	condition_IPF_vs_control
NKX3-1	human	32.1477	-1.15657	0.675604	-1.7119	0.0869148	0.452525	condition_IPF_vs_control
ACTA2	human	3109.98	1.38615	0.477971	2.90008	0.00373069	0.079029	condition_IPF_vs_control
SNN	human	152.677	-0.309236	0.2077	-1.48886	0.136525	0.530058	condition_IPF_vs_control
RAB32	human	485.049	-1.31877	0.490004	-2.69135	0.00711641	0.119995	condition_IPF_vs_control
LTF	human	474.987	-2.95891	0.72863	-4.06092	4.8879e-05	0.00328576	condition_IPF_vs_control
EVA1C	human	170.558	0.81005	0.245673	3.29726	0.000976313	0.0326698	condition_IPF_vs_control
ATOX1	human	557.428	0.34831	0.196688	1.77088	0.076581	0.42706	condition_IPF_vs_control
PKIA	human	113.636	-0.855454	0.472453	-1.81066	0.0701928	0.4152	condition_IPF_vs_control
TIGIT	human	21.1234	1.17118	0.604242	1.93826	0.0525919	0.363885	condition_IPF_vs_control
NCKIPSD	human	138.518	0.864478	0.394503	2.19131	0.0284292	0.264123	condition_IPF_vs_control
ST6GALNAC4	human	235.425	0.354694	0.196615	1.804	0.0712312	0.417803	condition_IPF_vs_control
RGL4	human	58.5017	-1.42978	0.682965	-2.0935	0.0363049	0.301214	condition_IPF_vs_control
CXCR1	human	50.2958	-0.361634	0.493932	-0.732154	0.464074	0.81458	condition_IPF_vs_control
KCNJ15	human	362.797	-0.807265	0.398999	-2.02323	0.0430499	0.330113	condition_IPF_vs_control
ERI3	human	298.234	0.383167	0.224231	1.70881	0.0874864	0.453628	condition_IPF_vs_control
SPIRE1	human	226.67	-0.883203	0.411817	-2.14465	0.0319808	0.28071	condition_IPF_vs_control
PHETA2	human	75.9567	1.1943	0.505349	2.36331	0.0181127	0.207767	condition_IPF_vs_control
DOCK5	human	207.04	-0.226612	0.227463	-0.996259	0.319124	0.723868	condition_IPF_vs_control
KHDRBS3	human	177.721	-1.59179	0.592288	-2.68753	0.00719836	0.120838	condition_IPF_vs_control
IPCEF1	human	26.3017	0.781626	0.348751	2.24121	0.0250122	0.248072	condition_IPF_vs_control
GPR4	human	177.343	-0.33725	0.508556	-0.663151	0.507234	0.838588	condition_IPF_vs_control
TMEM128	human	209.432	-0.448553	0.248017	-1.80856	0.0705197	0.415884	condition_IPF_vs_control
ZP3	human	11.1968	1.4694	0.768336	1.91245	0.0558185	0.373564	condition_IPF_vs_control
TMEM44	human	35.25	0.532723	0.336215	1.58447	0.113087	0.497181	condition_IPF_vs_control
VSTM2L	human	174.07	1.27124	0.535288	2.37487	0.017555	0.204246	condition_IPF_vs_control
SELENON	human	556.167	1.05464	0.411788	2.56112	0.0104335	0.150131	condition_IPF_vs_control
ABCG4	human	0.20123	1.19974	3.50496	0.342299	0.732126	0.93264	condition_IPF_vs_control
DNAJB12	human	441.143	-0.546267	0.26062	-2.09603	0.0360799	0.300247	condition_IPF_vs_control
RFLNA	human	10.7224	1.70609	0.714191	2.38884	0.0169016	0.199961	condition_IPF_vs_control
PROB1	human	10.8496	2.20706	0.707311	3.12036	0.00180632	0.0494939	condition_IPF_vs_control
EPHB3	human	54.0064	0.762826	0.473613	1.61065	0.107255	0.485555	condition_IPF_vs_control
ARSA	human	236.92	0.719101	0.359417	2.00074	0.0454199	0.339152	condition_IPF_vs_control
S1PR2	human	186.764	1.02623	0.35754	2.87025	0.00410143	0.0841712	condition_IPF_vs_control
HEMK1	human	65.7112	0.345898	0.291002	1.18865	0.234579	0.647921	condition_IPF_vs_control
ILRUN	human	486.686	-0.267397	0.182927	-1.46177	0.143805	0.540871	condition_IPF_vs_control
TALDO1	human	1061.72	-0.622563	0.202811	-3.06967	0.00214293	0.0554049	condition_IPF_vs_control
C5orf63	human	40.4893	-1.32625	0.496347	-2.67203	0.00753939	0.124219	condition_IPF_vs_control
PEBP4	human	610.031	-2.04863	0.697126	-2.93868	0.00329614	0.0730999	condition_IPF_vs_control
PMCH	human	1.38011	2.73384	1.86461	1.46617	0.142601	0.539075	condition_IPF_vs_control
GGT5	human	378.108	0.800947	0.374867	2.13662	0.0326292	0.282818	condition_IPF_vs_control
TLE4	human	179.711	-0.475619	0.242089	-1.96464	0.0494557	0.352361	condition_IPF_vs_control
PLEKHH2	human	259.246	-0.995213	0.31525	-3.1569	0.00159453	0.0455044	condition_IPF_vs_control
LRRC4C	human	5.0974	1.22325	0.776185	1.57597	0.115032	0.500536	condition_IPF_vs_control
ARL8A	human	510.638	-0.673578	0.325184	-2.07137	0.038324	0.310638	condition_IPF_vs_control
BRSK2	human	6.01593	1.78868	0.855626	2.09049	0.0365739	0.302615	condition_IPF_vs_control
WNT5B	human	36.0052	0.954727	0.436214	2.18867	0.0286211	0.265254	condition_IPF_vs_control
BRF1	human	118.925	0.437442	0.242815	1.80155	0.0716168	0.418387	condition_IPF_vs_control
SLC52A2	human	193.054	0.535106	0.23304	2.2962	0.0216646	0.229681	condition_IPF_vs_control
P2RY1	human	144.473	-0.507554	0.269347	-1.88438	0.059513	0.386171	condition_IPF_vs_control
CYP20A1	human	119.626	-0.832905	0.321043	-2.59437	0.00947641	0.141853	condition_IPF_vs_control
UBE2L6	human	438.655	0.779331	0.295371	2.63848	0.00832778	0.130514	condition_IPF_vs_control
ZXDC	human	93.6482	-0.65326	0.255971	-2.55208	0.0107081	0.152202	condition_IPF_vs_control
KANSL1	human	361.695	-0.627242	0.253258	-2.47669	0.0132607	0.172845	condition_IPF_vs_control
SLC19A3	human	84.6981	-1.16347	0.506762	-2.2959	0.0216818	0.229681	condition_IPF_vs_control
FBXO42	human	127.618	0.262025	0.192835	1.3588	0.174209	0.582817	condition_IPF_vs_control
CEBPG	human	329.934	-1.2277	0.527327	-2.32816	0.0199037	0.220545	condition_IPF_vs_control
HOOK1	human	83.1536	-0.646142	0.306365	-2.10906	0.0349395	0.294648	condition_IPF_vs_control
LRP2	human	114.195	-1.05624	0.388374	-2.71965	0.00653519	0.113354	condition_IPF_vs_control
AKAP9	human	946.113	-0.87409	0.316916	-2.75811	0.00581364	0.105411	condition_IPF_vs_control
C5orf22	human	142.108	-0.329513	0.219913	-1.49838	0.134035	0.52677	condition_IPF_vs_control
MPP2	human	10.1777	0.865183	0.590273	1.46573	0.142721	0.539259	condition_IPF_vs_control
PSMG3	human	137.386	0.534909	0.317399	1.68529	0.0919324	0.459253	condition_IPF_vs_control
KCNQ3	human	79.0254	-1.37554	0.558263	-2.46396	0.013741	0.176578	condition_IPF_vs_control
COL5A3	human	179.842	1.0004	0.486299	2.05717	0.0396695	0.315458	condition_IPF_vs_control
ERV3-1	human	25.7969	-0.863896	0.491207	-1.75872	0.078625	0.432871	condition_IPF_vs_control
FKBP5	human	2796.48	1.36778	0.489586	2.79375	0.00521002	0.0985019	condition_IPF_vs_control
SLC25A24	human	873.489	-0.79339	0.355132	-2.23407	0.0254786	0.250599	condition_IPF_vs_control
C7	human	2727.57	0.593164	0.307542	1.92873	0.0537649	0.367228	condition_IPF_vs_control
PARVB	human	232.637	0.649781	0.261187	2.48781	0.0128534	0.169937	condition_IPF_vs_control
RBMS2	human	558.229	-0.18894	0.191529	-0.986484	0.323896	0.726466	condition_IPF_vs_control
GRAP	human	55.8484	0.570861	0.303923	1.87831	0.060339	0.388355	condition_IPF_vs_control
ZNF335	human	70.1303	0.516259	0.332322	1.55349	0.120305	0.508889	condition_IPF_vs_control
EGFR	human	455.535	-0.465292	0.2439	-1.90772	0.0564274	0.376307	condition_IPF_vs_control
TNFRSF17	human	19.0847	1.67911	0.922125	1.82092	0.0686193	0.411724	condition_IPF_vs_control
ENDOD1	human	244.378	-0.809943	0.352475	-2.29787	0.021569	0.229558	condition_IPF_vs_control
SLC38A4	human	4.0174	2.27784	1.01757	2.23851	0.0251876	0.249647	condition_IPF_vs_control
FKBP7	human	98.5099	0.917808	0.428282	2.143	0.0321133	0.280728	condition_IPF_vs_control
CXCL9	human	102.99	1.45441	0.410726	3.54107	0.000398508	0.0168936	condition_IPF_vs_control
CDK2AP2	human	714.579	-0.546875	0.279594	-1.95596	0.0504694	0.356937	condition_IPF_vs_control
B3GNT9	human	119.938	0.918907	0.421398	2.18061	0.029212	0.26765	condition_IPF_vs_control
ITPKC	human	371.067	1.23948	0.351594	3.52532	0.000422977	0.0172906	condition_IPF_vs_control
CERS5	human	124.774	0.619508	0.2944	2.10431	0.0353518	0.296796	condition_IPF_vs_control
PLVAP	human	130.683	0.841251	0.574731	1.46373	0.143268	0.540515	condition_IPF_vs_control
STAB1	human	561.775	0.627066	0.382715	1.63847	0.101324	0.475793	condition_IPF_vs_control
ARHGEF28	human	63.197	-0.776714	0.37584	-2.06661	0.038771	0.312087	condition_IPF_vs_control
MAP3K8	human	279.505	-0.728538	0.413759	-1.76078	0.0782755	0.432355	condition_IPF_vs_control
C1QTNF12	human	5.70354	1.33595	0.761159	1.75515	0.0792335	0.434363	condition_IPF_vs_control
RTKN	human	54.7049	0.844651	0.373249	2.26297	0.0236377	0.240431	condition_IPF_vs_control
TRAF6	human	90.9784	-0.626953	0.302169	-2.07485	0.0380007	0.309443	condition_IPF_vs_control
LYN	human	594.781	-0.817062	0.403865	-2.02311	0.043062	0.330113	condition_IPF_vs_control
PHLDB2	human	426.01	-1.45791	0.601782	-2.42265	0.0154079	0.189471	condition_IPF_vs_control
PRDM1	human	192.234	1.28249	0.382789	3.35038	0.000806995	0.0279309	condition_IPF_vs_control
VWA1	human	406.435	1.05276	0.432133	2.4362	0.0148424	0.18553	condition_IPF_vs_control
ABCB9	human	16.9525	1.10615	0.600412	1.84232	0.0654285	0.404911	condition_IPF_vs_control
SLC39A7	human	484.083	0.392089	0.218613	1.79353	0.0728883	0.420937	condition_IPF_vs_control
COX7A2L	human	738.248	-0.606405	0.213124	-2.84531	0.00443685	0.0882992	condition_IPF_vs_control
MAP11	human	54.4237	0.530682	0.355619	1.49228	0.135627	0.528951	condition_IPF_vs_control
MOSMO	human	142.287	-0.305957	0.236585	-1.29322	0.195935	0.610658	condition_IPF_vs_control
ELMOD3	human	66.5292	0.511537	0.25155	2.03354	0.0419979	0.32659	condition_IPF_vs_control
SPATA20	human	192.714	0.940696	0.409739	2.29584	0.0216849	0.229681	condition_IPF_vs_control
ID2	human	774.661	-0.495926	0.237823	-2.08527	0.0370449	0.304347	condition_IPF_vs_control
IGLV1-51	human	7.63436	2.65366	1.42983	1.85593	NA	NA	condition_IPF_vs_control
RAB7B	human	64.27	0.723233	0.446294	1.62053	0.105119	0.480774	condition_IPF_vs_control
TSTA3	human	260.362	0.585499	0.292316	2.00296	0.0451813	0.339152	condition_IPF_vs_control
TMEM129	human	278.042	0.387774	0.168887	2.29606	0.0216724	0.229681	condition_IPF_vs_control
NT5DC2	human	348.982	0.798978	0.435668	1.83392	0.0666662	0.407091	condition_IPF_vs_control
ME3	human	55.9077	0.671734	0.340889	1.97054	0.0487771	0.349315	condition_IPF_vs_control
DECR2	human	66.6096	0.710052	0.295936	2.39934	0.0164245	0.196302	condition_IPF_vs_control
MAP2	human	281.496	-0.477209	0.436119	-1.09422	0.273859	0.685706	condition_IPF_vs_control
APOL2	human	305.562	0.873144	0.311077	2.80684	0.00500303	0.096151	condition_IPF_vs_control
GTF2IRD2	human	80.4232	-0.566784	0.273826	-2.06987	0.0384646	0.311444	condition_IPF_vs_control
DPP6	human	22.5049	-1.04607	0.642908	-1.62709	0.103719	0.479726	condition_IPF_vs_control
SELENOT	human	676.38	-0.23785	0.127093	-1.87147	0.0612802	0.390415	condition_IPF_vs_control
ELOVL7	human	83.908	-1.20381	0.536658	-2.24315	0.0248869	0.247387	condition_IPF_vs_control
CACNA1H	human	58.5152	0.806392	0.439577	1.83447	0.066584	0.407091	condition_IPF_vs_control
CRISPLD1	human	22.2293	1.29294	0.462249	2.79707	0.00515677	0.0981347	condition_IPF_vs_control
DNAJC5B	human	21.7799	0.942884	0.57232	1.64748	0.09946	0.472575	condition_IPF_vs_control
PGM5	human	111.292	0.584068	0.299469	1.95035	0.0511349	0.358395	condition_IPF_vs_control
CXCL1	human	381.346	-1.81387	1.05917	-1.71253	0.0867987	0.45234	condition_IPF_vs_control
ACP2	human	242.496	0.380738	0.223482	1.70367	0.0884437	0.45461	condition_IPF_vs_control
OTULINL	human	452.545	-0.531812	0.362102	-1.46868	0.141919	0.538044	condition_IPF_vs_control
SLC8A1	human	173.69	0.60592	0.213424	2.83904	0.00452497	0.0896989	condition_IPF_vs_control
COLGALT1	human	526.29	0.731656	0.283075	2.58467	0.00974722	0.143411	condition_IPF_vs_control
MFAP3L	human	26.7423	-1.17373	0.55855	-2.10138	0.0356074	0.297877	condition_IPF_vs_control
SLC45A1	human	11.5548	1.27909	0.612541	2.08817	0.0367821	0.303507	condition_IPF_vs_control
IPO13	human	116.736	0.594543	0.310313	1.91595	0.055372	0.371892	condition_IPF_vs_control
GCA	human	600.758	-0.154186	0.281565	-0.547605	0.583963	0.875603	condition_IPF_vs_control
TRBC1	human	109.161	0.924143	0.481346	1.91991	0.0548688	0.370156	condition_IPF_vs_control
BCL7C	human	381.017	0.412897	0.261112	1.58131	0.113808	0.498097	condition_IPF_vs_control
RIN3	human	355.183	0.659021	0.25999	2.53479	0.0112514	0.156408	condition_IPF_vs_control
NECAP1	human	178.055	-0.750907	0.289891	-2.59031	0.00958901	0.14219	condition_IPF_vs_control
SGCG	human	26.0809	-1.22118	0.657874	-1.85626	0.0634167	0.397669	condition_IPF_vs_control
ELMSAN1	human	235.358	-0.528528	0.300287	-1.76008	0.0783945	0.432355	condition_IPF_vs_control
SHISA3	human	54.786	-1.42264	0.583803	-2.43686	0.0148155	0.185346	condition_IPF_vs_control
ADAM23	human	7.74346	1.71225	0.860382	1.9901	0.0465794	0.34233	condition_IPF_vs_control
BMP5	human	120.58	0.831944	0.420582	1.97808	0.0479198	0.346456	condition_IPF_vs_control
VAMP5	human	765.532	0.963546	0.363299	2.65221	0.00799664	0.127743	condition_IPF_vs_control
PODXL	human	1316.17	-0.848609	0.549578	-1.54411	0.122562	0.51112	condition_IPF_vs_control
TRAF3IP2	human	221.205	-0.443743	0.219306	-2.0234	0.043032	0.330113	condition_IPF_vs_control
SAMD12	human	98.1555	-0.145972	0.245228	-0.595251	0.551675	0.862488	condition_IPF_vs_control
DLG2	human	29.4096	0.537278	0.478308	1.12329	0.261315	0.672175	condition_IPF_vs_control
DDX11	human	49.4667	0.841618	0.478437	1.7591	0.0785607	0.432714	condition_IPF_vs_control
TLE2	human	212.679	0.771177	0.302964	2.54544	0.010914	0.153525	condition_IPF_vs_control
TSPAN17	human	131.169	0.745691	0.269976	2.76206	0.00574371	0.104667	condition_IPF_vs_control
MACROD2	human	228.097	-1.24136	0.534168	-2.32392	0.0201297	0.220914	condition_IPF_vs_control
HDAC10	human	69.9174	0.643867	0.35887	1.79415	0.0727892	0.420712	condition_IPF_vs_control
MSS51	human	5.33587	1.31689	0.804997	1.6359	0.101861	0.476922	condition_IPF_vs_control
SLC5A9	human	17.266	-0.989729	0.762751	-1.29758	0.194432	0.607969	condition_IPF_vs_control
PLA2G12B	human	7.21056	-2.19021	1.22291	-1.79098	0.0732963	0.421599	condition_IPF_vs_control
DSTN	human	5011.33	-0.490381	0.198327	-2.47259	0.0134137	0.174297	condition_IPF_vs_control
TCP10L	human	3.34807	3.54327	1.32927	2.66557	0.00768571	0.124898	condition_IPF_vs_control
ALG3	human	211.084	0.358996	0.250065	1.43561	0.151113	0.551491	condition_IPF_vs_control
EML5	human	8.16646	-1.6405	0.628606	-2.60974	0.00906122	0.138017	condition_IPF_vs_control
CRYAB	human	435.655	-1.11359	0.449003	-2.48014	0.013133	0.172428	condition_IPF_vs_control
IGHV1-18	human	3.9988	4.41998	1.8256	2.42111	0.0154731	0.189833	condition_IPF_vs_control
TMEM266	human	6.09701	1.28412	0.846311	1.51731	0.129188	0.519535	condition_IPF_vs_control
AJM1	human	8.80368	0.969399	0.655379	1.47914	0.139102	0.534533	condition_IPF_vs_control
NADSYN1	human	171.297	0.312831	0.217213	1.44021	0.149809	0.549974	condition_IPF_vs_control
N4BP1	human	280.567	-0.377961	0.191336	-1.97538	0.0482256	0.347465	condition_IPF_vs_control
ZC3H12C	human	172.478	-1.09446	0.514385	-2.1277	0.0333616	0.286481	condition_IPF_vs_control
INPP5F	human	54.148	0.564702	0.299458	1.88574	0.0593294	0.385629	condition_IPF_vs_control
MRTFA	human	225.27	0.567268	0.267667	2.1193	0.0340649	0.290435	condition_IPF_vs_control
POGLUT2	human	60.8317	1.20543	0.393948	3.05986	0.00221439	0.056714	condition_IPF_vs_control
RASSF9	human	77.5871	-0.749633	0.406121	-1.84584	0.0649156	0.403555	condition_IPF_vs_control
SEL1L3	human	338.962	0.611814	0.291119	2.1016	0.0355887	0.297877	condition_IPF_vs_control
AZU1	human	32.8614	-1.46116	0.658872	-2.21767	0.0265773	0.256039	condition_IPF_vs_control
ANKRD40	human	425.519	-0.237167	0.239106	-0.99189	0.321251	0.725652	condition_IPF_vs_control
F2R	human	606.02	1.54061	0.446034	3.45402	0.000552295	0.0212556	condition_IPF_vs_control
TRAK2	human	523.228	-0.415249	0.288105	-1.44131	0.149496	0.549218	condition_IPF_vs_control
ESAM	human	1140.66	-0.328292	0.285814	-1.14862	0.250712	0.662014	condition_IPF_vs_control
COX6B2	human	0.893652	3.07914	2.36464	1.30216	0.192862	0.606972	condition_IPF_vs_control
MADCAM1	human	1.91905	1.52408	1.60653	0.948673	0.342787	0.738491	condition_IPF_vs_control
WSB1	human	1383.73	-0.61299	0.271206	-2.26024	0.0238065	0.240725	condition_IPF_vs_control
ROS1	human	133.221	-0.762484	0.461076	-1.6537	0.0981878	0.470684	condition_IPF_vs_control
RAB12	human	485.394	-0.42449	0.26916	-1.57709	0.114774	0.500276	condition_IPF_vs_control
FKBP10	human	362.097	1.16584	0.491876	2.37018	0.0177794	0.205278	condition_IPF_vs_control
ZNF33B	human	122.293	-0.818212	0.263266	-3.10792	0.00188407	0.0506155	condition_IPF_vs_control
C7orf61	human	3.74703	3.06681	1.19413	2.56823	0.0102221	0.148234	condition_IPF_vs_control
SHOX2	human	2.06933	1.65365	1.35308	1.22213	0.221657	0.636205	condition_IPF_vs_control
TGFB1	human	624.217	0.603674	0.258761	2.33294	0.0196513	0.219193	condition_IPF_vs_control
MCCC1	human	183.911	-0.850774	0.351615	-2.41962	0.0155368	0.189984	condition_IPF_vs_control
IL11	human	1.28658	2.84491	2.42244	1.1744	0.240236	0.652615	condition_IPF_vs_control
RORB	human	37.3964	-1.8812	0.690779	-2.7233	0.00646338	0.112755	condition_IPF_vs_control
SGMS1	human	296.138	-0.223817	0.201319	-1.11175	0.266246	0.6776	condition_IPF_vs_control
ADCY4	human	98.009	0.941641	0.398066	2.36554	0.0180038	0.206764	condition_IPF_vs_control
GNAO1	human	9.70898	1.30643	0.785432	1.66333	0.0962471	0.46676	condition_IPF_vs_control
IGHA1	human	22603.4	2.37659	1.29346	1.83739	NA	NA	condition_IPF_vs_control
SGK1	human	1532.19	-0.431544	0.328718	-1.31281	0.189247	0.602603	condition_IPF_vs_control
RPIA	human	151.794	-0.951756	0.31015	-3.06869	0.00214997	0.0554919	condition_IPF_vs_control
TMEM161B	human	89.7899	-0.987719	0.377426	-2.61699	0.00887098	0.135941	condition_IPF_vs_control
EMG1	human	256.799	-0.853369	0.314233	-2.71572	0.00661319	0.114183	condition_IPF_vs_control
GSN	human	2171.48	0.989906	0.377391	2.62303	0.00871522	0.134645	condition_IPF_vs_control
CNTN3	human	12.2385	0.875712	0.625061	1.401	0.161213	0.565086	condition_IPF_vs_control
NPW	human	6.91692	1.29086	0.802531	1.60848	0.10773	0.486117	condition_IPF_vs_control
PIGR	human	5193.11	-1.53244	0.487471	-3.14366	0.00166851	0.0468206	condition_IPF_vs_control
CFAP36	human	320.356	-0.402568	0.169586	-2.37383	0.0176046	0.204351	condition_IPF_vs_control
CAMSAP3	human	100.495	-0.758376	0.534502	-1.41884	0.155944	0.558395	condition_IPF_vs_control
C5orf38	human	115.634	-0.70263	0.341982	-2.05458	0.0399196	0.316449	condition_IPF_vs_control
CXCL2	human	497.882	-1.16134	0.554911	-2.09285	0.036363	0.301365	condition_IPF_vs_control
CNST	human	202.604	-0.716533	0.300181	-2.387	0.0169863	0.200561	condition_IPF_vs_control
ZC3H14	human	284.282	-0.437067	0.209665	-2.0846	0.0371058	0.304352	condition_IPF_vs_control
TCN1	human	28.4973	-3.7378	0.950401	-3.93287	8.39392e-05	0.00518196	condition_IPF_vs_control
IGKV3-11	human	7.03607	2.97395	1.22583	2.42608	0.0152629	0.188731	condition_IPF_vs_control
SYNGR1	human	66.3816	1.03413	0.483217	2.14009	0.0323475	0.281992	condition_IPF_vs_control
DYNC2H1	human	125.627	-0.877447	0.27841	-3.15164	0.00162359	0.0459865	condition_IPF_vs_control
HOMER1	human	58.1037	-0.526953	0.351588	-1.49878	0.13393	0.52677	condition_IPF_vs_control
IPMK	human	87.2938	-0.89332	0.314836	-2.83742	0.00454804	0.0900381	condition_IPF_vs_control
VKORC1L1	human	406.837	-0.317553	0.196361	-1.61719	0.105836	0.482742	condition_IPF_vs_control
MYH11	human	1013.24	0.940784	0.305088	3.08365	0.00204478	0.0535259	condition_IPF_vs_control
PPFIBP1	human	763.312	-0.81324	0.350901	-2.31757	0.0204725	0.222928	condition_IPF_vs_control
C1S	human	3209.36	0.385555	0.261969	1.47176	0.141086	0.536973	condition_IPF_vs_control
ELF3	human	850.154	-1.38963	0.611711	-2.27171	0.0231038	0.236752	condition_IPF_vs_control
NUMB	human	534.317	-0.21044	0.231578	-0.908725	0.363495	0.75092	condition_IPF_vs_control
STMP1	human	591.971	0.39908	0.176476	2.26138	0.0237358	0.240725	condition_IPF_vs_control
CDH2	human	37.0398	1.79516	0.82219	2.18339	0.0290069	0.266543	condition_IPF_vs_control
C6orf132	human	110.566	-0.593235	0.387078	-1.5326	0.125375	0.513532	condition_IPF_vs_control
MAFF	human	294.09	-0.689289	0.541112	-1.27384	0.202721	0.617892	condition_IPF_vs_control
PLCG2	human	4669.32	-1.28034	0.641948	-1.99446	0.0461015	0.341113	condition_IPF_vs_control
PLXND1	human	538.3	0.631897	0.284629	2.22008	0.0264136	0.255712	condition_IPF_vs_control
TMEM238	human	142.348	-0.651813	0.353304	-1.84491	0.0650507	0.403781	condition_IPF_vs_control
WNT11	human	30.2091	0.91542	0.375436	2.43829	0.0147571	0.184923	condition_IPF_vs_control
SECISBP2	human	236.153	-0.500218	0.268774	-1.86111	0.0627283	0.395569	condition_IPF_vs_control
MIDN	human	650.871	-0.666969	0.406001	-1.64278	0.100429	0.474241	condition_IPF_vs_control
TMEM213	human	67.303	2.6863	0.942916	2.84893	0.00438664	0.087415	condition_IPF_vs_control
TNFSF8	human	13.3078	1.22854	0.545773	2.25102	0.0243846	0.244301	condition_IPF_vs_control
ESM1	human	120.006	-2.68324	0.921753	-2.91102	NA	NA	condition_IPF_vs_control
GPHA2	human	1.10066	3.35077	1.871	1.7909	0.0733094	0.421599	condition_IPF_vs_control
NPTN-IT1	human	4.63012	-1.96328	1.15639	-1.69776	0.0895534	0.456676	condition_IPF_vs_control
TRIM25	human	234.386	-0.983314	0.451044	-2.18008	0.0292512	0.26765	condition_IPF_vs_control
KRT14	human	7.60647	2.30929	1.27872	1.80593	0.0709294	0.416948	condition_IPF_vs_control
TMEM170B	human	98.7252	-0.657877	0.311945	-2.10895	0.0349487	0.294648	condition_IPF_vs_control
RFLNB	human	179.631	-0.810423	0.466921	-1.73568	0.0826212	0.442666	condition_IPF_vs_control
IGFLR1	human	147.383	0.491453	0.271103	1.81279	0.0698645	0.414555	condition_IPF_vs_control
AGAP1-IT1	human	4.68605	-4.08735	1.3328	-3.06674	0.00216408	0.0557611	condition_IPF_vs_control
ARID3B	human	57.9177	-0.801936	0.271512	-2.95359	0.00314101	0.0708334	condition_IPF_vs_control
PLA2G5	human	49.9425	0.989825	0.482228	2.05261	0.0401104	0.317462	condition_IPF_vs_control
HYAL3	human	10.4539	1.55429	0.612129	2.53915	0.0111122	0.155192	condition_IPF_vs_control
CHRM3	human	10.151	-1.12224	0.655416	-1.71226	0.0868493	0.45234	condition_IPF_vs_control
TNFRSF13C	human	5.69405	1.32046	1.06046	1.24518	0.213065	0.628049	condition_IPF_vs_control
TMEM170A	human	158.627	-0.381331	0.215832	-1.7668	0.0772624	0.428685	condition_IPF_vs_control
GSDMC	human	6.62322	1.61073	0.858739	1.87569	0.0606981	0.389429	condition_IPF_vs_control
GNAI1	human	256.595	-0.663711	0.290206	-2.28704	0.0221937	0.231983	condition_IPF_vs_control
FBXL7	human	79.6169	0.953676	0.411988	2.31481	0.0206232	0.224038	condition_IPF_vs_control
TRIB1	human	431.933	-1.00723	0.520401	-1.93548	0.0529309	0.364895	condition_IPF_vs_control
A2M	human	28274.8	0.317869	0.207105	1.53482	0.124828	0.51287	condition_IPF_vs_control
ANKRD62	human	5.62727	-0.83013	1.21343	-0.68412	0.493899	0.830672	condition_IPF_vs_control
CHODL	human	1.66329	2.55996	1.77103	1.44546	0.148328	0.547855	condition_IPF_vs_control
KRBA1	human	29.421	0.488467	0.367831	1.32797	0.184189	0.594635	condition_IPF_vs_control
PPP2R5A	human	435.464	-0.737156	0.332933	-2.21412	0.0268202	0.257198	condition_IPF_vs_control
RET	human	10.5363	1.8877	0.775724	2.43346	0.0149551	0.186785	condition_IPF_vs_control
SEPTIN10	human	439.454	-0.183219	0.245361	-0.746731	0.455226	0.809595	condition_IPF_vs_control
CCNE1	human	9.71472	1.03806	0.610993	1.69897	0.089324	0.456273	condition_IPF_vs_control
TAF15	human	539.587	-0.505809	0.265829	-1.90276	0.057072	0.379473	condition_IPF_vs_control
CCN5	human	798.065	-0.808153	0.475384	-1.7	0.0891309	0.455749	condition_IPF_vs_control
EDF1	human	1144.57	0.583095	0.287691	2.02681	0.0426821	0.329203	condition_IPF_vs_control
CIITA	human	189.166	1.06031	0.417706	2.53842	0.0111354	0.155262	condition_IPF_vs_control
UTRN	human	1038.62	-0.432252	0.253288	-1.70657	0.0879026	0.454384	condition_IPF_vs_control
RAB11FIP3	human	160.674	0.478517	0.229543	2.08465	0.0371007	0.304352	condition_IPF_vs_control
ADCY3	human	229.256	0.51675	0.294316	1.75576	0.0791287	0.434315	condition_IPF_vs_control
COX4I2	human	397.709	1.57131	0.524582	2.99535	0.00274127	0.0644817	condition_IPF_vs_control
IGLV1-40	human	11.5183	2.86733	1.49043	1.92383	0.0543759	0.368724	condition_IPF_vs_control
KDM7A	human	184.44	-1.01585	0.444162	-2.28712	0.0221889	0.231983	condition_IPF_vs_control
KLHL22	human	61.7006	0.639701	0.395079	1.61917	0.10541	0.481234	condition_IPF_vs_control
STAM	human	186.713	-0.84697	0.397021	-2.13331	0.0328992	0.284018	condition_IPF_vs_control
KPTN	human	34.4179	0.886663	0.418031	2.12105	0.0339179	0.289825	condition_IPF_vs_control
GTF2IRD2B	human	44.522	-0.619167	0.294884	-2.0997	0.0357555	0.298621	condition_IPF_vs_control
SCRG1	human	24.0861	1.68121	0.729622	2.30422	0.0212105	0.22688	condition_IPF_vs_control
MAP3K5	human	222.351	-0.48279	0.293222	-1.6465	0.0996614	0.472575	condition_IPF_vs_control
SNRNP25	human	113.673	0.473928	0.301145	1.57375	0.115545	0.501427	condition_IPF_vs_control
EPHA1	human	28.1661	0.691435	0.43883	1.57563	0.115111	0.500733	condition_IPF_vs_control
KTN1	human	1250.09	-0.664225	0.301204	-2.20524	0.0274375	0.258562	condition_IPF_vs_control
TMEM192	human	169.144	-0.544314	0.218957	-2.48594	0.0129212	0.170683	condition_IPF_vs_control
ATAT1	human	33.7787	0.853737	0.363581	2.34814	0.0188676	0.213378	condition_IPF_vs_control
IRX1	human	38.208	-0.900373	0.407489	-2.20956	0.0271354	0.257759	condition_IPF_vs_control
C11orf65	human	4.25946	-1.38131	0.912798	-1.51326	0.130212	0.521324	condition_IPF_vs_control
NCAM1	human	31.6133	1.1473	0.459941	2.49445	0.0126154	0.168289	condition_IPF_vs_control
DRAP1	human	369.232	0.492649	0.206058	2.39082	0.0168107	0.199109	condition_IPF_vs_control
HNF4A	human	3.60646	3.75117	1.44558	2.59492	0.00946133	0.141826	condition_IPF_vs_control
NDUFA4L2	human	312.725	1.17847	0.413549	2.84964	0.00437683	0.087415	condition_IPF_vs_control
SH2D3A	human	96.4562	-1.14306	0.484668	-2.35845	0.0183516	0.209644	condition_IPF_vs_control
CAPN7	human	150.126	-0.506735	0.231855	-2.18557	0.0288473	0.266032	condition_IPF_vs_control
CCDC8	human	77.6034	0.72721	0.434266	1.67457	0.0940179	0.463501	condition_IPF_vs_control
NAF1	human	84.8175	-1.27407	0.471493	-2.7022	0.00688816	0.117562	condition_IPF_vs_control
SLC27A4	human	115.786	0.601104	0.262518	2.28976	0.0220352	0.231256	condition_IPF_vs_control
LTB4R	human	57.6697	-0.68758	0.375999	-1.82867	0.0674484	0.409587	condition_IPF_vs_control
KCNIP3	human	15.0763	1.07892	0.621919	1.73482	0.0827722	0.443004	condition_IPF_vs_control
MLST8	human	185.543	0.161016	0.202382	0.795605	0.426262	0.792213	condition_IPF_vs_control
CCNDBP1	human	416.731	-0.277166	0.173454	-1.59792	0.110061	0.490674	condition_IPF_vs_control
KLRG2	human	4.97842	-2.28847	1.06154	-2.15581	0.0310986	0.276361	condition_IPF_vs_control
PRPH2	human	5.15418	1.16055	0.750058	1.54728	0.121795	0.509726	condition_IPF_vs_control
ARNT	human	349.738	-0.449265	0.23187	-1.93757	0.0526753	0.363962	condition_IPF_vs_control
EIF4E3	human	267.444	-0.42901	0.221732	-1.93481	0.0530132	0.365043	condition_IPF_vs_control
HNRNPH3	human	653.299	-0.375189	0.22725	-1.65099	0.0987397	0.471454	condition_IPF_vs_control
LDHB	human	2650.19	-0.546665	0.259408	-2.10736	0.0350865	0.29548	condition_IPF_vs_control
AP1AR	human	124.521	-0.925447	0.365314	-2.53329	0.0112997	0.156408	condition_IPF_vs_control
VASH2	human	19.5544	1.39443	0.646189	2.15794	0.0309328	0.275457	condition_IPF_vs_control
STYXL1	human	136.462	0.559473	0.310812	1.80004	0.071855	0.418773	condition_IPF_vs_control
CCDC68	human	158.128	-0.264649	0.339576	-0.779351	0.435773	0.79853	condition_IPF_vs_control
DDX20	human	81.5024	-0.555216	0.315837	-1.75792	0.0787606	0.433183	condition_IPF_vs_control
GTF3C1	human	204.022	0.487341	0.204607	2.38184	0.0172262	0.202131	condition_IPF_vs_control
IGLV2-11	human	14.6553	3.0646	1.49679	2.04745	0.0406136	0.319783	condition_IPF_vs_control
PRR14	human	178.558	0.393774	0.203374	1.93621	0.0528425	0.364618	condition_IPF_vs_control
CYBA	human	1680.33	0.892343	0.441338	2.02191	0.0431862	0.330897	condition_IPF_vs_control
GZMH	human	49.1905	1.58095	0.632244	2.50054	0.0124003	0.166863	condition_IPF_vs_control
WDR81	human	201.942	0.35953	0.292725	1.22822	0.219365	0.634349	condition_IPF_vs_control
ACADVL	human	936.925	0.527224	0.227292	2.31959	0.0203632	0.222501	condition_IPF_vs_control
KAT6A	human	340.022	-0.504711	0.314322	-1.60571	0.108337	0.486941	condition_IPF_vs_control
SNHG16	human	1061.42	-0.868949	0.357911	-2.42783	0.0151893	0.188001	condition_IPF_vs_control
SSPN	human	141.476	0.95052	0.443011	2.14559	0.0319057	0.280403	condition_IPF_vs_control
ISOC1	human	147.179	-0.707619	0.378586	-1.86911	0.0616073	0.390722	condition_IPF_vs_control
GSDMD	human	363.937	0.724722	0.315992	2.29348	0.0218202	0.23063	condition_IPF_vs_control
CD1C	human	18.5308	1.17944	0.652806	1.80672	0.0708059	0.416948	condition_IPF_vs_control
ZNF800	human	177.959	-0.536435	0.237035	-2.26311	0.0236291	0.240431	condition_IPF_vs_control
EGFL8	human	49.2529	1.15972	0.531364	2.18253	0.0290706	0.266965	condition_IPF_vs_control
HHAT	human	27.4405	0.498225	0.393755	1.26532	0.205757	0.620141	condition_IPF_vs_control
ID1	human	1406.05	-0.548423	0.420153	-1.30529	0.191793	0.6057	condition_IPF_vs_control
NPDC1	human	539.429	1.00502	0.398448	2.52234	0.0116577	0.159708	condition_IPF_vs_control
FAM83D	human	28.9779	1.34274	0.591264	2.27096	0.0231493	0.237057	condition_IPF_vs_control
RGS10	human	274.079	0.452118	0.270528	1.67125	0.0946733	0.463614	condition_IPF_vs_control
TGIF1	human	374.999	-0.587203	0.309723	-1.8959	0.0579732	0.382068	condition_IPF_vs_control
TMPRSS4	human	12.9371	1.45332	0.9538	1.52371	0.127581	0.517198	condition_IPF_vs_control
IGHV4-39	human	6.04574	3.14725	1.32713	2.37147	0.0177177	0.205034	condition_IPF_vs_control
RMST	human	24.698	-2.49835	0.706929	-3.53409	0.000409184	0.0169211	condition_IPF_vs_control
RMDN3	human	370.467	-0.723205	0.303473	-2.3831	0.0171677	0.201757	condition_IPF_vs_control
EP300	human	425.432	-0.592506	0.236617	-2.50408	0.0122772	0.165649	condition_IPF_vs_control
FAM241A	human	193.627	-0.397814	0.297317	-1.33801	0.180893	0.591096	condition_IPF_vs_control
ITGA9	human	202.663	1.20277	0.453033	2.65493	0.00793257	0.1276	condition_IPF_vs_control
NEURL2	human	30.0651	1.35406	0.655998	2.06412	0.0390064	0.313481	condition_IPF_vs_control
ZNF428	human	245.22	0.266739	0.205867	1.29568	0.195084	0.609134	condition_IPF_vs_control
ITGA2B	human	53.0983	-1.47749	0.67412	-2.19173	0.0283989	0.264003	condition_IPF_vs_control
NOMO1	human	152.803	0.899301	0.31658	2.84068	0.0045018	0.0893566	condition_IPF_vs_control
Z82206.1	human	7.81426	-1.79394	0.900379	-1.99243	0.0463238	0.34128	condition_IPF_vs_control
BACE1	human	245.401	0.89057	0.326459	2.72797	0.00637254	0.112523	condition_IPF_vs_control
DOP1A	human	92.6495	-0.549389	0.268297	-2.04769	0.0405902	0.319783	condition_IPF_vs_control
FEM1A	human	190.92	-0.310083	0.18619	-1.66542	0.0958298	0.465923	condition_IPF_vs_control
SERINC3	human	981.318	-0.165576	0.168934	-0.980123	0.327026	0.72857	condition_IPF_vs_control
C3orf18	human	35.9987	0.468044	0.346274	1.35166	0.176484	0.58525	condition_IPF_vs_control
INAVA	human	51.4205	0.7621	0.451323	1.68859	0.0912979	0.459034	condition_IPF_vs_control
USP12	human	297.162	-0.629435	0.351267	-1.7919	0.0731495	0.421459	condition_IPF_vs_control
PDE7B	human	19.6212	0.89924	0.586024	1.53448	0.124912	0.51287	condition_IPF_vs_control
RXRB	human	256.638	0.244313	0.199962	1.2218	0.221784	0.636205	condition_IPF_vs_control
C8orf34	human	42.6281	-0.459219	0.37096	-1.23792	0.215746	0.630924	condition_IPF_vs_control
ARF1	human	2770.73	-0.195951	0.141925	-1.38067	0.167381	0.574844	condition_IPF_vs_control
H3F3B	human	5080.42	-0.37951	0.233307	-1.62666	0.10381	0.479733	condition_IPF_vs_control
DPYSL4	human	19.1111	1.67928	0.726206	2.31241	0.0207552	0.224786	condition_IPF_vs_control
IFITM3	human	5148.45	0.724214	0.248117	2.91884	0.00351339	0.0765706	condition_IPF_vs_control
ABCA4	human	5.93177	1.78169	0.890846	2	0.0455004	0.339152	condition_IPF_vs_control
ANKRD46	human	87.2438	-0.505871	0.240182	-2.1062	0.0351873	0.295835	condition_IPF_vs_control
FXYD4	human	17.811	-0.408862	0.600016	-0.681418	0.495607	0.831803	condition_IPF_vs_control
SDHD	human	649.092	-0.23828	0.143563	-1.65977	0.0969616	0.468544	condition_IPF_vs_control
TRABD2B	human	28.8629	1.23947	0.566451	2.18813	0.02866	0.265289	condition_IPF_vs_control
QKI	human	1148.6	-0.43636	0.301778	-1.44596	0.148188	0.547739	condition_IPF_vs_control
IGFBP3	human	313.443	1.04317	0.525658	1.98449	0.0472007	0.344552	condition_IPF_vs_control
SLC36A1	human	73.2264	0.395364	0.259299	1.52474	0.127324	0.516578	condition_IPF_vs_control
SEMA4A	human	146.478	-0.915468	0.331333	-2.76298	0.00572756	0.104499	condition_IPF_vs_control
MAPK8IP2	human	17.0964	-1.09992	0.676252	-1.62649	0.103844	0.479733	condition_IPF_vs_control
NCDN	human	99.9595	0.347492	0.235377	1.47632	0.139858	0.535165	condition_IPF_vs_control
TMEM215	human	0.755158	2.88461	3.14084	0.918419	0.358399	0.748731	condition_IPF_vs_control
TINAGL1	human	632.658	1.05324	0.35115	2.99941	0.00270503	0.0640274	condition_IPF_vs_control
ATAD3A	human	76.3007	0.565733	0.349385	1.61923	0.105399	0.481234	condition_IPF_vs_control
ZBED9	human	8.35171	-0.72976	0.674502	-1.08192	0.279286	0.689925	condition_IPF_vs_control
PDCL	human	148.548	-0.431036	0.199297	-2.16278	0.0305582	0.273929	condition_IPF_vs_control
CPEB2	human	166.513	-0.472025	0.320028	-1.47495	0.140227	0.535165	condition_IPF_vs_control
SYNE2	human	659.62	-0.478472	0.270236	-1.77057	0.0766315	0.42706	condition_IPF_vs_control
ZNF44	human	61.4729	-0.901736	0.316449	-2.84954	0.00437822	0.087415	condition_IPF_vs_control
THBS2	human	607.255	1.75114	1.01413	1.72673	0.0842156	0.446492	condition_IPF_vs_control
IGHV3-49	human	4.67046	5.4706	2.27387	2.40585	NA	NA	condition_IPF_vs_control
JCHAIN	human	5801.62	1.54472	1.06316	1.45295	0.146237	0.544787	condition_IPF_vs_control
FOXC2	human	8.20167	0.961606	0.798412	1.2044	0.228436	0.641614	condition_IPF_vs_control
PTGES3	human	1326.88	-0.31418	0.147353	-2.13215	0.0329944	0.28421	condition_IPF_vs_control
PDE1A	human	38.9362	1.06727	0.584738	1.82522	0.0679679	0.410104	condition_IPF_vs_control
CARD11	human	25.3565	1.01344	0.566447	1.78912	0.073595	0.422117	condition_IPF_vs_control
METTL14	human	142.145	-0.409569	0.219969	-1.86194	0.0626122	0.395246	condition_IPF_vs_control
THSD7B	human	2.72631	2.12309	1.12643	1.8848	0.0594569	0.386125	condition_IPF_vs_control
GPR78	human	6.44259	2.11998	1.01549	2.08765	0.036829	0.303696	condition_IPF_vs_control
PLD5	human	13.684	2.2162	0.845302	2.62179	0.00874688	0.134859	condition_IPF_vs_control
AVL9	human	174.075	-0.797178	0.35427	-2.2502	0.0244363	0.244606	condition_IPF_vs_control
RPRD1A	human	312.087	-0.364716	0.267427	-1.3638	0.172631	0.580505	condition_IPF_vs_control
PSME2	human	652.994	0.409025	0.172452	2.37182	0.0177009	0.204997	condition_IPF_vs_control
MYEF2	human	82.5299	-0.0428252	0.233825	-0.183151	0.85468	0.96842	condition_IPF_vs_control
ARHGEF5	human	86.3841	-0.550139	0.3057	-1.79961	0.0719228	0.418773	condition_IPF_vs_control
BCAP29	human	435.649	-0.535262	0.264374	-2.02464	0.0429042	0.330075	condition_IPF_vs_control
DNM3	human	43.5942	-1.14273	0.476295	-2.3992	0.0164309	0.196302	condition_IPF_vs_control
DDB2	human	108.379	0.615474	0.346012	1.77877	0.0752779	0.426048	condition_IPF_vs_control
ARHGDIG	human	1.2581	2.80739	1.98507	1.41425	0.157288	0.560763	condition_IPF_vs_control
IGHV6-1	human	3.11304	3.07317	1.85085	1.66041	0.096832	0.468315	condition_IPF_vs_control
GNMT	human	20.5308	-1.69094	0.803322	-2.10494	0.0352966	0.29659	condition_IPF_vs_control
ADGRF5	human	1802.54	-0.22074	0.223262	-0.988703	0.322809	0.726466	condition_IPF_vs_control
DYNC1I1	human	8.20714	1.26257	0.813395	1.55223	0.120608	0.508889	condition_IPF_vs_control
WIPF2	human	299.205	-0.771046	0.354588	-2.17449	0.0296685	0.269998	condition_IPF_vs_control
RARRES1	human	265.076	0.435118	0.418317	1.04016	0.298264	0.706649	condition_IPF_vs_control
PITPNM1	human	147.156	0.80228	0.350332	2.29006	0.022018	0.231256	condition_IPF_vs_control
PTPRG	human	468.053	-0.624769	0.349673	-1.78672	0.073982	0.422882	condition_IPF_vs_control
NPB	human	4.31233	1.72619	1.14334	1.50977	0.131101	0.522781	condition_IPF_vs_control
ISG15	human	465.251	0.782383	0.281842	2.77596	0.00550384	0.101395	condition_IPF_vs_control
COL11A1	human	35.4606	2.40387	1.00368	2.39507	0.0166173	0.198059	condition_IPF_vs_control
PIF1	human	13.964	1.0853	0.590987	1.83641	0.0662966	0.406955	condition_IPF_vs_control
RHOD	human	90.0261	0.686826	0.394852	1.73945	0.0819555	0.440938	condition_IPF_vs_control
TMEM251	human	146.885	-0.795261	0.224961	-3.5351	0.000407618	0.0169211	condition_IPF_vs_control
APOH	human	36.2209	-1.39409	0.825617	-1.68855	0.0913066	0.459034	condition_IPF_vs_control
GMPPB	human	166.596	0.45086	0.23582	1.91188	0.0558916	0.373888	condition_IPF_vs_control
RTN4	human	2658.39	-0.502506	0.2803	-1.79274	0.0730137	0.421008	condition_IPF_vs_control
TEPSIN	human	80.4879	0.310382	0.259664	1.19532	0.231961	0.645572	condition_IPF_vs_control
MATN4	human	5.5261	-1.92896	0.976259	-1.97587	0.0481699	0.347269	condition_IPF_vs_control
PTPRE	human	309.578	-0.762805	0.418116	-1.82438	0.0680941	0.410104	condition_IPF_vs_control
FERMT2	human	597.329	-0.707517	0.418807	-1.68936	0.0911502	0.459034	condition_IPF_vs_control
KIAA1109	human	343.661	-0.511865	0.309063	-1.65618	0.0976844	0.470234	condition_IPF_vs_control
TYRO3	human	50.3063	0.438088	0.275343	1.59106	0.111595	0.493242	condition_IPF_vs_control
DCPS	human	76.5158	0.244695	0.271618	0.900878	0.367653	0.75246	condition_IPF_vs_control
CHCHD7	human	284.348	-0.340377	0.17635	-1.93013	0.0535913	0.367172	condition_IPF_vs_control
C9orf40	human	24.2219	0.615994	0.379145	1.62469	0.104228	0.479889	condition_IPF_vs_control
SSBP4	human	362.888	0.650445	0.307449	2.11562	0.0343772	0.292274	condition_IPF_vs_control
ZNHIT1	human	700.656	0.498975	0.275053	1.81411	0.0696612	0.413861	condition_IPF_vs_control
SMOC2	human	155.411	1.21977	0.59085	2.06444	0.0389763	0.313406	condition_IPF_vs_control
AARD	human	34.4077	-1.28322	0.579612	-2.21392	0.0268342	0.257198	condition_IPF_vs_control
ALOX12	human	7.18755	-2.77726	1.13614	-2.44446	0.0145071	0.183002	condition_IPF_vs_control
IGHV3-15	human	4.61838	2.77052	1.53725	1.80226	0.0715042	0.417891	condition_IPF_vs_control
MBD3	human	383.508	0.300311	0.227665	1.31909	0.187139	0.598543	condition_IPF_vs_control
NACAD	human	21.9973	0.805544	0.481871	1.6717	0.0945834	0.463614	condition_IPF_vs_control
COL8A2	human	79.2189	0.982538	0.51675	1.90138	0.0572525	0.379633	condition_IPF_vs_control
KLHL17	human	32.6157	0.607986	0.406502	1.49565	0.134744	0.528391	condition_IPF_vs_control
SLC25A3	human	2723.17	-0.281794	0.144533	-1.94968	0.0512138	0.358615	condition_IPF_vs_control
UBA6-AS1	human	34.7049	0.239139	0.311619	0.767409	0.442839	0.803078	condition_IPF_vs_control
AZIN2	human	11.8732	1.25797	0.671162	1.87432	0.0608867	0.389584	condition_IPF_vs_control
PRKCE	human	297.045	-0.176173	0.39977	-0.440687	0.65944	0.909471	condition_IPF_vs_control
LINGO1	human	14.7955	2.4167	0.905291	2.66953	0.00759586	0.124337	condition_IPF_vs_control
FLT3LG	human	57.3718	0.602374	0.362135	1.6634	0.0962331	0.46676	condition_IPF_vs_control
ATP13A1	human	208.427	0.404336	0.300281	1.34652	0.178134	0.587243	condition_IPF_vs_control
STAT5B	human	325.909	-0.332231	0.176476	-1.88258	0.0597567	0.386909	condition_IPF_vs_control
GCLM	human	262.786	-0.706645	0.411612	-1.71677	0.0860204	0.450625	condition_IPF_vs_control
CADM2	human	4.12024	-0.968666	1.12574	-0.860471	0.38953	0.766641	condition_IPF_vs_control
MAPK8IP3	human	124.93	0.300704	0.292922	1.02657	0.304624	0.712948	condition_IPF_vs_control
ANKH	human	198.8	0.507471	0.278178	1.82427	0.0681111	0.410104	condition_IPF_vs_control
EIF3E	human	1612.36	-0.45917	0.172606	-2.66022	0.00780904	0.126536	condition_IPF_vs_control
ENOSF1	human	168.438	-0.788537	0.343017	-2.29883	0.0215146	0.229161	condition_IPF_vs_control
KIAA0930	human	338.883	0.316227	0.223958	1.41199	0.157952	0.561054	condition_IPF_vs_control
PTPRD	human	107.998	0.705582	0.309478	2.27991	0.0226129	0.234421	condition_IPF_vs_control
TES	human	709.316	-0.807543	0.443895	-1.81922	0.0688777	0.412748	condition_IPF_vs_control
WDSUB1	human	71.8156	-0.498909	0.278846	-1.78919	0.0735839	0.422117	condition_IPF_vs_control
TXNDC5	human	1604.73	0.715619	0.39274	1.82212	0.0684372	0.411249	condition_IPF_vs_control
PRPSAP2	human	118.323	-0.510377	0.21144	-2.41382	0.0157863	0.19184	condition_IPF_vs_control
KCNN2	human	59.6963	-1.5154	1.3388	-1.13191	0.257671	0.669176	condition_IPF_vs_control
RAB34	human	433.868	0.669617	0.316428	2.11618	0.0343297	0.292034	condition_IPF_vs_control
ASB2	human	8.9931	0.886874	0.646874	1.37102	0.17037	0.579541	condition_IPF_vs_control
ADRB1	human	243.926	-0.118944	0.467893	-0.254212	0.799332	0.954165	condition_IPF_vs_control
DPYD	human	401.464	-0.274976	0.198777	-1.38334	0.166561	0.573027	condition_IPF_vs_control
LIN7C	human	311.64	-0.226014	0.187805	-1.20345	0.228803	0.641727	condition_IPF_vs_control
PLD4	human	16.1762	1.69024	0.709236	2.38319	0.0171635	0.201757	condition_IPF_vs_control
PLEKHA1	human	403.819	-0.280143	0.279966	-1.00063	0.317005	0.722302	condition_IPF_vs_control
SOCS6	human	165.223	-0.492418	0.254765	-1.93283	0.0532566	0.365803	condition_IPF_vs_control
TMEM98	human	315.554	0.880933	0.390344	2.25681	0.0240199	0.242085	condition_IPF_vs_control
CERNA2	human	2.05264	2.5644	1.48378	1.72829	0.0839359	0.445774	condition_IPF_vs_control
MAFG	human	228.176	-1.1548	0.541038	-2.13442	0.0328086	0.283684	condition_IPF_vs_control
PAWR	human	360.684	-0.922947	0.435751	-2.11806	0.0341701	0.29084	condition_IPF_vs_control
TRIM13	human	201.137	-0.323747	0.205906	-1.57231	0.11588	0.50177	condition_IPF_vs_control
RGP1	human	117.388	-0.372	0.281177	-1.32301	0.185833	0.596402	condition_IPF_vs_control
TFPI2	human	85.4279	-1.32323	0.813244	-1.6271	0.103715	0.479726	condition_IPF_vs_control
ADIPOR2	human	405.944	-0.232668	0.228869	-1.0166	0.309343	0.716703	condition_IPF_vs_control
[truncated: 13,231 more rows]

## Sheet: Extended_data_Fig_2_e
biopsy	factor_n	cutoff	n	freq	factorF
B0	factor_1	high	104	0.00423125432279588	F1
B0	factor_10	high	22	0.000895073029822206	F10
B0	factor_11	high	628	0.0255502664876521	F11
B0	factor_12	high	292	0.0118800602140038	F12
B0	factor_13	high	601	0.0244517677692339	F13
B0	factor_14	high	1	4.06851377191912e-05	F14
B0	factor_15	high	492	0.0200170877578421	F15
B0	factor_16	high	338	0.0137515765490866	F16
B0	factor_17	high	458	0.0186337930753896	F17
B0	factor_18	high	590	0.0240042312543228	F18
B0	factor_19	high	409	0.0166402213271492	F19
B0	factor_2	high	26	0.00105781358069897	F2
B0	factor_20	high	588	0.0239228609788844	F20
B0	factor_21	high	31	0.00126123926929493	F21
B0	factor_22	high	564	0.0229464176736238	F22
B0	factor_23	high	418	0.0170063875666219	F23
B0	factor_24	high	455	0.018511737662232	F24
B0	factor_25	high	420	0.0170877578420603	F25
B0	factor_26	high	491	0.0199764026201229	F26
B0	factor_27	high	617	0.025102729972741	F27
B0	factor_28	high	566	0.0230277879490622	F28
B0	factor_29	high	505	0.0205459945481915	F29
B0	factor_3	high	14	0.000569591928068677	F3
B0	factor_30	high	255	0.0103747101183938	F30
B0	factor_4	high	3	0.000122055413157574	F4
B0	factor_5	high	42	0.00170877578420603	F5
B0	factor_6	high	9	0.000366166239472721	F6
B0	factor_7	high	175	0.00711989910085846	F7
B0	factor_8	high	58	0.00235973798771309	F8
B1	factor_1	high	2	7.21735051062755e-05	F1
B1	factor_10	high	136	0.00490779834722673	F10
B1	factor_11	high	143	0.0051604056150987	F11
B1	factor_12	high	377	0.0136047057125329	F12
B1	factor_13	high	191	0.00689256973764931	F13
B1	factor_14	high	257	0.0092742954061564	F14
B1	factor_15	high	113	0.00407780303850456	F15
B1	factor_16	high	312	0.011259066796579	F16
B1	factor_17	high	274	0.00988777019955974	F17
B1	factor_18	high	222	0.00801125906679658	F18
B1	factor_19	high	187	0.00674822272743676	F19
B1	factor_2	high	124	0.00447475731658908	F2
B1	factor_20	high	265	0.0095629894265815	F20
B1	factor_22	high	266	0.00959907617913464	F22
B1	factor_23	high	199	0.00718126375807441	F23
B1	factor_24	high	276	0.00995994370466602	F24
B1	factor_25	high	130	0.00469127783190791	F25
B1	factor_26	high	304	0.0109703727761539	F26
B1	factor_27	high	176	0.00635126844935224	F27
B1	factor_28	high	191	0.00689256973764931	F28
B1	factor_29	high	238	0.00858864710764678	F29
B1	factor_3	high	533	0.0192342391108224	F3
B1	factor_30	high	450	0.016239038648912	F30
B1	factor_4	high	117	0.00422215004871712	F4
B1	factor_5	high	126	0.00454693082169536	F5
B1	factor_6	high	296	0.0106816787557288	F6
B1	factor_7	high	245	0.00884125437551875	F7
B1	factor_8	high	347	0.0125221031359388	F8
B1	factor_9	high	492	0.0177546822561438	F9
B2	factor_1	high	503	0.0194953683965738	F1
B2	factor_10	high	441	0.0170923607612108	F10
B2	factor_11	high	153	0.00593000271307314	F11
B2	factor_12	high	245	0.00949575597845045	F12
B2	factor_13	high	107	0.00414712608038448	F13
B2	factor_14	high	311	0.012053796364482	F14
B2	factor_15	high	259	0.0100383706057905	F15
B2	factor_16	high	205	0.00794542847176466	F16
B2	factor_17	high	222	0.00860431766210612	F17
B2	factor_18	high	131	0.00507732258439595	F18
B2	factor_19	high	178	0.00689895740475175	F19
B2	factor_2	high	207	0.00802294484709895	F2
B2	factor_20	high	117	0.00453470795705593	F20
B2	factor_21	high	335	0.0129839928684935	F21
B2	factor_22	high	132	0.0051160807720631	F22
B2	factor_23	high	256	0.00992209604278904	F23
B2	factor_24	high	171	0.00662765009108174	F24
B2	factor_25	high	209	0.00810046122243324	F25
B2	factor_26	high	144	0.00558117902406883	F26
B2	factor_27	high	114	0.00441843339405449	F27
B2	factor_28	high	102	0.00395333514204876	F28
B2	factor_29	high	149	0.00577496996240456	F29
B2	factor_3	high	310	0.0120150381768149	F3
B2	factor_30	high	189	0.00732529746909035	F30
B2	factor_4	high	356	0.0137979148095035	F4
B2	factor_5	high	248	0.00961203054145188	F5
B2	factor_6	high	329	0.0127514437424906	F6
B2	factor_7	high	238	0.00922444866478044	F7
B2	factor_8	high	219	0.00848804309910469	F8
B2	factor_9	high	425	0.0164722297585365	F9
B3	factor_1	high	402	0.0174904281239123	F1
B3	factor_10	high	412	0.0179255134006265	F10
B3	factor_11	high	87	0.00378524190741385	F11
B3	factor_12	high	97	0.00422032718412809	F12
B3	factor_13	high	112	0.00487295509919944	F13
B3	factor_14	high	442	0.0192307692307692	F14
B3	factor_15	high	147	0.00639575356769927	F15
B3	factor_16	high	156	0.00678733031674208	F16
B3	factor_17	high	57	0.00247998607727115	F17
B3	factor_18	high	68	0.0029585798816568	F18
B3	factor_19	high	237	0.0103115210581274	F19
B3	factor_2	high	654	0.028454577097111	F2
B3	factor_20	high	41	0.00178384963452837	F20
B3	factor_21	high	645	0.0280630003480682	F21
B3	factor_22	high	49	0.00213191785589976	F22
B3	factor_23	high	138	0.00600417681865646	F23
B3	factor_24	high	109	0.00474242951618517	F24
B3	factor_25	high	252	0.0109641489731987	F25
B3	factor_26	high	72	0.0031326139923425	F26
B3	factor_27	high	104	0.00452488687782805	F27
B3	factor_28	high	152	0.00661329620605639	F28
B3	factor_29	high	119	0.00517751479289941	F29
B3	factor_3	high	154	0.00670031326139923	F3
B3	factor_30	high	117	0.00509049773755656	F30
B3	factor_4	high	535	0.0232770623042116	F4
B3	factor_5	high	595	0.025887573964497	F5
B3	factor_6	high	377	0.0164027149321267	F6
B3	factor_7	high	353	0.0153585102680125	F7
B3	factor_8	high	387	0.0168378002088409	F8
B3	factor_9	high	94	0.00408980160111382	F9
