# Supplementary material for: Mapping spatially resolved transcriptomes in human and mouse pulmonary fibrosis
Source: Nat Genet. 2024 Jul 1;56(8):1725–36. doi: 10.1038/s41588-024-01819-2 (PMC11319205; doi:10.1038/s41588-024-01819-2)
Supplement: Supplementary file 12 — Statistical source data for Extended Data Fig. 3. [file 41588_2024_1819_MOESM12_ESM.xlsx]

## Sheet: Extended_data_Fig_3_e
cluster_bin	cluster	bin	n_rand_avg	n_rand_sd	n_obs	n_zscore	p_val	sign	sign001
C0_-100	C0	-100	2.12	1.51943636546151	57	36.1186563962032	1.15571084808378e-285	TRUE	TRUE
C0_0	C0	0	8.7	3	42	11.1	1.25443887864341e-28	TRUE	TRUE
C0_100	C0	100	12.13	3.29264561584073	24	3.60500381301107	0.000312148345350755	TRUE	TRUE
C0_200	C0	200	13.77	3.88432488316564	12	-0.455677641093061	0.648621802495569	FALSE	FALSE
C0_300	C0	300	19.43	4.48624159362418	15	-0.987463538810725	0.323415448868959	FALSE	FALSE
C0_400	C0	400	16.67	4.07271036251901	6	-2.61987694931503	0.00879614997762527	TRUE	FALSE
C0_500	C0	500	15.81	3.88390878816013	9	-1.75338824144375	0.0795353879844218	FALSE	FALSE
C0_600	C0	600	14.37	3.15157488288383	8	-2.02121169152458	0.0432578559427206	TRUE	FALSE
C0_700	C0	700	13.29	3.35235481837511	7	-1.87629303602438	0.0606150527781017	FALSE	FALSE
C0_800	C0	800	12.56	3.66892492441725	5	-2.06054911336208	0.0393460757300061	TRUE	FALSE
C0_900	C0	900	11.49	3.22081299730928	8	-1.08357734612832	0.278552239680741	FALSE	FALSE
C0_1000	C0	1000	13.08	3.43975568782424	16	0.848897498835738	0.395938330741191	FALSE	FALSE
C0_1100	C0	1100	12.49	3.41859147555944	10	-0.728370154141486	0.466387028195981	FALSE	FALSE
C0_1200	C0	1200	9.53	3.03333333333333	3	-2.15274725274725	0.0313385476465657	TRUE	FALSE
C0_1300	C0	1300	9.65	2.89330470590502	12	0.812220017892974	0.416665395112385	FALSE	FALSE
C0_1400	C0	1400	9.34	2.80770944423249	10	0.23506705843646	0.814156685932603	FALSE	FALSE
C0_1500	C0	1500	8.56	3.13120495088463	12	1.09861860017439	0.271934461143325	FALSE	FALSE
C0_1600	C0	1600	8.08	2.71054804551971	5	-1.13630157011641	0.255830373900878	FALSE	FALSE
C0_1700	C0	1700	8.87	2.61562901641558	2	-2.6265192643468	0.00862631094252213	TRUE	FALSE
C0_1800	C0	1800	8.4	2.71917991202116	3	-1.98589287017283	0.0470452205812884	TRUE	FALSE
C0_1900	C0	1900	6.94	2.65459388360417	4	-1.10751404128466	0.268071744928011	FALSE	FALSE
C0_2000	C0	2000	6.21	2.05133610068652	2	-2.0523209232222	0.0401384838983572	TRUE	FALSE
C0_2100	C0	2100	5.99	2.64573222188093	5	-0.374187528054589	0.70826480231003	FALSE	FALSE
C0_2200	C0	2200	5.52	2.09125161884775	1	-2.16138505728472	0.0306656074060161	TRUE	FALSE
C0_2300	C0	2300	5.14	2.36992946236078	5	-0.0590734881453139	0.952893575149351	FALSE	FALSE
C0_2400	C0	2400	5.73	2.46942924743367	5	-0.295614867588795	0.767524218154401	FALSE	FALSE
C0_2500	C0	2500	4.94	2.22392863776214	4	-0.422675433032729	0.672532082077273	FALSE	FALSE
C0_2600	C0	2600	4.47	2.02736331726753	2	-1.2183312083051	0.223098135114682	FALSE	FALSE
C0_2700	C0	2700	4.29	2.23061797842135	1	-1.47492759039286	0.14023201174256	FALSE	FALSE
C0_2800	C0	2800	4.15	1.98669818970313	2	-1.08219759354654	0.279164737571282	FALSE	FALSE
C0_2900	C0	2900	3.78	1.6488747310781	4	0.133424326210734	0.893857807867068	FALSE	FALSE
C0_3000	C0	3000	4.37	1.80154254891622	4	-0.205379551108902	0.837275595592089	FALSE	FALSE
C1_-100	C1	-100	2.59	1.53803626600791	69	43.1784356895382	0	TRUE	TRUE
C1_0	C1	0	9.54	2.62243621794158	38	10.8525041735196	1.94035191831542e-27	TRUE	TRUE
C1_100	C1	100	13.27	3.57560477331451	22	2.44154501223229	0.0146245650715677	TRUE	FALSE
C1_200	C1	200	14.34	3.46182645784598	9	-1.54253832912314	0.122942831225751	FALSE	FALSE
C1_300	C1	300	22.05	4.22683825289798	16	-1.43132990618982	0.15233568672323	FALSE	FALSE
C1_400	C1	400	16.77	3.9793786632406	6	-2.70645266797241	0.00680062760695139	TRUE	FALSE
C1_500	C1	500	15.91	3.5988073220741	3	-3.58729958139565	0.000334120367541813	TRUE	TRUE
C1_600	C1	600	14.42	3.92139946159196	8	-1.63717062311058	0.101594823400904	FALSE	FALSE
C1_700	C1	700	13.16	3.94845577793433	6	-1.8133671497635	0.0697752127064523	FALSE	FALSE
C1_800	C1	800	12.13	3.14836818403157	9	-0.994165808139998	0.320142151228668	FALSE	FALSE
C1_900	C1	900	10.51	3.3529573859987	7	-1.04683704441252	0.295174741796693	FALSE	FALSE
C1_1000	C1	1000	11.3	3.15107805826719	5	-1.99931575273779	0.0455742008122257	TRUE	FALSE
C1_1100	C1	1100	9.46	3.3315752939704	4	-1.63886435641473	0.101241512422629	FALSE	FALSE
C1_1200	C1	1200	6.59	2.81444685704156	3	-1.27556148058652	0.202110577908514	FALSE	FALSE
C1_1300	C1	1300	6.07	2.49547064446243	3	-1.23022885755538	0.218611416432954	FALSE	FALSE
C1_1400	C1	1400	5.29	2.41750769064825	1	-1.77455485109528	0.075971417670275	FALSE	FALSE
C1_1500	C1	1500	5.07	2.04126619449	1	-1.99386048276613	0.0461673035780581	TRUE	FALSE
C1_1600	C1	1600	4.5	1.88829461834126	4	-0.264789188690913	0.791171865892563	FALSE	FALSE
C1_1700	C1	1700	4.84	2.04356590697771	0	-2.36840905569717	0.0178647718698831	TRUE	FALSE
C1_1800	C1	1800	4.14	2.03017638682361	2	-1.05409560168721	0.291839149668863	FALSE	FALSE
C1_1900	C1	1900	3.67	1.76414914965323	3	-0.379786482413745	0.704103917341454	FALSE	FALSE
C1_2000	C1	2000	3.08	1.72140417195739	3	-0.046473687762144	0.962932705544048	FALSE	FALSE
C1_2100	C1	2100	2.8	1.53082799276547	1	-1.17583425996037	0.239661113019098	FALSE	FALSE
C1_2200	C1	2200	2.56	1.51970225685657	0	-1.68454050025249	0.0920772592407172	FALSE	FALSE
C1_2300	C1	2300	2.16	1.36122345444431	3	0.617091923634914	0.537174095470389	FALSE	FALSE
C1_2400	C1	2400	2.11	1.33253764136574	3	0.667898581152143	0.504198333152648	FALSE	FALSE
C1_2500	C1	2500	1.54	1.29817276402354	2	0.354344208065405	0.723080940909294	FALSE	FALSE
C1_2600	C1	2600	1.48	1.41049457620189	1	-0.340306165013778	0.733625974920908	FALSE	FALSE
C1_2700	C1	2700	1.59	1.27203805292169	0	-1.24996260634499	0.211313207486732	FALSE	FALSE
C1_2800	C1	2800	1.36	1.02020002000004	1	-0.352871978967405	0.724184418756916	FALSE	FALSE
C1_2900	C1	2900	1.14	1.05428418916113	1	-0.132791520008845	0.894358261017319	FALSE	FALSE
C1_3000	C1	3000	1.11	1.06263442405746	1	-0.103516315215902	0.917553201385235	FALSE	FALSE
C2_-100	C2	-100	0.77	0.862870473793984	0	-0.892370319051898	0.372194474610689	FALSE	FALSE
C2_0	C2	0	2.67	1.56382721409865	10	4.68721859673277	2.76943113078447e-06	TRUE	TRUE
C2_100	C2	100	4.27	2.15956879347183	14	4.50552908034829	6.62077708790379e-06	TRUE	TRUE
C2_200	C2	200	4.92	2.05814469752726	6	0.52474444644128	0.599760855133688	FALSE	FALSE
C2_300	C2	300	8	2.78886675511359	6	-0.717137165600636	0.47328946538009	FALSE	FALSE
C2_400	C2	400	6.29	2.16629367418831	3	-1.51872298719274	0.128832237945549	FALSE	FALSE
C2_500	C2	500	6.79	2.32811103904024	6	-0.339330893910317	0.734360471826747	FALSE	FALSE
C2_600	C2	600	6.18	2.72800663525956	7	0.300585779155181	0.763730376841177	FALSE	FALSE
C2_700	C2	700	5.49	2.22699235505983	4	-0.669063814527539	0.503454771467548	FALSE	FALSE
C2_800	C2	800	5.52	2.04237928194377	9	1.70389507510477	0.0884006912645956	FALSE	FALSE
C2_900	C2	900	4.57	1.93977505724949	6	0.737198880177205	0.461001414346171	FALSE	FALSE
C2_1000	C2	1000	5.77	2.39467000742157	5	-0.321547435602238	0.747795570747658	FALSE	FALSE
C2_1100	C2	1100	4.62	2.0733031275204	4	-0.299039726400982	0.764909734326194	FALSE	FALSE
C2_1200	C2	1200	3.46	1.90385043126987	4	0.283635726384147	0.776689555308872	FALSE	FALSE
C2_1300	C2	1300	3.09	2.01055296680372	0	-1.5368906221418	0.124320096371778	FALSE	FALSE
C2_1400	C2	1400	2.49	1.7085347257492	2	-0.286795458479857	0.774268940545683	FALSE	FALSE
C2_1500	C2	1500	2.26	1.5930404193798	0	-1.41867084633035	0.155995000532389	FALSE	FALSE
C2_1600	C2	1600	2.03	1.4664944802508	2	-0.0204569470966363	0.983678856121937	FALSE	FALSE
C2_1700	C2	1700	1.8	1.31809473763221	0	-1.36560745491896	0.172062205417953	FALSE	FALSE
C2_1800	C2	1800	1.43	1.19978954383465	0	-1.19187569799081	0.233309988430384	FALSE	FALSE
C2_1900	C2	1900	1.2	1.06363204695662	0	-1.12820970695042	0.259231365413962	FALSE	FALSE
C2_2000	C2	2000	0.99	1.04924215074934	0	-0.943538152077643	0.345405710227488	FALSE	FALSE
C2_2100	C2	2100	0.94	0.850668186566515	1	0.0705327893384297	0.943769603410364	FALSE	FALSE
C2_2200	C2	2200	0.96	0.98391097568876	0	-0.975698029314063	0.329214129106288	FALSE	FALSE
C2_2300	C2	2300	0.75	0.936089005523848	1	0.26706862117251	0.789416327027628	FALSE	FALSE
C2_2400	C2	2400	0.53	0.784380344764277	0	-0.675692606957504	0.49923583081887	FALSE	FALSE
C2_2500	C2	2500	0.34	0.65474183361602	0	-0.51928864560592	0.603559470123817	FALSE	FALSE
C2_2600	C2	2600	0.32	0.583960701597377	0	-0.547982080171946	0.583704207387859	FALSE	FALSE
C2_2700	C2	2700	0.31	0.614554121031474	0	-0.504430756203689	0.61395870963392	FALSE	FALSE
C2_2800	C2	2800	0.16	0.368452949177471	0	-0.434248118673447	0.664108274097505	FALSE	FALSE
C2_2900	C2	2900	0.14	0.348735088019777	0	-0.401450857139046	0.688088212451263	FALSE	FALSE
C2_3000	C2	3000	0.09	0.287623491264661	0	-0.312909072914302	0.754349744294961	FALSE	FALSE
C3_-100	C3	-100	0.25	0.479372485441102	5	9.90878730895289	3.81245397115562e-23	TRUE	TRUE
C3_0	C3	0	0.93	0.867540352160211	9	9.30216096566041	1.37619724709679e-20	TRUE	TRUE
C3_100	C3	100	1.45	1.28216199988121	4	1.98882824497703	0.0467201640404126	TRUE	FALSE
C3_200	C3	200	1.67	1.30310429670108	4	1.78803799964331	0.073769877308513	FALSE	FALSE
C3_300	C3	300	2.39	1.63234354672828	3	0.373695844372117	0.708630617417266	FALSE	FALSE
C3_400	C3	400	2.18	1.37348631098553	0	-1.58720183999196	0.112466938183094	FALSE	FALSE
C3_500	C3	500	2.52	1.48718430993511	1	-1.02206565107342	0.306749829032309	FALSE	FALSE
C3_600	C3	600	2.52	1.48718430993511	2	-0.349654038525117	0.726598350771221	FALSE	FALSE
C3_700	C3	700	2.71	1.58461670476179	2	-0.448057879149225	0.654111425666803	FALSE	FALSE
C3_800	C3	800	2.87	1.67967649602926	1	-1.11330961909669	0.26557547662558	FALSE	FALSE
C3_900	C3	900	2.87	1.63085774048412	1	-1.14663587974564	0.25153214109845	FALSE	FALSE
C3_1000	C3	1000	3.14	1.72339809971492	2	-0.661483844149865	0.508302072057459	FALSE	FALSE
C3_1100	C3	1100	3.11	1.66299595776886	0	-1.87011879702492	0.0614673227495528	FALSE	FALSE
C3_1200	C3	1200	2.5	1.58592292219752	1	-0.945821501792496	0.344239636666524	FALSE	FALSE
C3_1300	C3	1300	2.31	1.43333333333333	3	0.481395348837209	0.6302355417458	FALSE	FALSE
C3_1400	C3	1400	1.89	1.41346340167646	7	3.6152333296633	0.000300077227172681	TRUE	TRUE
C3_1500	C3	1500	2.35	1.68998834494816	4	0.976338094243258	0.328896948089695	FALSE	FALSE
C3_1600	C3	1600	2.13	1.53514385862259	1	-0.736087366439971	0.461677530692215	FALSE	FALSE
C3_1700	C3	1700	2.3	1.43195846675281	2	-0.20950328306679	0.834055372736681	FALSE	FALSE
C3_1800	C3	1800	2.02	1.3102548136785	2	-0.0152642064667182	0.987821398256715	FALSE	FALSE
C3_1900	C3	1900	1.53	1.23464303923986	1	-0.429273873626104	0.667723927690348	FALSE	FALSE
C3_2000	C3	2000	1.49	1.1502744512208	1	-0.425985293753119	0.670118562097311	FALSE	FALSE
C3_2100	C3	2100	1.38	1.2695342341651	0	-1.08701282947879	0.277031139843741	FALSE	FALSE
C3_2200	C3	2200	1.35	1.05767994624407	1	-0.330912958350855	0.740710233553956	FALSE	FALSE
C3_2300	C3	2300	1.21	1.01796985528189	1	-0.206292945621507	0.836562088607136	FALSE	FALSE
C3_2400	C3	2400	1.5	1.21854359168988	0	-1.23097770997243	0.218331201097583	FALSE	FALSE
C3_2500	C3	2500	1.17	1.18964386488248	1	-0.142899908971324	0.886369230465559	FALSE	FALSE
C3_2600	C3	2600	1.33	1.26375262890754	0	-1.05242115393242	0.292606367485457	FALSE	FALSE
C3_2700	C3	2700	1.05	1.05767994624407	3	1.84365791081191	0.0652330105743526	FALSE	FALSE
C3_2800	C3	2800	1.22	1.18560388227121	2	0.65789258255952	0.510607157244131	FALSE	FALSE
C3_2900	C3	2900	1.26	1.12474463992966	2	0.657927118502452	0.51058496403011	FALSE	FALSE
C3_3000	C3	3000	1.27	1.09963262919573	2	0.663858074613446	0.506781151950769	FALSE	FALSE
C4_-100	C4	-100	0.11	0.373219679669936	5	13.1022029822344	3.1983744038438e-39	TRUE	TRUE
C4_0	C4	0	0.36	0.689312349484263	12	16.8863941124933	5.66618825943232e-64	TRUE	TRUE
C4_100	C4	100	0.56	0.715202874375622	3	3.41161939838419	0.000645782122684657	TRUE	TRUE
C4_200	C4	200	0.62	0.838228049295812	2	1.64633001861406	0.0996958323885601	FALSE	FALSE
C4_300	C4	300	0.95	1.0286305498481	1	0.0486083171527266	0.96123144167277	FALSE	FALSE
C4_400	C4	400	0.87	0.949800617035603	1	0.136870831275873	0.89113289508661	FALSE	FALSE
C4_500	C4	500	1.09	1.00599214809073	0	-1.08350746282534	0.278583240180541	FALSE	FALSE
C4_600	C4	600	1	0.864566219253764	0	-1.15664940143409	0.247415630043851	FALSE	FALSE
C4_700	C4	700	0.93	0.843932593411478	1	0.0829450130810032	0.933895262067309	FALSE	FALSE
C4_800	C4	800	0.85	0.845367650579595	0	-1.0054796861664	0.314665926208333	FALSE	FALSE
C4_900	C4	900	1.03	0.989388138643722	0	-1.04104745121763	0.29785352615394	FALSE	FALSE
C4_1000	C4	1000	1.23	1.07172097981978	0	-1.14768677963815	0.251097890744454	FALSE	FALSE
C4_1100	C4	1100	0.95	0.978299906506541	0	-0.971072361023115	0.331512246095581	FALSE	FALSE
C4_1200	C4	1200	0.9	0.893297149877799	0	-1.00750349435585	0.313692879343034	FALSE	FALSE
C4_1300	C4	1300	0.73	0.874498413233252	0	-0.834764236221993	0.403850465985637	FALSE	FALSE
C4_1400	C4	1400	0.82	0.967971950507708	0	-0.847131985146785	0.396921558782682	FALSE	FALSE
C4_1500	C4	1500	0.57	0.742028342185163	0	-0.768164728481172	0.442389325476501	FALSE	FALSE
C4_1600	C4	1600	0.8	0.910100449556437	0	-0.879023848839875	0.379388345021685	FALSE	FALSE
C4_1700	C4	1700	0.82	0.857291954324485	0	-0.956500286586884	0.338819539650095	FALSE	FALSE
C4_1800	C4	1800	0.46	0.68784541368778	0	-0.668754913307888	0.503651831876247	FALSE	FALSE
C4_1900	C4	1900	0.58	0.727247474309048	0	-0.797527692414544	0.425144626432893	FALSE	FALSE
C4_2000	C4	2000	0.53	0.702880077993682	0	-0.754040435336914	0.450824942071956	FALSE	FALSE
C4_2100	C4	2100	0.47	0.626921289342054	0	-0.749695389182363	0.453438185147753	FALSE	FALSE
C4_2200	C4	2200	0.29	0.537389875963326	0	-0.539645447320989	0.589441568127101	FALSE	FALSE
C4_2300	C4	2300	0.35	0.575159178669767	0	-0.608527192088776	0.542837876806723	FALSE	FALSE
C4_2400	C4	2400	0.54	0.730573318522771	0	-0.739145526272281	0.45981863456453	FALSE	FALSE
C4_2500	C4	2500	0.44	0.624742371144322	0	-0.704290312811767	0.481251997834479	FALSE	FALSE
C4_2600	C4	2600	0.46	0.702376916856849	0	-0.654919017069224	0.512519895553635	FALSE	FALSE
C4_2700	C4	2700	0.29	0.498381217928443	0	-0.581883886406084	0.560644894933521	FALSE	FALSE
C4_2800	C4	2800	0.47	0.673525325163326	0	-0.697820827874628	0.48528925201115	FALSE	FALSE
C4_2900	C4	2900	0.46	0.593227774062537	0	-0.775418852778643	0.438092198508117	FALSE	FALSE
C4_3000	C4	3000	0.45	0.672324476737388	0	-0.669319674606718	0.50329157895219	FALSE	FALSE
