# Supplementary material for: Mapping spatially resolved transcriptomes in human and mouse pulmonary fibrosis
Source: Nat Genet. 2024 Jul 1;56(8):1725–36. doi: 10.1038/s41588-024-01819-2 (PMC11319205; doi:10.1038/s41588-024-01819-2)
Supplement: Supplementary file 13 — Statistical source data for Extended Data Fig. 4. [file 41588_2024_1819_MOESM13_ESM.xlsx]

## Sheet: Extended_data_Fig_4_b
animal	condition	day	group	region	n	freq	pct	rel.freq	n_spots
d21_b1	bleomycin	d21	d21_BLM	Normal Alveolar and Other	1366	0.349003576903424	35	0.35	3914
d21_b1	bleomycin	d21	d21_BLM	Blood Vessel	226	0.0577414409810935	6	0.06	3914
d21_b1	bleomycin	d21	d21_BLM	Large Airway	431	0.110117526826776	11	0.11	3914
d21_b1	bleomycin	d21	d21_BLM	Diseased	1891	0.483137455288707	48	0.48	3914
d21_b2	bleomycin	d21	d21_BLM	Large Airway	293	0.071133770332605	7	0.07	4119
d21_b2	bleomycin	d21	d21_BLM	Blood Vessel	155	0.0376304928380675	4	0.04	4119
d21_b2	bleomycin	d21	d21_BLM	Diseased	1074	0.260742898761835	26	0.26	4119
d21_b2	bleomycin	d21	d21_BLM	Normal Alveolar and Other	2597	0.630492838067492	63	0.63	4119
d21_b3	bleomycin	d21	d21_BLM	Large Airway	359	0.0901557006529382	9	0.09	3982
d21_b3	bleomycin	d21	d21_BLM	Normal Alveolar and Other	2104	0.528377699648418	53	0.53	3982
d21_b3	bleomycin	d21	d21_BLM	Blood Vessel	228	0.0572576594676042	6	0.06	3982
d21_b3	bleomycin	d21	d21_BLM	Diseased	1291	0.32420894023104	32	0.32	3982
d21_b4	bleomycin	d21	d21_BLM	Blood Vessel	192	0.0329783579525936	3	0.03	5822
d21_b4	bleomycin	d21	d21_BLM	Large Airway	416	0.0714531088972861	7	0.07	5822
d21_b4	bleomycin	d21	d21_BLM	Normal Alveolar and Other	1477	0.253692889041566	25	0.25	5822
d21_b4	bleomycin	d21	d21_BLM	Diseased	958	0.164548265200962	16	0.16	5822
d21_b5	bleomycin	d21	d21_BLM	Blood Vessel	241	0.0373180551254258	4	0.04	6458
d21_b5	bleomycin	d21	d21_BLM	Diseased	1535	0.237689687209662	24	0.24	6458
d21_b5	bleomycin	d21	d21_BLM	Normal Alveolar and Other	1319	0.204242799628368	20	0.2	6458
d21_b5	bleomycin	d21	d21_BLM	Large Airway	314	0.0486218643542893	5	0.05	6458
d21_b6	bleomycin	d21	d21_BLM	Normal Alveolar and Other	2849	0.338361045130641	34	0.34	8420
d21_b6	bleomycin	d21	d21_BLM	Diseased	1002	0.119002375296912	12	0.12	8420
d21_b6	bleomycin	d21	d21_BLM	Blood Vessel	189	0.0224465558194774	2	0.02	8420
d21_b6	bleomycin	d21	d21_BLM	Large Airway	271	0.0321852731591449	3	0.03	8420
d21_c1	control	d21	d21_CTRL	Blood Vessel	118	0.0267634384214108	3	0.03	4409
d21_c1	control	d21	d21_CTRL	Large Airway	212	0.0480834656384668	5	0.05	4409
d21_c1	control	d21	d21_CTRL	Normal Alveolar and Other	4079	0.925153095940123	93	0.93	4409
d21_c2	control	d21	d21_CTRL	Large Airway	123	0.045353982300885	5	0.05	2712
d21_c2	control	d21	d21_CTRL	Blood Vessel	137	0.0505162241887906	5	0.05	2712
d21_c2	control	d21	d21_CTRL	Normal Alveolar and Other	2452	0.904129793510325	90	0.9	2712
d21_c3	control	d21	d21_CTRL	Large Airway	265	0.0608775557087066	6	0.06	4353
d21_c3	control	d21	d21_CTRL	Normal Alveolar and Other	3875	0.890190673099012	89	0.89	4353
d21_c3	control	d21	d21_CTRL	Blood Vessel	213	0.0489317711922812	5	0.05	4353
d7_b1	bleomycin	d7	d7_BLM	Diseased	1100	0.307005302818867	31	0.31	3583
d7_b1	bleomycin	d7	d7_BLM	Blood Vessel	139	0.0387943064471114	4	0.04	3583
d7_b1	bleomycin	d7	d7_BLM	Large Airway	223	0.0622383477532794	6	0.06	3583
d7_b1	bleomycin	d7	d7_BLM	Normal Alveolar and Other	2121	0.591962042980742	59	0.59	3583
d7_b2	bleomycin	d7	d7_BLM	Normal Alveolar and Other	2280	0.595766919257904	60	0.6	3827
d7_b2	bleomycin	d7	d7_BLM	Large Airway	365	0.09537496733734	10	0.1	3827
d7_b2	bleomycin	d7	d7_BLM	Diseased	1062	0.277501959759603	28	0.28	3827
d7_b2	bleomycin	d7	d7_BLM	Blood Vessel	120	0.0313561536451529	3	0.03	3827
d7_b3	bleomycin	d7	d7_BLM	Blood Vessel	185	0.0451439726695949	5	0.05	4098
d7_b3	bleomycin	d7	d7_BLM	Diseased	1219	0.297462176671547	30	0.3	4098
d7_b3	bleomycin	d7	d7_BLM	Normal Alveolar and Other	2276	0.555392874572962	56	0.56	4098
d7_b3	bleomycin	d7	d7_BLM	Large Airway	418	0.102000976085896	10	0.1	4098
d7_b4	bleomycin	d7	d7_BLM	Blood Vessel	350	0.0412930627654554	4	0.04	8476
d7_b4	bleomycin	d7	d7_BLM	Diseased	946	0.111609249646059	11	0.11	8476
d7_b4	bleomycin	d7	d7_BLM	Large Airway	222	0.0261915998112317	3	0.03	8476
d7_b4	bleomycin	d7	d7_BLM	Normal Alveolar and Other	2914	0.343794242567249	34	0.34	8476
d7_b5	bleomycin	d7	d7_BLM	Blood Vessel	224	0.0290343486714193	3	0.03	7715
d7_b5	bleomycin	d7	d7_BLM	Large Airway	258	0.0334413480233312	3	0.03	7715
d7_b5	bleomycin	d7	d7_BLM	Diseased	1811	0.234737524303305	23	0.23	7715
d7_b5	bleomycin	d7	d7_BLM	Normal Alveolar and Other	1679	0.217627997407647	22	0.22	7715
d7_b6	bleomycin	d7	d7_BLM	Large Airway	249	0.0341892077440615	3	0.03	7283
d7_b6	bleomycin	d7	d7_BLM	Normal Alveolar and Other	2065	0.283537003981876	28	0.28	7283
d7_b6	bleomycin	d7	d7_BLM	Blood Vessel	62	0.00851297542221612	1	0.01	7283
d7_b6	bleomycin	d7	d7_BLM	Diseased	1323	0.181655911025676	18	0.18	7283
d7_c1	control	d7	d7_CTRL	Blood Vessel	343	0.0814339981006648	8	0.08	4212
d7_c1	control	d7	d7_CTRL	Normal Alveolar and Other	3536	0.839506172839506	84	0.84	4212
d7_c1	control	d7	d7_CTRL	Large Airway	333	0.0790598290598291	8	0.08	4212
d7_c2	control	d7	d7_CTRL	Blood Vessel	159	0.0461672473867596	5	0.05	3444
d7_c2	control	d7	d7_CTRL	Large Airway	435	0.126306620209059	13	0.13	3444
d7_c2	control	d7	d7_CTRL	Normal Alveolar and Other	2850	0.827526132404181	83	0.83	3444
d7_c3	control	d7	d7_CTRL	Normal Alveolar and Other	3891	0.867752007136485	87	0.87	4484
d7_c3	control	d7	d7_CTRL	Large Airway	369	0.082292595896521	8	0.08	4484
d7_c3	control	d7	d7_CTRL	Blood Vessel	224	0.0499553969669938	5	0.05	4484

## Sheet: Extended_data_Fig_4_c_day7
	baseMean	log2FoldChange	lfcSE	stat	pvalue	padj
Rp1	31.6454090767636	-1.32152846990279	0.39558717083978	-3.34067575320341	0.000835747652320755	0.00460997564167298
Sox17	1430.26400698243	-0.22614518253314	0.13561336162925	-1.66757301652468	0.0954005185163161	0.205889689265284
Mrpl15	1353.4768989529	0.0688779024880536	0.212103647746472	0.324737001083468	0.745380128209745	0.842152818734657
Lypla1	1843.7143601151	0.191895003942469	0.0827537131295784	2.3188688058262	0.020402150996844	0.06309103705181
Tcea1	1721.27435838319	0.112357770614839	0.172399602737209	0.651728709526716	0.514576198511048	0.664976784522527
Atp6v1h	2615.94172875076	-0.0701877896499332	0.32311318656035	-0.21722353828114	0.828034141716494	0.895656152021555
Rb1cc1	1347.07739967625	-0.364297032685342	0.138521922696263	-2.62988720914693	0.00854132011847558	0.0316472696317081
Alkal1	84.665770218647	0.838044873409139	0.386482777794529	2.1683886619514	0.0301291276260545	0.0858093206284902
St18	5.92060350653734	1.52038337170036	0.878216511240006	1.7312170202239	0.0834130648044972	0.18608835311929
Pcmtd1	1166.50707308644	-0.536626345737332	0.203235517269087	-2.64041616813871	0.00828042756991684	0.0309051406821769
Rrs1	525.830078205545	0.325796012879113	0.147426441732046	2.20988859970765	0.0271128946341038	0.0789622548905573
Adhfe1	202.318997971043	-0.710707650602166	0.157370134673389	-4.51615328459363	6.29730884968758e-06	6.77331741310331e-05
Mybl1	70.6475103911301	1.57407767388897	0.265813971402419	5.92172663304427	3.18578880057292e-09	7.66536737893336e-08
Vcpip1	1103.37681564506	0.0205644403040347	0.140619050036622	0.146242207572011	0.883730186888066	0.930462421050666
Sgk3	774.920707946476	0.234828789802291	0.181099181724647	1.29668608972147	0.194739217441066	0.343369654172615
Tcf24	34.5773533612178	0.74247929870379	0.33655578576996	2.20611063632489	0.0273762541689374	0.0795330957129745
Ppp1r42	73.0316234873045	0.080342509085058	0.322350488197061	0.24923960728095	0.803175443715025	0.880807447528747
Cops5	1931.84665012493	0.219401282176913	0.11169147683491	1.9643511608429	0.0494893824625802	0.125759230290195
Cspp1	1383.34719656398	-0.476810819772496	0.0978858954711913	-4.87108809167328	1.10985339770824e-06	1.47637430747134e-05
Arfgef1	1802.09016972348	-0.110610891204786	0.0940270659615173	-1.17637288873883	0.239445900617665	0.397161968706837
Prex2	2794.19421368493	-0.44694163698115	0.132624029061368	-3.36998988904446	0.000751709418444916	0.00421919242506322
A830018L16Rik	72.9229017826868	-0.524040618109544	0.309714282649696	-1.69201308259414	0.0906434792248566	0.198130150872956
Sulf1	982.740867414624	0.643186847355397	0.20810206229839	3.09072788732461	0.00199666522153887	0.00961781086285786
Slco5a1	111.803871605972	-1.04963358686546	0.426588048222612	-2.46053210172855	0.0138731160374747	0.0467646474069554
Ncoa2	1148.46315840773	-0.327081011465132	0.155893210883107	-2.09810940202127	0.0358954822067346	0.0979785823889729
Tram1	4464.67686837577	0.0295195796281774	0.068408148943302	0.431521391590991	0.666089301913646	0.785729042976502
Lactb2	926.482387053144	-0.0840029899331421	0.1927154507041	-0.435891308279803	0.662915591607788	0.783557602914646
Eya1	127.628294165208	-1.39499031564338	0.21450469724722	-6.50330894169479	7.8572196929133e-11	2.62780347507433e-09
Msc	71.5583095721974	0.524628568541218	0.302627993689361	1.73357580753	0.0829933760581213	0.185453502962099
Kcnb2	21.0992537019613	0.590021039951445	0.430964046865956	1.36907253457029	0.170976602658318	0.311976919934368
Terf1	395.697584909524	-0.151482899061124	0.148893052895245	-1.01739400271214	0.308966033871828	0.472875133197052
Sbspon	103.084317430503	0.214016330599547	0.413484480497741	0.517592172605657	0.604742844171741	0.737187913990344
4930444P10Rik	121.438175401092	0.208888322622002	0.283197420231799	0.737606728377063	0.460753465553839	0.619655877296194
Rdh10	752.995323270301	0.0097266385326308	0.173349251889573	0.0561100692769465	0.955254122454419	0.973712220039694
Stau2	213.409993213105	-0.0113676755416637	0.1788174324634	-0.0635714056793115	0.949311500635409	0.970360956602355
Ube2w	1025.74755443351	0.325703678544186	0.125325486889831	2.59886226359129	0.00935332947736183	0.0339760910570236
Eloc	3015.73388775255	0.229812695305243	0.123365350057151	1.86286258822901	0.0624816015632742	0.150550159409484
Tmem70	870.013677367122	0.329447285943289	0.121720166149699	2.70659576276057	0.00679769738182937	0.0263181469126009
Ly96	276.388004003878	1.18481845747366	0.342003049841925	3.46435056067859	0.00053151336332184	0.00315638748176154
Jph1	44.2263085083241	-0.097298737377144	0.323500993098795	-0.300767971205051	0.763591433434467	0.853805236699869
Pi15	683.400847654409	0.696716414850164	0.186487887642657	3.73598748775144	0.000186979965731836	0.0012964451011515
Crispld1	26.2778128963806	-1.27510127932778	0.286715315510166	-4.44727299293005	8.69672861281338e-06	8.98408350843191e-05
Pkhd1	17.02290130105	1.68059077970852	0.627103537653932	2.67992552871861	0.00736385409373337	0.028099061444917
Mcm3	745.964655991788	0.896789104807035	0.164559851952987	5.44962270057973	5.04767888432408e-08	9.46116221651514e-07
Paqr8	640.096595510946	-0.564032426241629	0.146074683846622	-3.86126063318309	0.000112803492056297	0.000833323583520794
Efhc1	447.424426337209	-0.18663859049842	0.170432535793023	-1.09508779899325	0.273478173429082	0.435655830173015
Tram2	756.27194727602	0.485455826477969	0.117751734373438	4.12270637932512	3.74446871246678e-05	0.000319695991129463
Tmem14a	313.537896047669	-0.42254407540606	0.14698228419827	-2.87479595048389	0.00404288681261167	0.0171064926847855
Gsta3	2901.00132755733	-1.64416792867571	0.210001858272631	-7.82930180808782	4.90586681776079e-15	3.4388110282852e-13
Khdc1a	8.67137442349071	-0.495612887346548	0.561533348859974	-0.882606328462489	0.377449008122792	0.542054820214048
Kcnq5	250.532209761004	-0.80441982664938	0.305397565614579	-2.63400864060777	0.00843833404947549	0.0313952656309981
Ogfrl1	852.246431365747	0.461481058806193	0.133286105034016	3.46233434226634	0.000535511462346421	0.00317399091061
B3gat2	6.01850799619443	-0.508257666083696	0.82346766708123	-0.617216299317748	0.537092066233275	0.683883569073242
Smap1	1288.21826929889	0.267536719859101	0.219371774068318	1.21955853707863	0.222632272517686	0.37763845474243
Sdhaf4	796.486470836927	0.157718956116971	0.124484965610474	1.26697192181817	0.205165329867659	0.355784038884926
Fam135a	478.515043028453	-0.547478512087455	0.111538881354016	-4.90840956482071	9.18179512100823e-07	1.24955440516487e-05
Lmbrd1	1836.96582171044	-0.168256145925762	0.0966087317331416	-1.74162462240504	0.0815741499844538	0.183157053738679
Phf3	1348.58779389292	-0.247575983948114	0.106517487265365	-2.32427548099529	0.0201107340650485	0.0624450134022849
Ptp4a1.1	4.76220404520954	0.188941302971461	0.95302236960935	0.198254845842611	0.842845678211783	0.905198051546844
Prim2	215.369490269614	0.446461493190828	0.144182346880327	3.09650593745291	0.00195815940434263	0.00948854325002009
Rab23	408.311500307822	0.111489635634299	0.158310508290022	0.70424659006244	0.481279221323503	0.636292689177898
Bag2	427.681329291499	0.225206854214892	0.227629449288209	0.989357286234748	0.322488365049947	0.487447704990324
Zfp451	781.681947466961	0.0116394540597657	0.117620194907119	0.098957955893178	0.921171652526609	0.954493291551008
Bend6	30.3814916866879	0.0238970126339742	0.406620400238249	0.0587698320595137	0.953135437442304	0.972391978479219
Dst	1701.79784081449	-0.196780338736166	0.20318652276939	-0.968471412641401	0.332808989457266	0.498045505669574
Ccdc115	695.223600513998	0.174288575988627	0.0976370192363687	1.78506653881653	0.0742505246964717	0.171092735607256
Imp4	855.207714684444	-0.0178052575579296	0.0898925271691274	-0.198072722156649	0.842988166563331	0.905198051546844
Ptpn18	1783.19680327858	0.646930808739217	0.250193330485984	2.58572363812655	0.00971748101621073	0.0350734811002957
Arhgef4	138.557509664349	0.226081306591988	0.186284410063725	1.21363514270813	0.224887081073706	0.380412295488976
Fam168b	2251.01451266734	0.158002323504936	0.176505223840645	0.895170806092319	0.370695788171242	0.535127989864279
Plekhb2	2288.81221068647	-0.0870385332029344	0.133922270011354	-0.649918293615808	0.515745000820593	0.665982630181437
Hs6st1	1201.1345197551	0.586510057137398	0.150029639286017	3.90929458957954	9.25660269174287e-05	0.000704851725798337
Uggt1	1689.41314022517	0.425376826529362	0.0821891225445718	5.17558544682938	2.27197420224617e-07	3.63681709892397e-06
Neurl3	737.177648406275	0.463778430353462	0.186890275787238	2.48155463626926	0.0130810654858829	0.0445348051172741
Arid5a	603.33624652533	1.40464061749507	0.161439113194144	8.70074537516741	3.29711308285016e-18	3.56436499541076e-16
Kansl3	886.330525254675	0.0520481357096585	0.149392380458047	0.348398864453966	0.727540655206294	0.829383380222176
Lman2l	624.489897251034	0.256242929293126	0.0973015075792454	2.63349392695107	0.00845113470701808	0.0314124379872723
Cnnm4	485.546127728271	0.168892706505222	0.32497109172165	0.519716094162261	0.60326146781603	0.735966525665094
Cnnm3	562.741410898682	-0.11795746422776	0.202002116446852	-0.583941724485818	0.559259519994156	0.7020355623052
Ankrd23	190.401437179523	0.425094777513167	0.323157328590642	1.31544216981585	0.188361340917455	0.334784641012372
Ankrd39	333.738139576826	-0.00533551063682523	0.196745910495541	-0.0271187880011674	0.978364989613139	0.987304822216099
Sema4c	886.055992618977	0.346411978812199	0.264775449854519	1.30832363424379	0.190763562146928	0.337491234587702
Fam178b	62.9307749335751	-1.58245725614428	0.438988137132357	-3.60478364285994	0.000312413081910499	0.00200160818881806
Cox5b	5531.20384744013	0.374787502258151	0.210262437087061	1.78247483216874	0.0746718318733161	0.171805649143776
Actr1b	1431.60070587635	0.297019105755781	0.200800811488354	1.47917283577815	0.139094127634196	0.270747614761295
Zap70	322.887072757556	0.14899685216457	0.15226396288063	0.978543112537919	0.327805779330963	0.492912774856462
Tmem131	1959.51548282696	0.0642883010248767	0.170419393103133	0.377235828940965	0.705998356162082	0.81358612457354
Vwa3b	150.522082507895	-0.590809924294674	0.22432741481291	-2.63369470373209	0.00844613942986229	0.0314124379872723
Inpp4a	1001.56860214392	-0.234724838333985	0.199637317428179	-1.17575632330578	0.239692264373978	0.397527652377369
Coa5	1978.23349194281	0.119566359730339	0.19540399966207	0.611893103197046	0.540608484978213	0.686709214141544
Unc50	1569.30260077369	0.0836075711478457	0.0909745316891875	0.919021726140775	0.358084208384408	0.522672880375492
Mgat4a	499.379081664162	0.63534444558734	0.127349240889233	4.98899279768738	6.06949095959996e-07	8.7084566679113e-06
2010300C02Rik	475.150461982112	-0.409715178596576	0.175831058036939	-2.33016386963049	0.0197974917747844	0.0616703117359407
Tsga10	240.780325842017	-0.0902151720489249	0.14963132280789	-0.602916357056811	0.546564333888773	0.691243128153449
Lipt1	54.8627724343292	-0.0926649386816167	0.311272314889948	-0.297697335255719	0.765934177427736	0.855145372586931
Mitd1	572.916651586598	0.398138596043441	0.191635285917852	2.07758500286899	0.0377475986623726	0.101856809116907
Mrpl30	1412.36573179894	0.236872502195211	0.290038551471494	0.816693163696524	0.414103799071181	0.577795620754563
Txndc9	1548.96215089614	0.20932143069075	0.0967279093438081	2.1640231047147	0.0304625762276389	0.0864307764492693
Eif5b	1550.37387218695	-0.197056800836737	0.227702891980904	-0.865411937118755	0.386812731449001	0.551060197145477
Rev1	457.772376625349	0.230678550859191	0.179110090333526	1.28791488201272	0.197775594440919	0.346799217041137
Aff3	534.046981409201	-0.492128267939967	0.160187903016832	-3.07219370921071	0.00212491781230773	0.0101114734459814
Lonrf2	14.7991816938038	0.45156531264122	0.494278800116548	0.913584221161708	0.360935360581063	0.525621418870139
Chst10	32.4915332144704	0.895779310423082	0.47488581133663	1.88630464216606	0.0592539140828096	0.144450823421504
Pdcl3	2200.75424693315	-0.027789461947851	0.143718469688206	-0.193360408082132	0.84667672003808	0.90763507886205
Npas2	407.629440047787	-1.67636846273516	0.217377102485765	-7.71179872933	1.24056673244048e-14	8.13843585884349e-13
Tbc1d8	1048.47168734423	-0.19195013490928	0.115901113460304	-1.6561543645137	0.0976905622506789	0.209623682011486
Cnot11	599.408454953224	0.233919039087332	0.10700664414724	2.18602350304026	0.0288138858604545	0.0829094586398945
Rnf149	40.6794403537587	0.229567389125562	0.662691711861947	0.346416568996393	0.729029674837523	0.830462528316024
Creg2	26.2413074910204	1.65610657485137	0.512069953938317	3.23414127721084	0.00122009085355738	0.00636628643540427
Rfx8	5.47028383670961	-0.848905307116806	0.808624105490181	-1.04981449520628	0.293803409536262	0.4570970041341
Map4k4	2427.96210136733	0.136668254501845	0.0897535822503834	1.52270529014191	0.127832453870931	0.255083322419428
Il1r2	128.716193234905	3.11082731337055	0.312641057300641	9.9501560678869	2.51788031791953e-23	5.36833066116426e-21
Il1r1	1291.66495369105	0.685113493181265	0.105719765729136	6.48046737954934	9.14389226527182e-11	3.00573640608539e-09
Il1rl2	422.965070501583	1.00325888901979	0.146541377309842	6.84624989499403	7.58110044622231e-12	3.06256507763049e-10
Il1rl1	155.264971473968	0.943155990697746	0.279977181463643	3.36868878301863	0.000755266553879499	0.00423451310029371
Il18r1	2428.60793944065	-0.662367216738654	0.146315373694555	-4.52698305047149	5.98317369531154e-06	6.5094046347787e-05
Il18rap	301.996674479968	0.352857291569004	0.186990951087304	1.88702870121377	0.0591564653828861	0.144327860790319
Slc9a4	76.6381054617778	-0.601248855783799	0.207670012540358	-2.8952126906958	0.00378901706978254	0.01628821087601
Slc9a2	42.1417589741188	-0.713725879895411	0.253398619439525	-2.81661313496519	0.0048532946364163	0.019835709787973
Mfsd9	68.1815578185028	-0.185158548258554	0.273822929350329	-0.676198113495682	0.498914870162746	0.651496957186977
Tmem182	16.7500498575395	1.96795921239129	0.8778515811934	2.2417903601836	0.0249749245552999	0.0740791736307765
Pou3f3	28.9893508357059	-1.10750273905469	0.332401096980986	-3.33182636613874	0.000862780686700872	0.00474421124587269
Mrps9	952.787037069984	-0.204417177176478	0.171436659290028	-1.19237727813311	0.233113345554699	0.38985156200869
Gpr45	12.7455235646077	0.745919111566	0.496850947019192	1.50129352885622	0.133279657992661	0.262675058395859
Tgfbrap1	849.006163704605	-0.252401447630092	0.154239138061272	-1.63642931880121	0.10174976725633	0.216304482961434
AI597479	496.095044041667	-0.315815075976676	0.114949227894136	-2.74743103335613	0.00600641396315576	0.0237946995479753
Fhl2	184.431180790719	1.24937594558073	0.400599427535361	3.118766178143	0.0018161002024085	0.0088814763323265
Nck2	1223.88284884773	-0.124172611085069	0.128315028719432	-0.967716816372144	0.333185817288519	0.498123829489293
Ecrg4	128.791245313139	1.55808112187871	0.239268277424981	6.51185831505481	7.42267176589136e-11	2.49333554219252e-09
Uxs1	853.699776185879	0.418209431501413	0.226768033709984	1.84421686187157	0.0651515419429206	0.155084713965851
Tpp2	1159.1103110484	0.365618922365889	0.115880972007008	3.15512474596588	0.00160429494639496	0.00799854878925271
Gm8251	5.90182644451102	0.789693419867861	0.819419081598374	0.96372349338933	0.335184572526671	0.500089257737091
Tex30	288.94333041464	0.224191121148338	0.193927350563501	1.15605725802419	0.247657737338129	0.406695969820028
Poglut2	733.040125826154	0.150017275575951	0.229135510217933	0.654709850224735	0.51265458206062	0.663890711085927
Bivm	283.024115565545	-0.0852319931170055	0.14725295775056	-0.578813454201611	0.562715051897034	0.704454386877948
Ercc5	672.753771468005	-0.0752821281871979	0.13074729382151	-0.57578345208406	0.564761559963818	0.705660749367427
Mettl21e	42.149482158029	1.94136028649164	0.471806239947385	4.11474059077331	3.87615081269536e-05	0.000329655352496878
Gulp1	812.35248872634	-0.809341894420492	0.318929413688072	-2.53768344870212	0.0111588867173219	0.039212144683304
Col3a1	24623.9061527336	1.78294972680508	0.234283923296038	7.61020944895209	2.73652089799308e-14	1.66699731369412e-12
Col5a2	5848.27635732274	2.01106106892714	0.177647691776186	11.3205021062746	1.03875251583065e-29	4.30969996500441e-27
Wdr75	426.562286576738	0.494173893974006	0.243980248295532	2.0254668049006	0.0428194537177716	0.112480798336791
Slc40a1	351.121919158709	0.845695380350073	0.186017468196404	4.54632238869716	5.45913965107338e-06	6.02901099162788e-05
Dnah7b	136.46050429566	-0.447300832796868	0.240858405060943	-1.85711116323174	0.063295340320213	0.151843533248256
Dnah7c	63.1102947054802	-0.248008001207301	0.439613808795026	-0.564149706505096	0.5726522521911	0.712208111754482
Slc39a10	787.671586498842	0.154015112611065	0.167278671551822	0.920709802285539	0.357201957115694	0.52168273653154
Tmeff2	295.914987980176	-0.976089539084247	0.21501044914865	-4.53973071052662	5.63261189601363e-06	6.18499465062269e-05
Cavin2	9350.22938088198	-0.961200355758019	0.213435589328833	-4.50346804289106	6.68534247410462e-06	7.15168587595679e-05
Nabp1	870.478095715552	0.458772949344919	0.161036073981473	2.8488830980672	0.00438729978004879	0.0182766455694787
Myo1b	4750.63268144868	-0.719751198632633	0.222855139384978	-3.22968184902066	0.00123928040866358	0.00643796736155486
Stat4	184.49926388236	0.633536866247123	0.229876040259086	2.75599347166883	0.00585141648590055	0.0232646638368219
Stat1	3394.34765934585	0.454394790511913	0.148202224419015	3.06604568381642	0.00216910170424078	0.0102887847541332
Gls	2446.65982264217	0.0931181540371743	0.136978793052903	0.679799784782821	0.496631242972105	0.649219638155904
Nab1	1900.93317408209	4.83817771142465e-05	0.187737806949829	0.000257709290953718	0.999794377737849	0.999924652593245
Nemp2	342.433372449058	-0.453770284519807	0.192090683403073	-2.36227117568028	0.0181633505896697	0.0576920328785474
Mfsd6	841.236960784145	-0.517694977575045	0.125494928963668	-4.12522626890304	3.70370450988853e-05	0.000316744111037877
Inpp1	440.141183716314	0.12720579072649	0.137054356878448	0.928141166933556	0.353334347740887	0.518054973464217
Hibch	516.261363311729	-0.450327404487386	0.199982691305721	-2.25183190378688	0.0243328967261467	0.0726437762822012
1700019D03Rik	16.9327256500154	-0.35848790375985	0.392138219861175	-0.914187614476247	0.36061827105314	0.525253052976268
Pms1	90.6659773950843	-0.316458118380354	0.256223545486377	-1.23508601748382	0.216798492691038	0.370403301202018
Ormdl1	698.157298953574	-0.0925489248480254	0.22983866011203	-0.402669093193088	0.687191673520104	0.800889472724638
Osgepl1	299.599448828186	-0.340783246862033	0.118099085118626	-2.88557059116698	0.00390704831441035	0.0166881187185624
Asnsd1	728.391420292318	0.429532079178812	0.168263697472094	2.55273172782886	0.0106881784931146	0.0378749372224844
Dnah7a	154.166369204716	-0.201443015883188	0.281640365431486	-0.715249092844229	0.474455138702309	0.631195149858666
Stk17b	1884.28392842536	0.342379474595858	0.1769966823419	1.93438357185979	0.0530659847929002	0.132716834890161
Hecw2	386.629337145619	-0.304369817211328	0.249070350917443	-1.22202348087675	0.221698747545315	0.376595935992933
Ccdc150	63.9731185648347	-0.926730170634478	0.306431486395228	-3.02426549417707	0.00249237611395703	0.0114827328107306
Gtf3c3	493.813882885094	0.0558130429739227	0.126115916409863	0.442553521892798	0.658088709207672	0.779813141684801
Pgap1	242.677799663689	0.286477901020889	0.19783849973327	1.4480391905879	0.147606090453894	0.281653336800215
Ankrd44	1276.26010581348	-0.59882026110913	0.137250895537457	-4.36296068425803	1.28314009855336e-05	0.000125701873981447
Sf3b1	5391.5786959447	0.00900420614148302	0.12994203428878	0.0692940216825627	0.944755584307296	0.967638371542291
Coq10b	1598.03642032316	0.112655858724754	0.285700813209467	0.394314098931732	0.693349155347894	0.804890799473308
Hspd1	3141.1472582865	0.307883656992785	0.127625618497029	2.41239698282012	0.0158480153263242	0.0518837456332699
Hspe1	3587.57890624408	0.72913771094509	0.227126366742278	3.21027330029211	0.00132608823588255	0.00680373680114738
Mob4	2148.12345224309	0.0450489415442276	0.120152062622108	0.374932735744302	0.707710492397672	0.815041871504434
Rftn2	582.444992025491	-0.822665155996202	0.125084343124059	-6.57688352874254	4.80410788530522e-11	1.67990569811664e-09
2024-03-02	302.092754823372	-0.0292397203573454	0.236226390697093	-0.123778381708582	0.901490749061674	0.942727785755957
Plcl1	223.362486002604	-0.187833888971768	0.175015794617555	-1.07323964321176	0.283163607968695	0.446287941060313
Satb2	20.8086882923187	0.650296339781594	0.444579387100407	1.46272265122973	0.143543285487829	0.276790977958003
1700066M21Rik	203.313843979101	0.11379650991583	0.133873193095362	0.850032088461274	0.395307246274176	0.559347547013999
Tyw5	270.677170322754	0.298819693086842	0.282129364537117	1.05915842392765	0.289527636104869	0.453015874207099
Maip1	655.328107793203	-0.0479731185870096	0.0956681238782437	-0.501453531670222	0.616051973430979	0.745821281083514
Spats2l	457.261145023443	0.226624231486818	0.158219672512316	1.43233915156269	0.152046783487411	0.287360215315776
Kctd18	336.534479181058	0.133881736837241	0.154388992980702	0.867171514318871	0.385848041483827	0.550376629327098
Sgo2a	89.8842206719707	0.864792573325816	0.246721133237322	3.50514186595426	0.000456364034295451	0.00278333106494615
Aox1	489.211227534485	-1.28874353863293	0.205382437720345	-6.27484780557396	3.49976460126556e-10	1.0215687532543e-08
Aox3	1171.80917207508	-2.30700577534344	0.206448387466794	-11.1747338095072	5.42126652594038e-29	2.02980152291977e-26
Bzw1	2900.07660594914	0.557840101772833	0.129571594591858	4.30526539038122	1.66785665612523e-05	0.00015697895480183
Clk1	6424.20468377342	-0.687314163505219	0.231569218335259	-2.96807221808793	0.00299673912514138	0.0133924140640598
Ppil3	421.871162696299	0.294620391716279	0.251465738396837	1.17161245740499	0.241352684300196	0.399420029634006
Nif3l1	346.914208889413	0.279358786795469	0.17674561969569	1.58056978880977	0.11397643809381	0.235010382965491
Orc2	362.886783494535	0.28334984820217	0.16380615929126	1.72978750877341	0.0836682470033535	0.186386774016613
Fam126b	656.723699613098	-0.836624020594088	0.162607946288923	-5.14503774069913	2.67467033747853e-07	4.21116557442389e-06
Ndufb3	4121.15526571008	-0.120558982907613	0.108661758060991	-1.10948860996658	0.26721945534551	0.428694391249713
Flacc1	12.4134477752403	1.0274046758062	0.648832336264598	1.58346712761125	0.11331503339032	0.234055311837298
Cflar	2115.77790077717	0.160276395607664	0.10120829142094	1.58362910150366	0.113278147411623	0.23401060973164
Casp8	947.143533700877	0.712768381735228	0.186966697004111	3.81227455561006	0.000137693802523923	0.000990504949646084
Trak2	1124.6383843768	0.137409367734391	0.082561756368393	1.66432224529316	0.0960480492281104	0.206967097655913
Stradb	271.649028586198	0.253743063069527	0.177099856399254	1.43276831629659	0.151924058694141	0.287250428010071
Tmem237	468.570540911634	-0.287641345024072	0.139554944867679	-2.06113330700538	0.0392903240270822	0.105150935170805
Mpp4	15.8826092725353	-0.888972920112899	0.418714381545413	-2.12310099507887	0.0337453896614548	0.0935064037351971
Als2	40.0149698445459	-0.542713684366333	0.295875570384789	-1.83426324674433	0.0666149270370029	0.157767746891993
Fzd7	432.423834700773	-0.359691061410635	0.201474282928696	-1.78529515619586	0.0742134541374753	0.171032988209636
Gm973	243.683531350908	-0.153736466612704	0.235291020686613	-0.653388583058032	0.513505797236055	0.664264556616726
Sumo1	2464.9694926545	0.16765207307044	0.203404679193962	0.824229185556597	0.409809346704643	0.573210321755169
Nop58	1079.9225182379	0.342213138719884	0.117522153571023	2.91190323119011	0.00359233906889492	0.0155955874000582
Bmpr2	6595.06800055871	-0.688936365664127	0.131009559405142	-5.25867248765885	1.45099046282691e-07	2.45040204563872e-06
Fam117b	1295.16336319193	-0.191886973992885	0.130931460374927	-1.46555284301732	0.142770146283497	0.275542433442036
Ica1l	21.0905329177894	-0.6867064909591	0.379820927104144	-1.80797434252697	0.0706104939479805	0.164937094855761
Wdr12	346.973881752705	0.659969864977734	0.127629803010099	5.1709698629364	2.32882127339481e-07	3.69697366782665e-06
Carf	183.664584105397	-0.278842525950813	0.260970077608436	-1.06848466500896	0.285301944106615	0.448323282217285
Nbeal1	1601.96737966095	-0.467994216925023	0.178854115926106	-2.61662536812054	0.00888037468711777	0.0326208738506688
Cyp20a1	1382.61352718435	-0.0310210472935619	0.223922155951947	-0.13853496167757	0.889817640569494	0.934692117174101
Abi2	501.400940247056	0.200200005472756	0.126230263883193	1.5859905486533	0.112741453563427	0.233090108235983
Raph1	1569.73771046379	-0.101230079161237	0.109774234743371	-0.922166111181657	0.356441936894209	0.520770931118587
Cd28	111.345936818453	0.483476782757833	0.330586714324521	1.46248098247296	0.14360945201	0.276883785205414
Ctla4	134.402054099721	2.4123169450581	0.350569952947343	6.88112864430353	5.93801957426486e-12	2.45039081947688e-10
Icos	138.663920064822	1.89999803053847	0.329282476062148	5.77011583871797	7.92170587793902e-09	1.75985682969959e-07
Pard3b	212.117097871205	-0.465718291569555	0.33364952674105	-1.3958308172006	0.162765447888679	0.301219094700314
Nrp2	1384.97289959785	0.553460019450665	0.101470979663459	5.4543675569733	4.91474497781274e-08	9.2737043692969e-07
Ino80d	1166.1648297185	-0.239469873490721	0.193157584464728	-1.23976427927659	0.215062593991035	0.368187502182545
Ndufs1	1447.58439964989	0.0816891337461585	0.104290116709393	0.783287394085357	0.433458364125771	0.595971280581703
Eef1b2	11644.9136504214	0.136636176070756	0.133285624627702	1.02513813063046	0.305298015975188	0.469132116439951
Zdbf2	35.3945934460676	-0.67535186429879	0.426668036954001	-1.58285084844919	0.113455463865334	0.234151940154344
Adam23	373.60119818389	0.730212607928899	0.167260993310169	4.36570770911776	1.26711827518377e-05	0.000124290943401572
Mdh1b	212.410942250992	-0.722622966787053	0.206148774909662	-3.50534688893358	0.000456012707461733	0.00278229374890503
Fastkd2	330.480196966337	0.0357820370720181	0.153872412132645	0.232543550699475	0.816115865561755	0.888587463808675
Klf7	2007.41850326091	-0.536326393243426	0.24920627458424	-2.15213840076138	0.0313864554707816	0.0884710756393626
Creb1	1171.26089378883	0.0766544666070004	0.091737632298925	0.835583660555176	0.403389163980219	0.567124009182191
Mettl21a	378.666146583444	0.157316129412609	0.135315719241887	1.16258576826093	0.2449976077239	0.403752901360128
Ccnyl1	349.808763384767	0.514399997250373	0.141307059849211	3.64029934384942	0.000272321259453693	0.00177889517186113
Fzd5	455.278111525001	-0.179215168573937	0.118390544618338	-1.51376251500221	0.130086083001766	0.258237612848843
Plekhm3	385.940192271102	-0.0216647271845946	0.152221543961378	-0.142323659455796	0.886824359206877	0.932666225309279
Akr1cl	6.8346919907442	1.15187609385706	0.770357234414701	1.49524927189426	0.134849398786642	0.265054176795613
Idh1	2913.39083965827	-0.128300468234705	0.13919813615476	-0.921711107482506	0.356679285220967	0.521018527683611
Pikfyve	591.722055442933	0.210986777808822	0.127919530879999	1.64937110351622	0.0990716309221979	0.21214236382852
Map2	365.001869640371	0.897544186076883	0.175732512282001	5.1074452554151	3.26543659708333e-07	5.02785528604074e-06
Unc80	14.2351692858312	0.620598800744908	0.49031573225087	1.26571260093155	0.205615995287604	0.356374748070453
Rpe	869.197937888971	0.229833639021098	0.108391033295944	2.12041191999319	0.0339713223347362	0.0940306110999883
Kansl1l	504.553323062844	-0.304750077174725	0.188603819658194	-1.61582134299837	0.106132945652429	0.223178071091254
Acadl	2827.4528958107	0.0820170664661864	0.124959732770051	0.65634796624536	0.511600261730558	0.662916824329011
Myl1	75.8032916886636	1.44707792871807	0.644669042100295	2.24468344874073	0.0247884613248068	0.0737028219634144
Lancl1	1972.56036051058	-0.600019342025139	0.404959644269445	-1.48167687945199	0.138426291889007	0.269873254608605
Ikzf2	217.877999584211	0.282744321536546	0.178055608767986	1.58795515340926	0.112296480459971	0.23253247290314
Spag16	457.87838560537	-0.46950643110722	0.213678928447397	-2.1972518980635	0.0280024609587434	0.0809997697715601
Bard1	82.383948509435	0.464269192931266	0.262965302208467	1.7655150281508	0.0774772467872463	0.17625269938219
Atic	585.090152332154	0.291135919795677	0.103488465171135	2.81322096442571	0.00490479342275934	0.0200195383761709
Fn1	34771.2389224596	2.58115397862904	0.24377002475506	10.5884797822152	3.37020552624172e-26	9.94923558333398e-24
Mreg	58.9061069782333	0.767820809843499	0.383306769727856	2.00314961926878	0.0451612314251226	0.117182469607504
Pecr	152.357103344788	-0.401058073305039	0.173503391128225	-2.31152872976784	0.0208036681486374	0.0640893256571811
Xrcc5	400.643653077947	-0.180287465457335	0.243756246656365	-0.739621929408417	0.459529431549681	0.618629860889165
March4	188.085560542421	-0.478597162434357	0.299804946616696	-1.59636179401085	0.110408040999133	0.229776122220817
Smarcal1	491.491880175011	-0.207208344540091	0.132630968161974	-1.56229233196157	0.118219137611684	0.241327391153852
Igfbp2	7933.67933868894	0.737023572691102	0.244301173062589	3.01686464887452	0.00255403824693206	0.0117386350684593
Igfbp5	3742.15061755795	-0.108551742184226	0.214909524472516	-0.505104380323118	0.613485524955313	0.744063861388086
Tns1	12100.8902166894	-0.969196617217667	0.248888991974038	-3.89409193846053	9.85672635651064e-05	0.000742446547099092
Rufy4	51.1338338333202	-1.21471508210465	0.274036870718075	-4.43267024222565	9.30731598509688e-06	9.52510717914815e-05
Cxcr2	105.7424197148	-0.035242345026226	0.415452394601069	-0.0848288407630117	0.93239746456038	0.961006679096709
Cxcr1	16.9590244960436	-1.25261470499349	0.501456040617968	-2.49795516163258	0.0124911992272728	0.0429072274195266
Arpc2	7855.16223902126	0.239812119550232	0.132027147800989	1.81638491434891	0.0693113476679362	0.162715781931563
Aamp	2648.18814451896	0.0454909984427695	0.0666255862040782	0.682785713936202	0.494742258221592	0.647632677237115
Pnkd	1157.80605551519	-0.41374791137343	0.244737440782196	-1.69057872817116	0.090917290210402	0.198502534777397
Tmbim1	5975.00848616218	-0.486948615864856	0.26673250373033	-1.82560658732903	0.0679095428476691	0.160264163975916
Catip	489.959590031406	-0.358578327367296	0.210715587719991	-1.70171714037498	0.0888084057087537	0.195063361859362
Slc11a1	354.738846768013	1.28437396135488	0.317877736854913	4.04046528725947	5.33452607781002e-05	0.000435355182458594
Ctdsp1	4369.2059310672	-0.678595300386258	0.234748585602627	-2.89073222164141	0.00384345455672867	0.0164852950266392
Vil1	7.11384545565538	0.058923634085524	0.691406109043798	0.0852229005714374	0.932084184786549	0.961006679096709
Usp37	384.768989875304	-0.127349088621759	0.103552445590243	-1.22980281050704	0.218770955520874	0.372818931860672
Cnot9	749.949240261318	0.137076837618537	0.138808989679565	0.987521326500342	0.32338713324415	0.48846953482544
Plcd4	150.732556009618	2.2771127560136	0.333697157649067	6.82389017651847	8.86076313648577e-12	3.54222851323419e-10
Zfp142	343.693473655041	0.0435322687667703	0.117323606925785	0.371044412181321	0.710604452873829	0.817054075055513
Bcs1l	211.691384750663	0.121773256635544	0.130574828204961	0.932593657671898	0.351029809259371	0.515562437996613
Rnf25	457.245636134112	0.00896373501199366	0.157996670940563	0.0567336954546703	0.954757332141492	0.973444496796558
Stk36	279.936108697749	-0.408586846383319	0.249557557607773	-1.63724493179041	0.101579302124393	0.21611724038428
Ttll4	556.946292573371	-0.1218206705921	0.122185481942146	-0.997014282349693	0.318757577436232	0.483618063967543
Cyp27a1	326.727213489158	-0.0839322775698774	0.302905095547732	-0.277091005742593	0.781710227915575	0.865491071671979
Prkag3	84.1540793611885	-1.02455218042562	0.245943926653796	-4.16579581518935	3.10268311695082e-05	0.000274109762762369
Wnt6	28.2762259247821	1.47064291703597	0.412332091328099	3.56664675868209	0.000361578352263008	0.00227668354095563
Wnt10a	26.74613420477	3.78441796417332	0.860854333019109	4.39611885427928	1.1020360654322e-05	0.000110643267759645
Cfap65	943.294831845682	-0.712359267731647	0.230459948207452	-3.09103283790729	0.00199461573824016	0.00961781086285786
Ihh	11.5663731816365	-0.226387403110695	0.555636967847845	-0.407437618824327	0.683686602054546	0.798058933019491
Nhej1	111.27167385142	0.0199554507498801	0.185645176934475	0.107492427648274	0.914398332378352	0.949596049272093
Slc23a3	47.255250973418	0.181347625805741	0.428615435239805	0.423101015259236	0.672221561679593	0.790203935473117
Cnppd1	1114.13436196045	0.0909783525492085	0.127123414199907	0.715669517860348	0.474195436972953	0.630959014732755
Retreg2	2858.18065604101	-0.415609904365836	0.302726747091208	-1.37288795377112	0.16978718204751	0.310359970422878
Zfand2b	425.911354341108	0.104508479919896	0.208965840482381	0.50012231510493	0.616988954270986	0.746837836067963
Abcb6	333.374778682486	-0.578542989902241	0.197223766334016	-2.93343444685275	0.003352344377313	0.0146949853044351
Atg9a	851.473146681995	-0.296771691210728	0.146832062134763	-2.02116408975004	0.0432627817020624	0.113216324907665
Ankzf1	269.003050219175	-0.0856224235988858	0.242851443622834	-0.352571194643025	0.724409935828776	0.827535118686378
Glb1l	190.705311814366	0.226859849679466	0.172760056323923	1.31314989417522	0.189132444034682	0.335649959349874
Stk16	1794.17273246715	-0.193342564744242	0.16361525424969	-1.18169033584843	0.237328594339748	0.394793033658936
Tuba4a	1043.78483348522	-0.107536104192495	0.0786948791836764	-1.36649430443246	0.171783867339911	0.313114954587387
Dnajb2	2251.87332942466	-0.637114262824679	0.314765288166491	-2.02409314742382	0.0429605685635245	0.112694410119389
Ptprn	216.830366408203	0.0284217165324537	0.190874399038522	0.148902716527833	0.881630397634314	0.929612741484022
Resp18	141.206456241085	-1.58000204074504	0.443260675953375	-3.564498559108	0.000364552454039616	0.00228885264701928
Dnpep	1196.61241551164	0.176112928403869	0.116150142337594	1.5162523683526	0.129455550754238	0.257330199345005
Des	3060.00703707104	0.505449090471635	0.323461446869209	1.5626254546373	0.118140717487918	0.241200575702462
Speg	309.844469646823	0.394703496937457	0.199200899984806	1.98143430560586	0.0475425897828399	0.121861128027446
Gmppa	1019.26504851306	-0.0834171556282759	0.156951865046478	-0.531482410888037	0.595084526813925	0.730227223910517
Chpf	2331.48245414207	0.244660232011729	0.320365060631112	0.763691994157398	0.445050812778479	0.606424199091286
Obsl1	302.896258673662	0.473445356898954	0.171375611494608	2.76261804564794	0.00573398231256042	0.0229165223848256
Tmem198	65.2645783557671	-0.523097065170225	0.21207575654113	-2.46655758160068	0.013641879276667	0.0461066685988805
Inha	109.124533860456	-0.266525988553105	0.303590907423225	-0.877911630540209	0.379991677017642	0.544451393867634
Stk11ip	580.609680576844	-0.224165644988333	0.208131726577468	-1.07703735838129	0.281463576166895	0.444475605157701
Slc4a3	268.905324345305	-0.261391066918137	0.137587138546099	-1.89982195778101	0.0574564883547727	0.141212704568382
Epha4	499.917370789537	-0.196790905265052	0.1360560128534	-1.44639623885711	0.148066096186893	0.282127427734921
Sgpp2	529.637027979031	-1.63002059777459	0.275727445994638	-5.91170963011889	3.38575010647064e-09	8.13374802573251e-08
Farsb	1312.61443953674	-0.0531596898307302	0.232910326664386	-0.228241017013089	0.819458875877831	0.890572928216048
Mogat1	12.7845431977448	-0.603746279448132	0.551844546606089	-1.09405136493827	0.27393245112606	0.436127054266349
Acsl3	676.94701459394	-0.275480317328303	0.231731895224203	-1.18878895398397	0.234522725814772	0.391321561302453
Utp14b	159.442176025975	-0.521241371600919	0.259369241580505	-2.00964990460957	0.0444682554536838	0.115739604860885
Kcne4	300.474898345694	0.508607430536654	0.196019345603721	2.59467976984717	0.00946790863463057	0.034335427699082
Scg2	17.1463310107933	0.473703723145713	0.521596752339726	0.908179970486435	0.363783144586493	0.528597667939764
Ap1s3	368.044671588933	0.340188234490944	0.156261506751279	2.17704437620981	0.0294772566089318	0.0844383963806143
Wdfy1	1072.12769411369	-0.23403163200626	0.128579653144706	-1.82012959502135	0.0687392716407368	0.161669459009798
Mrpl44	1383.83607686308	-0.23281828431433	0.3363023268449	-0.692288651400569	0.488756075510102	0.642811387521897
Serpine2	5639.89938259488	1.51540739795951	0.146752053464041	10.3263113679758	5.35815626726489e-25	1.41815615273764e-22
Fam124b	13.2042104375371	0.3482578855184	0.533506803263797	0.652771217513793	0.513903781816861	0.664488417974886
Cul3	2159.77538129361	-0.0627619292760123	0.0890936796696015	-0.704448727550159	0.481153369660908	0.636292689177898
Dock10	1157.62728708541	0.5921051042699	0.152369039624726	3.88599354388669	0.000101912214824621	0.000763893754771854
Irs1	388.355922385276	-0.847850593405853	0.17992356596332	-4.71228206747915	2.44957991994206e-06	2.97389504387497e-05
Rhbdd1	609.496435721252	-0.323169528163571	0.188004712850049	-1.71894376084779	0.0856246128271745	0.189918137770547
Col4a4	2864.97313438666	-0.727391534209531	0.270016369624554	-2.69387939413057	0.00706257154487474	0.0271655063355981
Col4a3	2444.02196870499	-0.445706957042741	0.191987668599195	-2.32153950456696	0.0202577445737146	0.0627601689104122
Mff	1969.8486559934	-0.0466081715601774	0.146587132269265	-0.317955408763733	0.750518761601741	0.845655718537017
Agfg1	2507.82491510737	0.0458553951991914	0.164392603635687	0.278938311000975	0.780292166978533	0.86466938968364
A030005L19Rik	20.9984994359237	0.320225369248708	0.468147472676397	0.684026696583411	0.493958308102546	0.647158315924058
Slc19a3	30.8691419171544	-0.318915711354771	0.378189973815811	-0.843268551350048	0.399078267021269	0.563281581191937
Ccl20	160.240080732413	2.24669484695754	0.436691341930937	5.1448119786924	2.67788880249943e-07	4.21191301302958e-06
Daw1	173.355740410866	-0.763762941626328	0.198589229267875	-3.84594343027584	0.00012008946931361	0.000882476516722467
Sphkap	30.979344161994	-0.658248679527256	0.442274882014813	-1.4883248095134	0.136665255223896	0.267527203894672
Pid1	1110.04997163731	-0.579438912716705	0.125459725034639	-4.61852528814904	3.86476886492921e-06	4.43230655902004e-05
Dner	70.2575484405735	-0.546881742247357	0.364850817959448	-1.49891877810766	0.133894704242692	0.263582662840417
Trip12	3563.39806203571	0.090271361069118	0.160480157874215	0.562507927864035	0.573770003697606	0.713078313371272
Fbxo36	465.33156399014	-0.212846022704332	0.165237712749796	-1.28812012198828	0.197704151863589	0.346759836413622
C130026I21Rik	80.8703081430977	-0.243542297438006	0.467114051295695	-0.521376517710099	0.602104506452002	0.735314739741025
A530032D15Rik	42.6959922535794	1.23143987892163	0.376429687734949	3.27136758615253	0.00107028696074192	0.00570881693340837
Sp110	590.40562607468	0.302276432615812	0.273026793526441	1.10713102077485	0.268237285380862	0.429788530297241
Sp140	415.079094441876	0.588095060438197	0.258827529988962	2.27215034066615	0.0230774314611391	0.0696405839119219
Sp100	1635.59855826333	0.223302701626841	0.148997856601132	1.49869740894746	0.133952149216675	0.263661936482263
A630001G21Rik	405.679814638914	0.729949642087053	0.229529696878483	3.18019695060854	0.00147174987441257	0.00743703592885563
Cab39	2493.30760759446	-0.0188657002684098	0.0888619220171576	-0.212303536094652	0.831870236906915	0.898129250683657
Itm2c	3337.88332438199	0.472059975188462	0.314084012703883	1.50297358698584	0.132845855278552	0.262021935549409
Gpr55	48.4485787368252	0.514564858122302	0.322752476276091	1.59430181313971	0.11086845179004	0.230443667737382
2810459M11Rik	14.5114765662996	-1.26386631371312	0.51733618976862	-2.4430270657817	0.0145646449425736	0.0485625248725994
Psmd1	682.150380527835	-0.041334569737158	0.428024847064301	-0.0965704912241893	0.923067491528012	0.95548572089892
Htr2b	66.9550732143565	1.87694808885222	0.381474914376308	4.92023988502871	8.64382055127522e-07	1.18368679110282e-05
Armc9	186.783234685067	0.0770483563795416	0.214711858387651	0.358845370526461	0.719710769262834	0.824313960975436
B3gnt7	209.838304958396	0.270447308291941	0.195339146218505	1.38450133282256	0.166205000270486	0.305741516974504
Ncl	5724.23670253362	0.071449486594844	0.126676873322397	0.564029445319532	0.572734093003315	0.712252192295357
Ptma	41784.1004912579	-0.0500071735174534	0.176848307471571	-0.282768742502624	0.777354116693641	0.862285067227696
Pde6d	817.648602742849	0.0951211452927163	0.0967905730366248	0.982752165923464	0.325729429431195	0.490607581553991
Cops7b	274.395645659773	-0.0269530286103058	0.181685203580517	-0.148350157740617	0.882066433088045	0.929615647147509
Nppc	7.63582078539966	-0.86998164698454	0.608011838181217	-1.43086300685686	0.152469481056728	0.287800033766555
Dis3l2	218.480077314619	0.0556581188120611	0.194771471678848	0.285761145265842	0.775061069260628	0.860963048704054
Eif4e2	1445.44217348115	0.437637376166953	0.163291923246357	2.68009199393588	0.00736019296478234	0.028092074142808
Efhd1	35.6255091711252	-0.166512507248306	0.306456103754983	-0.543348640174045	0.586889780611507	0.723584051254296
Gigyf2	684.628929776993	-0.0791676814693535	0.111745021268343	-0.708467192280908	0.478655178816499	0.634637731042674
Kcnj13	191.380584270245	-1.51403525695287	0.238776965568344	-6.34079277014482	2.28585839487382e-10	6.90752209049371e-09
Ngef	286.375573057264	-0.411359703268149	0.242817990724993	-1.69410718719784	0.0902449168450925	0.197568413931691
Neu2	37.7456392133969	-0.61303342133199	0.332426539383703	-1.84411696631837	0.065166095828629	0.155095308072137
Inpp5d	1892.1427108734	0.656064658781518	0.173256270665727	3.78667194128459	0.000152678459954614	0.00108658648065057
Atg16l1	944.656421478467	0.06507927820711	0.206870507864029	0.314589444764573	0.753073394411157	0.847342012132379
Sag	52.1635273528468	-0.0791006907798036	0.266979449436954	-0.296280073041663	0.76701620257127	0.855588583049941
Dgkd	1568.1760519003	0.0808446227278004	0.114213317735765	0.707838843407353	0.479045341517496	0.634990504933519
Usp40	375.890710474211	-0.122038677262211	0.11840684074716	-1.03067252273715	0.302694414232027	0.466391845114508
Ugt1a7c	6.92358894973791	-0.0051623584393925	0.591147647631695	-0.0087327733774707	0.993032343509698	0.996407575999567
Dnajb3	57.8831549016482	0.396178256136134	0.30653024897514	1.29246055637486	0.196197697145073	0.344918787090474
Mroh2a	16.5451806207741	0.731500039299736	0.48895110401666	1.49605969449823	0.134638099962536	0.264774464837931
Hjurp	1370.1497260824	0.169301482303178	0.151999109681276	1.11383206558369	0.265351237905057	0.426847621615899
Arl4c	1295.92348048938	0.907857371574736	0.260194759110167	3.48914549501109	0.000484567322491514	0.00292857990849103
Sh3bp4	672.065565826143	-0.272628448780732	0.133778863208097	-2.03790376329219	0.0415595581768878	0.109883013705375
Agap1	1296.91912968002	-0.320357843611013	0.188170905890943	-1.70248339983377	0.0886647877283559	0.19485943542133
Gbx2	17.1354678876557	5.16827537261312	1.26174966457853	4.09611788907392	4.20136042495617e-05	0.000354563407825741
Iqca	360.085479283537	-0.693356714779937	0.257663974031371	-2.69093386992284	0.00712523173061653	0.0273516959981731
Ackr3	3751.03087865926	0.916438236822388	0.407916136608789	2.24663393912582	0.0246634313005026	0.0734448756341447
Cops8	1316.37036462375	0.0502258800097993	0.0988947625319841	0.507871991639147	0.611543118051412	0.742803574432166
Col6a3	6460.65081662151	0.595255446397342	0.194865533330466	3.05469846936897	0.00225286898404029	0.0106215576701482
Mlph	355.301698115083	-0.715090901639561	0.168651428696121	-4.2400524393305	2.23467575561965e-05	0.000204925373503687
Rab17	23.6794109169295	-0.598787349571015	0.433823433245126	-1.38025589141626	0.167507870650214	0.307732566102374
Lrrfip1	2286.41761786098	-0.165382286101671	0.175259991919321	-0.943639699457493	0.345353798013315	0.510252757776939
Rbm44	8.17514322608895	1.4874244334956	0.950098191831456	1.56554811521993	0.117454444791358	0.240244432544631
Ramp1	1745.79601502514	-0.673487716515393	0.243880332911327	-2.76154993096663	0.00575277194734416	0.0229711168231067
Ube2f	1359.75607756235	0.413754293376654	0.0957521746074474	4.32109552678998	1.55256436506805e-05	0.000148402338531505
Scly	460.677106573569	0.0978758448017393	0.13204412510397	0.741235891598153	0.458550424802234	0.617853732216193
Espnl	7.90761607112031	-0.586556036514446	0.557560367203395	-1.0520045380135	0.292797467600095	0.456179227152041
Klhl30	24.6944853369545	-0.144911108952985	0.425186634811779	-0.340817648271408	0.733240863658987	0.833652829064517
Erfe	40.5389801581874	0.929127701617064	0.491844310606957	1.88906871865709	0.058882621338303	0.143757465823195
Ilkap	2749.74528151418	-0.262128291774189	0.317868657458801	-0.824643404196476	0.409574071716351	0.572985653414536
Hes6	1979.63001120003	0.615300855134926	0.269708160429836	2.28135794687975	0.0225272743499972	0.0682756542047004
Per2	377.994398289209	0.674676357620144	0.241401195510475	2.79483436771492	0.00519263117848818	0.0210242841984691
Traf3ip1	1398.49797511374	-0.279011310871635	0.175640415230152	-1.58853707164168	0.112164945094341	0.232398983957786
Asb1	479.198921167975	0.00417457583666557	0.149801202606832	0.027867438738941	0.977767878474206	0.987082671420867
Twist2	94.738061152689	-0.311528578662557	0.333550647701157	-0.933976836230487	0.350315841794477	0.51471080468865
Hdac4	870.338211157367	-0.0591179236249794	0.195154521748997	-0.302928792503284	0.761944128420345	0.853019567924498
Ndufa10	2015.0453483799	0.132409346873921	0.0921716917447269	1.43655111854335	0.150845581440353	0.285878814372895
Cops9	4851.05904208738	0.415714228537519	0.269344465269979	1.54342963060639	0.122726569006964	0.247924142759034
Gpc1	898.389934767733	1.10502599693524	0.263912523030642	4.18709193578865	2.8255139577009e-05	0.000252617733049893
Ankmy1	57.9335153924014	0.375546543416647	0.349436625985754	1.07472003645078	0.282500090390411	0.445699782896526
Dusp28	255.418233163122	-0.794447571369722	0.137440984463949	-5.7802814383806	7.45757639746154e-09	1.66639381772099e-07
Rnpepl1	3051.12224862435	-0.351368819698662	0.107377722496927	-3.27226925220656	0.00106687920029459	0.00569657829694685
Capn10	250.826384336473	-0.121692426798779	0.218538510999301	-0.556846599907364	0.577632242038168	0.716138955542555
Gpr35	212.669680890067	1.53759357762356	0.304566177860215	5.04847120066387	4.4535959097622e-07	6.65697670990842e-06
Kif1a	149.309213072244	0.232838987241688	0.163561266497771	1.42355823128125	0.154574394190971	0.290437151190403
Mab21l4	1062.69539879141	0.0118576969557523	0.158437684979272	0.0748413924206456	0.940340907759717	0.965434274680271
Crocc2	333.000949351637	-0.413366847840107	0.317873743624536	-1.30041205393914	0.193459780786995	0.341474197408435
Sned1	679.344403602456	-0.183677846264011	0.238834202436844	-0.76906006087039	0.441857656452185	0.603304890527216
Mterf4	482.439271156332	0.00720616170258867	0.115826695349521	0.062215033251559	0.950391590878452	0.971012400104833
Pask	77.9742214138525	1.15647621365713	0.32647826219137	3.54227630928532	0.000396689712009444	0.00246841660683298
Ppp1r7	963.376526505107	-0.179331180549256	0.120071983866741	-1.49353058702089	0.135298353866261	0.265766478592574
Ano7	6.64950323717458	1.6121080957751	0.883484000476185	1.82471679725518	0.0680437771349202	0.160476267137526
Hdlbp	5108.77153055021	0.332965572486592	0.141607962672894	2.3513195600146	0.0187069602637929	0.0591494432563305
2024-09-02	153.886804449472	-0.126154069418452	0.263746748937637	-0.478315163794801	0.632425905183712	0.759179983568045
Farp2	135.993922823397	-0.327869711737427	0.154826626017769	-2.11765715090761	0.0342041142463566	0.0944875576382618
Stk25	2190.39615720537	0.0479091605380364	0.128038914243842	0.374176560469705	0.708272961514231	0.815477227541071
Bok	743.635768427474	0.369419952803316	0.18620345815077	1.98395860351957	0.0472604549579396	0.12132027492631
Thap4	602.789589473754	-0.00579569831394919	0.133644581903315	-0.0433665041366366	0.965409378396364	0.979575607625261
Atg4b	889.947903541859	0.0613758976607594	0.100448336615546	0.611019552226813	0.541186636328843	0.687016553791303
Dtymk	1084.76478928046	0.403652209370268	0.124329420802542	3.24663468038947	0.00116778180638388	0.00614767438607647
Ing5	999.259728528201	-0.615093087107383	0.346106251365115	-1.77717994021006	0.0755386388087148	0.17294461511597
D2hgdh	289.007555397381	0.0819732106048054	0.149320942919304	0.548973298736169	0.583023774095431	0.720493237363644
Gal3st2	13.1896171229033	3.29007218461449	0.985454356789918	3.33863477485836	0.000841911778090242	0.00463564838789932
Pdcd1	58.1272009898997	2.21249913985737	0.501679770579284	4.4101820914617	1.03283732300636e-05	0.000103967775380135
Fam174a	1840.71669737941	-0.128428135987844	0.100625455014626	-1.27629868574683	0.201849954600976	0.351591298790789
St8sia4	971.175584036494	-0.541071074899956	0.200927428403527	-2.69286816239598	0.00708402749849938	0.0272373791079584
Slco4c1	824.308489146629	-1.23562140915006	0.307803507854134	-4.01431880281108	5.961772197123e-05	0.000479660193910038
D1Ertd622e	1008.00025460311	0.0689378662822641	0.153292151383396	0.449715563778898	0.652915547552877	0.775968476781365
Ppip5k2	581.512791126666	-0.0748247452312573	0.141024868537199	-0.530578372505415	0.595710986110453	0.730643601469977
Gin1	291.550580182514	-0.236358280142625	0.166400029438893	-1.42042210533035	0.155484831087519	0.29181118016121
Pam	5803.99720208384	-0.398451139484709	0.156852744292037	-2.54028797062582	0.0110761229490296	0.0389707915174314
Rnf152	74.7034941133629	0.562371344048854	0.287496961256284	1.95609491519995	0.0504539740456254	0.127492832193316
Pign	631.34951853452	0.126605501731317	0.157992942688133	0.801336436787734	0.422936902279171	0.586018989700114
Relch	974.163525357341	-0.245351545331894	0.146415778407408	-1.67571793150048	0.0937934557965363	0.203378009324215
Tnfrsf11a	333.027986237106	0.517042740878125	0.158014409562649	3.27212399368635	0.0010674275118286	0.00569688972083744
Zcchc2	383.512885463785	0.329199203249238	0.149130335605278	2.20745968225117	0.0272819607431289	0.0793492571746443
Phlpp1	804.658403236766	-0.740856636545996	0.163002159695576	-4.54507251885266	5.49163435877358e-06	6.05183625567359e-05
Bcl2	641.124527670768	-0.121932151032729	0.171487564225033	-0.711026199385077	0.477068000717167	0.63335387693585
Kdsr	939.210647503309	-0.348064424861684	0.0800070833560572	-4.35042011608754	1.35876950284355e-05	0.000132182957149248
Vps4b	2462.57877136314	-0.110258678119983	0.119139213539787	-0.925460852426736	0.354726237955923	0.519320594111169
Serpinb5	9.76660055705838	4.33712365637403	1.24100836605439	3.49483837096385	0.000474348914768181	0.00287134471238421
Serpinb12	9.2859260000618	2.70141608792656	0.994068673274511	2.71753467396569	0.0065770263594772	0.0256443375797125
Serpinb2	17.346975559355	1.70855165934059	0.623093096215781	2.74204877203279	0.00610572749677918	0.0240824827345984
Serpinb8	433.918493382742	0.341239545017635	0.128436685620252	2.65686975157998	0.00788699082514552	0.0297404068181795
Cdh19	8.06090019318786	1.27890988296787	0.791419440623103	1.6159697592985	0.106100851604294	0.223147578158312
Dsel	166.516379909578	0.296905401863102	0.234274793122473	1.26733823091197	0.205034375993893	0.355647763376525
Tsn	2186.74251729949	-0.104383130790611	0.164652693965397	-0.633959446861816	0.526107288001436	0.674427806105223
Nifk	906.26698986374	-0.0211478211447395	0.187890323601806	-0.112554072712961	0.910384098248296	0.947209605296837
Clasp1	1172.73964658963	-0.222075689358317	0.272213181022423	-0.815815341947104	0.414605757190298	0.578338298830373
Tfcp2l1	444.80363441449	-1.33306996775182	0.18153637498108	-7.3432664274075	2.0844300832864e-13	1.11881420309544e-11
Gli2	105.694694744064	0.25694429299707	0.215461145542001	1.19253191730099	0.233052743480644	0.389800900541662
Inhbb	483.776213282	-0.14593531532288	0.181350645713416	-0.80471351369489	0.420985019493013	0.584633710352564
Ralb	1839.73725872455	0.371402499563464	0.100186155580044	3.70712397749138	0.000209626335509155	0.00142640686010685
Tmem185b	705.621518131063	0.34822168516751	0.182664571419608	1.90634496038968	0.0566054646009772	0.139545605763546
Epb41l5	1459.02158896987	-0.177038068320619	0.104315820437239	-1.69713536814038	0.089671070898607	0.196620569827813
Ptpn4	593.432624225785	-0.294402128091789	0.14307222191652	-2.05771689394442	0.0396173176989118	0.105823115363841
Tmem177	185.137862868792	0.00466151966450385	0.15914001196173	0.0292919398901696	0.976631755181556	0.986658379321623
Cfap221	108.074669805774	-0.734634111967563	0.228318003217552	-3.21759169936139	0.0012927169679986	0.00666369985753744
Tmem37	2040.96394554777	1.09129875868071	0.14798180171714	7.374547045769	1.6490473990666e-13	9.00872833561258e-12
Dbi	5545.11897797347	0.196279157314861	0.33372991636666	0.588137735602985	0.556439846141697	0.699582971181097
3110009E18Rik	115.868135717747	-0.208536588820317	0.255839336822022	-0.815107603899817	0.41501071948731	0.578717941924914
Steap3	337.004324641395	0.257128685963893	0.136150324227653	1.888564624598	0.058950190881755	0.143870330719526
Marco	935.296804185181	-0.782077062917029	0.428228461824684	-1.82630799359901	0.0678038818368081	0.160131906165668
Insig2	1259.51146388667	-0.125095686262757	0.1130408610115	-1.10664130778366	0.268449040317439	0.429932657422276
Ccdc93	382.942854457791	0.0740958289139297	0.129618497543774	0.571645485158524	0.567562173769337	0.707884865902917
Ddx18	564.539409785678	0.179204986992918	0.231951055450861	0.772598282187523	0.439760161447259	0.60151102542786
Actr3	7939.53006490499	0.607992144162216	0.153546477292212	3.95966195307207	7.5055930882691e-05	0.000583975466284941
Slc35f5	1565.82864085475	0.101506391059721	0.185389563048438	0.547530235200996	0.584014504223492	0.721139067242733
Gpr39	163.394405979703	-0.14645647402087	0.214709887643624	-0.682113318711983	0.495167299489446	0.647912820871334
Lypd1	16.9186982475446	0.856523244492799	0.481017653885442	1.78064825183482	0.0749699318770793	0.172259156450388
Nckap5	493.633150007946	-0.692358911032312	0.347324052373809	-1.99340905503186	0.046216673144962	0.119158909883828
Mgat5	845.162155945091	-0.194033330950138	0.153505296932775	-1.2640171696167	0.206223864398518	0.356984950651968
Tmem163	228.832306905238	-0.502352099637964	0.361532209673476	-1.38950855884092	0.164678160140397	0.303722105699864
Ccnt2	1254.16085523652	-0.136483337171491	0.107937123808952	-1.26447076182117	0.206061108615041	0.356823923107669
Map3k19	85.3040828916374	0.0420155365387221	0.227186466910142	0.184938553383729	0.853277231311558	0.911915041584776
Rab3gap1	833.015834673076	-0.176015584952479	0.114502835632355	-1.53721594736421	0.124240436368443	0.249929883199053
Zranb3	137.52614674539	1.6125320048386	0.25596979583146	6.29969641379231	2.98229174742785e-10	8.80406934899325e-09
R3hdm1	702.622602383022	0.125425505828211	0.199000880571891	0.630276134797803	0.528513934350552	0.67672177881519
Ubxn4	2173.30710942949	-0.137888077637529	0.129976044369167	-1.06087301169044	0.288747615792648	0.452210227507952
Lct	4.79849129456699	1.27823036862027	0.905661253477406	1.41137800001086	0.158133186350318	0.294985019171402
Mcm6	815.853749204483	0.685130724328508	0.132421324258418	5.17387005578867	2.29294319635105e-07	3.65584744686194e-06
Dars	1246.99072113694	0.306919688024224	0.141723926048763	2.16561660815565	0.0303404961961827	0.0862672637724764
Cxcr4	1598.99787664836	-0.350713863100573	0.244110340349637	-1.43670220031748	0.150802629500627	0.285878814372895
Cd55b	12.8020997403236	-0.893039884896655	0.496584308625023	-1.79836509004758	0.072119171133506	0.167366352474353
Cd55	2793.14229063955	-0.381243181615356	0.14046418359419	-2.71416650038556	0.00664427624843577	0.02582184422525
C4bp	8.32704875124161	-0.431842425587093	0.533295123787543	-0.809762561712702	0.418076653623005	0.581910845023733
Pfkfb2	483.024104557238	-0.522227931000057	0.210869315415938	-2.47654776120445	0.0132659874386497	0.045074407518971
Yod1	560.197177977007	-0.441523136970333	0.154017930074247	-2.86669958983016	0.0041477652544561	0.0174349245402945
AA986860	937.067551214941	-0.343189366901259	0.238286422358228	-1.44023886675895	0.149799830523847	0.284601138412324
Fcamr	10.0721141042263	0.837239027794353	0.822720074380727	1.01764750109514	0.308845504695423	0.472737794653448
Pigr	1383.1205768871	-1.01510129430419	0.2476241865536	-4.09936245902401	4.14289786278845e-05	0.000350014447394967
Fcmr	568.30802128846	0.686648501181521	0.370320303600924	1.85420160467758	0.0637103226127097	0.152624401127919
Il24	10.8107188540999	5.48051494811902	1.26893696810639	4.31898123064179	1.56751111039207e-05	0.000149273344017548
Il10	10.1999547662957	2.10469905268859	0.867745271198014	2.42548029075725	0.0152881458513491	0.0504489094935642
Mapkapk2	2990.45425389487	0.243869745680061	0.12704533225812	1.91954904084621	0.0549148861319226	0.136451669959719
Dyrk3	205.0695082009	-0.0984071140165254	0.193185796131271	-0.509391042132606	0.610478154014527	0.742116736005464
Eif2d	738.382847291443	-0.0213183784488926	0.101289260864064	-0.210470273620646	0.833300650250676	0.8991626812583
Rassf5	1041.7002422942	0.266524241514199	0.184196288448806	1.44695771971689	0.147908765605369	0.282055585193543
Ikbke	488.85921404812	0.55601982981269	0.208512967634627	2.66659592504094	0.00766237362842348	0.029021736385376
Srgap2	1726.77698003428	-0.137553928412922	0.173644001037572	-0.792160556028418	0.428267064471643	0.591057062546452
Fam72a	138.416326458406	-0.0516031441908076	0.158601912911051	-0.325362684747367	0.744906593674191	0.841679752649235
Ctse	57.9188299561222	1.84752956764435	0.350287976971206	5.27431624579058	1.33251955292567e-07	2.27031161564505e-06
Rab7b	363.667092619656	0.995246435167645	0.229325170169481	4.33989184192959	1.42552861939934e-05	0.000137677908526179
Slc26a9	644.24474125193	-1.03500196545865	0.165867468132455	-6.23993346683352	4.37757049160859e-10	1.25599526876183e-08
Pm20d1	102.274929703393	0.0124035760833237	0.198212794776711	0.0625770707551774	0.950103288511144	0.970782453536646
Slc41a1	734.844251638847	0.146018577331958	0.117788623301425	1.23966621936221	0.215098876666265	0.368193619348012
Rab29	799.833588288378	0.13330904494178	0.279997523168669	0.476107943503041	0.633997478130012	0.760516764128069
Nucks1	3177.20041036376	0.0120033926624332	0.0932206209265203	0.12876327729993	0.897544964040529	0.940043170020206
Slc45a3	436.994626750272	-0.529925608853288	0.301696960397839	-1.75648308870759	0.0790059565223667	0.17880295423483
Elk4	2046.61086205452	0.0451286119766665	0.172885810833756	0.261031323270719	0.794068351918501	0.87375408718378
Mfsd4a	61.8989174117337	-1.20992901857571	0.293504707083166	-4.12234962294104	3.75027425754853e-05	0.000320013674972916
Cdk18	583.47586187843	0.0984862228784898	0.122077402735431	0.806752279059638	0.419809217751953	0.583528730687272
Lemd1	5.73313459102566	1.16583797867803	0.7906048323964	1.47461529566454	0.140316000305284	0.272312379353529
Gm29695	2.01859664048299	0.959343634435318	1.31538335896703	0.729326266670036	0.465802108605038	0.624060720065854
Klhdc8a	399.516359097831	0.579333756643764	0.12249195859536	4.72956562444672	2.25000718667534e-06	2.75437482636787e-05
Nuak2	461.120159997794	0.578509437173152	0.149913494776652	3.85895504627547	0.000113872879503921	0.000840010847316047
Tmcc2	2029.18896035732	-0.752606093966452	0.209081181425792	-3.59958791524989	0.00031872186546765	0.00203692729258697
Dstyk	663.112471304275	-0.0363012915789174	0.146500468453861	-0.247789593862972	0.804297206790337	0.881597031163047
Rbbp5	512.502544117286	0.0239477116011535	0.115801467072141	0.206799725483916	0.83616627054936	0.901181195003622
Tmem81	112.0893825386	0.0702331105050641	0.222029663326152	0.316323095990533	0.751757282425164	0.846678359685157
Nfasc	20.8509597952247	3.97202669122392	0.898069538118936	4.4228498157766	9.74074545186186e-06	9.90922355411076e-05
Lrrn2	103.67213915162	1.15535195654077	0.288090305679081	4.01038123729086	6.06207866406257e-05	0.000486710091903894
Mdm4	1647.12374653218	0.12262890697557	0.124464236106904	0.985254164660134	0.324499240904296	0.489378902359942
Pik3c2b	388.059200252369	-0.851119304187536	0.154150165288738	-5.5213648496147	3.36376492446048e-08	6.57031307182876e-07
Ppp1r15b	1605.15324946373	0.107006979955175	0.116986265095348	0.914696950688708	0.360350745620989	0.525032678058828
Plekha6	956.448572603109	0.123215152632645	0.229530325293327	0.536814263976594	0.591395917797181	0.727445411386581
Kiss1	42.3314610672754	-0.588697151704164	0.429084772485817	-1.37198332230171	0.170068629717097	0.310763425162142
Etnk2	17.3034546349275	0.208699073974183	0.532642663681047	0.391818170425708	0.695192568341834	0.806095710900785
Sox13	1008.14099281031	-0.268752927245795	0.157297190470578	-1.70856787995882	0.087531022646601	0.193030991042662
Snrpe	3588.90784697737	0.286653911077145	0.123144018305688	2.32779403353208	0.0199230430545871	0.0619357298361616
Zc3h11a	311.035432821758	-0.27761433237643	0.366822591057259	-0.756808165975513	0.449164799818276	0.609864571202048
Lax1	110.418656956063	0.989474833357725	0.368530174667276	2.6849221620755	0.00725466994605206	0.0277583345817162
Atp2b4	959.631790741968	-0.0550818030826563	0.20796120973552	-0.264865756227846	0.791112879012986	0.871689190764308
Optc	42.1519702598485	-0.431404375297607	0.372656748175843	-1.15764541339808	0.247008768528804	0.406007430631303
Prelp	6343.46360371053	-0.515638999974864	0.132030885541359	-3.90544225966991	9.4053214610834e-05	0.000714757870045006
Fmod	251.534360922068	1.01391757103245	0.223957118550268	4.52728440871094	5.9746504785935e-06	6.50935837451304e-05
Btg2	4420.41975354783	-0.199477866772575	0.218680116363077	-0.912190235171539	0.361668583393762	0.526353282487452
Chil1	13907.8973050603	-0.967413809551069	0.298671435654698	-3.23905701738925	0.0011992559677355	0.00627677407456793
Mybph	15.7600919032539	2.04011163392256	0.663426185352766	3.07511472860807	0.00210421593339624	0.0100378554361609
Adora1	61.6934272421957	0.408412101209876	0.240924879106637	1.69518441899521	0.0900404417021022	0.197233279190778
Ppfia4	343.717149700713	1.72944879918223	0.26694607870762	6.47864470441035	9.25501467359657e-11	3.03330446626148e-09
Tmem183a	1366.56031005233	0.018731022077569	0.137360356425468	0.136364105081021	0.891533448561796	0.936016454015846
Cyb5r1	1160.20148330685	0.0258930290380333	0.154542059525576	0.16754680970036	0.866939819210966	0.920486454883631
Adipor1	4219.09467981099	0.0240019045665499	0.0798740804942399	0.300496787168408	0.763798246728128	0.853974281538492
Klhl12	351.077261228623	0.0401266045465887	0.135725403002248	0.295645499361119	0.767500822557777	0.855733092490624
Rabif	618.224394688326	0.0500594961224366	0.119888647918199	0.417549926466705	0.676276213934906	0.793087559978207
Kdm5b	653.262108998743	-0.268402367395891	0.125641507758112	-2.13625554313329	0.0326585903858993	0.0912386007738455
Syt2	13.1036136054322	-1.04829964429966	0.46350439543101	-2.2616822076193	0.023717044790885	0.0712625473840037
Ppp1r12b	1753.62593064845	-0.17194730427402	0.306807258931868	-0.560440795542598	0.575178811886481	0.714250925519283
Ube2t	149.936717259291	1.12207891938085	0.252233401407117	4.44857387293352	8.64423192604613e-06	8.94188708199017e-05
Lgr6	272.708481459954	-0.161034043077829	0.246315468925454	-0.653771538508467	0.513259005733502	0.66418934179779
Ptpn7	336.456138001297	1.01402135134048	0.20866191124612	4.85963799183465	1.17600590122346e-06	1.55093355581455e-05
Arl8a	1938.33767076055	0.272349187881892	0.147520895402513	1.84617363620783	0.0648669976503363	0.154600412376048
Gpr37l1	17.3856195803977	0.67359569646412	0.467944542721122	1.43947761960664	0.150015246486983	0.284939872410502
Elf3	710.919447681438	-0.206222103678783	0.168848632184002	-1.221343051533	0.221956159475317	0.376824707377306
Rnpep	1558.96798383012	0.251525599318273	0.214015464522858	1.17526833810371	0.239887377419866	0.397808267340646
Timm17a	1347.08034021493	0.235690158064878	0.0853753103917512	2.76063603146384	0.00576889277798964	0.0230141042190538
Lmod1	492.605119726172	-0.345748457847454	0.184422262139447	-1.87476530130632	0.0608250187337781	0.147577819279631
Shisa4	430.181657134788	1.0279279899341	0.140689277158121	7.30637054008609	2.74454674802182e-13	1.44286086057819e-11
Ipo9	1132.44048144762	0.371154280400009	0.130444126501729	2.84531232147956	0.00443678965591481	0.018427802491328
Nav1	1097.99792821371	0.0356699872299696	0.110230103265388	0.323595698210419	0.746244145212363	0.842818854705341
Csrp1	9451.11840361444	0.19542101477362	0.189463726802257	1.03144289448914	0.302333174490163	0.466022347785771
Phlda3	2668.60463499893	1.59194850593142	0.123822827697325	12.8566641186939	7.89092065498331e-38	6.72964016525827e-35
Tnni1	15.8561192493741	1.74612544689479	0.654684024747199	2.66712701225456	0.00765027538918453	0.0289830645358765
Lad1	173.757827605164	-0.078073726167537	0.163722857754828	-0.476865156387944	0.633458145045041	0.760120064456064
Tnnt2	824.712269222385	1.12417741119712	0.728155991535555	1.5438689295496	0.122620088466065	0.247806869147257
Pkp1	2.95819480849205	3.61773608277317	1.38292983044858	2.61599395943298	0.00889681315106336	0.0326734398760702
Tmem9	1153.28287742093	-0.2379071690133	0.10743749845121	-2.21437740493687	0.0268028278969053	0.0783267106501796
Cacna1s	113.088738450431	-0.047802857221108	0.257825774397301	-0.185407596788385	0.852909350348446	0.911813736051684
Kif21b	377.269469495868	0.375786663178116	0.266739052406883	1.40881756828352	0.158889118938896	0.295919846543657
Mroh3	6.28127835041982	0.674507436981839	0.71972167080193	0.937178168096964	0.348666917892848	0.51341830758495
Inava	120.826710739641	0.829495778988365	0.199792517848764	4.15178600239807	3.29890664536939e-05	0.000288063230449747
Camsap2	949.712590235063	-0.248899413429364	0.0852720503235637	-2.91888622925002	0.00351284405566456	0.0152937235106372
Ddx59	148.299753465176	-0.0426202059126101	0.171604548727716	-0.248362914786341	0.803853624489329	0.881236662824801
Kif14	111.870939804826	0.7796081179264	0.319570173987482	2.43955219036473	0.0147054783275473	0.0489682858581731
Zfp281	758.519203378185	-0.128108787628029	0.147401342906141	-0.869115471421471	0.384783975200122	0.549216067252169
Nr5a2	37.9545385968165	0.0744376073737846	0.371959734443869	0.200122756526534	0.841384576214885	0.904425084341062
A430106G13Rik	45.0295918959775	-0.694383846907087	0.346486466676857	-2.00407205963022	0.0450623419037537	0.11698833258321
Ptprc	2425.42202710124	0.814604324163421	0.287172838476942	2.83663430178069	0.00455917991604796	0.0188342225218655
Atp6v1g3	61.1142909016641	0.627910556637934	0.332334860419987	1.88939118768466	0.0588394308262132	0.143714256581257
Nek7	2035.25400057729	0.0183672612998943	0.0925425991049304	0.198473583814827	0.842674550692712	0.905198051546844
2310009B15Rik	635.555440777993	0.0249152711726326	0.156050269912259	0.15966182683722	0.873147472838202	0.924009848031107
Dennd1b	500.490364370986	0.192342682404497	0.156494878571755	1.22906694557615	0.219046707044444	0.373081770757713
Crb1	14.3717710723265	-2.34097052522339	0.528029859474265	-4.43340557966588	9.27561393714907e-06	9.49899596725653e-05
Zbtb41	572.515611851432	-0.0945000485721836	0.160171756136961	-0.589991961450295	0.555196038775641	0.698534086652313
Aspm	145.644815124992	1.45693577701929	0.317108511674205	4.59443920103961	4.33914613968948e-06	4.90863908551018e-05
Cfhr2	16.7796287184141	0.465361026379804	0.47885309871362	0.971824193327638	0.331138017784651	0.496319050089062
Cfh	5773.91438733117	0.303382558578343	0.110997930807162	2.7332271545261	0.00627170618905699	0.0246295629849613
Kcnt2	13.0296409730555	1.44626752054091	0.595752639843263	2.42763090554061	0.0151978011309888	0.0501939425907507
Cdc73	1292.81596262813	-0.121281071798923	0.159713243349296	-0.759367659535148	0.447632653920705	0.608483916615314
B3galt2	54.1799935492469	2.50756752119548	0.738313692981763	3.39634432495541	0.000682923918431123	0.00389723608618445
Glrx2	1001.76429587364	0.122404763582529	0.11710220541539	1.0452814543358	0.295892906477672	0.459206531711696
Ro60	1055.11403957899	-0.411689698436734	0.183791647525652	-2.23998045601759	0.0250921917053883	0.0743180078852818
Uchl5	624.796207053201	0.366617384754693	0.115292125200637	3.1798996168792	0.00147326078168523	0.00743703592885563
Rgs2	2167.3050351898	0.527699167846501	0.135974919641768	3.88085662588917	0.000104089192443661	0.000778690639962304
Rgs1	116.987604586395	1.78880230157183	0.377968000437814	4.7326818659246	2.21572624605921e-06	2.71891395709471e-05
Rgs18	130.879339183048	0.633993110582073	0.217961950921845	2.90873295958616	0.00362896690900858	0.0157323555549818
Pla2g4a	583.10338056472	0.0329128108117076	0.182058668887799	0.180781343798528	0.85653920731361	0.913931561233838
Ptgs2	716.199495443752	-0.160695628564208	0.307489438465914	-0.522605359604965	0.601248910036708	0.734795957166906
Odr4	1022.40630741404	-0.200675093940804	0.116799173354695	-1.71812084090181	0.0857745761864651	0.190113415974361
Tpr	2180.71348684689	0.0468425321188913	0.131177097671552	0.357093829261096	0.721021563894113	0.825042817576306
Prg4	77.378909604935	2.14294233890182	0.326925234305604	6.55483919267804	5.57018677719517e-11	1.92152667902748e-09
Hmcn1	724.081660404775	-0.0608586216634057	0.161966459168557	-0.375748299838244	0.707104026568956	0.814554548391119
Ivns1abp	3695.47385125863	0.0469942252303966	0.0989022515371842	0.475158295185304	0.634674150295974	0.760987737595029
Swt1	604.051736739329	-0.600408259164943	0.189400137836432	-3.17005185964259	0.00152411732974053	0.00764848811011665
Trmt1l	650.000408279807	0.103905363067652	0.145654754632701	0.713367464932202	0.47561840023893	0.632249572399361
Rnf2	854.947987579128	0.0378631675251224	0.123529744838522	0.30651052970778	0.759215963857214	0.851274815489074
Fam129a	1729.22766529468	-0.245310951499665	0.118360276125738	-2.0725783981702	0.0382115331388431	0.102729465011275
Edem3	563.152066787799	0.244860821952881	0.115509737704884	2.1198283955806	0.0340205197085476	0.0941255875988087
1700025G04Rik	434.286791959246	0.348996032363545	0.176843297603535	1.97347616275489	0.048441337767847	0.123710360351725
Tsen15	558.024356388497	-0.0239224613938752	0.129358729330969	-0.18493117177016	0.853283021127205	0.911915041584776
Colgalt2	314.569467518279	-1.59768966580519	0.323815096885487	-4.93395669680647	8.05803123249234e-07	1.11540881379612e-05
Rgl1	1847.09545941123	-0.169801274937328	0.186996999084791	-0.908042780196349	0.363855619787845	0.528613348734569
Apobec4	34.9276167098101	-1.15987638217073	0.386655396116879	-2.99976773586815	0.00270185549950588	0.0123184388989946
Arpc5	10335.431985031	0.250460704679031	0.221481336349107	1.13084338756312	0.258121014663355	0.418782858835529
Ncf2	1395.12653613477	1.0794575123922	0.188509514484617	5.72627602030286	1.02659144175725e-08	2.23218204283506e-07
Smg7	1344.18028028638	-0.118716003041492	0.100203269153503	-1.18475179546916	0.236115596849477	0.39329541311158
Nmnat2	196.994661417564	0.224230822818299	0.251767019828424	0.890628260091846	0.373128633118843	0.537578380760897
Lamc2	6134.77859717418	0.700701784940072	0.346264452365357	2.02360300098242	0.043011016022133	0.112749676734249
Lamc1	4235.96146253892	0.361899848497587	0.136591307439336	2.64950863478861	0.00806089123418794	0.0302771571656518
Shcbp1l	19.3021877049304	1.07320589045473	0.552489551665135	1.94249083484063	0.0520777084017109	0.1308420461006
Dhx9	1728.05940390537	0.416569866847216	0.0943005649317427	4.41746947273052	9.98631693043858e-06	0.000101254921531812
Npl	214.633772495584	0.6330594019334	0.281648113822447	2.24769622399277	0.0245955669553789	0.0732569942436983
Rgs16	209.925210017122	2.63356826132759	0.293671698934125	8.96772917133681	3.02690222521804e-19	3.7472561338163e-17
Rnasel	568.963729979591	-0.132701196800384	0.157166337002048	-0.844336003063142	0.398481672909362	0.562749968797757
Rgsl1	8.89005253780536	-0.73460579016638	0.881308554913072	-0.833539838086376	0.404540339661375	0.568175647644491
Teddm2	23.803235467784	-0.891471263465665	0.36149827022826	-2.46604572382259	0.0136613894022417	0.0461624452374669
Glul	4658.4004965606	-0.32953284025489	0.187420549224028	-1.75825351926053	0.0787043825637158	0.178409772110987
Cacna1e	36.6283840294482	0.0810704981332387	0.449084481979704	0.180523935665412	0.856741265124386	0.914083622527415
Ier5	4415.34582663468	0.477575412588388	0.15767263758497	3.02890482396492	0.00245441993551294	0.0113350783483933
Mr1	720.698633655807	-0.0831894253311769	0.118617482778928	-0.701325162043946	0.483100114282827	0.6379414928478
Stx6	1028.5380764601	0.266509278316804	0.186798257022633	1.42672251103774	0.153659894360609	0.289143544781774
BC034090	152.847874452267	0.0672879378986897	0.243325508771373	0.276534664361529	0.782137438927023	0.865776739614128
Xpr1	803.905181480503	-0.0442825756362241	0.0890173067384383	-0.497460294618221	0.618864495847597	0.748576855705339
Acbd6	1369.68701614492	-0.173628294246353	0.189904159800243	-0.914294317875871	0.360562215490184	0.52524108654297
Qsox1	4190.24269228079	0.293102910565355	0.207459970819541	1.41281669619201	0.157709627771391	0.294453964475628
Cep350	786.157675516561	-0.0142821149185806	0.274038292206143	-0.052117223485822	0.958435289259041	0.975529778903033
Tor1aip1	2914.61172868414	-0.109081314267963	0.125418781835363	-0.869736674776144	0.384444324992572	0.548985271800001
Tor1aip2	2449.63803736431	0.433125407137746	0.0871620868483294	4.96919501126019	6.72314281965655e-07	9.55620050227294e-06
Tdrd5	25.385745290926	-0.552527810022788	0.359682551030893	-1.53615405706832	0.124500600891071	0.250256478234756
Nphs2	7.38631988737153	-1.69867742576755	0.602948223628951	-2.81728572901959	0.00484314184497614	0.0198047603788569
Axdnd1	22.9094279953793	-0.502994434811244	0.354830756654235	-1.41756154273117	0.156318814649291	0.292747361678818
Gm2000	506.698637335172	0.98005187785033	0.709038348870133	1.38222689846334	0.16690204345967	0.306733523872006
Soat1	4071.99201209759	-0.754337725278114	0.254578967403948	-2.96307952290962	0.00304577870773435	0.0135681221539263
Abl2	599.653578701973	-0.0362061219086158	0.169146232496168	-0.214052192439084	0.830506356585502	0.897297720496702
Tor3a	1372.32566910891	0.0744476725897471	0.103537557739864	0.719040261474928	0.472116113108163	0.629064703786425
Fam20b	859.978009802281	0.132907148725431	0.12007741817287	1.10684548974971	0.268360736816143	0.429886848676261
Ralgps2	564.515092105021	-0.447875588865487	0.18786723189862	-2.38400057497614	0.0171255756132137	0.0551075207463381
Rasal2	475.820591334658	-0.488482562933295	0.230836993118961	-2.1161363970876	0.0343332087125007	0.0948100534170891
Cryzl2	517.546268375607	0.217606894996064	0.155585701711942	1.39863041784489	0.161923839913613	0.299987070542346
Sec16b	172.750487736842	0.383668938745839	0.166949440512739	2.29811455233097	0.0215552702199266	0.0658656648469075
Brinp2	6.51925456039837	1.28477721443888	0.778123201823152	1.65112312732564	0.0987134357691782	0.211463850473438
Pappa2	40.1473850382972	2.19489466177395	0.465932363060522	4.71075811810231	2.46797007929295e-06	2.98839528513854e-05
Cop1	1127.47480317346	0.272246844638318	0.161438273054709	1.6863835290536	0.0917219518190317	0.199804694532987
Tnr	17.3370259734645	-1.13591749392876	0.527047003393267	-2.15524893722083	0.0311423592757533	0.0879121657304319
4930523C07Rik	2002.68898795809	-0.391101079658844	0.117857112949983	-3.31843424524426	0.000905236329901987	0.00494705692428814
Tnn	164.932755482342	-1.13139149679998	0.288461697387757	-3.92215502801793	8.77604931698185e-05	0.000673269030809537
Mrps14	2432.93617058426	0.116848340094831	0.0904674734912108	1.29160609427413	0.196493592470021	0.345359873827261
Cacybp	1577.94531484736	0.4427608545171	0.256281768982346	1.72763305121247	0.0840540333363883	0.187056170737445
Rabgap1l	2481.33868949913	-0.322809896750744	0.0833228365699771	-3.87420676058764	0.000106972564233	0.00079560844648294
Rc3h1	1153.71774724584	0.0079427458545619	0.112099005778329	0.0708547395172119	0.943513365423663	0.967140895740877
Serpinc1	18.7831214235393	0.377386342542814	0.492544859157565	0.766196896640613	0.44355915464638	0.605143670723123
Zbtb37	421.775982357241	-0.601832383631925	0.225026163541034	-2.67449959667547	0.00748408662506659	0.0284729154352905
Dars2	147.030738385411	0.517538713225022	0.236600807063094	2.18739200279656	0.0287139194839478	0.0826683004497529
Cenpl	215.272286277457	0.836500349541191	0.200249658390904	4.17728727361059	2.95006345735001e-05	0.000262529994978435
Klhl20	474.551830544584	-0.0489058261219801	0.130704362318582	-0.374171337929607	0.708276846772529	0.815477227541071
Ankrd45	150.698414964721	-0.731400280418092	0.234264916065594	-3.12210762371819	0.0017956128388365	0.00879810172006994
Prdx6	12939.3320545579	-0.533195782070116	0.224705908665898	-2.37286053239878	0.0176509274027723	0.0564734027844846
Tnfsf18	15.5586921014857	3.17589576206866	0.999589354853976	3.17720046401715	0.00148704210756788	0.00750199213427596
Fasl	35.5253312609267	0.422145130363745	0.362377871693708	1.16493076244058	0.2440470201642	0.402603488965261
Suco	674.628655630375	-0.111962027547584	0.0879001307567397	-1.27374130827444	0.202755111600701	0.352730475768627
Pigc	605.512269321314	0.179458690335426	0.113817178885596	1.57672762664246	0.11485821073423	0.236352331498815
Dnm3	244.075577392394	-0.382341263075516	0.244878973553307	-1.5613478671834	0.118441695242701	0.241588953450797
Eef1aknmt	217.643759396215	-0.227475336104946	0.13904187395409	-1.63602035585378	0.101835327211372	0.216370118757339
Vamp4	1291.45740203173	-0.186426680608733	0.11317120071488	-1.64729789408535	0.0994968305538344	0.21269681741149
Myoc	3.03911256776263	-0.260337631096048	1.03617496990875	-0.251248716342737	0.801621822008212	0.879674653578535
Prrc2c	2205.99035581906	-0.16536369381146	0.129056792227066	-1.28132499621185	0.200079536625828	0.349541477949594
Fmo4	74.729732307789	-0.894103516892962	0.229339815824537	-3.89859699537312	9.67516447753777e-05	0.000729844962627432
Fmo1	3243.55080849702	-1.07233971476497	0.269518910596871	-3.97871790291147	6.92878917116042e-05	0.000545735467247222
Fmo2	6038.28114162192	-1.27632500463222	0.196702615418511	-6.48860210585743	8.66364335549392e-11	2.88467210529346e-09
Fmo6	22.8120483508644	1.36001581786036	0.556463135262306	2.44403578903619	0.0145239856810645	0.0485006970176249
Fmo3	979.556102645601	-1.35904142407237	0.3644309672736	-3.72921498477395	0.000192077226960293	0.00132639564150583
Prrx1	598.141858944285	0.497090901893571	0.140149314153809	3.54686646092346	0.000389842141040009	0.00243153384028517
Gorab	348.747502633802	-0.272638311063983	0.291485230199585	-0.935341769726384	0.349612195634105	0.514070576166585
Kifap3	709.486328347665	-0.124539302075898	0.101842231138463	-1.22286502056869	0.221380682193832	0.376263823334535
Scyl3	574.124209574055	0.0206397555727034	0.116385909563604	0.177338954948184	0.859242154057496	0.915098259118678
BC055324	63.7600532376094	1.28811196874813	0.313238532443837	4.11223982789883	3.91838935989503e-05	0.000332878777331204
Mettl18	124.787411552153	-0.148247843242364	0.205363446343689	-0.721880382715534	0.470368023237256	0.6281338288757
Sell	980.30905521828	-0.000475649620086131	0.260739040999627	-0.00182423628721873	0.998544470838466	0.999341214090102
Selp	206.445511196074	0.898869980367817	0.25571263892593	3.51515663888708	0.000439494679577059	0.00269328655736025
F5	68.0214303623519	0.0875556615441766	0.385880533188475	0.226898363648243	0.820502774493457	0.891088651662473
Slc19a2	262.455875388611	1.45828828524633	0.15432397064387	9.44952543122148	3.40370350197853e-21	5.87081488301937e-19
Ccdc181	1173.04150705008	-0.342098986013143	0.213312395243217	-1.60374640031154	0.108769963595451	0.227215071580554
Blzf1	744.731099597343	-0.0238399214183837	0.222624065853718	-0.107086003154971	0.914720751176578	0.949802370894997
Nme7	364.848078470156	0.221141199188677	0.296006289315949	0.747082772125281	0.455013598741558	0.614976077411463
Atp1b1	8076.1003913782	-0.272779511620083	0.163478805299611	-1.66859251950217	0.095198162384348	0.205626423351924
Dpt	3880.32225258949	0.510679460666533	0.242508240945574	2.10582312038271	0.0352197197165726	0.0967014697494376
Xcl1	82.1497918112541	1.56541764949095	0.37243491029647	4.20319794469543	2.63170257972443e-05	0.000237503035281303
Sft2d2	1492.81478738272	-0.306864195565152	0.103993897772927	-2.95079040344461	0.00316961924377613	0.014026181900031
Tiprl	1355.09608298248	-0.0625538397559908	0.137533329768214	-0.454826767165552	0.649233871672343	0.773007768870095
Gpr161	111.380273883539	-0.220868166900009	0.311659164731195	-0.708684973504651	0.478519991734484	0.634568105832418
Dcaf6	910.299130671532	-0.688291398763716	0.276029349420664	-2.4935442561029	0.0126474816643536	0.0433567420789396
Mpc2	2193.67545538033	0.0718924578053022	0.240713561565523	0.29866392793882	0.76519648279882	0.854643162030229
Mpzl1	1187.51727659706	-0.543704165119791	0.106882896057872	-5.08691460629397	3.63935597843362e-07	5.55898046019249e-06
Rcsd1	2052.28294936262	0.0569888889131106	0.170096910971895	0.335037765162748	0.737596598390414	0.836931434835631
Creg1	3073.23040338928	0.0835781521797913	0.1517355136868	0.550814704804746	0.5817607028017	0.719630020041007
Cd247	241.705296117677	1.07657486060744	0.310146833634363	3.47117798364059	0.000518180417424793	0.00309276344785692
Pou2f1	309.872164314184	-0.46502262514272	0.187309341819103	-2.48264512931674	0.0130410932864192	0.0444282785263697
Dusp27	10.8425297345416	1.10845522326508	0.73352758989507	1.51112955877181	0.130755445020494	0.259030434444394
Gpa33	3.16291901476394	1.67465048629442	1.19166653988225	1.40530125689347	0.159931714771776	0.297066208429512
Ildr2	222.062704870561	2.75767778399048	0.314748251772652	8.76153487258253	1.92609561531612e-18	2.14257201382013e-16
Tada1	754.226725084372	0.0233834385482283	0.113092781653261	0.20676331598175	0.836194706640062	0.901181195003622
Pogk	393.965083232695	-0.0398549375585367	0.172815113831469	-0.230621828582676	0.817608607939916	0.88926666717342
Gm16701.1	31.3467962070169	-0.148885566274288	0.31497736924271	-0.472686550885381	0.636436823132445	0.762264310829848
Fam78b	153.743394530703	0.904018838089076	0.192893571591363	4.68661983201908	2.77754217893025e-06	3.31894982667733e-05
Uck2	618.348223045398	1.44159895406474	0.215498492601104	6.68960110423229	2.23779734686903e-11	8.25779496917944e-10
Tmco1	3210.00865113637	-0.247688877600767	0.0944022600483534	-2.62376004000221	0.00869650308007973	0.0320990667906477
Aldh9a1	589.706179292959	-0.0766403990948968	0.253749750241836	-0.302031426718075	0.762628105956192	0.853531538634491
Mgst3	911.594308179657	0.169916753632892	0.386998351402185	0.439063249280635	0.660615707284941	0.781829598529885
Rxrg	29.1322052701073	-1.28054723210534	0.361315355982588	-3.54412623461001	0.000393916591509616	0.00245314953195299
Pbx1	2136.62427897515	-0.634836502596917	0.134764212452233	-4.71072023532905	2.46842891118212e-06	2.98839528513854e-05
Nuf2	255.615393636519	1.34546251518127	0.306145778212544	4.39484262378812	1.10853033833311e-05	0.000111077344802556
Rgs5	238.426169575775	1.21891660889342	0.232166980099252	5.25017213202467	1.51957146117357e-07	2.54939251371317e-06
Rgs4	672.550308357591	1.49635779335749	0.188476041404982	7.93924671912136	2.03412805522195e-15	1.51582037746176e-13
Ccdc190	12.1467663949189	0.892486810291845	0.5512378686716	1.61905932268878	0.105434499838934	0.22208081874691
Hsd17b7	345.904618913678	0.164395442802883	0.155139314418335	1.05966333175605	0.289297790261219	0.452748534845547
Ddr2	1553.03516499642	0.175013088254445	0.0794050197616019	2.20405572317579	0.0275204254832134	0.0798461635972044
Uap1	1275.80492863961	0.0362971531374646	0.0913133654845449	0.397500989530476	0.690998056987852	0.803295052845174
Uhmk1	2630.6663858636	-0.0838122532545616	0.17416441156584	-0.481224909848345	0.630356658661221	0.757286356793583
Sh2d1b1	415.854818243893	0.415836062395315	0.182139640010266	2.28306184404382	0.0224267257182118	0.0680919039755281
Gm7694	205.838628137814	-0.537429922373982	0.136999811891975	-3.9228515349915	8.75070787869288e-05	0.000671660583229072
Nos1ap	13.4333149335336	-1.59404976522764	0.550927504035587	-2.89339296649941	0.00381104156959387	0.0163737193212526
Olfml2b	896.919626676608	0.477846490063894	0.270887459501502	1.76400373403496	0.0777313505263033	0.176569097651566
Atf6	1328.96097850392	-0.229771152009663	0.199396694950289	-1.15233179801173	0.249184755122346	0.40837356420232
Dusp12	377.898995651056	0.0966209960482164	0.136058289233242	0.710144134493568	0.477614759989279	0.633970097760089
Fcrla	394.599210514782	0.139923256896923	0.294782409974898	0.474666235712091	0.635024887557079	0.761167099936654
Fcgr2b	2006.99261181716	2.54271541560885	0.358144349710078	7.09969434856981	1.25033103079234e-12	5.81631262233126e-11
Fcgr4	594.854020064149	0.311901844955283	0.294931511640987	1.05753991229989	0.290265249208466	0.453615172615206
Fcgr3	1791.27690644132	2.23100727099951	0.267758769845569	8.33215387225692	7.93846778179807e-17	7.08508249525477e-15
Cfap126	1476.76099168819	-0.536024503666686	0.155392895926408	-3.44947882251028	0.000561669784828706	0.00330352217122815
Sdhc	2604.49849510239	0.0750617097807642	0.0813830893922653	0.922325637196788	0.356358745248206	0.520698943299564
Mpz	125.227985912929	-0.501474783153091	0.395581167970995	-1.2676912445687	0.20490823269051	0.355469124198443
Pcp4l1	3299.51208672771	-0.581729661448736	0.234885193285089	-2.476655311102	0.0132619910705703	0.0450708047209041
Tomm40l	1133.6877735079	-0.230934425914878	0.300022182206225	-0.769724505757184	0.441463330312578	0.602981011088921
Apoa2	29.487168639477	-0.0766421091223037	0.384577358347471	-0.199289187100444	0.842036536974411	0.904999151375355
Fcer1g	4409.3176635854	1.28149807988579	0.22883678023552	5.60005292229189	2.14286375172948e-08	4.36274555076913e-07
Ndufs2	3600.83110997302	-0.00722605495838298	0.0915467754876387	-0.0789329271281509	0.937085972877284	0.964192117572883
Adamts4	80.1810945489059	2.56055051561727	0.404230283732835	6.33438566742713	2.38288790768022e-10	7.16729369918625e-09
B4galt3	954.452979958906	-0.127035559622125	0.110213272122422	-1.15263395393085	0.249060660614976	0.40837356420232
Ppox	581.130389319422	-0.272868590249868	0.262684671477574	-1.03876860691951	0.298912364850405	0.462467618707777
Usp21	609.730827373327	-0.210880916069516	0.193577556179021	-1.08938722149428	0.275983164085565	0.438301008884493
Ufc1	2201.46991240954	0.0696248141335862	0.144074125403608	0.483256892509602	0.628913343924501	0.756129594459972
Dedd	669.419857042459	-0.0096787927934623	0.10213033995042	-0.0947690255232769	0.924498290162284	0.956171136633223
Nit1	788.255950389311	0.188501507603515	0.156631136206263	1.20347404845026	0.228792928078855	0.384687868448905
Pfdn2	1855.83240182704	-0.0908923535643295	0.0821837725003277	-1.10596472757401	0.268741786649859	0.430317635012203
Klhdc9	70.8620027856656	-0.34393616007647	0.337247142365714	-1.01983417165179	0.307807113796627	0.471759884573884
Nectin4	475.825887781484	-0.621075733418914	0.335878445214374	-1.8491086351865	0.0644421277459062	0.153849316178446
Arhgap30	645.44094255332	1.01102827964093	0.403987445418912	2.50262301738746	0.0123276775210168	0.0424881404636571
Usf1	320.458374625012	-0.397734599679904	0.157750672512193	-2.52128623825146	0.0116926694242149	0.040755421018678
Tstd1	342.010903284679	-1.08076093560645	0.219489201958835	-4.92398225498651	8.48005296773266e-07	1.16541891770514e-05
F11r	5534.898398108	-0.0619712567397487	0.127820554575624	-0.484830135070991	0.627796844449588	0.755452642403828
Alyref2	359.714754744279	-0.101494093108967	0.417898728437759	-0.242867676310921	0.808107906526451	0.88427073753076
Itln1	29.9909578096122	6.94996527959619	1.40144851707317	4.95912992516537	7.08096000552879e-07	9.97246027934609e-06
Cd244a	157.288513721037	0.651068559367118	0.180437306414789	3.60828130447949	0.000308232182298992	0.00198143728244214
Ly9	235.116560452119	1.63639445705561	0.266738135491099	6.13483502853013	8.52476103961002e-10	2.26800011644807e-08
Slamf7	248.263230485496	2.03012199881697	0.208935190973831	9.71651539099147	2.56406214924523e-22	5.11180753935889e-20
Cd48	811.523400148772	1.24959719715579	0.300683064773037	4.1558615816924	3.24063986017097e-05	0.000284106581915959
Slamf1	37.3473870561252	0.522593584821259	0.395466042177214	1.32146260129986	0.186347164577126	0.332359163869347
Cd84	1164.67411720112	1.24732563568266	0.153876351049204	8.10602556648752	5.23024442041812e-16	4.1174093383507e-14
Slamf6	393.203918807055	0.404972020956247	0.242405379860966	1.67063957569144	0.0947928905162579	0.205010659666818
Vangl2	191.650836770281	-0.485377430015116	0.145264795447522	-3.34132869921991	0.000833784492465824	0.00460080005170484
Ncstn	1411.47326921768	0.579664591699438	0.286635292451609	2.02230711627145	0.0431446339168318	0.113003459351183
Copa	6640.30269902989	-0.193172567294536	0.248917522598619	-0.776050497682432	0.437719170363062	0.599748351264233
Pex19	1196.54899499287	-0.0839717319777699	0.0813719920567794	-1.0319488297543	0.302096089378235	0.465797214548542
Dcaf8	2184.68213491418	-0.372861457600661	0.102670110920561	-3.63164560997849	0.000281619684347773	0.00183028948959469
Pea15a	5119.86449014125	0.0343247163785409	0.2137733552865	0.160565924282466	0.8724352950836	0.923383495230856
Casq1	70.367514051811	0.496980042299437	0.310535655367311	1.60039606953215	0.10951074650977	0.228341697050441
Igsf8	1723.73085561834	0.28407155570454	0.373846596772391	0.759861285770888	0.44733750495643	0.608254693226757
Atp1a2	1517.03261983873	-0.924518940949726	0.270100145668432	-3.42287464770434	0.000619626444570654	0.00359703001146188
Kcnj10	56.5961187093044	2.02613014441506	0.462542347146633	4.38042085641241	1.18450309561788e-05	0.000117311658198903
Pigm	695.706957276727	0.0234799868283363	0.0996283874669904	0.235675668605154	0.813684351754721	0.887576812604756
Slamf9	560.257744023182	1.43795758273398	0.160101577396132	8.98153288756244	2.67020274315692e-19	3.35395503809531e-17
Igsf9	151.34714383134	0.38165793589918	0.191886528415653	1.98897723071239	0.0467037162332478	0.120232894163439
Tagln2	19536.5728683601	-0.133030916483588	0.144169833205216	-0.922737534795003	0.356144000274953	0.520590091438565
Cfap45	656.411549735286	-0.225812528421304	0.264250471491683	-0.854539737040398	0.392806001755767	0.556859146315914
Vsig8	17.506501557663	-0.421329276619985	0.379885361110695	-1.10909584772658	0.267388835981423	0.428891028621521
Slamf8	105.420500851752	1.93728718881486	0.366096398232534	5.29174064035547	1.21157633735159e-07	2.09447166156354e-06
Dusp23	394.502342374218	-0.59775028215713	0.134484373239048	-4.44475642604676	8.79915008539914e-06	9.07767156995714e-05
Ackr1	92.9985140565408	4.93614331853988	0.61815496247228	7.98528462636297	1.40198440251418e-15	1.07609312814976e-13
Cadm3	26.425660239404	1.2159554242395	0.433532487083997	2.80476195087062	0.00503537531162903	0.0204925891857946
Aim2	314.751837889254	0.786398566999157	0.265697612587114	2.95975021883692	0.00307888561009289	0.0136798764111537
Ifi206	174.793537179461	0.670539530607382	0.396719632321345	1.69021010299848	0.0909877662193525	0.198571680300438
Ifi214	57.6692576838716	0.455920161629056	0.399066965107793	1.14246530405218	0.253260660017334	0.413200594316727
Ifi213	342.300512789175	-0.259772841750174	0.289206736816506	-0.898225416909955	0.369065385515836	0.533670230368095
Ifi209	809.180062323475	0.48677531016245	0.224961504414676	2.16381603345418	0.0304784711179095	0.0864396020488799
Ifi208	100.217345428277	-1.12077689269472	0.369908768635823	-3.02987381680084	0.00244655930863569	0.0113055785511338
Ifi207	444.411690621605	1.86685020109325	0.252762776517149	7.38577976874929	1.51562484616506e-13	8.33919606217913e-12
Ifi204	406.987758840837	1.9289633402441	0.267486685499616	7.21143684830949	5.53645238396142e-13	2.75941819955168e-11
Mndal	1708.78504629773	0.344905087729822	0.205961168596847	1.67461221005668	0.0940103420467237	0.203748801462552
Ifi211	465.161294680522	2.12366301676185	0.27561723241807	7.70511697737598	1.30723490099036e-14	8.53930338940554e-13
Ifi203	1283.71163749486	0.504393419456436	0.217021789700814	2.32416026128894	0.0201169062635106	0.0624450134022849
Ifi205	376.153737432924	1.85805709666129	0.343069390333529	5.41598040808857	6.09537756883395e-08	1.12599447724633e-06
Olfr433	5.76867070441067	1.4873778240455	0.978472718119507	1.52010147702844	0.128485473456916	0.255953867510656
Spta1	5.75656222005153	-0.735627856543595	0.828397008328245	-0.888013656674275	0.374533405289525	0.539045781417541
Fmn2	13.8021852040287	-0.600941168231375	0.50239825037772	-1.1961450259422	0.231639969394983	0.388072156518868
Grem2	884.935519504439	-0.783411386817444	0.134329050955675	-5.8320324698486	5.47562600021344e-09	1.26781802004942e-07
Rgs7	5.99490135810413	0.423574271226903	0.762531979110953	0.555483944057998	0.578563689320345	0.716946334739798
Fh1	1198.81440662281	0.376464486176252	0.248768083711386	1.51331505456711	0.130199650453887	0.258262674004086
Kmo	185.439433522253	1.24391249357401	0.306861037481992	4.05366710541417	5.0420953093573e-05	0.000414575281702967
Opn3	63.1343311900636	1.20957918274845	0.27735033982752	4.36119596428353	1.29353447383137e-05	0.00012663933487108
Chml	385.598299500435	-0.238756377065761	0.287789662439233	-0.82962110258625	0.406753041755972	0.570234186073417
Exo1	63.1267808466209	1.39327201396874	0.364405464750696	3.82341141596747	0.0001316178916772	0.000953050120347499
Pld5	5.37269306274223	1.29421131682263	1.01280599849051	1.27784720741339	0.201303305528997	0.35111999127095
Rbm8a2	338.236268350866	-0.13337401470875	0.688337748959099	-0.193762458779048	0.846361883423932	0.907424310129961
Cep170	774.383315434119	0.261234594517995	0.102551240348698	2.5473567519002	0.0108542405961875	0.0383483193077269
Sdccag8	414.252689212512	-0.0586696663691845	0.1286090806879	-0.456186033329639	0.648256207925402	0.772382881703108
Akt3	1081.88099320247	-0.331550287048288	0.188480317099512	-1.75907114414096	0.0785654253935687	0.178147392203349
Zbtb18	1241.95424014122	0.158168880252868	0.15823784157802	0.999564191950145	0.317521459399236	0.482803065053488
1700016C15Rik	23.6094771786196	0.757783560245671	0.375238996129528	2.01946910652136	0.0434384851401737	0.11355997707541
Adss	1350.90125591977	0.112515620090933	0.0883506276978201	1.27351240192387	0.202836274556698	0.352831688466841
Catspere2	83.3181922256854	-0.530342736833796	0.191109225809274	-2.77507658035869	0.00551887108635348	0.0221780602216263
Desi2	559.409729181486	0.396183281215577	0.137456138617785	2.88225236937012	0.00394843352588413	0.0168367786266242
Cox20	1121.03567024828	0.250319756100937	0.328808291127479	0.761293929792934	0.446481525441189	0.607542419478501
Hnrnpu	8991.64248238247	0.116730991315019	0.117662614607544	0.992082248931556	0.321157404963292	0.486027642147343
Efcab2	202.853124702737	-0.694147078129077	0.167727118322497	-4.13855007509522	3.49507595209066e-05	0.000302379391589332
Kif26b	348.317008022554	-0.246796841691298	0.159345769230734	-1.54881326867194	0.121426614948678	0.246205252420705
Smyd3	318.92965080067	-0.212639758603655	0.167655955491115	-1.26831020097538	0.204687195585059	0.355165947714055
Tfb2m	484.499741804553	-0.0303080926825668	0.131100915903538	-0.231181395444003	0.817173882838599	0.889108815327474
Cnst	545.362463182764	-0.505427396791501	0.139525709200696	-3.62246785690577	0.00029180573014758	0.00188690385993913
Sccpdh	899.761673150318	0.0182703815300384	0.234105883265068	0.0780432395599031	0.937793657664774	0.964192117572883
Ahctf1	888.19188669111	0.0253705121743954	0.095373545308623	0.26601204864827	0.790229929765232	0.871583162873244
Cdc42bpa	1651.26727040043	-0.422133051997219	0.10951364169501	-3.85461615067865	0.000115911344513969	0.000854227100160318
Coq8a	319.041996530837	-0.334556366558811	0.317039821524956	-1.05525029931445	0.291310865186257	0.454508902477308
Psen2	980.291152390925	0.00602324240683549	0.130404852399522	0.0461887904936394	0.963159776830638	0.978471064337518
Itpkb	1835.23357117804	-0.301597662136522	0.124493547794023	-2.4225967327682	0.0154100224695653	0.0507746844666873
Stum	41.8924970819376	-1.10635984196704	0.334841780937479	-3.30412721754581	0.000952725882082828	0.0051661232835936
Parp1	894.503381419055	0.441028371664439	0.181408378569947	2.43113562417069	0.0150515792571687	0.0498289396542586
Lin9	102.099196545125	0.799959689013289	0.258693462472846	3.09230732530498	0.00198607116292469	0.00959351114602169
Acbd3	1062.33616480412	0.205939570094596	0.143418835244413	1.4359311295733	0.151021939448964	0.286002688438323
H3f3a	16282.575175756	0.0732396981356959	0.162181907883473	0.451589817208946	0.651564507079688	0.774941252667567
Sde2	619.331931469792	-0.117157274561205	0.117448702392811	-0.997518679851975	0.318512811330922	0.483397126519658
Pycr2	985.393439822495	-0.0805856226208218	0.134294329077694	-0.600067204432738	0.548461448062338	0.692729281652538
Lefty1	110.052747618295	0.292742552302358	0.209866459119354	1.39489918270299	0.163046243630584	0.301520646424899
Tmem63a	1798.46787025304	-0.493671775313723	0.210056290586927	-2.3501880088158	0.0187639306688805	0.059243131653373
Ephx1	5108.23837129758	-0.311711523574198	0.205838879358647	-1.51434716582907	0.129937811890968	0.258010005217727
Nvl	590.810425623574	0.138095296615759	0.130402626652058	1.05899167954819	0.289603569049452	0.453088502698547
Cnih4	1358.84584981022	0.364155922838949	0.104303560784653	3.49130863893315	0.000480660648775963	0.00290725832126076
Wdr26	3276.93048241027	0.252162629049315	0.1083603033777	2.32707570197897	0.0199612364820967	0.062034628499704
Ccdc121	208.19007211721	-0.0921309380244894	0.218884165187124	-0.420911845979021	0.673819454728887	0.791492198778163
Dnah14	4.00575606886896	3.02440078365427	1.34426172066096	2.24986008094258	0.0244578286726433	0.0729458185260827
Lbr	1708.24397942372	-0.208217126971917	0.0962393901511973	-2.16353331670947	0.0305001840949943	0.086481035471418
Enah	1607.25332293045	-0.397753759203711	0.174599945718001	-2.27808638523937	0.0227214312621499	0.0687288364174913
Srp9	3530.53559592349	0.18104360347389	0.116572855468759	1.55305111765412	0.120410922911581	0.244501068467683
Degs1	4195.49323241999	-0.143803228451283	0.17878334661057	-0.804343531864398	0.421198603337759	0.584718733933617
Fbxo28	1005.81794516269	-0.0631269836961446	0.145799948089375	-0.432969864004671	0.665036663351726	0.785064427800088
Trp53bp2	2177.25725905504	-0.665073800528931	0.126279838979675	-5.26666652335512	1.38923231329427e-07	2.36169493260026e-06
Capn2	2227.79031479051	0.451844619536638	0.351436029641754	1.28570943621586	0.19854448677865	0.347571720440079
Capn8	7.25130508954633	-0.244531687781943	0.581064029041782	-0.420834323861338	0.673876065816228	0.791492198778163
Susd4	347.448819442206	0.166722880603075	0.131999655735719	1.26305541990865	0.206569263624345	0.357260563981222
Tlr5	13.6653528644319	-1.22483709827004	0.540401573379448	-2.26653133263549	0.0234188709976374	0.0704769826866756
Gm38079	53.4558492091524	-0.567063572147549	0.230153222132043	-2.46385241490217	0.0137452695789408	0.0464050216200396
Disp1	155.54066689431	0.212060963306818	0.246515993977702	0.860232068049912	0.389661130891121	0.553590192191433
Brox	784.493873151326	0.450625533943223	0.308861005392909	1.45899134586437	0.144567489621965	0.277893254844326
Aida	944.110359246421	0.495736566233928	0.201255687246627	2.46321767606215	0.0137696290300719	0.0464566099429963
Mia3	2155.99356305109	-0.16714098267539	0.14023625849068	-1.19185283801977	0.233318953409904	0.390076154845941
Taf1a	311.683886228194	-0.385989501326314	0.123281208032954	-3.13096787000282	0.00174231221421044	0.00858076188653976
Hhipl2	4.53504371769237	-0.23356382773382	0.754844119738262	-0.309419947279721	0.757002098655124	0.849904133434858
Dusp10	202.099330910868	0.109328741919666	0.178359577721265	0.612968158573023	0.5398973939641	0.685976236942799
1700056E22Rik	35.7115582823923	0.154263462257597	0.334363862539927	0.461364039420306	0.644537446897033	0.769564777733247
Hlx	1591.0934100319	-0.931232771515073	0.306569598974388	-3.03759007621911	0.00238478119016774	0.0110969312065065
Marc1	19.3022362140722	-1.43710879692666	0.389638563075419	-3.68831253658147	0.000225746256979926	0.00152527763683928
Marc2	2827.50888920334	-0.457791980302313	0.154191937717066	-2.96897481852998	0.00298795081056241	0.0133687067598203
C130074G19Rik	1090.88928079648	-1.39397059065247	0.38219619446309	-3.64726444388261	0.00026504710582176	0.00173952035975624
Mark1	535.99202171563	1.20002965050006	0.305433409764913	3.92894035863235	8.53209952619824e-05	0.000656369799621821
Rab3gap2	875.36661920991	0.207524064711793	0.104753564231926	1.98106924793825	0.0475835083815827	0.121945648942517
Iars2	1526.35264036985	-0.480185821433013	0.23707536546041	-2.02545642184489	0.0428205188899881	0.112480798336791
Bpnt1	1318.96973477804	-0.181910580332934	0.244250486952705	-0.744770594329083	0.456410414362599	0.615914455466458
Eprs	1139.29535936002	0.131360323148986	0.189292864539115	0.69395285167678	0.487711777297689	0.642231822191129
Lyplal1	181.479291429392	-0.321806533740069	0.152560473834692	-2.10937030838515	0.0349126303034208	0.0960128605854197
Tgfb2	732.375485976008	0.383480551388526	0.160329491120369	2.39182790832053	0.0167647009877652	0.054282835870741
Rrp15	381.442649685696	0.0396102942105984	0.17899224755792	0.221296144112504	0.824861852116411	0.893736186606368
Spata17	19.6384101006493	-0.327289434286243	0.65134149042491	-0.502485161927474	0.615326287292207	0.745295394999421
Gpatch2	385.493072785841	-0.349558527153618	0.136254986834994	-2.56547327384749	0.0103035158682102	0.0367664509746386
Esrrg	49.2597052667664	-0.389605198402602	0.332010353852986	-1.17347303745569	0.240606163091476	0.39861269259845
Kctd3	1023.95458248176	-0.0311159092829188	0.246407307897281	-0.126278354113953	0.899511589999163	0.941524779631607
Kcnk2	525.470500594703	-1.05437973534217	0.239826654884172	-4.39642430842976	1.10048711635979e-05	0.000110560063633764
Cenpf	302.874969732416	1.2723356545458	0.213812332813011	5.9507121867405	2.66978204972394e-09	6.51571132675869e-08
Ptpn14	1254.0803430021	-0.161783678048962	0.263508640424507	-0.61395967050011	0.539241977660462	0.685610697977126
Smyd2	655.425434380371	0.176056103507637	0.188169206282393	0.935626540526626	0.349465504684251	0.514070576166585
Prox1	75.1258584844769	1.02692219224232	0.346027248366959	2.96774949686412	0.00299988707095874	0.013398680950331
Angel2	792.63319521261	-0.248979099751693	0.168604420161166	-1.4767056493163	0.139754557174183	0.271394333609219
Vash2	31.7268152675628	1.08243359723398	0.441567605152833	2.45134286257103	0.0142324313511783	0.0477439359085084
Flvcr1	599.510116845649	-0.225572328988126	0.194276240536098	-1.16109066330328	0.245605031289441	0.404276521051277
Tatdn3	273.366452320814	-0.193328577952258	0.183115117073986	-1.05577617534518	0.29107048541486	0.454318558373515
Nsl1	100.580944193877	1.35576893369608	0.284754551300652	4.76118442182378	1.924600701894e-06	2.40394998981081e-05
Batf3	365.740193602406	1.95481302133904	0.219221271686611	8.91707728132126	4.78755604998343e-19	5.65336714794582e-17
Atf3	483.236591878358	0.764255715009794	0.338772494897835	2.2559556236709	0.024073410425827	0.072065312684647
Nenf	4266.72496379676	-0.355957709059851	0.143808316835293	-2.47522338688894	0.013315286238974	0.0451940899214315
Pacc1	202.257947728811	0.478517508851392	0.16973684699167	2.81917283920607	0.00481475847343286	0.0197150020383998
Ppp2r5a	4328.3548229073	-0.61113814272492	0.152515845659874	-4.00704687490519	6.14826644145092e-05	0.000492856596045499
Dtl	141.352718925927	1.10417336691267	0.281575315614799	3.92141393680689	8.8030890156917e-05	0.000674669093758779
Ints7	664.156784078126	-0.0892884245884453	0.164323276561591	-0.5433705221608	0.586874717442798	0.723584051254296
Lpgat1	1681.97190858668	0.41865897728428	0.152598894257449	2.74352562855379	0.00607833033118062	0.02403617952446
Nek2	447.881802364785	0.113470122921427	0.213655692907078	0.531088694045595	0.595357318500348	0.730328447842323
Slc30a1	1275.83027544693	0.0969886095711436	0.183117182756859	0.529653242317101	0.596352372270187	0.731135386809402
Rd3	165.915446260077	-1.00065652934693	0.230750402426279	-4.33653210926306	1.44748290420928e-05	0.000139312288793208
Traf5	393.446259263244	0.458344555663911	0.258177670439397	1.77530672921421	0.0758472549112128	0.173495933563109
Rcor3	636.412509645405	-0.346645216517417	0.181255976116227	-1.91246227542389	0.0558169268800565	0.138200910408991
Kcnh1	171.445122425598	-0.398324809336509	0.212094000012008	-1.87805788619177	0.0603732466712243	0.14662074191583
Hhat	91.0070056063464	0.366455628307578	0.418663425985577	0.875298881063956	0.381411302795662	0.545924933260252
Sertad4	111.231690104405	0.528656070845161	0.243047367471013	2.17511539559551	0.0296214700388972	0.0847063490596058
Syt14	17.5152701611555	-0.273203246642357	0.441950358527992	-0.618176320870781	0.536459117142787	0.683443043619044
Utp25	300.575554041704	0.0330629794051501	0.148047091162898	0.22332745037706	0.823280664402168	0.892716075385864
Irf6	373.921992456321	-0.48418108047347	0.176169684565745	-2.74837910771632	0.00598907162693255	0.0237443797895252
A130010J15Rik	117.468673428515	-0.0199473423912856	0.173232249604168	-0.11514797294883	0.908327835842917	0.946429146000449
Traf3ip3	351.686995121606	0.873711108871463	0.288755267876356	3.0257841365013	0.00247989278749517	0.0114389525783769
Lamb3	2124.55935257239	0.164260652155781	0.152921677366494	1.07414890409625	0.282755948980927	0.445788163389201
Hsd11b1	5366.87971801948	-0.241018009165849	0.159604397666882	-1.5100962923897	0.13101885542969	0.259418347697817
G0s2	1306.86873118231	-1.36544601867245	0.167939867343818	-8.13056506634612	4.27293872188964e-16	3.45230959577515e-14
Camk1g	12.4062827044892	2.04340655010371	0.688628673715015	2.96735617917265	0.00300372772023638	0.0134002395330859
Plxna2	677.469521479437	-0.199315316726254	0.265111757555202	-0.75181620975355	0.452161592536445	0.612684357228058
Cd34	6413.97638309032	0.352332607241195	0.2477645433167	1.4220461189672	0.155012862950765	0.291082869621675
Cd46	105.632950063458	-0.314136031457883	0.183615021753371	-1.71084058623388	0.087110544978122	0.192411549483241
Cr1l	2018.95944292312	-0.315733871108711	0.0919854583623742	-3.43243243801521	0.000598192904343164	0.00349025438030099
Cr2	139.31094931171	0.717131440319582	0.455432356531947	1.57461680101176	0.115344922408929	0.237163126694277
Fam171a1	1129.13777506758	-0.313683726386926	0.194392449418405	-1.61366209091672	0.106600740918992	0.223892184135647
Nmt2	1151.81093778973	-0.41579627211399	0.191426600337889	-2.17209244368371	0.0298486908209551	0.0851863985508628
Rpp38	114.78396925131	0.37140921106724	0.280581626958302	1.32371180213605	0.185598777295324	0.331293817472154
Acbd7	27.8878836505934	-0.314449437401311	0.352617553225565	-0.891757754328701	0.372522789812723	0.536951786281522
Meig1	650.571096055024	-0.47685497599198	0.255786687810554	-1.86426815278659	0.0622840567962294	0.150215641143585
Dclre1c	96.8250297316599	0.363585889489377	0.324042859830512	1.1220302452569	0.261849580323082	0.423210455626409
Suv39h2	45.4548011100922	0.711160732674571	0.283984229673844	2.50422614485085	0.0122719567180426	0.0423531491858526
Hspa14	1046.83575151537	0.092840372674019	0.130379560958776	0.712077659959095	0.476416687245408	0.633201087957078
Gm45902	49.778727838915	-0.120498949637399	0.304564826772139	-0.395643025869005	0.692368391568977	0.80415731096129
Cdnf	28.0610357001086	-0.490190358741024	0.363338834178134	-1.34912735064455	0.177296064600202	0.320121369992673
Fam107b	1902.16826401335	0.150247702029664	0.111605947824497	1.34623382497438	0.178227119683597	0.321386645631728
Frmd4a	944.549363656757	0.0174247465202748	0.109470148459891	0.159173498578556	0.873532182714823	0.924353245802388
Prpf18	1109.04180611744	-0.208200445338043	0.0929373852632666	-2.24022275587233	0.0250764650497663	0.074285761285018
Bend7	359.906873908919	-0.398798779085336	0.250520314203604	-1.59188200107885	0.111411220491847	0.231361104614885
Sephs1	886.360376015496	0.115018349817982	0.100634287941926	1.14293400559814	0.253065992395093	0.413058591095914
Phyh	1528.73343320144	-0.270614550341886	0.0959188049899556	-2.82128775864361	0.00478312763724258	0.0196063530999495
Mcm10	63.1981841391873	1.44366133753475	0.313055414687093	4.61152010093077	3.99734994445128e-06	4.56912278460697e-05
Optn	248.979512536829	-0.210169100754507	0.186744620621594	-1.12543590307953	0.260404364198689	0.421635221822332
Ccdc3	164.89102159041	-0.225460391892776	0.273320648470192	-0.824893373971941	0.409432128483202	0.572853118717154
Camk1d	890.833847616361	0.473815194440541	0.320110912822311	1.4801594555558	0.138830697686589	0.270455588856197
Cdc123	830.945310986166	0.356515996497492	0.211315840617585	1.68712385903276	0.0915795381931321	0.19966446396858
Nudt5	841.523925524702	0.468381975163088	0.0929354331683923	5.03986433586007	4.65861961852753e-07	6.89628445168911e-06
Gm13199	25.1681495359942	0.0753038718705868	0.4816437941485	0.15634764277139	0.87575900455107	0.925688664798146
Sec61a2	351.767656181601	0.0855156303008177	0.117624627128981	0.72702147830867	0.467212798404348	0.625462951801268
Dhtkd1	36.9500951637198	-1.07627564017483	0.280355538044457	-3.83896693349485	0.000123553066937962	0.0009031729193165
Upf2	1082.29750512574	-0.448354806934566	0.235624557145505	-1.90283564822869	0.0570619940524111	0.14044551398085
Proser2	204.658558733939	-0.277099425872309	0.210746477207524	-1.31484724937749	0.188561244174367	0.334984800291716
Echdc3	200.237012255582	-1.01922301588924	0.207946837520601	-4.90136338711218	9.51738225187034e-07	1.2929321676855e-05
Usp6nl	797.19448932177	-0.271054992555575	0.127112210908372	-2.13240719061179	0.0329733867821337	0.0919815483359141
Celf2	2212.65421903035	0.104612851672863	0.135072142878248	0.77449612809622	0.438637457001297	0.600510443451968
Gata3	267.988137522147	-0.98606001565683	0.18747188281337	-5.25977549731265	1.44231386374782e-07	2.43843173154105e-06
Taf3	382.411594066116	-0.480487561677487	0.182257728924148	-2.63630828999003	0.00838135453339105	0.0312211049362014
Atp5c1	3489.14713235924	0.404067563558723	0.305624284669315	1.3221055519064	0.18613300530687	0.332092952634329
Kin	408.581032656642	-0.260093975728017	0.146443330004575	-1.77607253071814	0.0757209631403337	0.173258683137168
Itih2	190.439650636792	0.284945472861196	0.284364811167808	1.00204196043457	0.316323327492347	0.481495230573626
Itih5	220.158099312802	-0.123349127789754	0.200883562879069	-0.614032955319544	0.539193550230077	0.685610697977126
Sfmbt2	15.1252278611345	0.0292276151362199	0.501872721577087	0.0582371065005783	0.953559764152047	0.972515957742141
Prkcq	277.202958340359	-0.251274450748548	0.144103474719355	-1.74370847918768	0.081209936081528	0.182526168197297
Pfkfb3	1010.88265500054	0.683332984653191	0.140491569479869	4.86387181225922	1.15111479630306e-06	1.52465601708786e-05
Rbm17	1436.12458043141	0.219264384149021	0.111328243981372	1.96953060883372	0.04889219122326	0.124633681080748
Il2ra	175.950474283393	1.70992639966737	0.277923679303744	6.1525034640844	7.62693052661563e-10	2.04687081318316e-08
Il15ra	257.881678822249	-0.259990716824154	0.139233354812519	-1.86730196348596	0.0618594313734349	0.1495910729385
Fbh1	1999.26618548435	-0.069750203087997	0.3058797751038	-0.22803143184059	0.819621805083469	0.890572928216048
Ankrd16	486.915507850896	-0.0481328353160832	0.254628143840114	-0.189031874443176	0.8500678349373	0.909969267993981
Itga8	3150.45668470549	-0.840427049089971	0.166150701106219	-5.05822150309612	4.23184713054334e-07	6.34405129892293e-06
Mindy3	871.323867926762	0.244566065996947	0.0908349122792529	2.6924236492361	0.00709347752336058	0.0272638891990757
Pter	123.726518961589	-0.286370754173432	0.200365014782599	-1.42924529256842	0.152933743881524	0.288271844588073
Rsu1	2182.21454128181	-0.0762700480826189	0.136052231939954	-0.560593876300978	0.575074427050107	0.714214313415008
Cubn	7.42226777832932	1.15978180763986	0.800183647416688	1.44939453759659	0.147227433276424	0.281251812040193
Trdmt1	251.482234752629	-0.474875343901404	0.134406983516333	-3.5331151066544	0.000410693616671937	0.00254523928523654
Vim	12563.108031968	0.842723031372162	0.373352552303333	2.25717763591846	0.0239969772693862	0.0718925835406612
St8sia6	248.79920639872	1.94284726476216	0.222833557217382	8.71882713278611	2.81098351845558e-18	3.08224342798655e-16
Hacd1	588.187847874134	0.924389221173026	0.196421366805791	4.70615410230295	2.52433727506201e-06	3.05126783539188e-05
Stam	815.443153031909	-0.0295528290895697	0.0951266050191636	-0.310668388550355	0.756052731163749	0.849218137684548
Mrc1	2320.25583633983	0.538095920872867	0.204613729180959	2.629813370915	0.00854317538621578	0.0316472696317081
Slc39a12	9.06824042725285	1.0466716379543	0.728687258984905	1.43637977067468	0.150894306232118	0.285878814372895
Cacnb2	186.16055765252	-0.600315077229004	0.154397278218272	-3.88811955856072	0.000101023864008311	0.000757975237728043
Nsun6	173.787260226007	-0.354354534832429	0.136731300034025	-2.59161241606164	0.00955273259645303	0.0345940075697453
Arl5b	590.669766289682	-0.370962039690478	0.144324142191761	-2.57033947374921	0.0101598900836952	0.036363831353417
Plxdc2	3334.54510604764	-0.0200635505717391	0.109042153761935	-0.183998113385972	0.854014934955307	0.912379655264731
Nebl	2010.50177126697	-0.630751054788082	0.128641543640313	-4.90316764661725	9.43034344418163e-07	1.28224271223766e-05
A930004D18Rik	64.552316609031	-0.0712625840825708	0.269751424602845	-0.264178712633272	0.791642213413625	0.872042462321331
Skida1	86.0362587037099	-0.668167699217686	0.240661075536578	-2.77638458038109	0.0054967147494273	0.0221063841022946
Mllt10	1153.88729777334	-0.460896089273964	0.19756957676877	-2.33282925849147	0.0196571083978982	0.061295200287657
Dnajc1	1385.04408911075	-0.225684219230078	0.255415761149941	-0.883595508021881	0.376914604771071	0.541508291796041
Commd3	2354.2082383986	0.38221773331016	0.0755282040011118	5.06059608281607	4.17947776087865e-07	6.28209871139301e-06
Bmi1	786.852955635994	0.0606923343702884	0.260302088496234	0.233161150265479	0.815636272085898	0.88837794262842
Gm20539	8.5807284898914	-0.927697083047053	0.626095363113272	-1.48171850121052	0.138415212154753	0.269873254608605
Pip4k2a	1222.39381948065	0.668695038147	0.111899670674414	5.97584455894111	2.28901181597152e-09	5.65839297696921e-08
Armc3	226.937442125984	-0.414641077878383	0.186881743623539	-2.21873506656514	0.0265047538786605	0.0777390528405747
Msrb2	443.94922111859	-0.207927791070243	0.186793212441558	-1.1131442537576	0.265646480095231	0.427143512720424
Otud1	779.015256001092	-0.876625902985204	0.186686102253259	-4.69572127975532	2.65667592307572e-06	3.18863425294256e-05
Etl4	976.615332085847	-0.583655091992879	0.175035730842089	-3.334491130382	0.000854556257578005	0.00470189717207167
Arhgap21	1402.43475819129	-0.643305282035584	0.15106157071007	-4.25856343881311	2.05744833652939e-05	0.000189921163043071
Enkur	676.793766154662	-0.455141807841233	0.198443662560991	-2.29355678063716	0.0218159703343095	0.0664741882893975
Thnsl1	164.912436448531	-0.259379505573053	0.201716591558123	-1.28586103686129	0.198491563857271	0.347518704011515
Apbb1ip	1156.21546778565	0.467564770459081	0.161028092695959	2.90362235949662	0.0036887279862396	0.0159463991317274
Pdss1	80.3990802560848	0.704094156653014	0.341783878428687	2.06005666472628	0.0393931240352573	0.105370943904031
Abi1	2544.58322669777	0.152969561753395	0.0920635084109306	1.66156563435109	0.0965998986471547	0.207835325036086
Acbd5	1361.62127352789	-0.347602488286854	0.172654230647554	-2.01328682756942	0.0440844633172525	0.11493556324442
Mastl	48.9926750434744	1.01606900754914	0.302325836443608	3.36084080507842	0.000777055989899264	0.00433451544365683
Yme1l1	2731.8423584013	-0.138461278906719	0.159509385792707	-0.868044712344757	0.385369855815644	0.549847816397989
Spopl	630.60682359361	-0.214103420658156	0.138658152206677	-1.5441098648064	0.122561719445761	0.247721521423552
Hnmt	460.052715967895	-0.998508283870022	0.212992960974088	-4.68798724288121	2.75905213015841e-06	3.30892259766107e-05
Il1f9	33.4155575634978	-0.109902174723642	0.39973872613382	-0.274935020148262	0.78336616133275	0.866761852574531
Il1rn	491.267185366635	1.83876788479606	0.405867009494733	4.53046895111075	5.88529039735257e-06	6.43025572169106e-05
Psd4	612.145427811708	0.597737217508554	0.161502522780013	3.7011014268969	0.000214665642403706	0.00145617864628338
Cacna1b	25.0929453453044	-1.25042217213118	0.457791563966921	-2.7314224868974	0.00630615731830955	0.0247395402487529
Ehmt1	638.187958906389	0.00495391402792731	0.157526880883315	0.0314480550884317	0.974912217665674	0.985375128613758
Arrdc1	2072.37867877342	-0.468303527316677	0.171138324954471	-2.7364035930658	0.00621147925276389	0.024424287399892
Zmynd19	412.78626462882	0.175506062831635	0.143638934581766	1.22185578264457	0.221762169275071	0.376626044036337
Dph7	124.409452530455	-0.24148989523452	0.221010309362763	-1.09266348674325	0.274541576925855	0.43662538694674
Mrpl41	998.5086716565	0.107428740020571	0.10576479813184	1.01573247354623	0.309756799704429	0.473708976167659
Pnpla7	694.002274836389	0.369375542470722	0.147149622140735	2.51020381226292	0.0120661497359885	0.0418309540643991
Nsmf	1170.88169533008	-0.217911947408719	0.232415519902138	-0.937596368351279	0.348451878422074	0.513217789704034
Entpd8	106.162498790785	-3.47053532465631	0.349539104503434	-9.92889001528642	3.1170595263757e-23	6.55479188895799e-21
Noxa1	46.6028101373295	-1.59139439262798	0.385403093540696	-4.12916870492099	3.64077194471982e-05	0.000312581040958579
Nrarp	917.305987952679	-0.581316562691316	0.174564361225668	-3.33009875904636	0.000868151861484638	0.00476815714692332
Tor4a	263.924197306215	0.277413748597104	0.237907602669741	1.16605667697894	0.243591531072554	0.40216967019733
Nelfb	2577.52776867842	-0.275320462061934	0.202210952467342	-1.36155069101116	0.173339725651363	0.31494119167642
Fam166a	9.12295690843578	0.572434198527292	0.646131877949219	0.88594018970889	0.375649757758799	0.540297894814515
Tubb4b	9501.78868967831	-0.0669391658586012	0.169577256622744	-0.394741412803486	0.693033736518839	0.804686550888791
Cysrt1	14.0527570012214	-0.0390799178727682	0.501841439740874	-0.07787303872902	0.937929046243979	0.964192117572883
Rnf208	131.482960511736	-0.595348018530081	0.207656120660975	-2.86698998630558	0.00414396124245626	0.0174284791871085
Ndor1	445.88207480565	-0.0901486301162547	0.213038775961995	-0.423155971062923	0.672181467985025	0.790203935473117
Tmem203	369.10093999784	-0.0676724953695367	0.13607021432532	-0.497335112648119	0.618952754774781	0.748624624846176
Tprn	281.608772710033	0.179473745661665	0.141097675901631	1.27198229534828	0.203379409862204	0.353472120935912
Ssna1	1261.00961602352	0.147994930329331	0.179780684984127	0.82319705446888	0.410395943645801	0.573919020801255
Anapc2	1532.60828846161	0.0270822627322305	0.214426498861122	0.126300913721354	0.899493733007246	0.941524779631607
Lrrc26	443.841206763416	-1.55065892001957	0.318061581864497	-4.87534178422149	1.08620224437959e-06	1.44742106366936e-05
Grin1	8.02867584351701	0.477113059775021	0.726890634362594	0.656375302171005	0.51158267745366	0.662916824329011
Man1b1	1767.53988590291	-0.163012640495707	0.15557749893702	-1.04779059703034	0.294735095673048	0.458082257130399
Dpp7	792.276250019572	0.5046013590255	0.114862180585427	4.39310272932012	1.11744291101834e-05	0.000111824420645649
Uap1l1	2177.68919582156	0.0168333444073724	0.30599739191453	0.0550113983065394	0.956129383009476	0.974345602667185
Sapcd2	132.712150924049	-0.0746475458365015	0.315550001900081	-0.236563287551932	0.812995604104158	0.887167194369304
Entpd2	347.529969809445	-0.235310341597164	0.150789661504241	-1.56052039144969	0.118636955006145	0.241890808380838
Npdc1	2040.75647945129	0.161840102572761	0.184531793070741	0.877030997637998	0.380469801701048	0.544983850509731
Fut7	36.8499875616814	1.03039773172215	0.352172273207907	2.92583434333528	0.00343533811864726	0.0149995621784316
Abca2	568.0149718566	-0.0504439086430915	0.250225355610371	-0.201593913294855	0.840234204024276	0.903716451001786
Paxx	1321.28042741906	-0.667608432127964	0.278439075745869	-2.39768225899906	0.0164991704581593	0.0536039715773974
Clic3	2859.40614233906	-0.720592866436304	0.242724370684661	-2.96877015028901	0.00298994153194756	0.0133737157508528
Ptgds	7.11612428944427	-0.826474282274071	0.559217853345677	-1.47791111698144	0.139431570339154	0.27102297776303
C8g	23.3655636666491	-0.311951809875437	0.396406162131519	-0.786949951025075	0.431311164939418	0.593843377942566
Fbxw5	1376.62353068664	-0.0954758506472778	0.183109049336481	-0.521415249509769	0.602077530581722	0.735314739741025
Traf2	800.477874393023	0.0969987513176483	0.145601489963524	0.666193397759516	0.505287492405215	0.657846518184417
Edf1	2699.11331654907	0.474827243126706	0.32139923476113	1.47737515143621	0.139575103188341	0.271251729211828
Mamdc4	67.2703190297759	-0.458043716785941	0.299494060223046	-1.52939165619784	0.126167379669973	0.252581565638204
Phpt1	1691.02309289455	-0.405969859053253	0.23463583360958	-1.73021252895566	0.0835923106688615	0.186294931671737
Ajm1	12.2529497017292	-0.478189247499588	0.447100817107791	-1.06953337860776	0.284829396707451	0.447901666549485
Rabl6	1171.32042953142	-0.154445612351368	0.125197730395999	-1.23361351569919	0.217346954225697	0.371092547471769
Tmem141	520.076893299798	0.0947128023628851	0.111889798115556	0.846482914063972	0.397283401433621	0.561522649425238
Fcna	92.0561000209793	1.99853634058509	0.458822932183126	4.35579000176789	1.32587845656984e-05	0.000129475573707402
Bmyc	636.373787302016	0.289073340997946	0.186693092981244	1.54838797933991	0.121528913593945	0.246315071637265
Kcnt1	7.73828876525789	3.98820338999037	1.3502983956169	2.95357189413552	0.00314119431171334	0.0139204601267643
Camsap1	582.961162169769	0.0342393765168934	0.139697325828597	0.245096864337287	0.806381430790351	0.883187881283011
Ubac1	742.32453140391	-0.167696200174342	0.161989051846592	-1.03523169166491	0.300560721764421	0.464175818893926
Nacc2	480.535141372676	0.210174012521176	0.243054217878383	0.864720696294767	0.38719210716701	0.55121821729767
Tmem250-ps	1001.38653665101	-0.191516844789375	0.12312846647938	-1.55542296810339	0.119845367489491	0.243707277299136
Qsox2	706.359146831118	-0.188405191223858	0.166976621694142	-1.12833275288662	0.25917941610507	0.420177760759207
Ccdc187	296.086362571368	-1.09038131486216	0.220751404994828	-4.93940826735716	7.83599956550881e-07	1.09057506192317e-05
Gpsm1	843.269487848156	-0.208314238439699	0.127694684195376	-1.63134620483476	0.102817289064394	0.218000509216278
Dnlz	901.307319687159	0.199711702127075	0.16829571375302	1.18667135171463	0.235357279429419	0.392330285212402
Card9	172.977635459714	0.536967638449139	0.172220033239206	3.11791623976355	0.0018213455778195	0.00890429170863287
Snapc4	315.197763865608	-0.0384886842248553	0.232350648102791	-0.165649136506079	0.868433076091319	0.921291514271425
Entr1	1294.48121284179	0.153259557988001	0.112398236692271	1.36354059012155	0.172712201163016	0.314098448057513
Pmpca	1462.19442495113	0.138469903891226	0.21048508859055	0.657860871848203	0.510627535374264	0.662047575636007
Inpp5e	428.875464924775	-0.352599426003401	0.121375599150852	-2.9050272745939	0.00367221098731663	0.0158884190716735
Sec16a	987.836008040596	0.218037969581825	0.180284010807886	1.2094137944056	0.226503911661601	0.382178670907587
Notch1	2974.15391280587	-0.395636535190526	0.208926516520146	-1.89366357980882	0.0582696784424285	0.142685888302715
Egfl7	9035.38631991016	-0.229054545028768	0.191339981937564	-1.19710759199042	0.231264621210288	0.387654859161293
Agpat2	1127.87757531586	0.207489042450077	0.260587642590803	0.796235156767945	0.425895366746953	0.588895674196764
Dipk1b	239.35999433419	-0.557112070949698	0.256293844442932	-2.17372396188683	0.0297258719956482	0.0849286917932617
Lcn4	14.9210916233009	-0.293518292837587	0.428677304516971	-0.684706863985535	0.493528916796026	0.646816562941671
Surf6	350.393354410319	0.177523170626505	0.245793839788424	0.722244181462461	0.470144364253747	0.628018285386293
Med22	761.453670309131	-0.0494647867951561	0.138310539458712	-0.357635701434902	0.720615957190062	0.824835121831558
Surf1	1009.16121341409	-0.267843801270513	0.14367211641446	-1.8642712862797	0.062283616978	0.150215641143585
Surf2	585.993289244697	0.0638496283127998	0.106512808310636	0.599454932467724	0.548869554712956	0.693016658529247
Surf4	5904.06897496325	0.37793050996596	0.241820644903044	1.56285461118296	0.118086795635508	0.241200575702462
Stkld1	50.9551033416702	-0.212191660113136	0.366803474025431	-0.578488687101213	0.562934233018119	0.704454386877948
Rexo4	585.174915168049	0.259385361516764	0.226166450747816	1.14687815393976	0.251431982697867	0.41096280249
Adamts13	5.77384650533223	0.485001719482153	0.710091222844395	0.683013257845089	0.494598465041452	0.647623046221871
Cacfd1	1102.79793773587	-0.260325575181374	0.171377081609569	-1.51902210456849	0.128756932096809	0.256273677767994
Slc2a6	128.56134911753	1.40756855060289	0.253582488865475	5.55073245357098	2.8447517035055e-08	5.63481076135651e-07
Mymk	11.5418865084351	2.5389296208466	0.848556768039506	2.99205629661349	0.00277105157350822	0.012574168697879
Adamtsl2	1934.47064192701	0.33510920188046	0.181361060721632	1.8477461509492	0.0646390741986044	0.154227219366353
Sardh	362.292865807554	0.718212087599951	0.151966101857979	4.72613351806025	2.28835214600592e-06	2.7946295778311e-05
Vav2	652.805324865686	0.140922989929441	0.20457333043512	0.688862959945477	0.490909510540859	0.644547662357218
Brd3os	117.395997631393	-0.144294452808137	0.214813653266164	-0.67171918830201	0.501762483349628	0.654033784656546
Brd3	1141.08082343524	-0.103838188379047	0.120104011209296	-0.864568862717636	0.387275468818011	0.551234652000489
Wdr5	841.133259506637	0.0368725106941166	0.119839883005743	0.307681464378177	0.758324725246743	0.850580363675489
Rxra	1228.88653103301	0.0437663816200774	0.103834405136157	0.421501732134806	0.673388746620548	0.791212449243937
Col5a1	4053.41813890812	1.62117027167475	0.254010859615356	6.38228725389795	1.74462308586165e-10	5.4880551211193e-09
Olfm1	1455.55604940841	1.07445942576842	0.179584346269336	5.98303498099426	2.190177068292e-09	5.44033330757701e-08
Ppp1r26	90.5914414707295	-0.419704673633937	0.242968375771279	-1.72740453279826	0.0840950371409985	0.187097811589341
1700007K13Rik	1267.81463599236	-0.216236447578203	0.209317214293344	-1.03305620757575	0.301577595561759	0.46532492405956
Mrps2	485.037761190164	0.190323697311792	0.117727326673464	1.61664842555786	0.105954192536557	0.222869664240709
Ralgds	1302.86242804599	-0.157142572295557	0.15174814922297	-1.03554852629313	0.300412816454821	0.464087465572905
Gtf3c5	506.59321155538	-0.171323290470446	0.105306887568308	-1.62689539522585	0.103759316138501	0.219425439046993
Gfi1b	7.48333025516341	-0.408539426138685	0.591523368093543	-0.690656444318323	0.489781467105918	0.643663667626312
Tsc1	464.200678939581	-0.117105338981937	0.1691781696331	-0.692201241069728	0.488810959440118	0.642828496390409
Spaca9	825.411642900128	-0.712100755387599	0.147419475973753	-4.83043879164502	1.36232489949681e-06	1.76481430651271e-05
Ak8	281.41797457901	-0.306699152792868	0.182843238414845	-1.67738854032443	0.0934665288026376	0.202827916829133
Gtf3c4	618.598038143963	0.22884440104438	0.127702870036504	1.79200671824341	0.0731318898523421	0.168997085823168
Ddx31	233.429886554004	0.555889819917912	0.155020445426882	3.58591293159526	0.000335901026112845	0.00213075068258606
Barhl1	22.8949590109533	-0.126700097264295	0.367278376610673	-0.344970206069608	0.73011676950014	0.831147388105053
Cfap77	393.267080410398	-0.460503384393352	0.171451352013037	-2.68591282008867	0.00723319590671706	0.0276968796118767
Ttf1	538.488208066356	-0.145421092177458	0.162106644861437	-0.897070519852894	0.369681288334937	0.534165799814535
Setx	948.504634519009	-0.0625214156182754	0.107172785167859	-0.58337026065294	0.559644073400026	0.702231173023034
Med27	581.202394205846	-0.168052516026234	0.0997203770514593	-1.68523747096857	0.0919427642932133	0.200200478675903
Rapgef1	2125.58692768371	0.136422594538805	0.203669030839562	0.669824931048405	0.502969398688883	0.655217518607692
Trub2	486.846688524698	-0.0223779864845165	0.165732459212556	-0.135024765763091	0.892592293391035	0.936645313818154
Coq4	571.334285108289	-0.452934289394346	0.275607765366929	-1.64340176987152	0.100299834187449	0.214085477560001
Slc27a4	681.307169354331	-0.121274347997469	0.215552442775054	-0.562621079288942	0.573692935076997	0.71304335982197
Urm1	713.650685468408	0.1087813581894	0.131527250820861	0.827063270238643	0.408201201101977	0.571501280868548
Cercam	224.076412761083	0.821630546522121	0.308763332627026	2.66103665720767	0.00779004755623313	0.0294536624026098
Odf2	1060.70008004725	-0.128807613189283	0.137516183078022	-0.93667239961279	0.348927097756654	0.513702875003587
Gle1	935.270292977661	-0.448462164182849	0.156228945434354	-2.87054465442377	0.00409765316216994	0.0173000752729568
Sptan1	6573.79694672352	-0.314893895382069	0.156271056926356	-2.01504937366915	0.0438994760190276	0.114531076881049
Wdr34	347.782736766866	-0.406279883641066	0.156894787042884	-2.5895053066997	0.00961139414214912	0.0347654362573353
Set	3827.15389100028	0.363221327997495	0.141843041583949	2.56072715264305	0.0104453354214985	0.037160218784571
Pkn3	339.566052266835	-0.448079272425863	0.199595151656917	-2.24494066467138	0.0247719419486789	0.0736965093082157
Zdhhc12	363.569239469893	0.443909128325678	0.194274931272962	2.28495321252731	0.0223155713441275	0.0678214879635125
Zer1	569.035970590001	-0.273786939537315	0.256442911540904	-1.06763309577245	0.285686048576911	0.448743122040741
Tbc1d13	888.50393971147	0.209530162990521	0.141233598201741	1.48357165475047	0.137922593828435	0.269301671058295
Endog	1181.58725182805	-0.630895067396788	0.167886643776155	-3.75786336069692	0.000171370411464551	0.00120508803774271
Spout1	499.26862994891	0.141882739141844	0.110432897232034	1.28478689501127	0.198866763090206	0.347988464582694
Kyat1	364.191350794567	-0.7276020821388	0.142698951554906	-5.09886074291752	3.41703813711498e-07	5.24025498929591e-06
Lrrc8a	1573.30434991906	0.399828684779646	0.224658596655761	1.77971682691624	0.0751223152252182	0.172480206554341
Phyhd1	450.846991577039	0.291202999809166	0.142884863644514	2.03802552895774	0.0415473798593031	0.109869737850157
Dolk	361.121372740254	0.0592673604231488	0.115199485900993	0.514475910717913	0.606919298189304	0.738902224324213
Nup188	528.824967179807	0.235236439904494	0.135294148707487	1.73870372186669	0.0820868910368672	0.183851161994011
Sh3glb2	1544.061135475	-0.128351368044463	0.115559250500392	-1.11069747760286	0.266698588340115	0.428191577475846
Miga2	561.627414771032	-0.264797815261766	0.164869716770254	-1.60610341577017	0.10825118951355	0.226460072257086
Dolpp1	640.287551970511	-0.0197541452783187	0.223011701532516	-0.0885789630883491	0.929416527377363	0.959480370663746
Crat	1264.99750774205	-0.155314955399857	0.134216990479922	-1.1571929518349	0.24719353669516	0.406196077640479
Ptpa	2001.58957936366	-0.128963975641996	0.0766426508206971	-1.68266590809473	0.0924397849668051	0.201083057818538
Ier5l	461.959600965904	0.796886733006324	0.139404326549539	5.71637016389977	1.08823546686025e-08	2.3495784320354e-07
Cstad	13.2418827051337	0.551756467085754	0.535780215863769	1.02981866584272	0.303095136771282	0.466775024536111
1700001O22Rik	40.560044943732	0.0119494062659476	0.318933777287704	0.0374667317070287	0.970112865764677	0.982529696005381
Ntmt1	543.932031691866	0.0936878003513544	0.109706020382905	0.853989598969661	0.393110752395289	0.557112551700524
Asb6	575.279286951537	0.159903368926005	0.115332333262691	1.38645741746849	0.165607274321781	0.304934301081163
Prrx2	138.732146204258	1.53931201050779	0.338381047883667	4.549049127116	5.38888625829769e-06	5.97076376467745e-05
Ptges	894.39186302729	0.190723433739965	0.0981894416165186	1.94240267181517	0.0520883721141416	0.130847422733462
Tor1b	1362.62228262543	0.224238121198129	0.0922188678861547	2.43158614216511	0.0150328731728373	0.0498099797272231
Tor1a	948.903569141904	0.0726473076619897	0.116662407410394	0.622713942516478	0.533472518843555	0.681139202925011
BC005624	1219.20883699487	-0.171709315064076	0.076861361055463	-2.23401345885836	0.0254821875114291	0.0753277605407179
Usp20	460.712352087564	-0.439963963518832	0.209505953530095	-2.10000697405304	0.0357282276422626	0.0976603084994203
Fnbp1	1589.20946745875	0.101560676873752	0.13331423378993	0.761814203829027	0.446170901803998	0.607319532307855
Gpr107	1280.9691347134	0.217325686976968	0.142019281963924	1.53025479337499	0.125953673342359	0.252318261709325
Ncs1	276.726150232683	0.399262278335965	0.279014781241039	1.43097178063497	0.152438302934152	0.287797366663654
Hmcn2	171.098860194139	-0.296902215427036	0.248521198673665	-1.1946756132337	0.232213794039208	0.388778923797129
Ass1	592.482772073312	0.968720970564634	0.25364064603293	3.81926550699159	0.00013384963247749	0.000967384985010336
Fubp3	1198.92379558356	-0.0913634746376891	0.149821777687345	-0.60981438111321	0.541984773927214	0.687774511412471
Exosc2	240.649774948626	0.0592952555849823	0.227954235153599	0.260119122353784	0.794771887998128	0.874188190157801
Abl1	1897.30714291428	-0.350716095263448	0.238301895344168	-1.47173019650945	0.141093749912575	0.273509655259609
Qrfp	17.4662518128104	-0.439554492404427	0.407796537188656	-1.07787696147375	0.281088668056297	0.444111994990965
Lamc3	378.681018429217	-0.663564972561934	0.310632843245158	-2.13617132570311	0.0326654517525278	0.0912386007738455
Aif1l	125.662693383174	0.423113953429007	0.211482447048763	2.00070483074865	0.045424208534714	0.117690776479829
Nup214	1234.31578772425	-0.44090928201049	0.240369757932734	-1.8342959854953	0.0666100697637877	0.157767746891993
Fam78a	262.224540427447	0.390591262307938	0.19954623296099	1.95739732347789	0.0503007729344078	0.12723136683409
Plpp7	57.3417621570127	0.247592899988182	0.35736242318318	0.692834175968382	0.488413622029117	0.642670588614181
Prrc2b	2659.47767272272	-0.168250853767805	0.125029164568421	-1.34569285773106	0.178401590716578	0.321625698072834
Pomt1	257.25859445502	-0.215995656193573	0.199175079630114	-1.08445121043605	0.27816478833387	0.44067158572892
Uck1	874.643378587584	-0.171967208654297	0.160097390782452	-1.074141232495	0.282759386810022	0.445788163389201
Swi5	5563.771833633	0.0355614091070908	0.0869803591297077	0.408844128294073	0.682654053393491	0.797272771838738
Golga2	1155.95306573688	-0.298498136445361	0.10664870658636	-2.79889129460421	0.00512783973692294	0.0207972173848095
Dnm1	494.582816540142	-0.0338598836122343	0.186694722329808	-0.181364974808547	0.856081108990618	0.913612709417587
Ciz1	913.777481442258	-0.0670059380812624	0.279297230047947	-0.23990906773318	0.810400751088476	0.885757346383709
1110008P14Rik	1489.60444228903	0.158315785073252	0.149064733930074	1.06206062895814	0.288208162054108	0.451457499560471
Lcn2	13516.8495802004	1.19458505569353	0.27605358070514	4.3273666389044	1.50902656209029e-05	0.000144872212349269
Ptges2	612.158396484882	-0.131026516983005	0.124963128188058	-1.04852142294183	0.294398437389964	0.457837140347821
Slc25a25	544.360649279846	0.271939118226286	0.184260264741997	1.47584243736466	0.139986195315438	0.271775399555747
Naif1	73.7701067172007	0.119491547275891	0.363413399796402	0.328803360973578	0.742304322520458	0.84000715073058
Fam102a	1245.58158055532	-0.171388096251045	0.226700304634927	-0.756011759785875	0.449642145039938	0.610396361894958
Dpm2	1240.5027309821	0.0875462123773993	0.179140717633562	0.488700801994541	0.625053535920881	0.753806020105384
St6galnac4	1388.53084029093	-0.200171275226363	0.30666690367297	-0.652731914754733	0.513929123765338	0.664488417974886
St6galnac6	491.783639462424	-0.205550902821931	0.114632263544445	-1.79313307149549	0.0729516486741603	0.168707556311696
Ak1	998.480600043487	0.664416196370918	0.144497378183845	4.59811938958211	4.26321682271274e-06	4.83567586836049e-05
Eng	3285.82585037652	-0.0398053131084691	0.36487899708776	-0.109091817907226	0.913129664521239	0.948856256688928
Fpgs	263.242866546849	-0.0831569524996364	0.204146266216712	-0.407340060833447	0.683758243431184	0.798081873092465
Cdk9	2673.44650097058	-0.103521994317292	0.159553326774157	-0.648823790830914	0.516452278046332	0.666391436520908
Sh2d3c	2041.42134195983	-0.215187791778427	0.241609965094825	-0.890641210489694	0.37312168326909	0.537578380760897
6330409D20Rik	3.45908270383997	0.975366003141992	1.03936121109735	0.938428327638092	0.348024333840681	0.512816428180869
Ttc16	282.695017646577	-0.605237995820817	0.227958380083679	-2.6550372730261	0.00792996458507162	0.0298804335653987
Tor2a	1399.92068226453	0.104647866772576	0.250912538117505	0.417069101280099	0.676627864788747	0.793208428600824
Ptrh1	216.351309943432	0.841356328486119	0.215081055764789	3.91181048230589	9.1606788064996e-05	0.000698587085735596
Cfap157	210.673865338921	-0.886850150095713	0.219196809369768	-4.04590811629775	5.21206751952888e-05	0.00042649492799727
Stxbp1	881.847160499102	-0.277079136734684	0.14518726496464	-1.90842589949033	0.056336192042363	0.139038084251176
Fam129b	3853.08196000249	-0.171663113355268	0.147039031354029	-1.16746629636012	0.243022111528389	0.401359056920096
Lrsam1	351.489993700796	-0.400376906935467	0.144103079379182	-2.77840632317054	0.00546262617632431	0.0219808058801453
Slc2a8	243.777640437146	0.0226051941303668	0.198658110286992	0.1137894350133	0.90940471383139	0.946835281857234
Garnl3	142.950509369378	-0.154719259398298	0.250995314988325	-0.6164228977959	0.537615444700331	0.684436448133586
Ralgps1	145.305123546914	-0.114959141245585	0.174891099876563	-0.657318418871639	0.51097619563114	0.662331806057049
Angptl2	1072.2518887946	-0.0457519022570845	0.0933757921546182	-0.489976054835768	0.624150843124822	0.753486913558441
Zbtb34	764.358086481324	-0.311468087532984	0.32841304004183	-0.948403533225452	0.342924061413733	0.507493336058272
Zbtb43	472.178572150197	-0.305889471142866	0.17317188565936	-1.76639221764074	0.0773300698303423	0.175996130758426
Lmx1b	7.74830995900368	0.963202169196594	0.784704059364956	1.22747188280903	0.219645283457557	0.373935316220135
Mvb12b	1136.41336543828	-0.432053657855794	0.149152108312764	-2.8967318178956	0.00377071941409629	0.0162231820980359
Pbx3	372.984225058211	-0.14744340228437	0.155755220643494	-0.946635378738612	0.343824609617445	0.508531802894055
Mapkap1	819.308924256979	-0.0126938416524931	0.162082807601152	-0.0783170148664361	0.937575883126627	0.964192117572883
Gapvd1	1189.18800633082	-0.0102292297758827	0.0835096543557696	-0.122491583216282	0.9025097114184	0.943246823892584
Hspa5	18578.6324926469	0.519648088205619	0.23375430783888	2.223052456273	0.026212263019329	0.0769966417163642
Rabepk	346.242676689454	0.488581900256694	0.152576097509567	3.20221783248886	0.0013637383050834	0.00696432026657859
Fbxw2	1226.26813448789	0.0800722592809692	0.0900808473714141	0.888893273292842	0.374060440940946	0.538567044539904
Psmd5	1111.74499194846	-0.0776553746568084	0.099973544971833	-0.776759238443404	0.437300829651995	0.599428970085524
Cutal	215.761653540577	-0.436943838305581	0.197513438154896	-2.21222334230705	0.0269512367613661	0.0786406454141285
Phf19	77.2528303175674	0.8949585618014	0.257950186423326	3.46950151194181	0.00052142513282649	0.00310850377243474
Traf1	1220.31034151767	-0.722213603229423	0.187321276737522	-3.85548089254913	0.000115502352408843	0.000851621811636962
Hc	4573.86122656035	-1.76820579028403	0.36502665609888	-4.84404566280512	1.272216741148e-06	1.66211056964791e-05
AI182371	42.7618530470178	-0.0918377608880466	0.259845572871863	-0.353432078418878	0.723764540494402	0.826982468264203
Cntrl	874.090569280953	-0.22033022733866	0.118475321492327	-1.85971411230084	0.0629259843335401	0.151335858609459
Rab14	4935.7665507535	-0.0193124351518415	0.120119256818258	-0.160777178142731	0.87226890057754	0.923334705059014
Gsn	78742.2782592345	-1.3248245256624	0.295857771615976	-4.47791017429151	7.53773035502862e-06	7.93633049931717e-05
Stom	1877.23228070457	-0.0325501405843311	0.164037351450374	-0.198431273710113	0.842707651011179	0.905198051546844
Ggta1	766.828799305943	0.493646854473734	0.2057592494914	2.39914781811239	0.0164332793291161	0.0534351347132517
Dab2ip	2051.75972523682	-0.490741570335289	0.21069586934339	-2.3291466124354	0.0198513000530879	0.0617752497699073
Ttll11	27.8001640302359	-0.511398259482822	0.353467183117808	-1.44680548551059	0.147951409991052	0.282101862473312
Ndufa8	1983.67327962064	0.411021127514787	0.245371874733592	1.67509470252467	0.0939156521861896	0.203572320913612
Morn5	287.919395438686	0.077161124352921	0.188702535105047	0.408903485636624	0.682610490941706	0.797272771838738
Lhx6	176.928571537716	1.58090495360374	0.368733561813247	4.28739099806821	1.80783918540721e-05	0.000169014246864714
Rbm18	1196.34982094098	0.0233181829062646	0.139298981631875	0.167396650234583	0.867057960714777	0.920545136263434
Mrrf	396.257795357075	0.448926359442786	0.275572841985253	1.6290660436953	0.103299038626	0.218723247165204
Ptgs1	1828.42816488909	0.407489059830733	0.158617877404912	2.56899831530663	0.0101992953307886	0.0364757029343489
Pdcl	810.618067401371	0.00166514356847885	0.174111381960311	0.00956366866847583	0.992369412745331	0.996018331567807
Rc3h2	1176.46072285086	0.0151823743077039	0.102323478329888	0.148376252992068	0.882045839985579	0.929615647147509
Zbtb6	483.125314942406	-0.155504459525449	0.132681916522269	-1.17200944636151	0.241193263593915	0.399283704241365
Zbtb26	218.325921041465	-0.428185576370092	0.185470994526064	-2.30863902716561	0.0209636203874726	0.0644695988871984
Rabgap1	744.173605218367	0.0621468857251609	0.291271123938078	0.213364390142474	0.831042753526589	0.89751915782937
Strbp	950.245287766028	-0.481479670165577	0.0920969887384085	-5.22796322400039	1.71387589411799e-07	2.84122125816472e-06
Gpr21	12.0787225371836	-1.44516448263591	0.47628039656394	-3.03427244342168	0.00241116577424968	0.0111891795043854
Dennd1a	423.516001871481	0.117049690550385	0.21401629289071	0.546919531075876	0.58443401687964	0.721483441344539
Nek6	1543.02534447918	0.91910839784246	0.120889028605924	7.60290994510827	2.89544986403206e-14	1.75683995504965e-12
Psmb7	2674.93103865325	0.23578115231969	0.153148916863892	1.53955481467254	0.123668906809563	0.249204697877869
Nr6a1	142.757708567619	0.150151567036302	0.192053725613645	0.78182064188831	0.434319988196575	0.596781788292663
Olfml2a	435.121952950165	-1.15114304168957	0.187142730121555	-6.15115019932575	7.69230263680636e-10	2.0608121776198e-08
Wdr38	130.942141620018	-0.213688538867392	0.245196824689329	-0.871497985906389	0.383482305109256	0.548020560950679
Arpc5l	1971.49191517702	0.140672418451876	0.0991775741547661	1.41838938541043	0.156077112881105	0.292473115214581
Golga1	481.031541558412	-0.0400840500763798	0.114491778749796	-0.350104177907633	0.726260515565857	0.828498823201444
Scai	275.497543346528	-0.189903168774814	0.141403283669326	-1.34298980792345	0.179275274106937	0.322519012400749
Ppp6c	2804.3538417361	-0.195167104400554	0.310639741730697	-0.62827474460673	0.529823973198466	0.677777317714137
Kynu	131.762654814966	1.69487199785825	0.270665584820977	6.26186738509541	3.80394380819368e-10	1.10441158621446e-08
Arhgap15	449.146040428003	0.193532617681741	0.217780059217505	0.888660873622285	0.374185364860837	0.53859536202332
Gtdc1	161.207785904224	-0.211967117337368	0.281198848921905	-0.753797955254914	0.450970551973812	0.611667162338751
Zeb2	3216.88938130604	-0.209099322171559	0.190769336493126	-1.09608454909677	0.27304177562878	0.435205513205005
Acvr2a	957.536306017289	-0.625618589021318	0.274248066612117	-2.28121421875386	0.0225357737795987	0.0682879319563006
Orc4	923.413674168049	0.173287225548664	0.114507886008648	1.51332132300108	0.130198058966195	0.258262674004086
Mbd5	327.863435806129	-0.164991573269987	0.12902548793419	-1.27875178704336	0.200984476753363	0.350763154006467
Epc2	787.810160663012	-0.229677887849024	0.0901930417574134	-2.54651449129274	0.010880469388633	0.0383985238606895
Kif5c	27.7714798895028	1.93698776251032	0.454396100996254	4.26277373037207	2.01904937993687e-05	0.00018682596161188
Lypd6b	135.745892993315	-0.184186507327061	0.279631720656729	-0.658675299406268	0.510104297765827	0.661928239645242
Lypd6	27.5523091117899	-0.850062961958704	0.334788500337958	-2.53910442294342	0.0111136646483451	0.0390849635777195
Mmadhc	1215.43131263178	0.246741823082286	0.211592282492892	1.16611919950613	0.243566255079997	0.40216967019733
Rnd3	399.192803452758	0.776109308352469	0.269724133872487	2.8774188546264	0.00400943013920616	0.0170071185595341
Rbm43	566.7547662151	0.0816001041989114	0.15097439455035	0.540489693248599	0.58885936699743	0.725022468942697
Nmi	489.041050142414	0.590747104821539	0.344211509944002	1.71623286193319	0.0861194308193886	0.190767587663555
Tnfaip6	127.503887386597	0.999824441219132	0.209922729830353	4.76282126298152	1.90904924460103e-06	2.38646701578749e-05
Rif1	542.440910839404	-0.364906102805295	0.150108976788172	-2.43094124424176	0.0150596564901515	0.0498449303105466
Neb	41.6878888377612	1.09682264773296	0.329408523127999	3.32967294627883	0.000869480478501801	0.00477374636104476
Arl5a	2781.17199433172	-0.192267038982583	0.100588988477609	-1.91141239108277	0.0559516055706558	0.138355846829114
Cacnb4	14.9968103875106	-0.0438831669396081	0.415901348097001	-0.105513403936775	0.915968434556061	0.950715059891076
Stam2	729.620473084484	0.147111953980423	0.115651825147035	1.27202449069344	0.2033644177795	0.353472120935912
Fmnl2	689.165373323362	0.0871221534845674	0.139770069116556	0.623324822225815	0.533071089262977	0.68085317341509
Prpf40a	1904.00502662	-0.00950679651403886	0.136386164279549	-0.069704992176134	0.944428468267489	0.967495590014964
Arl6ip6	731.708281444471	-0.0355206986730596	0.162298899011277	-0.218859763617938	0.826759290568074	0.895011016697463
Rprm	128.937535368405	-0.357081617122928	0.241225914336857	-1.48027884195015	0.138798847299731	0.270427859487013
Galnt13	33.1143426323893	-1.37097845322895	0.383270845461529	-3.57704863143984	0.000347495543472151	0.0021979415277466
Kcnj3	22.6306986380322	2.1632279200848	0.835622751993865	2.58876139373079	0.00963218112730036	0.034816014241862
Nr4a2	160.575683314515	-0.769379104616491	0.280006317412585	-2.74772052190103	0.00600111379752595	0.0237798394181262
Gpd2	658.739336154392	-0.26017182384469	0.146837460991173	-1.77183548454525	0.0764218703367214	0.174420477481268
Galnt5	20.1418334468957	-0.958040248301081	0.39537697863491	-2.42310579540781	0.0153884444399619	0.0507253619492925
Cytip	1963.74837108294	-0.0192013670945051	0.147734613439364	-0.129972026510808	0.896588558540105	0.939600273028701
Acvr1c	8.17752646048881	0.790663278748075	0.811708199144145	0.974073293311243	0.33002014884937	0.495030223274055
Acvr1	555.240125953022	0.256727746025735	0.142526308183189	1.801265670165	0.071661016036017	0.16665175839553
Upp2	260.620295802928	-0.427582860050846	0.184305898773291	-2.31996296861232	0.0203428806808148	0.0629477043602475
Ccdc148	58.3340268887984	0.0707977044460106	0.251259999057444	0.28177069454587	0.778119343172016	0.862822163900146
Pkp4	2181.66318748268	-0.61092423221937	0.306048169388154	-1.99617018928987	0.0459154011143721	0.118554481014348
Dapl1	85.8380014435392	1.23399228669353	0.418225489978808	2.95054298760234	0.00317215898497573	0.0140295057646174
Tanc1	885.675179282405	-0.145008866828766	0.202385053123131	-0.716499882728704	0.473682739890108	0.63054364735665
Wdsub1	682.212105056739	-0.282502014969213	0.118935408958819	-2.37525575808151	0.0175367941724206	0.0561902165186449
Baz2b	1648.05420047929	-0.593696897735067	0.17216823182614	-3.44835334276185	0.000564015670033304	0.00331224351594539
March7	1740.56453552801	-0.249386747862272	0.187942545048298	-1.32693077981988	0.184531581419755	0.329733943239979
Cd302	2963.5220109714	0.326980022797678	0.0857870533344134	3.81153111207878	0.000138108668468844	0.000993023967056309
Ly75	392.867597982973	-0.511510273219596	0.175959780462936	-2.90697267224279	0.00364945078313104	0.0158126602248932
Pla2r1	364.587537314664	-0.336139605955573	0.10532962701508	-3.19131108199449	0.00141628698796873	0.00720391701534395
Itgb6	1150.46224715488	0.29040338757795	0.191041303657222	1.52010786159107	0.128483869084708	0.255953867510656
Rbms1	4449.55237158987	-0.218646326946128	0.150345861247756	-1.45428896500063	0.145866208573758	0.279533520034647
Tank	833.218570494279	0.300263373937658	0.151765664716686	1.97846709595471	0.0478760370084036	0.122552116744373
Psmd14	1453.7361153976	0.534732389271146	0.222027427900916	2.40840689966368	0.016022312272152	0.0523427358352428
Dpp4	1316.17457750169	-0.720328544289915	0.163308257876804	-4.41085192907583	1.02964712066262e-05	0.000103714651898241
Fap	67.2946973980678	0.7186597271967	0.2967312255165	2.42192147437728	0.0154386862573488	0.0508363948383872
Ifih1	855.978301533942	0.158348770696061	0.151004428666393	1.04863660022776	0.294345403972464	0.457801043199726
Gca	411.972692080198	0.0979296014153745	0.126733107644709	0.772723112652742	0.439686265136185	0.601463540911208
Kcnh7	5.75931723259314	-0.752484724054518	0.691255589247153	-1.08857669400409	0.276340598917939	0.438596415838429
Fign	134.885273135918	-1.0715398619057	0.180146319608222	-5.94816404929095	2.71166754156061e-09	6.60199020715459e-08
Grb14	1046.54155297633	-0.623237599191443	0.131067586763591	-4.75508563620376	1.9836231553151e-06	2.4656355511937e-05
Cobll1	554.896005230879	-0.220318633308372	0.127159869451153	-1.73261135183066	0.0831647702205002	0.1857233616024
Scn3a	566.784432442435	-1.82141437066761	0.223413283570577	-8.15266819214096	3.55981345883488e-16	2.93799443046098e-14
Scn2a	24.7087378486692	0.263225689508196	0.356898569490914	0.737536409528526	0.460796210142922	0.619655877296194
Galnt3	460.970027529565	0.166954482605741	0.215751905659815	0.773826224594209	0.439033562089994	0.600931435417312
Ttc21b	278.444571214688	-0.459879378208331	0.188455813568767	-2.44025041997722	0.0146770837679067	0.0488949463804547
Scn7a	5451.55942277496	-0.467339009800719	0.133584708838539	-3.49844689458867	0.000467976274380852	0.00284061043417179
Xirp2	15.172842718247	1.05676829109709	0.836161967736448	1.26383204674788	0.20629031612065	0.357000226865192
B3galt1	41.4186702738186	-0.118890110527029	0.307853345918219	-0.386190736931643	0.699355413491639	0.809028255652612
Stk39	348.144844042185	0.0136575961355349	0.153583697245357	0.0889260799192524	0.929140656878359	0.959260086336652
Cers6	646.672842665381	1.28378228771175	0.284176007624741	4.51756043179765	6.25561776695503e-06	6.75461224017892e-05
Nostrin	1003.13498552222	0.201891572023684	0.292115313172084	0.691136557790621	0.489479728188582	0.643432377755003
Spc25	281.198079823007	2.20745013781055	0.232505455664835	9.49418641166285	2.21937647977736e-21	3.91605153345544e-19
Dhrs9	44.8251617272961	1.74649640246867	0.455307617594225	3.83586027331781	0.00012512553455373	0.000912928745691211
Lrp2	1297.53903204876	-0.402510813341803	0.258826203545691	-1.55513934766944	0.119912885592601	0.243779990296917
Bbs5	300.298280508762	-0.118759614900416	0.188447461104826	-0.630200132196819	0.52856365280385	0.67672899367739
Klhl41	26.7372842991395	1.4191033179276	0.639405015821782	2.21941223921074	0.0264586917531484	0.077631379415631
Fastkd1	136.680422710638	0.164801318297258	0.216351848034458	0.761728267146624	0.446222200827327	0.607319532307855
Ppig	1226.39942492868	-0.12116288851708	0.202035753126074	-0.599710133688425	0.548699433470562	0.692915844291428
Ccdc173	222.220283473366	-0.301897768919195	0.240642162400526	-1.25455059872972	0.209641946562791	0.36102911394272
Phospho2	342.884380212576	0.10078817630907	0.251607512397329	0.40057697541999	0.688731600200357	0.801996419227465
Klhl23	378.193764194419	-0.236380618448408	0.134804212312766	-1.75351062398531	0.0795143975271723	0.179635837592292
Ssb	3120.82110032631	0.153276633650186	0.134275889406329	1.14150525703359	0.253659725583453	0.413675815088875
Mettl5	459.928854199309	-0.197950067334427	0.128552760908481	-1.53983520801511	0.123600527403379	0.249107015971295
Ubr3	1550.41642813806	-0.186136308615105	0.152690261739232	-1.21904505562374	0.222827092142787	0.377927156279298
Myo3b	14.2648856462591	0.640380964651836	0.524228538966302	1.22156829903722	0.221870922827381	0.376721660913962
Sp5	173.161757240736	0.191195352316181	0.269575792110569	0.709245258334476	0.478172292390541	0.634381026746797
Erich2	599.629476494305	0.322830048668662	0.181593843627139	1.77775877320775	0.0754434822021846	0.172875950584431
Gad1	9.99990348502207	-0.649553695731666	0.520204270957488	-1.24865121644637	0.211792670930486	0.363753556886764
Gorasp2	2704.31377347745	0.171026506897991	0.0892887069917577	1.91543267519574	0.0554373474095447	0.13746062349926
Tlk1	1523.02602699899	-0.262360043732566	0.160256259219504	-1.63712821583593	0.101603682095847	0.21611724038428
Mettl8	318.782545460898	-0.640889529405015	0.140978209941424	-4.54601835043376	5.46702719697558e-06	6.03338134441209e-05
Dcaf17	325.282143971624	-0.340447296592394	0.133685635357816	-2.5466258635879	0.010876997921132	0.0383985238606895
Cybrd1	284.032898731438	-0.823323106643399	0.201637751768552	-4.08317936210896	4.44237087709524e-05	0.00037224255095136
Dync1i2	2896.59741136654	0.0850361163470697	0.117530534293366	0.723523609063263	0.469358254733233	0.627313604047129
Slc25a12	653.127725452998	0.0895748669152355	0.145787098281728	0.614422455560061	0.538936200677076	0.685525566138639
Hat1	579.780850003714	0.682532412704251	0.181748915347889	3.75535893239199	0.000173093234399641	0.00121497679070366
Metap1d	488.750882956666	0.155343294090775	0.254594144891877	0.61016051314435	0.541755484152232	0.687540380061252
Itga6	2511.54151987021	0.176362949447735	0.160435161165558	1.09927866289697	0.271646536304875	0.433657027747102
Pdk1	458.83129383805	-0.362203956479016	0.14602812887156	-2.48037113998492	0.0131245693085433	0.0446505101655222
Rapgef4	233.393131297917	0.0613859568628269	0.263357939945778	0.233089448054862	0.815691948495055	0.88837794262842
Map3k20	2198.15767940417	-0.155930522982016	0.18247970929365	-0.854508830519285	0.392823118718978	0.556859146315914
Cdca7	190.545529202999	0.490272341347085	0.187264143033956	2.61807911223125	0.00884263016179253	0.0325239354945005
Sp3	1985.54963549648	-0.234875676139888	0.130293095141509	-1.80267170631562	0.0714397882139815	0.166263218446457
Ola1	769.560658073195	0.684626165222365	0.243081065771296	2.81645204676903	0.00485572911537675	0.0198403773356797
Cir1	790.467650824122	-0.405146899782641	0.185417716365022	-2.18504956120294	0.0288852128946358	0.0830500198151209
Scrn3	464.844385368931	-0.249784730759819	0.140255677437965	-1.78092420444298	0.0749248338725317	0.172181306104376
Gpr155	583.72524692641	-0.563406152387437	0.183196136402177	-3.07542595303741	0.00210202115927194	0.010030502585012
Wipf1	2024.05302184712	0.420538487378914	0.108289133047159	3.88347819901535	0.000102972768562085	0.000771090229364176
Chn1	478.096949174006	0.227521023378219	0.156799371969578	1.45103274662581	0.14677074190095	0.280776398266797
Atf2	1100.84944335003	-0.189664725200865	0.130037006427642	-1.45854422838011	0.144690593473034	0.27799229867536
Atp5g3	8964.65188717543	0.253336568327526	0.0847103218114974	2.99062219231401	0.00278409715955368	0.0126147212208703
Lnpk	477.740089542764	-0.0475810984304133	0.227801696572064	-0.208870693881603	0.834549182450482	0.89997643131699
Hoxd9	15.8025048709926	-0.334580287608699	0.503655531278881	-0.664303808515978	0.506495883965651	0.658749327692681
Hoxd8	25.3696159423636	0.585184310221687	0.350795646070873	1.668162979718	0.095283377673643	0.205752585549036
Hoxd4	4.82535596117676	0.877667675260324	0.820991639079395	1.06903363381932	0.285054514229378	0.44806063631123
Mtx2	1002.66917953113	0.138509108550005	0.150119479543121	0.922659131057136	0.35618487018692	0.520593539202077
Hnrnpa3	8724.8655399457	0.0771083693116961	0.0737714989654061	1.04523251381749	0.295915519664288	0.459206531711696
Nfe2l2	6236.30079527408	0.312094616012292	0.144592912244998	2.15843647635702	0.0308939123038766	0.0873232273571736
Agps	1724.86914660257	0.184085962161751	0.10011906557469	1.8386703981413	0.065963679904156	0.156499822308299
Ttc30b	488.172516314245	-0.387155029637061	0.167001765737816	-2.31826907893221	0.0204347018024304	0.0631554474268388
Ttc30a1	126.963691506486	0.332494896639048	0.174427322827773	1.90620879371834	0.0566231217817505	0.139566721655692
Rbm45	861.76083872829	-0.0794049595655138	0.270211073107183	-0.293862714996942	0.768862809916476	0.856641965091292
Osbpl6	1375.31009719573	-1.14495746698397	0.165245364278259	-6.928832599842	4.24327549350448e-12	1.79940668786705e-10
Prkra	727.171811953682	0.158563342924101	0.177029911940404	0.895686729920993	0.37042009971633	0.534931227727694
Fkbp7	926.004371812083	0.406780255456801	0.207447196603103	1.96088576812668	0.0498923498761303	0.126469197976961
Plekha3	1191.2972236465	0.0906780332223021	0.130005954354691	0.697491385470761	0.48549532865632	0.64005829527681
Ttn	143.712251142442	0.272994432897805	0.614832226343549	0.444014515181357	0.65703208960901	0.779090036118331
Ccdc141	660.552410728535	-0.666723153419124	0.182915232695311	-3.64498431100986	0.000267408114232503	0.00175276770349409
Sestd1	619.857024895109	-0.122712050007057	0.0984944868511617	-1.24587734735337	0.212809427636303	0.365377197589184
Zfp385b	32.6294898687955	-0.22813256938984	0.465537202732797	-0.490041543512863	0.624104501916468	0.753486913558441
Cwc22	407.919128084628	0.0697211249003983	0.157138517083945	0.443692139866337	0.657265179038409	0.779246042896093
Ube2e3	1559.48465209802	0.10765247880748	0.102922513755787	1.04595656362335	0.29558108723223	0.459020744861267
Itga4	1093.23936223188	0.302262449120301	0.193574790736931	1.56147630571935	0.118411410160127	0.241588953450797
Cerkl	6.91639242714595	0.364171483749059	0.643673049122824	0.565770905346029	0.571549527179147	0.711240012299537
Itprid2	656.834862035096	0.26506655677518	0.225569559514076	1.175098968789	0.239955123185837	0.397877629728428
Pde1a	198.729952974244	0.799278021710059	0.367389737995171	2.1755589202673	0.0295882578736292	0.0846568722184657
Dnajc10	1861.31289729365	0.128966001834256	0.0685825658696452	1.88044877293424	0.0600469417419482	0.145947521945492
Frzb	55.8126828606769	3.27679415908772	0.511376546034175	6.40779125382245	1.47642861253879e-10	4.70221071184293e-09
Nckap1	2632.31558843274	-0.0858301622879897	0.127045507968951	-0.67558596647877	0.499303553936233	0.651824887871002
Dusp19	211.019311648607	0.0435536804696297	0.200601538456514	0.217115386077017	0.828118423596189	0.895684204933778
Nup35	339.141206385203	0.163596449091186	0.216835528402494	0.75447252715669	0.45056553582973	0.611225834263183
Zc3h15	1207.0269305494	0.309139382666083	0.237244461989077	1.30304151285233	0.192560589395394	0.340145178065602
Itgav	4003.66038158847	0.429722336593141	0.282741687112112	1.51984074574312	0.128551005739175	0.256047075779076
Fam171b	33.7880660527263	-0.551561833210116	0.303199766962268	-1.81913673198422	0.0688905723099074	0.161892385840794
Calcrl	22893.1426898512	-0.730182210344504	0.213706771296499	-3.41674812601722	0.000633738830635133	0.00365596572306649
Tfpi	992.621743375851	0.367085982443301	0.133507196418133	2.74955951657931	0.00596754245090039	0.0236712517219049
Ctnnd1	5034.99932421842	-0.472658873499914	0.226820999248892	-2.08384089244428	0.0371746423201475	0.100682416065029
Selenoh	1459.3646693008	0.141389432452178	0.112081924839831	1.26148290774118	0.207134914303888	0.357996855379304
Tmx2	1749.3308969034	-0.16062738341283	0.225845457413356	-0.711226983498009	0.476943589991246	0.633353032003081
Med19	955.366123548215	-0.147195396603139	0.177377133787568	-0.829844261546273	0.406626842150032	0.570164814539517
Zdhhc5	1332.16141979783	0.588146561189243	0.150058510587946	3.91944821313246	8.87519283236937e-05	0.000679855714419671
Clp1	403.852825075666	-0.114673128432411	0.202749894722375	-0.565589089895374	0.571673146133025	0.711278527013135
Ypel4	50.5959491742872	0.395552194084226	0.274812168317767	1.43935472910663	0.150050043894994	0.284970706894972
Gm19426	93.2774066980295	-0.416651904862914	0.208317413637663	-2.00008197868479	0.0454914124051714	0.117763688335883
Serping1	5475.29242053397	0.868252291823901	0.650291280864398	1.3351744324017	0.181819262842817	0.326102056770661
Ube2l6	607.390820245036	0.413860336717398	0.241167349519603	1.71607117440148	0.0861490163505819	0.190805590823515
Smtnl1	6.12693412967409	-0.404273582063982	0.779527225682882	-0.518613806862012	0.604030078940125	0.736637455948127
Timm10	574.942963577747	0.353194164411498	0.163106105427203	2.16542577291281	0.0303550941021646	0.0862768097689926
Slc43a1	87.986396655266	1.28642802687173	0.34279207813369	3.75279392066354	0.000174874609614517	0.00122412226730162
Slc43a3	2920.86953662786	-0.140226995643622	0.232541311527712	-0.603019716034032	0.54649557324348	0.691213112372139
Prg2	5.00842536860235	0.75902860715793	0.909589926883042	0.834473409087706	0.404014265532847	0.567742858860741
Ssrp1	3100.99658874012	-0.0940922589881241	0.275554398701155	-0.341465276662737	0.732753340914411	0.833592451191427
Tnks1bp1	1660.10092660255	-0.0306022916521417	0.125012251208167	-0.244794341005696	0.806615675859966	0.883192385173063
Aplnr	841.7631169105	0.23904758257755	0.362532412050917	0.659382650023515	0.509650080561923	0.661561751359366
Gm13713	25.9618922584392	-0.189631027256363	0.445964970814519	-0.425215072183847	0.670679897781998	0.789141506734293
Lrrc55	22.4241745265619	2.38009439088081	0.574819065615647	4.1405975084206	3.46402317280618e-05	0.000300600450682576
4833423E24Rik	8.03753539108097	1.41947610467698	0.760541748484587	1.86640129553091	0.061985242009534	0.149824507965416
Olfr1033	100.85379036124	-0.235346045360618	0.2771643421181	-0.849120935117755	0.395814002322371	0.559909763145108
Olfr1034	16.1410150958158	1.29354189741012	0.530112337445007	2.44012788618471	0.0146820632901343	0.0489009228828059
Ptprj	848.000243584832	0.725287116571081	0.303977693544492	2.38598795889911	0.0170333087529306	0.0548862977888828
Nup160	455.13203738316	0.0766801375931909	0.151655765327094	0.505619667196994	0.613123672323747	0.744007157309827
Fnbp4	985.388629873258	-0.0593523194203742	0.138824991243945	-0.42753339214032	0.6689908688998	0.787800367809418
Agbl2	431.994241788955	-0.492640106918465	0.261490304436153	-1.88397083395018	0.0595689207237462	0.145011497308948
Mtch2	2316.8637326444	0.402538555392777	0.1398354605076	2.87865863159151	0.0039937037147182	0.0169591551105502
C1qtnf4	155.306375661137	-0.797934049512782	0.182095432964448	-4.38195531059018	1.17618938428905e-05	0.000116714177364067
Ndufs3	1799.6584145286	0.0943297436233417	0.197950867265263	0.476531095450749	0.633696059580664	0.760286690943554
Kbtbd4	405.783528386341	0.0182359932234638	0.206488238422871	0.0883149246792351	0.929626377126673	0.959587012221826
Ptpmt1	1033.89004442996	0.233244954742186	0.110661249126442	2.10773831475262	0.0350536311678752	0.0963488436988454
Celf1	2705.38625692453	-0.13867934472603	0.248160028405924	-0.558830306463327	0.57627753698574	0.715210321793847
Rapsn	85.9216558841561	0.83202192979795	0.251823904427631	3.30398312141593	0.000953215710077846	0.00516695422507239
Psmc3	3698.20773894621	0.029670204471125	0.127986432508691	0.231823044752109	0.816675457454403	0.888818500346156
Slc39a13	1497.67969582048	0.155710096785934	0.161873698284421	0.961923391114116	0.336088087704541	0.500658732106007
Spi1	1268.33830329554	1.21480849842568	0.27713853934614	4.3833979254268	1.16842407840995e-05	0.000116168899142948
Mybpc3	95.4281891846348	1.49426836558179	0.55723272814459	2.68158758470134	0.00732737307246697	0.0279876845074497
Madd	978.528632675297	-0.266711570656653	0.154471573744256	-1.72660615925505	0.0842384190201725	0.187330721480323
Nr1h3	1189.1316266981	-0.132861966663957	0.0910921983073399	-1.45854386141487	0.144690694541727	0.27799229867536
Acp2	1313.31492805722	0.209101886569492	0.210001935702049	0.995714091255645	0.319389081501053	0.484288995468458
Ddb2	251.823100491796	-0.475960096273591	0.268832088869805	-1.770473525964	0.0766482908045367	0.174807296410703
Pacsin3	373.169126240581	-0.410927476669752	0.15269714323428	-2.69112746948563	0.00712109801138952	0.0273495060227272
Arfgap2	1390.61472609281	-0.0560474277835933	0.17182629106365	-0.326186565726612	0.744283205033477	0.841114180594861
1110051M20Rik	938.378375321156	-0.720418722376536	0.273898339761194	-2.63024128954068	0.00853242845909783	0.0316227207328853
Lrp4	401.254478081835	-0.424530836362934	0.411169419338257	-1.03249613516049	0.30183975724538	0.465495490604162
Ckap5	663.657841515945	0.198389209365839	0.192417608655817	1.03103458540899	0.30252460146729	0.466223788487538
F2	14.1405682240412	0.622159541519499	0.535335261742056	1.16218673788628	0.245159620515067	0.403792566571371
Zfp408	141.168416257592	0.125251908167565	0.212526379199061	0.589347584236817	0.555628130419976	0.69894145073595
Arhgap1	1718.30249663886	0.443142957504088	0.309230358821832	1.4330512669987	0.1518431868201	0.28713288505486
Atg13	837.154936347012	-0.301418710554665	0.129879093890687	-2.32076388528207	0.0202995906463814	0.0628530255227887
Harbi1	117.75720661879	-0.00369677709119804	0.244148517028036	-0.0151415095049442	0.987919284955332	0.993550114213136
Ambra1	969.839076237557	-0.124671620044268	0.204654980400857	-0.609179506895334	0.542405462265998	0.68813770671449
Mdk	980.689638373274	0.996334722492627	0.136166109674257	7.31705359634717	2.5347463512804e-13	1.33714402881462e-11
Dgkz	1934.45419196731	-0.354832267072352	0.152103500506054	-2.332834325915	0.0196568423319111	0.061295200287657
Creb3l1	774.416113185182	0.215563021469473	0.103877573092802	2.07516420581845	0.0379713187880643	0.102243653793114
Phf21a	780.989582321933	-0.248489361700527	0.0917088073884983	-2.70954741181916	0.0067375074928144	0.0261302353663966
Large2	102.424230250464	-0.427728512567705	0.256463629782562	-1.6677940374249	0.0953566199462903	0.205881782390366
Pex16	519.355094809918	-0.23054510042298	0.142204252577769	-1.62122507761783	0.104969376382883	0.221344079238138
1700029I15Rik	66.7670952311994	-0.29363512490191	0.269337314265816	-1.09021331003588	0.275619191589667	0.437904182373522
Mapk8ip1	266.743269331687	-0.358462402851968	0.14917905140001	-2.40290040382938	0.0162656167573451	0.0529797332573741
Cry2	964.630675870488	-0.817319443580531	0.227887220113787	-3.58650846314433	0.000335135192534745	0.00212765109205991
Slc35c1	514.288036108568	0.495776012646785	0.151210582309422	3.27871240937543	0.00104281851177001	0.00558754170128499
Chst1	482.406224687147	-0.335554899954912	0.164315793158912	-2.04213419479643	0.0411382217767386	0.1090695755604
Syt13	34.7024593770022	4.29178777217243	0.783986817509945	5.4743111444192	4.39216763344751e-08	8.36528105968396e-07
Prdm11	167.655266252382	0.429519188281946	0.28261883389859	1.51978260739716	0.128565621790445	0.256047075779076
Trp53i11	770.144128336954	1.03490533599571	0.316189356017275	3.2730555798316	0.00106391554683463	0.00568668786889222
Tspan18	1825.28880975107	-0.761828438771835	0.218895175583703	-3.48033453336901	0.000500788052848651	0.00301002247426767
Cd82	2604.95897794945	-0.102651366663451	0.171507817412884	-0.598522960713389	0.549491043117023	0.693687253527091
Alx4	7.85523675285337	0.337073921030525	0.733198598456664	0.459730721989982	0.645709514996371	0.770424900101764
Ext2	1665.35858971672	-0.144457021266465	0.146736734250541	-0.984463924485441	0.324887460790294	0.489672658852119
Accs	247.157515686456	-5.54847347994916e-06	0.166677912836485	-3.32885946645632e-05	0.999973439544271	0.999985642488837
Gm13889	2469.81626272825	0.830225042408542	0.305821842666585	2.71473428833425	0.00663289648910046	0.0257841463672274
Alkbh3	498.27288976417	0.0134216687082063	0.182613319268851	0.073497753405634	0.941410031764209	0.966053019754733
Hsd17b12	2678.78547928462	0.165739093943035	0.208881410689448	0.793460238496023	0.427509726423924	0.590383394236565
Ttc17	503.265134362984	0.102651262578161	0.186272201595694	0.551082027800189	0.581577444939853	0.719519290560258
Api5	2304.61058666379	-0.0785157001545616	0.165126878876954	-0.475487096277455	0.634439828399471	0.760822264335621
Lrrc4c	56.1476551371457	-0.696861734893161	0.386124879474538	-1.8047574034636	0.0711126527330345	0.165828700000731
Gm10800	25.7808021839364	-1.38923628067542	0.880624948408484	-1.5775572599733	0.114667357756815	0.236146674844085
B230118H07Rik	707.695465910626	-0.107094407480382	0.146044935351749	-0.733297647210054	0.463376909733759	0.62200935128742
Traf6	427.665656198893	-0.168522224730938	0.141641470255996	-1.18978025592618	0.234132771769002	0.39092584070328
Prr5l	549.517780635561	-0.24489436216598	0.164194563582608	-1.49148885823355	0.135833194273005	0.266407993520493
Commd9	716.661965879951	0.00275250857599903	0.10373028859371	0.0265352445588967	0.978830422396165	0.987644657171258
Ldlrad3	309.469183772469	-0.421274786789676	0.153691039250873	-2.7410497634935	0.00612432311644188	0.0241372231477534
Trim44	1456.35183126267	-0.0341810816429389	0.15724229634185	-0.217378418136479	0.827913448916005	0.895588707935283
Fjx1	153.528974234401	1.4285348827984	0.304917605456616	4.68498655779211	2.79978306861032e-06	3.33950814966877e-05
Pamr1	523.070560243966	0.44476360363909	0.235994384702808	1.88463638318848	0.0594789466758694	0.144861385121572
Slc1a2	31.2629431875303	-1.08259673095768	0.319747516413099	-3.38578620751198	0.000709746546502656	0.00403231651937908
Cd44	5404.27142874687	0.316212162029777	0.233885970543259	1.35199285914967	0.176377599660285	0.318800486563644
Pdhx	414.641018706206	0.19333793752187	0.11106068096114	1.74083155126267	0.0817131096904206	0.183388588721878
Apip	753.375787142483	-0.300997785601735	0.111576491788972	-2.69768103276647	0.00698243079882348	0.0269179545938572
Ehf	569.051198015709	-1.24185234049338	0.242399589985502	-5.12316188557767	3.00454176424706e-07	4.66357134711392e-06
Elf5	531.550711718454	-1.68527488281481	0.16647043496233	-10.1235686877142	4.34285982556635e-24	1.01010971488286e-21
Cat	4637.98111437157	-1.08333439060039	0.196590807153829	-5.51060553789118	3.5760131742851e-08	6.93999724885594e-07
Abtb2	167.800562304224	0.921170424670847	0.317327235552007	2.9029037582243	0.00369720236423726	0.0159695423447963
Nat10	339.283642597943	0.257669161732318	0.174466606176433	1.47689673903409	0.139703319206681	0.27138188737602
Caprin1	3659.8157289662	0.282888147728538	0.0953467026147793	2.96694211724831	0.0030077757780244	0.0134144003394691
Lmo2	2251.82184887715	-0.748655921433634	0.226283760534291	-3.30848276370316	0.000938029586762779	0.00509817877017984
Fbxo3	2039.83633768459	-0.257312593283371	0.177532555468383	-1.44938258002598	0.147230770735131	0.281251812040193
Cd59b	49.5224445749358	0.123618223707848	0.556951008864553	0.221955291830544	0.824348687175913	0.893369339699078
Cd59a	1028.50303157073	-0.237574520037127	0.127300285911816	-1.86625283938247	0.0620059995568413	0.149851086145635
D430041D05Rik	43.6754773901183	0.253259744839878	0.285474362392354	0.887154078276913	0.374995952261738	0.539509171805993
Hipk3	3438.3304559651	-0.0980928255574301	0.139125738534872	-0.705065982689056	0.480769174894486	0.636280245669951
Cstf3	819.389904156165	0.0624438049690433	0.10814038618106	0.577432790599555	0.563647128455672	0.704861728412896
Tcp11l1	85.1554912841226	1.27090648151064	0.408004319605416	3.11493388780723	0.00183986142189874	0.00898336917543498
Depdc7	63.3661693361239	1.79101130275845	0.338449745853442	5.29180867972642	1.21112557002566e-07	2.09447166156354e-06
Qser1	446.096819375365	-0.0395614501674781	0.214239371851938	-0.184660036227231	0.853495693492638	0.912015341139181
Prrg4	11.428718497959	2.20494551941263	0.788565774446935	2.79614661308257	0.00517159338383734	0.020952528380915
Ccdc73	139.614245664464	0.0561287813229518	0.348873082961277	0.160885961297226	0.872183219522278	0.92330767553179
Eif3m	3311.11870249437	0.12330977276805	0.119970927553986	1.02783045261163	0.304029588817548	0.467651124041902
Wt1	6.51762303480325	1.01223007804014	0.752695636632216	1.34480662405479	0.1786876905735	0.321953303841937
Rcn1	2790.47920029501	-0.0713403606278899	0.347990129081428	-0.205006851246624	0.837566772191481	0.901900078557199
Elp4	160.199396542562	0.0596899001811141	0.198046865569486	0.301392804220734	0.763114980773026	0.853769992700731
Immp1l	846.679302271718	-0.0742834810811129	0.169477481102286	-0.438308857306417	0.661162406075785	0.782235383095906
Dnajc24	413.267189381425	0.126775034834494	0.150492983355421	0.842398309927098	0.399565038715646	0.563675881139819
Mpped2	85.9931673222298	-0.897336654686492	0.239607375540463	-3.74502935338464	0.000180372685629665	0.00125630721284074
Arl14ep	679.993503202111	0.0210718180883829	0.161326485599626	0.130615986643868	0.896079095562783	0.939212767717075
Mettl15	143.648280635784	-0.0936299959218531	0.169448893131527	-0.552555960629244	0.580567505159744	0.71879117442594
Kif18a	98.8939773875956	0.512652752589484	0.257349701694241	1.99204719964498	0.0463658793814242	0.119480391247396
Bdnf	458.994048933798	-0.57593892380724	0.230558088183942	-2.49802090372882	0.0124888829158948	0.0429072274195266
Lin7c	2166.44262164194	-0.15678047540182	0.178070766045141	-0.880439158452748	0.378621451119829	0.543045678421049
Lgr4	146.855212387797	-0.0718353871656044	0.184633431645661	-0.389070313676816	0.697224133015584	0.807292779146344
Ccdc34	542.564984128201	0.218513612845964	0.226107828769862	0.966413299507519	0.333837411765674	0.498952206018387
Bbox1	107.922112515358	-0.0774706675218007	0.286422324508533	-0.270477057452597	0.786793264874818	0.869113003460699
Fibin	1781.30497577794	-1.07095604271302	0.273910623592435	-3.90987406281309	9.23442529280975e-05	0.000703861284359099
Slc5a12	11.6823120479817	-1.91403725785393	0.678311701106273	-2.82176653407612	0.00477599320512381	0.0195823375245341
Ano3	11.0527331438736	1.85118457988262	0.727478816720251	2.5446577100739	0.0109384903806667	0.0385632764524864
4930430A15Rik	5.30892283155255	-2.08452850447783	0.887048754932174	-2.34995933750814	0.018775462038991	0.0592561919737975
Olfr1318	6.99816869358335	-0.305564809398256	0.84029421989655	-0.363640260950355	0.716126658195646	0.82134958931319
Lpcat4	665.117283548461	0.599956001387364	0.268608073116453	2.23357397425378	0.0255111179472209	0.0753758307201396
Nop10	3340.22023277101	-0.0574903334313978	0.178070894830163	-0.322850814481668	0.746808227492338	0.843064288483487
Slc12a6	1083.36221449847	-0.10779704456485	0.210561327625259	-0.51195082107717	0.6086854287605	0.740289178965492
Emc4	1198.13366071446	0.232183657402159	0.281332088010956	0.825301013630259	0.409200716511519	0.572672094007506
Katnbl1	490.918820626792	0.266282196609407	0.138712167435519	1.91967439866578	0.0548990399865534	0.136451669959719
Emc7	2578.57570343999	0.180667601535381	0.0751727301711741	2.4033662356547	0.0162449089976729	0.0529459868414601
Aven	355.088469022926	0.271796966512938	0.129562850010447	2.09780015252074	0.0359228030508982	0.0980182989040771
Ryr3	30.6409408458365	0.110191837435695	0.329782295678539	0.334135091178776	0.738277621356675	0.837270963759332
Fmn1	156.341995938244	0.390661302210385	0.220475384074204	1.77190439581637	0.0764104286106315	0.174420477481268
Grem1	65.7770106357641	2.19134628333633	0.443198481164006	4.94439032728865	7.6382527237528e-07	1.06789451331812e-05
Scg5	35.7666779137204	-1.14523039786325	0.373539147676095	-3.06589123252031	0.0021702224632847	0.0102887847541332
Arhgap11a	431.674472755702	0.954221060955374	0.254936036469268	3.74298225614095	0.000181849074682369	0.00126601593897916
Actc1	3529.978900672	-0.447121609690926	0.408238030404164	-1.09524732237285	0.273408298763423	0.435608800655663
Aqr	970.500694919733	0.168693350592362	0.125475699722009	1.34443044323404	0.178809234907567	0.322058027110883
Zfp770	174.932935788925	-0.361885070801423	0.165736476583826	-2.18349682737698	0.028999242344541	0.083271112837832
Dph6	358.766086188212	-0.012818363089439	0.188484574827692	-0.0680074913353374	0.94577967087004	0.968298234462183
BC052040	98.4068270328342	-0.00588737651844801	0.222731918158612	-0.0264325677573319	0.97891231790517	0.987662372143428
Meis2	346.80502726804	-0.488002163212539	0.215089308940717	-2.268835050965	0.0232783585899668	0.0701602967105369
Spred1	1844.62159372902	0.317853431346552	0.0987821418287259	3.21772159888641	0.00129213170106248	0.00666292030332892
Fam98b	1091.65996704758	-0.0276908678717905	0.170110376858427	-0.162781767833223	0.870690263947687	0.922494370952125
Rasgrp1	234.38417658671	1.36148208614655	0.385625267599523	3.53058318668181	0.000414644604738649	0.00256248362614453
Thbs1	9878.14096403219	2.19412041257207	0.226495735860107	9.68724821348179	3.41608510771709e-22	6.63801550488165e-20
Fsip1	150.269747247207	-0.596928640625192	0.272034430619383	-2.19431282748317	0.0282129279041124	0.0815317500481982
Gpr176	98.242362503422	4.09201982337026	0.476880225157621	8.58081255522337	9.42052866743257e-18	9.70567352844009e-16
Eif2ak4	419.30352995946	-0.181589976758742	0.132221496795667	-1.37337710704764	0.169635142894629	0.310192862248416
Srp14	5748.29760744366	0.0497205603529546	0.189961880775932	0.261739671927139	0.793522152653299	0.873466124005506
Bmf	364.091498373321	-0.399344542293396	0.226306673526667	-1.76461673034286	0.0776282017583067	0.176474700618716
Bub1b	235.607591098545	1.17153183493506	0.247568964327711	4.73214337716535	2.22161395057927e-06	2.72396132231169e-05
Pak6	95.8254175503092	-0.302976202284369	0.225806815874374	-1.34174958851962	0.179677202552603	0.323090633288626
Ankrd63	198.28539705463	-2.45455484042068	0.384870215941648	-6.37761702192312	1.79864607941204e-10	5.6006117576175e-09
Plcb2	350.00928807049	0.132757553719416	0.167087224470868	0.794540421266992	0.426880887019236	0.589691372128788
Inafm2	1099.52933579298	0.0141511478676968	0.201423674473908	0.0702556335776206	0.943990194482066	0.967204080960643
Ccdc9b	818.088857453713	0.246737110223048	0.144881966580935	1.7030215426101	0.088564036983933	0.194693760810591
Phgr1	204.518173145795	1.06770942556316	0.156510244292363	6.82197788643579	8.97954916858662e-12	3.57111552556925e-10
Disp2	707.583981389331	0.829655702335035	0.222367236679766	3.73101592987744	0.000190709162971362	0.00131932237979873
Knstrn	292.261322210285	1.6239845285477	0.25715851387886	6.31511087870383	2.69967846280615e-10	8.07851151706378e-09
Ivd	1461.61942795585	-0.56006996800789	0.103860235277919	-5.39253513637056	6.9470509602127e-08	1.26206129337545e-06
Bahd1	919.3017251974	0.173655447404285	0.20371323746543	0.852450481691228	0.393964111745732	0.558032122752924
Chst14	340.32265965766	0.299660410476895	0.333204933939135	0.899327650807332	0.368478163350565	0.533330971675893
Ccdc32	511.851504018265	0.0872633461728083	0.137732480344475	0.63357129672361	0.526360637914626	0.674639905871872
Rpusd2	12.6610098386355	0.820708499203719	0.576614020975968	1.42332386891079	0.154642290722241	0.29049361293161
Knl1	93.2067200761012	1.20643907550313	0.280326890078731	4.30368658234785	1.67979254015381e-05	0.000157908728009193
Rad51	171.403625292241	1.42758877893483	0.234725982472631	6.08193760186428	1.18738781169377e-09	3.09993032267196e-08
Rmdn3	689.263237119874	0.104954252146983	0.121475838513406	0.863992818912712	0.387591835417452	0.55148042130812
Gchfr	106.255433666761	-0.21277257699106	0.224951474442142	-0.945859890532906	0.344220053594238	0.509018595773543
Dnajc17	186.250492345519	0.015142352597942	0.302753649528758	0.05001542548376	0.960110095947744	0.976693294209999
Zfyve19	585.821880566778	-0.203403834920088	0.196082056185564	-1.03734038125138	0.29957725261337	0.463262859360113
Ppp1r14d	229.041029298179	-0.0865606842606454	0.211763703919893	-0.408760720833396	0.682715268053158	0.797272771838738
Spint1	1304.20338874899	0.494536821841362	0.129910136258758	3.8067608585702	0.000140798771828221	0.00100905786476892
Rhov	62.4239264127584	-1.38586736173679	0.247930655862481	-5.58973781163023	2.27412722144374e-08	4.60555764859932e-07
Vps18	414.139043089642	0.481447091432733	0.171245007049387	2.81145184743332	0.00493184721921596	0.0201192629981888
Dll4	1131.64939603468	-0.818562902185008	0.22911936202162	-3.57264831292507	0.000353389217389879	0.00223154170142
Chac1	82.6379757470304	-0.00159387540212727	0.320160130925354	-0.00497836941008399	0.996027852317453	0.997978171198043
Ino80	572.837374264001	-0.0285572671969432	0.102759681829103	-0.277903421737291	0.781086497163699	0.865174891259106
Exd1	19.112668505491	0.200109122736227	0.405863536584713	0.493045333463851	0.621980555883962	0.751586394913413
Chp1	1884.6896125057	0.086343758775443	0.290775228307752	0.296943310054109	0.766509789950021	0.855411329864679
Oip5	40.2352787347179	1.83678515703828	0.446489174765313	4.11384029188108	3.89130706687819e-05	0.000330761100684646
Nusap1	241.383999244332	1.45498901508545	0.234250534473349	6.21125163430942	5.25642206524158e-10	1.48316871798328e-08
Ndufaf1	289.886083297719	0.286976577849198	0.146081170910004	1.96450080500789	0.0494720430139832	0.125735982170142
Rtf1	1040.7512765207	-0.235560935268945	0.138390320966379	-1.70214891925984	0.0887274554999352	0.194941343835624
Itpka	296.123751979349	-1.16399937817612	0.226966765945621	-5.12850140559788	2.9205771830258e-07	4.55165282605371e-06
Ltk	86.1583379437771	-0.609840552808376	0.250330972386213	-2.43613703488319	0.0148450594802422	0.0493262950909437
Rpap1	448.35904683838	-0.304219932817152	0.144121994443253	-2.11085014464559	0.034785194452983	0.0957996986092111
Tyro3	264.524840730358	-0.898483835812668	0.227731155344676	-3.94537073529879	7.96766060711716e-05	0.000617111796063853
Mga	1024.38009881103	-0.136718796510018	0.182098738610864	-0.750794857520566	0.452776124764056	0.613086909345773
Mapkbp1	373.91965885722	-0.230429090780112	0.235478231397801	-0.978557930439189	0.327798454543927	0.492912774856462
Jmjd7	214.800104371688	-0.21123371430557	0.191409029197389	-1.10357236119586	0.269778686060394	0.431586234329464
Pla2g4b	151.841464667745	-0.264839783184756	0.235706006673807	-1.1236021810478	0.261181830440193	0.422442553902372
Sptbn5	29.748426387248	-0.603315016819361	0.346289468622376	-1.74222744693766	0.0814686530719913	0.183000481900518
Ehd4	5337.97383136262	-0.723530598197746	0.148571877857055	-4.86990276109907	1.11653180405027e-06	1.48268855743734e-05
Pla2g4f	110.43694583549	-1.11034077130506	0.310800611461968	-3.57251797569558	0.000353565205060241	0.00223173497651306
Vps39	1493.15868168967	-0.435141423058898	0.308205302077133	-1.41185573423392	0.157992443829694	0.294855437515405
Tmem87a	619.406428947826	-0.0329336941999784	0.214288044035298	-0.153688902002174	0.877855035732919	0.927113076609785
Ganc	268.371383152797	-0.489625757672386	0.147089388047672	-3.3287633062536	0.000872325046680293	0.00478618762475895
Capn3	19.5762483531844	0.444502048369687	0.502357026861817	0.884832946692225	0.376246737026074	0.54090313355378
Zfp106	2020.3029190885	-0.139468800445511	0.144227134098244	-0.967008055159084	0.333540006859399	0.498556245890812
Snap23	1395.86946865813	0.546428910715423	0.178966651316199	3.05324431505393	0.00226381547049032	0.0106648377983597
Lrrc57	737.083397930265	-0.288268353913346	0.214100104695492	-1.34641855651281	0.178167569750634	0.321342419444584
Haus2	308.300069943722	0.173859750207406	0.176032572014461	0.987656705902832	0.323320804467474	0.488417404977386
Stard9	926.850354338684	-0.699586189094519	0.119531667653771	-5.85272675288778	4.83578267050023e-09	1.1350779782087e-07
Cdan1	352.422421019448	0.0816471045277053	0.146972697303421	0.555525659021875	0.578535164466686	0.716946334739798
Ttbk2	339.003624100858	-0.0535207138946798	0.140786972772093	-0.380153879587422	0.703831192480048	0.811820019217163
Ubr1	1619.74226431896	-0.439155615052273	0.302309409402497	-1.45266935594313	0.146315579206795	0.280235864803932
Tmem62	393.224135123533	0.0920033268697887	0.118092438476613	0.779078898332761	0.435933239612075	0.598248807552741
Ccndbp1	2020.76756642634	-0.387067657325257	0.278961786521742	-1.38752931773001	0.165280417674136	0.304442007645268
Epb42	8.21746769297158	-0.700802508655926	0.688611009438921	-1.01770447908891	0.308818418029997	0.472737794653448
Lcmt2	312.783175871629	-0.151237665895782	0.136065791534667	-1.11150395841595	0.266351487147822	0.428008131393931
Adal	100.188383674889	0.409333262840027	0.299471290780563	1.36685310225602	0.1716713542904	0.312947032384743
Zscan29	335.426957809934	-0.0937252953699491	0.146035731964217	-0.641797004810536	0.521004994659665	0.670237800471007
Tubgcp4	453.967559775522	0.3293362345384	0.233807958346173	1.40857581096872	0.158960635558141	0.295919846543657
Trp53bp1	827.540877756055	0.0670692633581484	0.196626228347161	0.341100289223529	0.733028083501773	0.833652829064517
Map1a	148.558291226869	0.128849505335142	0.226128716034077	0.569806027270437	0.568809267102504	0.708921901379438
Ppip5k1	307.213395373303	-0.245058343702666	0.143565908233366	-1.70693966776795	0.0878332668343653	0.193502939031909
Ckmt1	693.63056756044	0.466041933309608	0.125637104654103	3.7094291100761	0.000207727107519842	0.00141599415077135
Catsper2	43.7285031447456	0.1760512411165	0.277254670716267	0.634980253575835	0.525441293698883	0.673855413498041
Pdia3	12406.9863814592	0.464342676785344	0.119268467171201	3.89325601140504	9.89076757467018e-05	0.000744280259993931
Ell3	58.5250027175718	0.0288275799530384	0.580892719889704	0.0496263405719941	0.960420155747974	0.976902319830847
Serinc4	4.85338137337125	0.299390740639381	0.763737154992755	0.392007562657105	0.695052625934525	0.805994323970455
Serf2	16244.9978568971	0.341313929303129	0.187628691898686	1.81909240985078	0.0688973328576579	0.161892385840794
Hypk	1930.988112153	0.183575796618814	0.101979341913011	1.80012729220596	0.071840541048765	0.166917533773209
Mfap1b	1265.53801035342	-0.421739561825472	0.093147229296173	-4.52766620126187	5.96386904948724e-06	6.50222683087206e-05
Mfap1a	501.815537937448	-0.293566981948362	0.104526137704123	-2.80855093660254	0.00497650092052975	0.0202744866324449
Wdr76	237.270243173637	0.114655150585609	0.283492675796511	0.404437787549431	0.685890817569657	0.799901993505417
Frmd5	68.276572603055	1.60726988684393	0.467733998845428	3.43629047880073	0.000589738303313463	0.00344485262335045
Casc4	1337.28846249044	-0.70976101823565	0.158733884977288	-4.4713894474214	7.77130303557702e-06	8.14315855966845e-05
Ctdspl2	398.01148342672	-0.268089464737165	0.192114827700059	-1.39546472256541	0.162875745709577	0.301249953972762
Eif3j1	563.718823056301	0.328050665393406	0.44049035760919	0.744739719556943	0.45642908249537	0.615914455466458
Spg11	523.97373944474	0.000755560987718783	0.108885746220421	0.00693902566630966	0.994463502984332	0.997067164951162
B2m	60181.0033026951	0.793401245017916	0.203243483168701	3.9036983260091	9.47338520100518e-05	0.000719218280022901
Trim69	13.8643373049957	-0.12487428483789	0.510107619208817	-0.244799881702554	0.806611385519408	0.883192385173063
Sord	1456.93830809079	-0.692699285589956	0.2058174690872	-3.36560005650675	0.00076377361158925	0.00427128914808983
Duox2	9.94387321428061	-1.47736338504896	0.477983151887628	-3.09082732145397	0.0019959967416993	0.00961781086285786
Duoxa2	7.89484936622741	-0.887047153388511	0.659004186847361	-1.34604175677866	0.178289050361901	0.321460560501003
Duox1	3.23765467799895	3.7324707854678	1.32005406485131	2.82751357300522	0.00469110267314442	0.0192754596186938
Shf	115.196390408408	0.195439852635058	0.258832974846439	0.755080965827516	0.450200403150571	0.610928999374508
Slc28a2	143.468043692119	0.984933647881941	0.392638615635086	2.50849918643083	0.012124524736651	0.0420048700592032
Gm14085	22.6318368781235	0.410299598913735	0.675400118241786	0.607491156474528	0.543525009786966	0.68915936443708
Gatm	529.110266523097	1.96405143790563	0.226390283628342	8.67551118549751	4.11696928728221e-18	4.35859279510822e-16
AA467197	927.716003296016	3.57810000833574	0.257735593070967	13.8828322689235	8.04991042022498e-44	1.12340158964431e-40
Slc30a4	579.283203341635	0.195016968462502	0.184086788900928	1.05937514379404	0.28942896509643	0.452907649663128
Bloc1s6	715.276344982091	0.18388005632507	0.1114304335398	1.65017805714086	0.0989065234165083	0.211818365090237
Sqor	1310.64909550068	-0.526409586856217	0.153441836848055	-3.43067834476911	0.000602074053018642	0.00350889855272938
Sema6d	694.131855784412	-0.316837341548413	0.234033409692265	-1.35381244056149	0.175796223646088	0.318199248813949
Slc24a5	20.5975366001409	1.52347519862729	0.946333402372074	1.60987152604839	0.107425906285259	0.225224677326553
Myef2	779.897358400177	0.314219734392448	0.119341633295463	2.63294313740881	0.0084648517844366	0.0314353311654726
Dut	900.742780179193	0.567796490137948	0.150583945270324	3.77063098671412	0.000162835305843445	0.00115192847004734
Fbn1	7539.9313895431	1.30521062136742	0.235606484432701	5.53979074264502	3.02833286572738e-08	5.97531334470193e-07
Cep152	153.420783280725	0.373697111888195	0.186663174882032	2.00198626282	0.0452862089892487	0.117390846706173
Shc4	123.781617051742	2.55971769811878	0.384926741865523	6.64988274317672	2.93326609227755e-11	1.06199452317341e-09
Eid1	4063.72209370296	-0.0549080352811537	0.284512254594883	-0.192990053659859	0.846966757690976	0.90769245303785
Secisbp2l	2373.68480599996	-0.657156108249331	0.112372591285496	-5.84801062903094	4.97486771989238e-09	1.16239260834198e-07
Cops2	1425.92029134171	0.212942069858866	0.147046017705418	1.44813217781566	0.147580087901008	0.281638728166134
Galk2	1136.88512572923	0.066646995037543	0.124103649449909	0.537026874978752	0.59124905026893	0.727323036355344
Fgf7	667.571669545756	-0.845741782804919	0.250898218841154	-3.37085606550426	0.000749349983641326	0.00420769919071392
Dtwd1	316.124266787152	0.070602004225933	0.31299946561387	0.225565893818588	0.821539069982258	0.89189860419361
Atp8b4	233.250707352513	0.894277358059462	0.164413782664718	5.43918729662175	5.35241636980388e-08	9.97147374913341e-07
Slc27a2	46.4124386100739	0.298849852004802	0.305238496768573	0.979069990085116	0.327545398400041	0.492666021050268
Hdc	2404.30937642436	-0.634718880322509	0.19193679569439	-3.30691610238788	0.000943291390993345	0.00512220238526312
Gabpb1	439.299270381247	0.257653590845675	0.222359669665023	1.15872447208534	0.246568512325662	0.40548598638558
Usp8	1013.73197935736	-0.0114838845244841	0.343498389491306	-0.0334321349846526	0.973329983967081	0.984403383162507
Usp50	672.3063548309	0.613716756559462	0.209814127783059	2.92504972398247	0.00344401187533603	0.015028148464549
Trpm7	1496.18888099797	-0.0740955059812613	0.133052640635583	-0.556888654199662	0.577603506939446	0.716138955542555
Sppl2a	2287.96083377977	0.0594422131740038	0.11165543393971	0.532371879062336	0.594468457729623	0.729687262215179
Ap4e1	37.6280838143315	-0.16015154192917	0.27356899390154	-0.585415545984022	0.558268338163309	0.701192706524706
Blvra	563.231963242534	0.65602423258471	0.323022533432527	2.03089309471266	0.0422658404245616	0.111366789625377
Ncaph	219.604463065249	0.845685390098199	0.264758647991364	3.19417475694991	0.00140231200022199	0.00714229977286257
Itpripl1	347.02251474921	0.43551045746189	0.199763584716737	2.18012936681848	0.0292478734825164	0.0838439039832137
1810024B03Rik	270.950092576338	-0.656671036293642	0.139373251057431	-4.71160019093658	2.45779209941075e-06	2.98021852433289e-05
Snrnp200	1528.39870635257	-0.108310101111116	0.137019247648431	-0.790473623012599	0.429251220658178	0.591883184076501
Ciao1	844.023995607171	0.0326076515073936	0.0910753143195316	0.35802952480616	0.720321218530267	0.824766989308431
Tmem127	1391.41101762643	0.107119322026693	0.0865478040027286	1.23768965903879	0.2158311549556	0.369202591901428
Stard7	1659.40183476369	-0.257676574970059	0.234038043870241	-1.10100294255119	0.270895376490674	0.432817956339336
Dusp2	325.636597193299	1.01672518880508	0.209489236728608	4.85335287235897	1.21391409525612e-06	1.5968119345567e-05
Gpat2	20.8259029795839	4.58011637901539	1.47594686443111	3.10317159065259	0.00191458597108365	0.00929838731205151
Fahd2a	312.35784085638	-0.616052209163797	0.125924635759165	-4.89222943111796	9.97001248786675e-07	1.34490036644326e-05
Kcnip3	74.0384033128258	0.873881785426507	0.273108455690837	3.19976100050068	0.00137541590348391	0.00701695232116367
Prom2	52.3460881490273	-1.27500179106724	0.339393809269431	-3.75670314615276	0.000172166520501598	0.00120902481986278
Zfp661	57.3897225137814	-0.0919011809226098	0.264870722916068	-0.346966172443797	0.72861673240426	0.830187372307535
Mrps5	447.554171293202	0.0661816905523658	0.202647908521133	0.326584621747844	0.743982076373321	0.840882701693922
Mal	701.463533545036	0.315134266008511	0.244216942328205	1.29038658417482	0.196916467802721	0.345944689544469
Mall	587.914253667604	-0.120415042556395	0.427636454392446	-0.281582735334087	0.77826347995648	0.862919659141345
Nphp1	666.104750299004	-0.214270217734192	0.178765612688038	-1.19860981377952	0.23067970042041	0.386970176063131
Mtln	1285.45495497026	-0.0860056380558668	0.209997795900534	-0.409554955979651	0.682132445291948	0.796850709053854
Bub1	120.26821663688	1.18160237753828	0.237643641302133	4.97216071536299	6.62107798432721e-07	9.45489936161926e-06
Acoxl	659.023203330705	-1.66411027561911	0.341660432835157	-4.87065552721465	1.11228609190002e-06	1.47832933305257e-05
Bcl2l11	627.708990967255	-0.054794498480624	0.155549291253041	-0.35226453325002	0.724639883933773	0.827736204945855
Anapc1	1734.16802513993	0.108035752977684	0.093550194949562	1.15484262791684	0.24815487712787	0.407338058039984
Mertk	268.386505914978	-0.00348924985207283	0.414371275078163	-0.00842058815832407	0.993281422113943	0.996527227689114
Tmem87b	854.244904561334	-0.037528250661081	0.10370973445989	-0.361858516527155	0.717457761127181	0.82222426958293
Fbln7	23.8647042414258	0.571548057831544	0.392906727008609	1.45466600224185	0.145761748989358	0.279454053794884
Zc3h8	294.03283667289	-0.169785627439607	0.21239104512607	-0.799401063914097	0.424057893744329	0.587267535799958
Zc3h6	121.480307476228	-0.929316403205652	0.20658223139931	-4.49853018292432	6.84248831485564e-06	7.28426061867885e-05
Ttl	820.776804744172	-0.547243280358621	0.284328747241548	-1.92468501925244	0.0542687757808673	0.135108656667547
Polr1b	149.945278920757	0.431501903874152	0.383943326566492	1.12386874316312	0.261068713149817	0.422348594747903
Chchd5	589.644946239477	-0.0898285413843726	0.0951855165383549	-0.943720690407519	0.345312398053403	0.510240699058407
Slc20a1	1118.5169005969	0.522374280318612	0.162964782916361	3.20544274026807	0.00134854874973906	0.00690743138379856
Ckap2l	278.585317663487	1.30757207036651	0.259827401896548	5.03246409278699	4.84215321538752e-07	7.14043170119249e-06
Il1a	35.1950708036605	0.466893949967166	0.580860415510682	0.803797155908242	0.421514132587605	0.585034995970393
Il1b	388.710315046156	0.912528707640457	0.382022450336271	2.38867822254219	0.016909104812206	0.0546006874152658
Sirpa	3197.91459400447	0.871911562802647	0.13315147941855	6.54826793220879	5.82082203429397e-11	1.99454105018854e-09
Pdyn	69.9255845603476	5.02517026616378	0.775675391813898	6.47844487423088	9.26727766710072e-11	3.03330446626148e-09
Stk35	745.94714662942	-0.0691393629454654	0.206553128961909	-0.334729196758939	0.737829374879772	0.837011781862483
Tgm3	7.08823197602853	-1.60748826661764	0.719213363146827	-2.23506451490873	0.0254131135877222	0.0751525152543101
Snrpb	5936.53552091128	-0.128656506136453	0.115343323220774	-1.11542222422529	0.264669530254108	0.426287058958222
Nop56	939.518199437642	0.355579108989382	0.216593033795033	1.64169226848669	0.100653794755826	0.214632088247907
Idh3b	1532.23845338498	0.301046332714376	0.273417773385756	1.10104887837573	0.27087538463602	0.432817956339336
Ebf4	68.0628605034455	-0.590653888266638	0.296172135480163	-1.99429256675025	0.0461200911079804	0.118949851915089
Cpxm1	1584.80373589479	2.130472141907	0.21146761482334	10.0746969869916	7.14807815088982e-24	1.63776339842253e-21
Pced1a	262.437482788137	0.371462894874971	0.224481486143676	1.65475960292433	0.0979732714066995	0.210083487828502
Vps16	746.881258373525	0.0891920430057097	0.189443683904454	0.470810328259315	0.637776188308314	0.763628342775077
Ptpra	2750.5022823417	-0.13815996590236	0.221248510891098	-0.624456026148645	0.532328140749339	0.680270397995471
Mrps26	987.119076375514	0.0862868529412343	0.147995756111051	0.583035995143587	0.559869069105548	0.702404579115767
Oxt	4.72724987304464	-0.535241357507778	0.751983344294392	-0.711772889079093	0.476605423418139	0.633342265832051
Ubox5	138.763947625972	0.209369695107973	0.235598131786556	0.888672985308962	0.374178853717822	0.53859536202332
Fastkd5	121.345992072077	0.274997269998025	0.271356073627076	1.01341851804634	0.310860297924072	0.474544195846503
Lzts3	79.4372004565665	-0.0843144008018427	0.227472846953465	-0.370656990190531	0.710893028744638	0.81732466179291
Ddrgk1	3109.18241548231	-0.635789236322621	0.261763747567403	-2.42886664876659	0.0151461020106062	0.0500555031140615
Itpa	865.935299321563	0.379996583956242	0.112802295493577	3.36869548880661	0.000755248180706639	0.00423451310029371
Slc4a11	60.4480213735404	2.54495332567376	0.443195651129962	5.74227955347758	9.3410442820234e-09	2.04556876994781e-07
4930402H24Rik	906.858195775866	0.051407772054778	0.178918775662691	0.287324635798399	0.773863760926582	0.860407011988067
Atrn	1648.43018024054	-0.588696142318291	0.427653166634922	-1.37657379448531	0.168644057542071	0.308932568893595
Gfra4	54.2372823064211	-0.442378276631818	0.372863715926504	-1.18643423249855	0.235450859544966	0.392387135823825
Adam33	191.455658107681	-0.733375347836543	0.302165548385999	-2.42706473902742	0.015221539393906	0.0502615296269845
Siglec1	213.141217936029	1.65076856553479	0.229363228417654	7.19718054599779	6.14703465795302e-13	2.99788429629615e-11
Hspa12b	1413.14921403303	-0.229469277052952	0.278186405242909	-0.82487595629478	0.409442018016065	0.572853118717154
1700037H04Rik	324.109026312269	0.554787295223037	0.219175192157924	2.53125041096481	0.011365667420686	0.0397979837077899
Spef1	1303.17270062877	-0.421216678282449	0.23878444372251	-1.76400385098764	0.0777313308360573	0.176569097651566
Cenpb	4220.31941968911	-0.331015797165441	0.207247609373248	-1.59719959215206	0.110221223613625	0.229486776575716
Cdc25b	464.86295469863	0.177786818489083	0.151310267670198	1.17498185170483	0.24000197655025	0.397912338483949
Ap5s1	637.61272638954	-0.154975475424114	0.152246845317863	-1.01792240818227	0.308714831604369	0.472632031510787
Mavs	883.520909038718	-0.0793052748912854	0.11612169845397	-0.682949663561128	0.494638650307045	0.647623046221871
Pank2	1113.65277711059	0.112285074413608	0.105264763507614	1.06669193633334	0.286110969588131	0.449134829138706
Rnf24	233.681062388114	0.0639017106471492	0.166044274489874	0.384847420023786	0.700350463745428	0.809540441577757
Smox	856.259791460327	0.13987741964429	0.207553089999154	0.673935616399929	0.500352247282517	0.652860803062807
Prnp	5274.02776708029	-0.0828885397596601	0.136510702772376	-0.607194440262109	0.543721881472872	0.689295119538365
Prnd	36.5970628223923	1.85629122747666	0.430889290008787	4.30804680116047	1.64702539747173e-05	0.000155226442711144
Rassf2	1273.91228869669	0.566292484760816	0.124594012285951	4.5451019224033	5.49086778900107e-06	6.05183625567359e-05
Slc23a2	3278.7721604788	-0.482785836787381	0.334448555435956	-1.44352794754358	0.148871805533412	0.283223582444343
Tmem230	686.778246682938	-0.0549545493391249	0.206749935168312	-0.265802014856194	0.790391691390609	0.871583162873244
Pcna	3085.45688056895	0.548246364836063	0.103681060495415	5.28781594455533	1.2378543683956e-07	2.13509015834167e-06
Cds2	2391.5043975872	-0.188529288880269	0.134248528437392	-1.40433039434165	0.160220487461734	0.297477588658089
Gpcpd1	1069.01329675483	-0.0981015716408651	0.123998216202402	-0.791153087885831	0.428854663060496	0.591728169953621
Shld1	217.041951364538	-0.250994383115927	0.219971743785826	-1.14103011048686	0.253857393011686	0.413905209819018
Chgb	20.6822695577357	-1.0592172376226	0.47923085597788	-2.21024423701025	0.0270882163596547	0.0789203282097284
Trmt6	453.897814462385	0.212902997167611	0.116609249665097	1.82578138337285	0.0678831986192255	0.160264163975916
Mcm8	58.5288237775166	0.461236641534899	0.320380274926834	1.43965367917932	0.149965404564931	0.284880451116972
Crls1	780.842229233763	0.168527584120053	0.130652819107953	1.28988861679904	0.197089333625814	0.346169148797469
Lrrn4	25.8587830632981	-0.131445867658333	0.531495420687578	-0.247313264690569	0.80466579384978	0.881938069497928
Fermt1	36.0193823245641	-0.403485520287186	0.291417372959398	-1.38456234159863	0.166186333178866	0.305741516974504
Bmp2	133.39132397388	-0.897632631936778	0.190946478990419	-4.70096456704926	2.5893544749046e-06	3.12248079687828e-05
Tmx4	1449.62233506926	-0.286820715895244	0.249018155336799	-1.15180644361981	0.24940061944806	0.408583353065602
Plcb1	422.143181597281	-0.13696709520813	0.169121786769359	-0.809872564762575	0.418013421370474	0.581875592261348
Plcb4	769.920251191674	-0.296762897844102	0.189607077406036	-1.56514673346605	0.117548507846499	0.240341921144328
Ankef1	30.4195102692087	-0.194697408503216	0.378748243589721	-0.514054947576528	0.607213574587558	0.738967463413161
Snap25	10.6507200625953	0.361128105065003	0.559022943587484	0.645998718312871	0.518280185459128	0.667948006633933
Mkks	443.332114563964	-0.2418917362297	0.153060758132001	-1.58036415853298	0.114023494664328	0.235044268375467
Slx4ip	171.134933166874	0.711912734771302	0.175680671142905	4.05231110593952	5.07141659576921e-05	0.000416317198725418
Jag1	1082.84472463301	-0.404157146178523	0.190378370712642	-2.12291524854239	0.0337609544302095	0.09353264960443
Btbd3	1745.85411402231	-0.672850059327396	0.144421683639589	-4.65892684789997	3.17862125604864e-06	3.75057762502711e-05
Sptlc3	98.4511731640531	0.441861484387925	0.254466839474683	1.73642068766247	0.0824894769434965	0.184591247894988
Ism1	1405.58043267347	1.1420117316557	0.211664445957778	5.39538762161079	6.83757774979493e-08	1.24512047493597e-06
Tasp1	209.790795050646	0.237101415165102	0.158530814442202	1.49561721485728	0.13475343448197	0.26493339814712
Esf1	651.681996192054	-0.289741404893667	0.184059076700525	-1.57417612914082	0.115446736354678	0.23723240406013
Ndufaf5	242.859010118416	0.310917092861695	0.1874790119378	1.65841013160901	0.0972347130009328	0.208937581085851
Macrod2	128.604727621541	-0.133745540452654	0.201768579779558	-0.662866044845922	0.507416350183478	0.659778789739672
Flrt3	1134.70470370932	-0.580994466612241	0.161600546633683	-3.59525062702445	0.00032407943217895	0.00206858351907653
Kif16b	492.618040704977	-0.69477832667778	0.0951286979382741	-7.30356182451481	2.80248013745153e-13	1.46828916689483e-11
Snrpb2	1496.53264021554	0.2206838011549	0.0890570355164539	2.47800524546011	0.0132119202892785	0.0449205289835469
Bfsp1	75.2636976470401	-0.451249656905463	0.3322713352381	-1.35807579243062	0.174439635632919	0.316319602126483
Dstn	15363.5539537606	-0.112049818275742	0.155271842526142	-0.721636431002468	0.470518034646926	0.628228692295421
Rrbp1	4748.0914859603	0.31702147009428	0.102507483026684	3.09266661060984	0.00198366847599815	0.00958492123860486
Snx5	2894.25032415524	0.663399229330073	0.127433531943209	5.2058451116753	1.93115677488427e-07	3.14038004780174e-06
Mgme1	197.08992973636	-0.156479796668222	0.179434035867909	-0.872074218870133	0.383167889668946	0.54792829756013
Ovol2	161.425556053435	-1.15898321034055	0.321864716760338	-3.60083957634763	0.000317191254858458	0.00202798956823498
Kat14	500.436102833984	0.0677355194235438	0.226830062922729	0.298617910477847	0.765231598078659	0.854643162030229
Dzank1	219.227665635026	-0.584385397430353	0.251808890572785	-2.3207496609872	0.0203003587766473	0.0628530255227887
Polr3f	323.646952031986	-0.131655690422865	0.136719911466899	-0.962959155036754	0.335568021268542	0.500223800203281
Rbbp9	970.018018029705	-0.554130552915758	0.18023031977915	-3.07456899368971	0.00210806956461342	0.0100531145965768
Sec23b	1948.20731949627	0.170206123990312	0.116527354342988	1.46065380914189	0.144110471299829	0.277381421056152
Smim26	621.154330912434	0.140734030600343	0.239101834264631	0.588594525145226	0.556133307428557	0.699312123389235
Dtd1	281.145605769294	-0.172350625880247	0.261776675913849	-0.658388014434746	0.510288835013791	0.662047575636007
Slc24a3	482.75722770793	-0.539188017075094	0.331580939771438	-1.62611282013605	0.103925657282254	0.219584671655152
Rin2	2759.77024731229	-0.344869737528106	0.118635705947647	-2.90696409460651	0.0036495508551102	0.0158126602248932
Naa20	1314.54675285524	0.482287429299354	0.126312719909587	3.8182016003184	0.000134428054961531	0.000971108269042099
Crnkl1	600.022939396313	0.0616521794886003	0.117114084374021	0.526428395168126	0.598590590990088	0.732713831615409
Cfap61	277.395532412448	-0.511724353588082	0.282937087068853	-1.80861533173116	0.0705107849232377	0.164775621762311
Insm1	15.2692458599943	0.381181498712112	0.474295266031349	0.80367974553412	0.421581954556514	0.585039286240919
Ralgapa2	891.879633783629	-0.439852419066954	0.139085948147394	-3.16245044827122	0.00156447358495515	0.00781778450606983
Kiz	861.243823359542	-0.637061201489531	0.218790971776978	-2.9117344116873	0.00359428102223975	0.0155996064383382
Xrn2	1304.06847312437	0.175377968185668	0.128430575203186	1.36554685602091	0.172081236715679	0.313446407985211
Pax1	11.2144255470088	1.72908021237202	0.860755830562969	2.0087929131321	0.044559100146787	0.115858188745482
Foxa2	1555.11613066106	-0.991828525366584	0.193079367716116	-5.1368954492583	2.79314242941534e-07	4.37972721490857e-06
Thbd	11277.6034652559	-0.557613141517991	0.182048580408643	-3.06299088005148	0.00219136738236837	0.0103634259663392
Cd93	9877.99052634499	-0.841685404840467	0.291584488670149	-2.88659183716941	0.00389439074624458	0.0166479510848233
Nxt1	586.505031571774	0.119071975454879	0.140445775765763	0.847814573315958	0.396541245680451	0.560628537708657
Gzf1	790.656507855566	-0.54635994052339	0.304650344021625	-1.79340004449366	0.0729089804830928	0.168634286484249
Napb	82.8345403711651	-0.610722079617185	0.206271241407259	-2.96077182379188	0.00306869194474851	0.0136543449402419
Cst11	4.70672941025321	-0.308937685714491	0.848717606498339	-0.364005274957255	0.715854070367523	0.821306116159331
Cst8	140.072551533477	-3.40144251038441	0.544748437152303	-6.24406107186944	4.26353395256146e-10	1.22794577309139e-08
Cstdc2	177.957711643309	-0.129917315590227	0.340555914490771	-0.381486005857483	0.702842653264397	0.811167398711507
Cst3	29813.1279479934	0.4582612266821	0.262969763307886	1.74263847264283	0.0813967852872742	0.182892571859623
Zfp120	461.556585224336	0.204307747494432	0.179646128606451	1.13727887753155	0.255421721913518	0.415737809737065
Zfp937	19.6505216538176	-0.851862546011394	0.438847626609882	-1.9411351329209	0.0522418886088331	0.131199618591329
3300002I08Rik	15.3904397228258	0.561113157100078	0.493445590807038	1.13713278131104	0.255482781825606	0.415737809737065
Gm10130	30.993267031817	0.425326528252632	0.428058543584926	0.993617659609328	0.320409043353379	0.485264712549755
Zfp442	12.0162138436084	0.386630276936346	0.573642117905123	0.673992137028356	0.500316312680703	0.652860803062807
Cst7	61.4509872837667	1.10634488162854	0.505942084628905	2.18670261921384	0.0287642402880435	0.082797647227031
Apmap	1370.17845287214	-0.493987247716059	0.184442596244255	-2.67827095136895	0.0074003327211721	0.0281962044186431
Acss1	1425.27209819338	-1.29087522396603	0.192516120927841	-6.70528378477913	2.0101532677817e-11	7.50799581842258e-10
Entpd6	267.360451836477	0.105798332711258	0.184746387554948	0.572667937443655	0.566869550527464	0.707374020822665
Pygb	1995.57109098045	-0.49118650223518	0.195525883645955	-2.51213032809808	0.0120004760830461	0.0416408924843672
Abhd12	1986.31498716871	0.239766698401547	0.136443984313237	1.75725371556953	0.0788745731313566	0.178610941457362
Gins1	150.880962702761	0.633458969888494	0.211122063547281	3.00043945784297	0.00269590340884864	0.0122986072003672
Ninl	103.419999435953	-0.0259267801468584	0.190525749103307	-0.136080190047175	0.891757887891447	0.936025664069853
Nanp	275.443987224215	0.244489337188326	0.153723672786057	1.59044688926077	0.111734108222661	0.231819204666316
Nsfl1c	2230.13508446475	0.0864904506129168	0.233976560492845	0.369654338155646	0.711640058342591	0.817877258038266
Fkbp1a	7350.95567418365	0.249042198562662	0.174203014817364	1.42960900432039	0.152829269767244	0.288130158677231
Sdcbp2	176.162230962113	0.5275959496189	0.234396479140616	2.2508697722477	0.0243937867703026	0.0727830944044539
Snph	8.73242272983881	-0.213320791083749	0.742463737400706	-0.287314760759313	0.773871321466548	0.860407011988067
Tmem74b	3.95227334211733	0.357779099129882	1.04916902695082	0.341011876961034	0.733094640566587	0.833652829064517
Psmf1	774.776387775871	-0.0736481796316781	0.116472702271477	-0.632321378274694	0.527176896878709	0.675404151559428
Rspo4	12.67718281472	-0.337200646815835	0.505456651309751	-0.667120802430976	0.504694973492915	0.657242325932282
Angpt4	39.6302148824784	-0.182581631501732	0.329445052856934	-0.554209662334862	0.579435366420603	0.717807527168902
Fam110a	514.839623025961	-0.248820579660673	0.169751528181286	-1.46579286988772	0.142704724121724	0.275514994881631
Slc52a3	301.501592803041	-0.342859856118935	0.131606129974745	-2.60519670462712	0.00918215276449244	0.0334810515647799
Srxn1	646.981890077889	0.664096748658736	0.202851272104293	3.27381111180462	0.00106107513786605	0.00567743619427733
Tcf15	13.2764157730569	-0.707204732953103	0.532896358753529	-1.32709620048313	0.18447686203934	0.329674541230024
Csnk2a1	2047.86364654166	0.140406762029785	0.0755793279736733	1.85774028155812	0.0632059052501439	0.151723823533223
Tbc1d20	2219.12422252005	-0.191714998061339	0.199380638660656	-0.961552733250271	0.336274324327947	0.500790371823662
Rbck1	2587.16028920522	-0.144816239204959	0.209939420179285	-0.689800129395843	0.490319887305781	0.644150670948313
Trib3	257.436795835077	0.221381545554091	0.402277563238572	0.550320390160064	0.582099641267835	0.719933257581577
Sox12	279.621000477615	0.122401608418429	0.257403225506392	0.475524765385621	0.634412985641879	0.760822264335621
Zcchc3	352.673907043192	-0.67926171905707	0.193486535934527	-3.51064075738543	0.000447028071063856	0.00273399518681325
6820408C15Rik	473.481100484826	-0.217535460766092	0.240901040304774	-0.903007560660088	0.366521882256575	0.531351158232192
Defb20	7.85610423619507	-2.33813781954637	0.638908528197582	-3.65958148366319	0.000252627504808757	0.00166871119893254
Defb25	13.184579282507	-0.364441639291139	0.525300819365435	-0.693777024241814	0.487822053417596	0.642277273516233
Rem1	181.101454430395	0.359897255408151	0.266025800643967	1.35286597967923	0.176098449564082	0.318483423569536
H13	3667.29602728237	0.0805533172979438	0.107010856518583	0.752758364138086	0.451595130705309	0.612198173084988
Mcts2	216.65216397208	-0.0656575907381888	0.195796214756613	-0.335336363983365	0.737371365621644	0.836811105455181
Id1	2753.68151402845	-0.158773606593029	0.193498250867177	-0.820542851842189	0.411906711029408	0.575513534073123
Cox4i2	1389.09419766285	0.144499965072976	0.325529393094601	0.443892220297857	0.657120509464732	0.779134698446984
Bcl2l1	2648.5785773821	0.270363111796504	0.176121696449356	1.53509259362743	0.124761085311242	0.250615993275696
Tpx2	254.509099003844	1.86037285516006	0.248044575602748	7.50015536779771	6.3742234509209e-14	3.66482038183846e-12
Mylk2	19.5331384539465	-0.541726474238777	0.457957617714704	-1.18291836031049	0.236841504337589	0.394151425538547
Foxs1	249.07806548465	0.340612064039084	0.156296415448296	2.17926983841649	0.0293116284723616	0.0840109799625135
Ttll9	182.049831024005	-0.869409917092531	0.210460498921472	-4.13098857765669	3.61206531462589e-05	0.000310813365064268
Pdrg1	1236.63986999164	0.431302071943485	0.248923657735476	1.73266806324137	0.0831546840633238	0.1857233616024
Ccm2l	2703.77546503982	-0.815427240357657	0.366494558880247	-2.22493682538982	0.0260854794432031	0.076697604852061
Hck	1901.92129494188	0.110094579422846	0.124010517862728	0.887784208309767	0.374656839018267	0.53917288232581
Tm9sf4	1133.09601446985	0.166690883444957	0.136620472200252	1.22010179558324	0.222426287979199	0.377433752028394
Tspyl3	232.698702378054	-0.189037311766036	0.221133359353456	-0.854856600192477	0.392630539465373	0.556740385306941
Plagl2	556.13194229599	-0.169878336279552	0.110383625888618	-1.53898130190946	0.123808861086999	0.249388508928818
Pofut1	623.825176384952	0.0431362176167063	0.122813514639462	0.351233475756634	0.725413197932937	0.828174750324159
Kif3b	617.468289576497	0.38591858829337	0.193452993375154	1.99489592567315	0.0460542319931061	0.118859871440177
Asxl1	1612.55395956998	-0.29193387548991	0.18939048744098	-1.54143895733351	0.123209988739641	0.248704344134416
Nol4l	404.477736284347	0.309738609063741	0.178621464762141	1.7340503252294	0.0829091542652793	0.185395255225973
Commd7	1222.84107682174	0.149627898948411	0.0834685169235733	1.7926267826876	0.0730326209423123	0.168800730394129
Dnmt3b	95.5301317712424	0.0262699503457849	0.199142329404068	0.131915451749497	0.895051166708977	0.938648070784909
Mapre1	3245.9264206476	0.277963678833205	0.106282941224153	2.61531790174091	0.00891444415960381	0.0327147100870376
Bpifa2	41.2311918986711	-0.154743714920797	0.429578151631138	-0.360222498125717	0.718680751411266	0.82331852350107
Bpifa3	6.79384977818378	2.28419008163913	0.959016667495881	2.38180436175677	0.0172280473880315	0.0553511417860342
Bpifa1	15839.9129098842	2.21488164881897	1.04381824181938	2.12190356527821	0.0338458370002477	0.0937170713908375
Bpifb1	4733.77157079398	2.33915634903743	0.711985671275614	3.28539806825962	0.00101838382779067	0.00547956892408504
Bpifb5	147.117836935181	-1.37816213954227	0.374349030712298	-3.68148980356635	0.000231875064096376	0.00155982213362991
Cdk5rap1	235.259912327446	0.579144045682402	0.765086737104675	0.75696521400183	0.449070703250204	0.609790744413435
Snta1	315.366910976893	0.0731609525086078	0.208851568100066	0.350301188418918	0.72611267347206	0.828432229689305
Cbfa2t2	662.324790246789	-0.331800859612233	0.19307553438001	-1.71850286820486	0.0857049317426231	0.190013923625218
Necab3	18.9139668810918	-0.0510558503474746	0.421921713881755	-0.121007875792293	0.903684797058739	0.943833536511682
1700003F12Rik	13.2510864730243	0.935029025319158	0.609419223461624	1.5342952590304	0.124957031558082	0.250878288183117
E2f1	402.864392133193	0.294566053429831	0.245541048831016	1.19966113540777	0.230270972759079	0.386453449527126
Pxmp4	759.3478424639	-0.200944303431032	0.144508263978175	-1.3905384917044	0.164365419292324	0.303302506497953
Zfp341	68.3093377249656	0.149226781270404	0.381530939525817	0.391126290978838	0.695703888081151	0.806376293228196
Chmp4b	3510.18240508801	0.200171375059325	0.127442886214565	1.57067515500483	0.11625812303322	0.238593375224994
Raly	2238.46665326108	0.507229446215128	0.19989934288858	2.53742428006803	0.011167152279945	0.0392281360753858
Eif2s2	3219.12865052151	0.46715680653575	0.174972958975943	2.6698800161457	0.00758783558271344	0.0287891408873539
Ahcy	196.769620824424	0.360164719149301	0.199887297266375	1.80183895662633	0.0715707466088554	0.166492276283155
Itch	889.026527549403	0.0758487655607291	0.188704518269238	0.401944618265633	0.687724784905423	0.80124948186727
Dynlrb1	3933.72547716523	0.197671861977142	0.258568168046371	0.764486454271091	0.444577405890583	0.605940491683064
Map1lc3a	5643.79269803343	-0.77390594106046	0.205316990060905	-3.76932245515039	0.000163691299935702	0.00115691765437982
Pigu	834.657116683122	-0.0866225485249847	0.108593171170106	-0.797679518809656	0.425056492235625	0.588000559818786
Trp53inp2	2100.96476184159	0.370079531428603	0.218846432405447	1.69104667305233	0.0908278888960733	0.198363767597613
Ncoa6	1174.28090968973	-0.0515627345246866	0.204328714079178	-0.252351877008857	0.80076909319422	0.879173676843404
Ggt7	105.687929264709	-0.500828565663258	0.318787510766358	-1.57104199113471	0.116172895412935	0.238482230206469
Acss2	791.106429666686	-0.584154687798491	0.245410609616491	-2.38031554019348	0.0172978189163243	0.0555056058077955
Gss	586.536516100364	-0.47412140089557	0.145356412566394	-3.26178523894848	0.00110712985486505	0.00587471496786499
Trpc4ap	2126.44956143474	-0.0360548904414714	0.119781767009886	-0.301004830213397	0.763410811263771	0.853789841447629
Edem2	1399.74249028961	-0.238145988403965	0.154980151459456	-1.53662250398733	0.124385778445818	0.250123930432507
Procr	297.629487510124	1.1167342251748	0.24809085952827	4.50131144411449	6.75354615796101e-06	7.20957490061609e-05
BC029722	1088.71211763506	-0.398837182823545	0.121562589194635	-3.28092043338239	0.00103468928321386	0.00555756304640167
Eif6	2096.18531335422	0.181803036988397	0.0927105061768196	1.96097556237756	0.0498818736861294	0.126463524848187
Uqcc1	552.189406880752	-0.290385113805811	0.143423433325489	-2.0246699376301	0.0429012675153374	0.112596573367746
Gdf5	13.1484128314994	-0.0106830664914911	0.472790421629758	-0.022595776062183	0.981972713182932	0.989514449262912
Cep250	550.895095225105	0.0292279705500506	0.123722753311562	0.236237634289046	0.813248277886473	0.887227227193181
6430550D23Rik	21.1317370209025	-0.845217039247157	0.350894130996198	-2.40875228333846	0.0160071586930737	0.0523154977852616
Ergic3	2917.26351563021	-0.098003464379163	0.124157664337154	-0.789346875220137	0.429909296528418	0.592471282072695
Fer1l4	22.4729255283815	-0.905558947061116	0.402682711212718	-2.24881506418276	0.0245242645529617	0.0730927450944814
Spag4	20.4643310538085	-0.103926130284065	0.366393064266553	-0.28364655453319	0.776681256337008	0.862037015836122
Cpne1	1138.82523613253	0.383659414323214	0.251938935962127	1.52282700114637	0.12780199279408	0.255055693107373
Nfs1	560.570956139113	0.17732617979693	0.24938747950229	0.711046842250562	0.477055209075754	0.63335387693585
Romo1	3967.502425522	-0.166613414460236	0.210853048068355	-0.790187365023164	0.42941835383596	0.591954126233462
Rbm39	7690.73251949292	-0.167286195144795	0.10392020145407	-1.60975626301814	0.107451076843732	0.22524668587029
Phf20	614.961088245891	-0.334024154604429	0.1489029300934	-2.24323426271673	0.0248817119387555	0.0738656275327473
Scand1	4429.79724572005	-0.102719156063848	0.0691243929516358	-1.48600445772764	0.137277941904343	0.268384320704733
Cnbd2	45.1086259886858	0.107983553558126	0.365534414085261	0.295412824065694	0.767678538030289	0.855819407211545
2900097C17Rik	4743.61861535198	-0.276484813180375	0.0870375268219171	-3.17661614795278	0.00149004110375066	0.0075143301523247
Epb41l1	897.718823717384	-0.683600651630578	0.271658567918234	-2.51639643420462	0.0118561739454555	0.0412333770359508
Aar2	1017.22669381187	-0.176127452638326	0.265087078411087	-0.664413571925202	0.50642564876377	0.658749327692681
Dlgap4	1717.63536530821	0.418785213911943	0.159767537370564	2.62121592911966	0.00876167476715208	0.0322620458984293
Myl9	3993.94208661914	-0.0245292293654468	0.289043787957502	-0.0848633680688315	0.932370014737907	0.961006679096709
Tgif2	233.555261481849	0.0763481597320545	0.173308597131974	0.440533020262783	0.65955110214555	0.780810439503072
Rab5if	2890.40467932909	0.161596555566073	0.143586849314717	1.12542726814683	0.260408021503324	0.421635221822332
Sla2	65.9151799434781	0.79926730845516	0.314371812066999	2.54242676275576	0.0110085669020793	0.038777537979307
Ndrg3	850.565082173182	-0.117852467337886	0.122122538165485	-0.965034539146143	0.334527512365234	0.499643105888179
Dsn1	78.6568587647269	1.05826980832562	0.258487280866967	4.09408851675865	4.23832382511114e-05	0.000357093902520753
Soga1	189.255456249781	-0.599774059588875	0.13280718813616	-4.51612648386141	6.29810547837915e-06	6.77331741310331e-05
Samhd1	4582.40357722149	0.216739918836755	0.115176954283773	1.88179935981595	0.0598632627788596	0.145612572796431
Rbl1	580.722940142979	0.235657819572967	0.246780661578876	0.954928226811831	0.339613994189581	0.504093489383004
Rpn2	9657.79798880917	0.0844411836184156	0.235558926294466	0.358471593272835	0.719990422593246	0.824511225455347
Manbal	1825.95369557728	-0.363723274546289	0.232608926506364	-1.56366860038081	0.117895415371735	0.240890792143153
Src	1282.4476713458	0.223214553186412	0.146418044061409	1.52450167339207	0.127383439157179	0.254451942030169
Blcap	1527.53836246451	-0.22614969851527	0.294776609518801	-0.767190106719934	0.442968494165692	0.604606504306707
Nnat	538.139399619212	0.593953001829645	0.164525047880513	3.61010684683712	0.0003060708998248	0.0019683679862633
Ctnnbl1	427.321228458633	0.477500965492556	0.262778934909441	1.81712040828962	0.0691986784912687	0.162495111939364
Tti1	303.146756877802	0.278704880639715	0.219085775299381	1.27212677435979	0.203328079546555	0.353472120935912
Rprd1b	1208.19616756026	-0.391999386566526	0.297651889725621	-1.31697261162318	0.187847805239551	0.334258914829298
Tgm2	5320.46607707432	0.565785240920707	0.147602983243832	3.83315586505497	0.000126509738446335	0.000921713808680443
D630003M21Rik	42.3143907321484	-0.429040476307443	0.368310318065333	-1.16488856071455	0.244064104508548	0.402603488965261
Lbp	1381.7686846994	0.464257793730532	0.201054421475738	2.30911506607457	0.0209371969427844	0.0644102024586538
Snhg11	249.18142998302	-2.26412468152816	0.240136232738337	-9.42850087931231	4.15991703776949e-21	7.01746004909884e-19
Ralgapb	1150.26491643218	-0.184323925427724	0.0733716945831455	-2.51219392539512	0.011998313506529	0.0416408924843672
Adig	132.811877894497	1.28891534939807	0.37482701591395	3.43869383655624	0.000584527900402933	0.00341701744062659
Actr5	311.821216152202	-0.41033207255143	0.135470405848678	-3.0289425205515	0.00245411370315016	0.0113350783483933
Ppp1r16b	1833.9879258435	-0.651629006711539	0.2103070876728	-3.09846431673932	0.00194526394216976	0.00942903276799746
Fam83d	94.3845502080259	1.68184305020289	0.276517919678019	6.08222082735633	1.18529162693409e-09	3.09972943186801e-08
Dhx35	338.593357979498	-0.18738222694488	0.158604161616894	-1.18144583997423	0.237425656879404	0.394834932158567
Gm826	7.73468288766257	-0.872669978946254	0.57465336811348	-1.51860239123131	0.12886260888654	0.256372460992389
Mafb	888.458927090809	1.36602601438797	0.120769910262653	11.3109797913827	1.15789232357234e-29	4.67758027872606e-27
Top1	3007.40455817032	-0.123019217174503	0.195266491949832	-0.630006797101211	0.528690137128968	0.676834483785071
Plcg1	1753.24128899838	-0.537720405472343	0.110453088190565	-4.86831481383857	1.12553926789814e-06	1.49206850617482e-05
Zhx3	543.814109846262	-0.109545228397678	0.173328611496623	-0.632008919080347	0.5273810491493	0.67555294438342
Lpin3	196.713696443444	0.185224316295344	0.181621455331345	1.01983719906564	0.307805677762875	0.471759884573884
Chd6	1011.79436595185	-0.652581025067271	0.133830461465173	-4.87617705209134	1.08161535494111e-06	1.44256101769774e-05
Ptprt	44.0566970546817	1.34136065281664	0.336195060585306	3.98982855512919	6.61210709871522e-05	0.000525103238863825
Srsf6	4852.45053840514	0.0158881116107616	0.0961396670967217	0.165260730461832	0.868738766322234	0.921313216014689
Ift52	885.013518731417	-0.254539007022362	0.136720301697889	-1.86174989274685	0.0626383523535152	0.150809496075723
Mybl2	99.2111919125731	0.844182629601639	0.241342774916708	3.49785747633415	0.000469011697852994	0.00284464582131225
Gtsf1l	38.2836923854676	1.26970711049575	0.415123510553004	3.05862491094353	0.00222355359780513	0.0105026988553559
Tox2	343.34266047724	-0.0982682522023845	0.265794883863858	-0.369714611409594	0.711595143702689	0.817877258038266
Jph2	618.071018631686	0.246698653711843	0.217361538990019	1.1349692077915	0.256388220286706	0.41670890096572
Oser1	779.237011470056	-0.0115196165774189	0.0984264961361679	-0.117037759441138	0.906830131377655	0.945574605812959
Gdap1l1	3.81397830482568	2.95481575595939	1.36009797443159	2.17250213698337	0.0298178086277931	0.0851438207301437
Fitm2	830.419768729277	-0.574602728621813	0.262639389974589	-2.18780103272935	0.0286840986358304	0.0826134330503999
R3hdml	16.3992902227324	3.22566528672986	0.843815008903359	3.82271617913269	0.000131989673936142	0.00095484141592541
Hnf4a	4.46018790554124	4.19955710108401	1.29378114902144	3.24595632287607	0.00117056797123019	0.00615881295152017
Ttpal	755.266309345171	0.494325934242394	0.147020560365645	3.36229118575654	0.000772985644270264	0.00431651605136152
Serinc3	24506.9414937241	0.167927565594417	0.178015555213679	0.943330853266431	0.345511699257844	0.510338698672872
Pkig	3666.97771885764	0.236415338849203	0.312737024146025	0.75595570909703	0.449675751199927	0.610396361894958
Ada	178.854625685775	0.923078631757126	0.252089242019407	3.66171370250724	0.000250533749979059	0.00165847322309585
Ccn5	979.761078864167	-0.41455690961487	0.204836771350331	-2.02384028454469	0.0429865877806183	0.112717495168826
Ywhab	6389.3483896171	0.227150751536119	0.150545605142759	1.50885010107546	0.131337093991069	0.259780405857094
Pabpc1l	25.8335202247673	0.866362769008297	0.369747039570462	2.34312293619648	0.0191230808529496	0.0601184546740998
Tomm34	1424.41213093697	-0.183169848604808	0.16657848347212	-1.09960088954385	0.271506054228871	0.433522928902371
Stk4	1207.81609995938	-0.249177258686902	0.19340764988664	-1.28835265219835	0.197623232568043	0.346710199217375
Wfdc12	137.122721485352	2.91221584836902	0.471212486819968	6.18026034925867	6.3995975153443e-10	1.75742793305994e-08
Slpi	711.206586570343	1.01910101978689	0.373444205031699	2.72892444455091	0.00635412605077311	0.0249086284487788
Matn4	1788.93110021426	-0.46704260945348	0.386394555927134	-1.2087194353265	0.226770652314471	0.382460589285811
Rbpjl	584.074571928006	-1.05933679762896	0.265015176050284	-3.9972684335178	6.40776239279364e-05	0.00051072461314525
Sdc4	6275.22244099063	-0.254485034771726	0.154646923313441	-1.64558744085668	0.0998487265926321	0.213270878241755
Sys1	2154.80515160009	-0.124484115283384	0.140268375967697	-0.887470995686524	0.374825375044752	0.539364860546681
Dbndd2	1253.63392746356	0.0245936001705201	0.127420776621773	0.19301091095624	0.846950423052913	0.90769245303785
Pigt	1056.96750517884	0.347915919813506	0.11976994833176	2.9048682466639	0.00367407723113278	0.0158920145322962
Wfdc2	49365.7791859945	-0.46120705066454	0.230961003110788	-1.99690443171182	0.0458355656878324	0.118414972883527
Wfdc6a	31.4662214267585	-0.987134311307269	0.463481035341332	-2.1298267588884	0.0331859186297975	0.0924232650373768
Eppin	2.70174705978273	2.42527976163481	1.41684212570506	1.71175017853731	0.0869427170441742	0.192175327479499
Wfdc8	37.4575814817978	-0.124638281925915	0.358343335170823	-0.347818055180237	0.727976829236541	0.829757373448927
Wfdc6b	3.74013043876916	-0.24937013791453	1.59202630014154	-0.156636946193891	0.875530983086578	0.925560596327034
Wfdc16	14.234207077791	-3.48273612880212	0.717470076143476	-4.85419008346999	1.2087974854761e-06	1.5914451286058e-05
Wfdc10	27.694852543784	-1.18294889103799	0.583788397483933	-2.02633162312984	0.0427308127379691	0.11236051838653
Wfdc13	109.884172515211	0.584307249093227	0.274823324280697	2.12611957381184	0.0334933045101469	0.0929734299743601
Wfdc3	185.59428900282	0.233175156871834	0.182919868269319	1.27473936581084	0.202401508400411	0.352314951293197
Dnttip1	933.619379812991	0.0531549078552569	0.107047227824301	0.496555669264985	0.619502421049634	0.749230415625379
Ube2c	982.532825571169	1.60913051434666	0.210478030082317	7.64512340654905	2.08745029640744e-14	1.32415080579135e-12
Tnnc2	9.099031286842	1.38398243223465	1.25721634271798	1.10083076810998	NA	NA
Snx21	476.041205293412	-0.704501918375563	0.131670283111775	-5.35050052089212	8.77113002832441e-08	1.55659672907292e-06
Acot8	343.783069739959	0.382472701761261	0.351286104373514	1.08877834050216	0.276251645269133	0.438500569385427
Zswim3	89.0087448942122	-0.200752608897376	0.279339479394608	-0.71866894479954	0.472344922188464	0.62926034023389
Zswim1	215.477792318824	-0.173053129902582	0.250590240080238	-0.690582082714678	0.489828210404155	0.643669992973308
Spata25	11.8967873254038	-0.36356791060707	0.452788361877515	-0.802953302729586	0.422001725702845	0.585092891190785
Neurl2	358.459085559864	-0.415768223828311	0.270691513694612	-1.53594849780688	0.124551012236399	0.250292737686513
Ctsa	6219.16075341471	0.78398836002183	0.0863390715785373	9.08034271956103	1.08233505885093e-19	1.49684013409195e-17
Pltp	5945.71708091691	-0.314068560191915	0.206530721287407	-1.52068688974779	0.128338430240721	0.255826937102365
Pcif1	1099.84703394825	-0.304955144205367	0.183973611597814	-1.65760263962221	0.0973976965450038	0.209199949581972
Zfp335	331.693996803132	0.601105380708653	0.361601040573534	1.66234416735981	0.0964437867504944	0.207644960786373
Mmp9	289.409553568466	-0.228972728958688	0.399835101998138	-0.572667901878595	0.566869574612676	0.707374020822665
Slc12a5	39.0156738045593	-1.05804035371693	0.296472076040093	-3.56876899790673	0.000358662482517621	0.00226019202345156
Ncoa5	577.899865544229	0.193426925406236	0.160328078906791	1.2064444776307	0.227646155150749	0.383473732878213
Cd40	583.112253608636	0.0791464771640766	0.176106912069223	0.449422888824296	0.653126622870036	0.776137698380393
Cdh22	40.8127981888003	-0.379496515590499	0.349436496593262	-1.0860242684731	0.277468255461747	0.439931335425871
Slc35c2	1172.61456412522	-0.00564670768696289	0.221356881172342	-0.0255095195462504	0.979648555459352	0.988034052226912
Elmo2	1357.94383248795	0.021098019808753	0.188073928163593	0.11217939676573	0.91068116504306	0.947209605296837
Zfp663	12.2649187116023	-0.840491181819477	0.638941639748617	-1.31544280343062	0.188361128095626	0.334784641012372
Zfp334	263.770703809697	-0.102494629856994	0.113305926051102	-0.904583135490796	0.365686273031768	0.530590735095527
Ocstamp	23.5987424788228	3.10940916578185	0.829027945241674	3.75066870016717	0.000176363599609255	0.00123229750459794
Slc13a3	96.9506264688958	1.39062012834621	0.228464571700252	6.08680863731782	1.15183502653732e-09	3.01737533999563e-08
Trp53rka	383.190696051847	0.134571662417143	0.157081166324895	0.856701446555375	0.391609903689437	0.555601075003378
Slc2a10	304.049842784208	-0.139654947698665	0.256752640951982	-0.543927989137153	0.586491027552877	0.723266690549825
[truncated: 13,363 more rows]

## Sheet: Extended_data_Fig_4_c_day21
	baseMean	log2FoldChange	lfcSE	stat	pvalue	padj
Rp1	44.1886509944108	-1.15634812206595	0.403042832069175	-2.86904524794398	0.00411712895737262	0.0152866459208082
Sox17	2205.54807822028	0.341885850219141	0.127489893998634	2.68167020534823	0.00732556384218661	0.0241661756916826
Mrpl15	1199.89216702657	-0.129396575347485	0.103815166835179	-1.24641301740545	0.212612804645439	0.333528598111927
Lypla1	1949.15036171423	0.0839685993475094	0.0692626659553902	1.21232121503366	0.225389446002466	0.348971779394501
Tcea1	2117.65961278107	0.0948785387637112	0.0962735848641141	0.985509565241889	0.324373835320034	0.456902297437149
Atp6v1h	2165.51872259487	-0.161801458486332	0.0923334115501695	-1.75236088182897	0.07971177339491	0.15805435321349
Rb1cc1	1838.54968473097	-0.345930905332051	0.153902086052488	-2.2477337000752	0.0245931757434993	0.0635013500151268
Alkal1	84.7137762957705	0.290396473418247	0.197469231435699	1.47059099438896	0.141401760871591	0.245027227388435
St18	6.49654700022976	1.10407626382369	0.839172158971041	1.31567313336213	0.188283775430585	0.30444663551193
Pcmtd1	1698.90259185072	-0.426693759756471	0.163224953861496	-2.6141453844033	0.00894509642238603	0.0284100259356418
Rrs1	565.227950277135	0.116450443437429	0.106556493892809	1.09285168067347	0.274458926328305	0.403540307979167
Adhfe1	218.912681797565	-0.611161044378963	0.21444243527762	-2.850000484222	0.00437191625394138	0.0159992551581739
Mybl1	58.276623843411	0.51864827216535	0.231245892641284	2.24284317546731	0.0249069291817102	0.064117384930717
Vcpip1	1165.97833949036	-0.223910569513785	0.0908699778270386	-2.46407641850618	0.0137366820547403	0.0401101710890887
Sgk3	671.335519090823	-0.0989364360318428	0.0731422665774016	-1.352657507915	0.176165071246727	0.289689521448885
Tcf24	28.1104787129834	-0.0605055780445058	0.35148379502139	-0.172143293379496	0.863324877557846	0.910720547282232
Ppp1r42	57.2664320289039	0.0418753583394774	0.250476557916617	0.167182744316607	0.867226261372095	0.913706065800561
Cops5	1935.55533957856	0.0589140336288489	0.104960866356876	0.561295230057802	0.574596292755951	0.692501521523048
Cspp1	1649.65613954556	-0.210513410746236	0.0982178316014193	-2.14333189110229	0.0320864577941756	0.0782562965073832
Arfgef1	2222.47038373995	-0.0379894104144675	0.074543490320079	-0.509627470505425	0.610312474696112	0.722724830235975
Prex2	3577.87782746736	-0.501113141845123	0.0960135734550879	-5.21919061870484	1.79706733673378e-07	3.1495861667664e-06
A830018L16Rik	61.6744532179015	-0.636962939895507	0.267668223709607	-2.37967335482657	0.017327990451557	0.0480397707540319
Sulf1	940.996565234137	-0.0490863326069247	0.147484586104792	-0.332823476021064	0.739267536245859	0.823056726569821
Slco5a1	74.3000540918803	-0.807534461887316	0.270720478091287	-2.98290867237245	0.00285523179209217	0.0112612816700556
Ncoa2	1252.05488244472	-0.244526610628871	0.0665317263476835	-3.67533842953385	0.000237534328688531	0.00148767362614446
Tram1	4947.62944575163	-0.00547123882799095	0.0656490258306873	-0.0833407466258768	0.933580601847323	0.957785698640958
Lactb2	1068.66023022008	-0.111832553486199	0.0984786928862877	-1.13560152159342	0.256123371773178	0.383373473505065
Eya1	142.949157372459	-0.192562068378653	0.172620738915259	-1.11552105261919	0.264627201987233	0.392520189045817
Msc	84.6975806575098	0.832281599777906	0.250488749270702	3.32263066585263	0.000891728961900092	0.00437123714944192
Kcnb2	24.3675168320665	-0.379130231256029	0.418674646192569	-0.905548579795416	0.365174835755071	0.499156806743911
Terf1	435.48772803457	-0.198900167088966	0.117173033348614	-1.69749097897976	0.0896038751730439	0.173129662161055
Sbspon	97.3691080569484	-0.621131423369659	0.308186653276109	-2.01543907488161	0.0438586636846623	0.0997869092398666
4930444P10Rik	85.1858459843484	-0.0448028770013378	0.277877569450211	-0.161232434449393	0.871910336301055	0.916816614836662
Rdh10	761.352708499126	-0.0217981031637757	0.10591526355722	-0.20580700487989	0.836941669233107	0.892717544879106
Stau2	243.169954069077	-0.0537386985283555	0.12384500046005	-0.433918998172968	0.664347263287894	0.766550693916957
Ube2w	1096.89785892865	0.0936828614002727	0.0664309901305054	1.41022828677143	0.158472285920106	0.267042586514256
Eloc	2818.06419730629	-0.0184195170203676	0.0683440053933527	-0.269511816206182	0.787535850496768	0.856800039263838
Tmem70	891.568277321714	0.0298263543655689	0.0830027117940566	0.359341926557448	0.719339313105014	0.807498903790292
Ly96	271.933029591235	1.02967664264767	0.234781651890463	4.38567764711046	1.15625247528351e-05	0.000116025779431554
Jph1	45.7820925182764	-0.316684639879156	0.30608860838427	-1.03461752971082	0.300847564135677	0.431593407977485
Pi15	555.992206537071	0.013139896193667	0.172858515125598	0.0760153249269761	0.9394069059461	0.961257946347006
Crispld1	39.339177257583	-1.40305476529099	0.325588445323651	-4.30928918222598	1.63780097057378e-05	0.000156961038085014
Pkhd1	16.3940471380889	1.48890174659225	0.549397848887083	2.71006111437881	0.00672708117086657	0.0225898681575491
Mcm3	538.073796093875	0.195386317772333	0.118267234690052	1.65207479725378	0.0985193039503199	0.186351991602965
Paqr8	672.465708016685	-0.211428011901022	0.106113914899252	-1.99246264829413	0.0463203194858626	0.103985358249225
Efhc1	398.057620646457	-0.0401187416130684	0.120771840121112	-0.332186224643398	0.739748644882163	0.823235788987811
Tram2	726.670007843402	0.22586617162507	0.114494297116382	1.97272857525367	0.0485264945107369	0.107691828394269
Tmem14a	320.808857256685	-0.140054647191762	0.13160991624814	-1.06416485310803	0.287254025857872	0.416922958876528
Gsta3	3796.81845976458	-0.692548080429772	0.141463552748488	-4.8955937198967	9.80093680377166e-07	1.38049341970923e-05
Khdc1a	8.1195422944129	-1.16439047414149	0.527545449414227	-2.20718513529858	0.027301127835037	0.068822189403287
Kcnq5	249.366437821657	-0.41248868248877	0.198578087462758	-2.07721147765677	0.037782044991912	0.0889697186064509
Ogfrl1	1002.46532481961	0.45955034027897	0.123941027475162	3.70781451179323	0.000209055691406209	0.00134238060650754
B3gat2	4.12088807990285	1.08003848706064	0.936783692058791	1.15292195649458	0.248942419070016	0.375849440454515
Smap1	1565.06828859349	0.229264410368569	0.0852108817569737	2.69055319744777	0.007133366095479	0.0236541187179026
Sdhaf4	826.844778925261	0.172307714740178	0.0992941755767212	1.73532549859424	0.0826831677956938	0.162602110307069
Fam135a	548.129127880014	-0.317550477454868	0.0949291625739537	-3.34513092546754	0.000822437371895131	0.00409564741184105
Lmbrd1	2168.71719379166	-0.123824453049355	0.0602171048497376	-2.05630033789136	0.0397535757584749	0.0924612405120232
Phf3	1569.77269807586	-0.258914143315689	0.0737771104703121	-3.50941019057498	0.000449101699854266	0.00251828283340488
Ptp4a1.1	5.95034617201794	0.791784917550401	0.971378754502917	0.815114510050799	0.415006766711412	0.54875251234654
Prim2	177.196220846955	0.107227984663934	0.146417680564674	0.732343144969914	0.463959151491859	0.595456511488964
Rab23	438.074558229296	-0.0181946308713162	0.09783509683338	-0.185972431777759	0.852466380423555	0.903674400237716
Bag2	429.719436627511	-0.0814759388059266	0.144027652234952	-0.565696500231878	0.571600114755221	0.690028035999128
Zfp451	875.961325500805	0.00722466067057427	0.07874514701468	0.0917473767523403	0.926898754895009	0.953096013924256
Bend6	32.5104179680372	0.467992121936907	0.356627337541093	1.31227214706439	0.189428326435909	0.305717764718859
Dst	2435.50312583929	-0.34837609680591	0.101488259638075	-3.43267386836941	0.000597660536640588	0.00318398527561222
Ccdc115	744.656758270715	0.162638579898663	0.0736097782316346	2.20946977162292	0.0271419827051579	0.0685718052447406
Imp4	911.279345779506	-0.0563246646623096	0.0824810996708814	-0.682879652272557	0.494682892500049	0.623947692254583
Ptpn18	2224.62665991908	0.585516126823954	0.0882759747487306	6.63279140774793	3.29397159545232e-11	1.39702612997181e-09
Arhgef4	138.923905877868	0.338170273947478	0.154762890461887	2.18508631454359	0.0288825184911876	0.0720158536740539
Fam168b	2797.87132066599	0.188846546871109	0.0604897478675161	3.12195956387053	0.00179651611977518	0.00771090634244013
Plekhb2	2468.87580268475	-0.052909455836334	0.0806561780546039	-0.655987639291741	0.511832077364708	0.639030485791687
Hs6st1	1120.22363561615	0.511627142619297	0.0884245631386185	5.78602963316026	7.2069505872855e-09	1.86276620145782e-07
Uggt1	1684.09288962081	0.209062654431575	0.0879012577414977	2.37838069446505	0.0173888629720395	0.048173227768725
Neurl3	680.249067866317	0.202540354273579	0.145392887584673	1.39305544884803	0.163603023784857	0.273526867490897
Arid5a	449.186628849632	0.406871801188019	0.128583532470094	3.16426056565719	0.0015547753120218	0.00684555932476932
Kansl3	1082.67356972163	0.0338444088451422	0.0645584486553942	0.524244456768158	0.600108523435449	0.714222182969337
Lman2l	670.403721625341	0.233028199862601	0.104890158708811	2.22164026378793	0.0263076265314076	0.0668820980521114
Cnnm4	356.8013067971	-0.196759794566763	0.14117048636525	-1.3937742911623	0.16338577390986	0.273193398697242
Cnnm3	788.497924318082	0.0587686429377609	0.0777564563939521	0.755804027899757	0.449766701426036	0.582035415289441
Ankrd23	221.734367816648	0.539257029962216	0.133360961210642	4.04358985618336	5.26389690754827e-05	0.000421139183020263
Ankrd39	323.30682697543	-0.188743730211692	0.108217097867618	-1.74412115951014	0.0811379651384741	0.160240697037689
Sema4c	738.170364371852	-0.0639472525307803	0.102350624419	-0.624786149510869	0.532111422243693	0.656287731552592
Fam178b	85.7755324922156	-0.967767730091218	0.293524792818814	-3.29705617299796	0.000977039582182761	0.00469954966447442
Cox5b	5833.8818967025	0.260894689996473	0.102014875034543	2.55741812072144	0.0105452380257418	0.0323737331352157
Actr1b	1755.76111758712	0.281219763944009	0.107738521116047	2.61020627562822	0.00904876415504946	0.0286858715821752
Zap70	329.049111486346	0.529558268836005	0.21908767630413	2.41710660211162	0.0156444346527984	0.0443398569733087
Tmem131	2066.28720083173	0.0712687975515564	0.0754266683931323	0.944875321551992	0.344722531992442	0.477880364214895
Vwa3b	137.397708212083	-0.287124510839418	0.197035617977385	-1.45722135818293	0.145055286747643	0.249611501618086
Inpp4a	1002.12846321164	-0.341402233910459	0.101003980375021	-3.38008692967202	0.000724629070226481	0.00370100802235102
Coa5	1820.06415439788	-0.109342264640275	0.0822681392275179	-1.32909611991931	0.183816260233824	0.299430349429167
Unc50	1800.79797499527	0.125995195230779	0.0888018596935668	1.41883509721032	0.155947097746374	0.263771707799943
Mgat4a	461.26638101278	0.434680713309007	0.12487212466246	3.48100678581376	0.000499532835594856	0.00274082743341774
2010300C02Rik	526.179688258068	-0.0131100854332798	0.132871824740801	-0.0986671588115412	0.921402545063287	0.949370818697234
Tsga10	251.542967933194	-0.470828960922711	0.160529583651805	-2.9329731642733	0.00335732909743643	0.0128927147656182
Lipt1	77.0207271377234	-0.074279648391792	0.207884056273733	-0.357312868159468	0.720857597603504	0.808778624379318
Mitd1	644.211629820016	0.108542235008031	0.092276712025471	1.17626899166141	0.239487402713968	0.365165368345173
Mrpl30	1540.35653259596	0.458714301167241	0.142087022096072	3.22840393443592	0.00124483061490721	0.00573758163634658
Txndc9	1633.40092460425	0.129228254569262	0.0700030881598879	1.84603648162068	0.0648869085114617	0.134441120968485
Eif5b	2052.13294912541	-0.45203997662966	0.214439778551042	-2.10800430630954	0.0350306169430827	0.0838909783071516
Rev1	477.356424067744	0.110077298973021	0.114334961193321	0.962761502029974	0.335667224604603	0.468585097231722
Aff3	610.04692294155	-0.75016374393854	0.115708601053425	-6.48321505150836	8.9788372584088e-11	3.50768672845675e-09
Lonrf2	26.1749332568925	0.214748818994978	0.339063126618512	0.633359401644983	0.526498970484415	0.651724477452811
Chst10	41.7599568292344	0.549301533411503	0.287916294222736	1.90785149862535	0.0564104124805771	0.120691927771243
Pdcl3	2252.56516596686	-0.27224773072302	0.0762215556421936	-3.57179446718499	0.000354543612762588	0.00207918567102522
Npas2	366.397020850791	-0.86013464597645	0.188435785409848	-4.56460350196041	5.00439258011958e-06	5.56756806395478e-05
Tbc1d8	1209.83398899636	0.109474074163016	0.0695733461368361	1.57350595079478	0.115601711496783	0.210612682640335
Cnot11	622.0306876963	0.0305259844613422	0.0915722368703347	0.333354142091851	0.738866974665091	0.822851056291392
Rnf149	52.832146482215	0.408540494642887	0.3433338461873	1.18992199335924	0.234077053277186	0.359055350081391
Creg2	28.9360866819011	2.00806732403236	0.422545683148735	4.75230822160719	2.01107489095177e-06	2.56658626772922e-05
Rfx8	5.51023344950123	-0.640158358537544	0.650204225589296	-0.984549674307872	0.324845320013427	0.457429166116312
Map4k4	2430.09487021801	-0.0319574518262682	0.069285789284381	-0.461241073477565	0.644625656519146	0.750393335699329
Il1r2	47.9892348701868	0.949695844093498	0.253472922350017	3.74673489889415	0.000179151241268789	0.00117744392431495
Il1r1	1184.64243067377	0.485870138392822	0.0918014766901285	5.2926178958194	1.20577686218195e-07	2.24854235488563e-06
Il1rl2	368.079230075469	0.816566382485532	0.105225303391462	7.76017132920703	8.48147294414299e-15	7.07695946257757e-13
Il1rl1	177.085414951759	0.710281373646088	0.235555565580214	3.01534532583232	0.00256686823086616	0.0103165256409655
Il18r1	2692.60369110317	-0.249438121429033	0.102846819731216	-2.42533626300671	0.0152942131410002	0.0436520588610899
Il18rap	246.489033577266	0.218226417950673	0.146609074431708	1.48849188767183	0.136621219964619	0.238655773138786
Slc9a4	95.8131615853194	-0.0761211254715644	0.239442166098523	-0.317910277508277	0.750552996414148	0.830339740058668
Slc9a2	37.1383797941512	-0.412433850976261	0.331788845686981	-1.24306123107394	0.213845270703296	0.335119571410401
Mfsd9	72.5486714772396	0.580919636769522	0.216861429349185	2.67875960475268	0.00738954250220274	0.0243377671297505
Tmem182	21.4233721328385	0.478346102833684	0.815115325457388	0.586844692884738	0.557308017449703	0.677784378319494
Pou3f3	29.4342991463426	-1.30727659187327	0.309255752075191	-4.22716985246383	2.36649030580725e-05	0.00021384770844649
Mrps9	1055.31329473299	-0.317225061370915	0.0618228610968544	-5.13119347346181	2.87910785014912e-07	4.82564877984055e-06
Gpr45	11.7917398271329	0.779326617383827	0.542116415271033	1.43756321600076	0.150558024127678	0.256892347680845
Tgfbrap1	1000.29825961008	-0.218062087618116	0.0869594049061307	-2.50763086354496	0.012154356608962	0.0363683174853624
AI597479	541.224411354947	-0.297924179785692	0.0941411235319621	-3.16465502649905	0.00155266922441946	0.00684020964204072
Fhl2	150.280137599118	0.363998611817381	0.29775758391131	1.22246629971918	0.221531340521025	0.344039112990016
Nck2	1303.90551883523	-0.425353828470511	0.114625857300425	-3.71080172038055	0.000206603885914116	0.00132941720890169
Ecrg4	85.0103155359241	1.52639889411835	0.270181356221972	5.64953450327756	1.60882892959297e-08	3.80590917658564e-07
Uxs1	751.05678465003	-0.0932679830617768	0.0824499540018723	-1.13120721764937	0.257967884776649	0.385524285518757
Tpp2	1237.19985281532	0.155984622069083	0.0998540998927587	1.56212536327108	0.118258458925965	0.213954998808665
Gm8251	9.46636634917325	-0.703782822031192	0.534266725475	-1.31728739311901	0.187742309384566	0.303923204974825
Tex30	297.540128972615	0.412735385065007	0.147871962911244	2.79116728377197	0.00525183213570216	0.0185402112622293
Poglut2	682.785570099727	-0.0672421808169685	0.132590841650219	-0.507140462946577	0.612056265788078	0.723896452403078
Bivm	324.585937988979	0.179159720292367	0.116571596708335	1.53690714849372	0.12431604872468	0.222606052725684
Ercc5	721.775270039942	-0.218237774451998	0.100942335338645	-2.16200441291403	0.0306178360471886	0.0753809552329197
Mettl21e	71.9056419156352	1.48485242218067	0.292404681927094	5.07807334819247	3.81281507984369e-07	6.17491032920254e-06
Gulp1	814.370972613692	-0.639986780629782	0.177469008921845	-3.60618895951362	0.000310726908287689	0.00185626078713653
Col3a1	19848.1170739691	0.964382902755457	0.15802248006224	6.10282095544646	1.04212560843363e-09	3.21280210166296e-08
Col5a2	3765.79712895774	1.02216847484734	0.165894819155348	6.16154549039992	7.20383693982136e-10	2.29682121534422e-08
Wdr75	490.517188874878	0.147263568505564	0.135099761693611	1.09003573847554	0.275697401517427	0.404857217168538
Slc40a1	435.267986601346	1.18730140551532	0.202853545706676	5.85299804042935	4.82789816513321e-09	1.2981212001627e-07
Dnah7b	124.807626518626	-0.193393260408081	0.171285214879784	-1.12907153453854	0.25886765824343	0.386426364318073
Dnah7c	57.9030757365463	-0.136845724535027	0.278373467537259	-0.491590401002246	0.623008930610652	0.732449353829952
Slc39a10	802.601913623914	-0.0361083767315634	0.0757977161426988	-0.476378162418308	0.633804989449392	0.741056126952747
Tmeff2	295.209263791535	-1.43449489006322	0.211940809368769	-6.76837506818829	1.30236776793236e-11	6.05916737608046e-10
Cavin2	12642.9378325924	-0.786953798033622	0.161150472814418	-4.88334774505987	1.04299691645179e-06	1.45839086141023e-05
Nabp1	733.973954977329	0.146125759298551	0.116546187478814	1.25380128221796	0.209914243047317	0.330240124347316
Myo1b	5463.99080137512	-0.44849165567927	0.105564907107113	-4.24849192757024	2.15214400363815e-05	0.000197147177135182
Stat4	197.568597022089	0.184755614727425	0.180439264553717	1.0239213465228	0.305872426728152	0.437249475563997
Stat1	3193.37236679361	-0.0648802420307722	0.123433601710905	-0.525628687257534	0.599146220745129	0.713635327299705
Gls	2659.12952178352	-0.0720380653315832	0.0564644592297094	-1.27581254322329	0.202021792490077	0.320669365812981
Nab1	2025.38197936593	-0.242169359148053	0.0819085452503175	-2.95658234935035	0.00311069153406128	0.0120907461069476
Nemp2	343.298491662028	-0.252791035296187	0.154582215999261	-1.6353177088456	0.101982463123769	0.191563344683261
Mfsd6	1008.38093224992	-0.302196062452076	0.0956926281311886	-3.1579868622459	0.00158862717190116	0.00696663609545802
Inpp1	510.676311946386	0.0595221869783283	0.110981120783803	0.536327138867886	0.591732477504052	0.706855250014175
Hibch	524.63285064998	-0.249867171499079	0.114400262240088	-2.18414859027763	0.0289513311708345	0.0721574330301658
1700019D03Rik	29.0083067146437	-1.05868138919738	0.301803705737812	-3.50784754815799	0.00045174784799548	0.0025266610966392
Pms1	85.7198814248712	-0.198996113043744	0.179349978733441	-1.10954076743718	0.267196967731963	0.395590650490727
Ormdl1	621.45217722457	-0.0384897052681917	0.0899341289577564	-0.427976628163831	0.668668136376498	0.769333670845857
Osgepl1	352.5925092801	-0.318241567915032	0.1082794436597	-2.93907649650657	0.00329191814314867	0.0126902931643527
Asnsd1	735.781837352767	0.281056962839705	0.112692653965482	2.49401316722734	0.0126307858873374	0.0375378350228981
Dnah7a	146.048250209794	0.577033050194277	0.208105869783171	2.77278603816172	0.00555786503582656	0.0194152222741855
Stk17b	1733.4731468968	0.0397547269173083	0.112416192360106	0.353638796001565	0.723609595757073	0.811095723418146
Hecw2	501.696151257558	-0.427890582732094	0.123280605421966	-3.47086698079967	0.000518780920331369	0.00283144097754977
Ccdc150	56.6816599396368	-0.392427203714804	0.221216837210239	-1.77394817077984	0.0760717237649321	0.152570760935729
Gtf3c3	522.796824502942	-0.0493863113850482	0.0948939026825217	-0.52043714073259	0.602758929185303	0.716388181694766
Pgap1	244.66022843626	0.0447667718471548	0.135109935598786	0.331335898050395	0.740390778508267	0.823711566843291
Ankrd44	1554.61766613045	-0.721321313498952	0.112206830312416	-6.42849736946123	1.28871483054996e-10	4.88840698369427e-09
Sf3b1	5524.23623917108	-0.0847741347992928	0.0642211470566925	-1.3200345787106	0.186823473315109	0.303074892836736
Coq10b	1172.94146344483	-0.218960862068625	0.109183132947383	-2.00544586107586	0.0449154030419334	0.101544129421706
Hspd1	3076.95420643471	-0.04194733887429	0.0619782433956677	-0.676807482369242	0.498528110138148	0.627369022536966
Hspe1	3685.06061096678	0.51065885308497	0.113602788159385	4.49512605596015	6.95287454805201e-06	7.40273806770059e-05
Mob4	2205.94255913114	-0.181205234239567	0.0797620929666337	-2.2718214567836	0.0230972963431956	0.060400747872097
Rftn2	688.113143864684	-0.584517848928238	0.106513535319868	-5.48773305827175	4.07124680053697e-08	8.68136835120056e-07
2024-03-02	280.355268069523	0.0206897108423968	0.119287361063968	0.173444283265701	0.862302219519283	0.909891819675571
Plcl1	306.866682516997	-0.377123159299818	0.133573317427816	-2.82334201592035	0.00475258423031808	0.0170681697515961
Satb2	21.2951463055947	-0.00583580013533924	0.378007192162215	-0.0154383309533299	0.987682483386769	0.99220868358879
1700066M21Rik	218.060173797787	0.0249292687846569	0.120495415875154	0.206889769238078	0.836095946630427	0.892110714338519
Tyw5	345.142081120632	0.149709961780731	0.114350844921413	1.30921605243598	0.190461176170908	0.307029655370847
Maip1	688.187392649979	0.0522785448495058	0.0947304500670795	0.551866319778771	0.581039945283842	0.697747851383874
Spats2l	522.331812065846	0.250963820688011	0.138328205406404	1.81426354770299	0.0696371607503704	0.142475923374259
Kctd18	379.425895402513	0.3197764155177	0.119468452491355	2.67665989513708	0.0074360075032799	0.0244307774872365
Sgo2a	62.0660364163226	1.10245624856796	0.285997871497314	3.85477081628671	0.000115838093035365	0.000816557503384738
Aox1	677.206946285878	0.151908185291097	0.135286667710475	1.12286146049656	0.261496337719671	0.388851337124626
Aox3	1954.57660729411	-0.377511227596443	0.143058948792303	-2.63885084284049	0.00831875729375906	0.0268314875485468
Bzw1	3101.05249561672	0.286248667521917	0.0734097372440651	3.89932832166701	9.64599030049378e-05	0.000701539029291715
Clk1	7142.14012680524	-0.356090334788537	0.0987332321826498	-3.60659047533048	0.000310246715561093	0.00185483560124979
Ppil3	472.612809677872	0.568001988230751	0.142477897057047	3.98659721938014	6.70276700180952e-05	0.000516028824155603
Nif3l1	409.504852255992	0.160057779915532	0.10050545313858	1.59252831480537	0.11126604619435	0.204900202196321
Orc2	385.685884661033	0.138664714814935	0.094563659324837	1.46636367294762	0.142549237427494	0.246377758691639
Fam126b	805.056294538042	-0.522610952762505	0.114978125027645	-4.54530766297373	5.48550686330034e-06	6.03287871577723e-05
Ndufb3	4107.31980755884	-0.144478578929683	0.0839855248697997	-1.72027952618816	0.0853816432142511	0.166642747060124
Flacc1	7.58187897659237	-0.931416853592018	0.582234954843228	-1.5997267870027	0.109659206675262	0.20267218009935
Cflar	2425.97223367156	-0.121471540218093	0.0891796626134744	-1.36209912280762	0.173166605123296	0.285720245938523
Casp8	845.739557022849	0.334683006824668	0.11030588852796	3.03413545089057	0.00241226097563969	0.00982372486976026
Trak2	1278.94372415369	-0.175757446228037	0.0788538228497992	-2.22890203513429	0.0258204236886753	0.0658834909244196
Stradb	329.247186085856	0.389378723124709	0.109244042261183	3.56430167783223	0.000364826169945579	0.00212729821009285
Tmem237	497.41234962681	-0.355174848290736	0.0914829942397931	-3.88241389825698	0.000103424642336203	0.000743388826679649
Mpp4	15.5047250110691	-0.384115338152689	0.448250246584012	-0.856921643836056	0.39148819023966	0.526196046984555
Als2	45.2556801121918	-0.665305861787195	0.297851113776392	-2.23368599617413	0.0255037410600018	0.0652404249191239
Fzd7	692.358929559116	0.223210923855552	0.105586165970197	2.11401675403723	0.0345138363784602	0.082959615153316
Gm973	223.514890487013	-0.518630191776407	0.231261675203286	-2.24261193005938	0.0249218502581104	0.0641235406423275
Sumo1	2888.48233894586	0.207554308283783	0.0798379331401515	2.59969540944192	0.00933065381296341	0.0294172592171787
Nop58	1030.70224088668	-0.101784612579993	0.113242882405353	-0.898816865290088	0.368750215276799	0.503103355118163
Bmpr2	8044.39999307381	-0.828468805557835	0.113253248746827	-7.31518799438452	2.57021306080064e-13	1.72316511451844e-11
Fam117b	1587.14804148327	-0.140663799178562	0.0918937351257712	-1.53072240437329	0.125838014165708	0.22451958529763
Ica1l	18.7222903038992	-0.387889237745766	0.473502005967955	-0.819192385368727	0.412676658670591	0.546663049229473
Wdr12	361.580445473863	0.128170812088097	0.105839843136924	1.21098830354732	0.225899887468156	0.349515365544553
Carf	209.151638080373	-0.135240414024984	0.145637571728499	-0.928609372017696	0.353091563114417	0.486338345922343
Nbeal1	2082.10900974628	-0.465277912209868	0.124632534229451	-3.73319787715527	0.000189063944398946	0.00123152258733857
Cyp20a1	1255.65443009821	-0.350401257372474	0.0745322700138774	-4.70133617703085	2.58464582366894e-06	3.18220267287805e-05
Abi2	520.92699239944	0.141741716349806	0.107584257675949	1.31749495150807	0.187672772203327	0.303888808919509
Raph1	1855.78825749074	-0.531156059482767	0.110278522393603	-4.81649597722191	1.46101109054515e-06	1.94038955649998e-05
Cd28	127.014122503635	0.209738765572633	0.222554273296371	0.942416258587534	0.345979566397273	0.479276755652561
Ctla4	81.3325600135275	1.48935267981849	0.29991145038579	4.96597471654605	6.83568608408743e-07	1.01792714305523e-05
Icos	136.277104617429	1.19499807111076	0.22449493293262	5.32305141813346	1.02040886570279e-07	1.92935188610036e-06
Pard3b	340.845651516541	-0.133052942606444	0.16871306703664	-0.788634484236768	0.430325669900873	0.56410740574434
Nrp2	1542.63708433202	0.409506758714143	0.106227135282438	3.8550108465727	0.000115724498272296	0.000816506535833894
Ino80d	1340.97165418451	-0.23194904763158	0.0918756894793219	-2.52459653849764	0.0115831185938782	0.0350276974141841
Ndufs1	1524.59348281972	-0.00610566508795882	0.0865589650670675	-0.0705376396682659	0.943765743022161	0.963983464348296
Eef1b2	11698.5476123181	-0.16789682015136	0.143806786923116	-1.16751666415525	0.243001782650032	0.369167461807435
Zdbf2	21.6403805666653	-1.01877526343506	0.38706566616792	-2.63204761486928	0.0084871967330741	0.0272431384994536
Adam23	416.922378247688	0.712950144554532	0.189234687212249	3.76754470894057	0.000164861022061536	0.00109761980559877
Mdh1b	165.101775478374	-0.41668743985272	0.210750973981321	-1.97715546448507	0.0480240599339334	0.10690349313697
Fastkd2	334.757971701146	-0.0513576407587494	0.0998953860675754	-0.514114242713951	0.607172120169449	0.720228197555555
Klf7	2220.42580220517	-0.986674548937529	0.123696446480463	-7.97657957856831	1.50444183710238e-15	1.35868797206076e-13
Creb1	1450.92318089076	-0.0425211949643878	0.0868001327544613	-0.489874768794087	0.62422251825316	0.733426825035644
Mettl21a	381.341557992083	0.107416264188593	0.0987114597077272	1.08818433550309	0.276513738576078	0.40566798168739
Ccnyl1	378.932253562414	0.118097412602095	0.116341636497389	1.01509155412942	0.310062187247538	0.441532651731196
Fzd5	603.871373503114	0.186211725498761	0.11318258120379	1.64523306959646	0.0999217563010914	0.188458394326001
Plekhm3	401.559610410028	0.139525202829772	0.108332791504099	1.28793139078755	0.197769847155214	0.315672784838666
Akr1cl	6.73074255110346	-0.102851588364023	0.808465452716165	-0.127218284984816	0.898767633641687	0.933757134657933
Idh1	2890.39889264587	-0.147383234950387	0.104070513286779	-1.41618629807517	0.156720966517745	0.264701540038167
Pikfyve	661.466468318239	0.0938801266737955	0.0860426014580757	1.09108889181528	0.275233770183336	0.404331075842002
Map2	263.224504804885	0.352959247613742	0.193039808143412	1.82842726072088	0.0674854531733345	0.138981108325983
Unc80	20.2711679875109	-0.403288864580738	0.375263081901076	-1.07468302647221	0.282516665539384	0.411994525648382
Rpe	863.09427690213	0.176125946658402	0.0822705283873554	2.14081457978666	0.0322889937427299	0.0786378364422799
Kansl1l	555.482684126219	-0.255901507802982	0.0937418809359616	-2.7298524976024	0.00633626688143947	0.0215556626259119
Acadl	3018.83017259465	0.107785081914903	0.0842042187283098	1.28004372634439	0.200529758008648	0.318973619426727
Myl1	52.5249301223674	-0.0640844374333112	0.869498699685073	-0.0737027409661707	0.941246917747643	0.962463479711099
Lancl1	1730.23243199579	-0.566755019948234	0.103490288157288	-5.47640778704624	4.34046796460502e-08	9.15373690392594e-07
Ikzf2	259.485989457255	0.234762283972097	0.194413739228778	1.20753957463797	0.227224413879776	0.350928118528941
Spag16	440.899441719265	-0.134112436496508	0.13230500561754	-1.01366109219022	0.310744495605086	0.442032821368005
Bard1	57.7184730976441	0.252175189115158	0.244207466384463	1.0326268596479	0.301778553463482	0.432605614502786
Atic	600.527954872356	0.107668801671918	0.0854834356264956	1.25952824524225	0.207839594734136	0.32764773569701
Fn1	20633.4796137243	1.67823910538502	0.190050256247364	8.83050167109836	1.04207270808125e-18	1.6840991881233e-16
Mreg	66.971850668919	0.663083301181974	0.247936008144502	2.67441307192264	0.00748601809404118	0.024563546868522
Pecr	164.866029181544	-0.186956666120612	0.15271843812787	-1.22419184227169	0.220879865858913	0.343246090567682
Xrcc5	476.409298164345	0.323408238285908	0.118806550698331	2.72214146766278	0.0064860370408061	0.0219098188531344
March4	155.009369308591	-0.147942442874351	0.170729304717123	-0.866532216712727	0.386198366957804	0.520982648967855
Smarcal1	541.402238866266	-0.0435009780473447	0.083626815648465	-0.520179773796554	0.6029382813069	0.716445745997097
Igfbp2	6490.416254727	0.315970224824468	0.320189353264071	0.986823020826292	0.323729407088778	0.45623440306903
Igfbp5	4075.56168406249	-0.273583206765041	0.167912081123785	-1.62932413757266	0.103244418975639	0.193036638180823
Tns1	16862.9898855351	-0.684581885370793	0.119666183773368	-5.7207630742809	1.0604668981903e-08	2.60085435909196e-07
Rufy4	54.6864423808833	-0.885935946745892	0.254305934283619	-3.48374075202601	0.000494458187212088	0.00271898873505272
Cxcr2	84.548162875545	-1.23483290474122	0.311213793197112	-3.96779619584252	7.25403265933284e-05	0.000552436326481831
Cxcr1	12.8038093730403	-0.684919936938739	0.431194905827833	-1.58842307198363	0.112190703722053	0.206126118896773
Arpc2	8229.13970431282	-0.171762818748317	0.131668868523055	-1.30450592212875	0.192061141653126	0.308949345735945
Aamp	3038.61663794211	0.194718244492617	0.07224022624316	2.6954268365273	0.00702985141940072	0.0233714397665784
Pnkd	1437.23192445983	-0.184171768893388	0.113594530034263	-1.62130842777232	0.104951508476415	0.195524876791457
Tmbim1	6063.4649848582	-0.574364411276709	0.0805328660381686	-7.13204980193414	9.88850796713916e-13	5.93040089138623e-11
Catip	469.297291578178	-0.2349715423429	0.157299068016444	-1.49378852211849	0.135230902474804	0.236850047530047
Slc11a1	334.457102563664	0.891671075386335	0.133632126485562	6.67258015596026	2.51344686522618e-11	1.09627698073345e-09
Ctdsp1	4830.63124831525	-0.521190609852203	0.0897429055264877	-5.80759678767447	6.33759163689457e-09	1.6556006561767e-07
Vil1	12.1751400600805	-0.270324322667663	0.505014092725125	-0.535280750699364	0.592455735033955	0.707465938708498
Usp37	404.160631776096	-0.175656367556255	0.106191767406277	-1.65414298910965	0.0980984632177066	0.185847199627523
Cnot9	684.041192571993	-0.0523074075207111	0.0962565696259101	-0.543416493274149	0.586843072333131	0.702479844433258
Plcd4	85.837085428298	1.10629112316233	0.298854268962298	3.70177453714704	0.000214096829403404	0.00136845488002934
Zfp142	396.21774389596	0.112646082902928	0.0984990157385107	1.14362648254246	0.252778574068244	0.379827042089897
Bcs1l	234.798671033831	0.203932463490486	0.110002600602647	1.85388765695763	0.0637552341351311	0.132705275173084
Rnf25	566.865398995575	0.168640709335549	0.110409121797287	1.52741645427791	0.126657487435492	0.225771330762976
Stk36	231.544428224567	-0.249722005696671	0.143007945860673	-1.74621070314488	0.080774345664338	0.159712868623526
Ttll4	626.747225314887	-0.0157556202342481	0.123891454079283	-0.127172776777367	0.898803651395881	0.933757134657933
Cyp27a1	534.395673614152	0.277046480934987	0.108619924380782	2.55060461986479	0.0107536243392664	0.0329239062959258
Prkag3	115.504143467937	-0.626313843157078	0.188699778217618	-3.31910216892137	0.000903073815675499	0.00441416500861698
Wnt6	19.0371425641686	0.78116373419728	0.420452725677797	1.85791097664546	0.0631816573634693	0.131857969472196
Wnt10a	29.3393894295529	4.31369152389756	0.766541358146684	5.62747394912527	1.82867769656563e-08	4.24745668311226e-07
Cfap65	839.772829161453	-0.243016999087402	0.141479436200301	-1.71768424877908	0.0858542239125972	0.167359052784422
Ihh	12.5465089164438	-1.13927259509255	0.525289613706662	-2.16884660454901	0.030094331665514	0.0744262683731695
Nhej1	128.296176247521	0.375544214248207	0.16733353922429	2.24428537153473	0.0248140461526069	0.063921149426338
Slc23a3	34.8525939841234	1.09923369475673	0.369712791611539	2.97320979878811	0.00294702938865724	0.0115393374659665
Cnppd1	1428.30849901976	0.298169649063163	0.104038007306493	2.86596847424003	0.00415735644465711	0.0154136424764117
Retreg2	2810.40639220575	-0.395567433136117	0.111607309127284	-3.5442789207021	0.000393688519340528	0.00226293516938792
Zfand2b	562.433415652292	0.333799579149475	0.0957744318062318	3.48526817496354	0.000491644034313749	0.00270545192072365
Abcb6	346.416907796038	-0.215509661815372	0.116981730414195	-1.84225058949223	0.065438503593706	0.135310080225477
Atg9a	912.17821853005	-0.054813095489495	0.106604242940981	-0.514173676181362	0.607130570310197	0.720228197555555
Ankzf1	423.890240755092	0.403899248544406	0.126552889139945	3.19154506301129	0.00141514034090776	0.00636327083627592
Glb1l	209.052266082765	0.380975731994327	0.158578453895004	2.4024432237596	0.0162859624678886	0.0457234148636615
Stk16	1800.16274484624	-0.248325425766591	0.0653861912221401	-3.79782674483884	0.000145970291355785	0.000988567217990895
Tuba4a	1180.3464386547	0.180358250681101	0.128688626101957	1.40150886791042	0.161061957601079	0.270072546423041
Dnajb2	2227.08755782167	-0.504206937172983	0.119033553907565	-4.2358387246383	2.27700168516969e-05	0.000206856845398877
Ptprn	171.281909574857	-0.199364932644546	0.205091895870335	-0.972076111532902	0.331012685366797	0.464028283275788
Resp18	130.353774535271	0.223673899065917	0.70567663369936	0.316963731522969	0.751271122414725	0.830699714975389
Dnpep	1405.04613704802	0.295625839780991	0.0698376538571962	4.23304368708442	2.30549698065666e-05	0.00020882769996473
Des	2831.56707255503	-0.311245052031915	0.15548976036861	-2.00170770920262	0.0453161767913558	0.10224092199446
Speg	287.044302494312	0.0831585226007512	0.150958319260227	0.550870750338705	0.581722279685657	0.698215596981689
Gmppa	1085.17427636567	0.216039846842431	0.107735643589899	2.00527735894721	0.044933403900234	0.10156696592813
Chpf	1826.44000448068	0.112423419126017	0.12357958171758	0.909724871726316	0.36296762401853	0.497133593576289
Obsl1	290.918115356664	0.402281757070489	0.148302711698204	2.71257182329296	0.00667633113896133	0.0224390788039565
Tmem198	65.3947962908371	0.106395105012801	0.237345289774043	0.448271398661804	0.653957339634714	0.758037526267404
Inha	131.536618077394	0.0951738495858289	0.1657516558762	0.574195467808263	0.565835535908954	0.685116165836764
Stk11ip	586.354771342186	0.133516679293787	0.0932130501064102	1.43238183002666	0.152034575691022	0.258807721541663
Slc4a3	345.059276886087	0.115568258648348	0.143311805913382	0.806411292578346	0.420005737787709	0.553601312865272
Epha4	578.367935840082	-0.286926147295303	0.12535296051822	-2.28894591806309	0.0220824948596409	0.058203011773402
Sgpp2	566.816183116091	-1.46121124026787	0.169505352354246	-8.62044307140294	6.66955360456241e-18	9.14264790096845e-16
Farsb	1218.21013570676	-0.370685074053731	0.104573301789905	-3.54473912278742	0.000393001846726217	0.00226152824317377
Mogat1	10.8107513628404	-0.393207702301777	0.623615551001034	-0.630529020115993	0.52834852206807	0.653321628976205
Acsl3	706.536562136131	-0.235976728212411	0.119420036135452	-1.97602291750067	0.0481521816516274	0.10712656787385
Utp14b	143.237908783281	-0.451536911204999	0.159649744969606	-2.82829710308002	0.00467963543661137	0.0168455903536446
Kcne4	298.054603971295	0.437455130688818	0.126042323983849	3.47070029226748	0.000519103039448965	0.00283219224046196
Scg2	11.5814620710702	0.915162660534333	0.722040767266631	1.26746674429311	0.204988447433826	0.324018082307374
Ap1s3	450.128450522334	0.312532517760954	0.103271306617179	3.02632481372096	0.00247546221694632	0.0100305546098646
Wdfy1	1250.11782244423	0.0278513133357355	0.0642857161392755	0.433242639397458	0.664838504923815	0.766771752260767
Mrpl44	1210.08656222998	-0.452353064262701	0.112960545006411	-4.00452267857796	6.21428296013978e-05	0.000485536316982321
Serpine2	4417.82361216524	0.896211814958867	0.153797143239564	5.82723317274411	5.63538496273157e-09	1.49948120160863e-07
Fam124b	26.3687127028421	0.268962283606681	0.349452569665554	0.769667494115419	0.441497156936066	0.574286694098062
Cul3	2491.99049941022	-0.0289310829348957	0.0629640972775934	-0.459485392244179	0.645885639661548	0.751518167921466
Dock10	1250.4758085184	0.441693826753708	0.105801566486023	4.17473806318413	2.98329107326257e-05	0.00026038924302331
Irs1	572.152374536723	0.0191672995325191	0.135923267093301	0.141015588739213	0.887857627369636	0.92717168772997
Rhbdd1	632.296331220699	-0.416269862393466	0.100115091544531	-4.15791321739251	3.21167979207867e-05	0.000276860863828095
Col4a4	3443.42850454873	-0.115755173970273	0.132632710430875	-0.872749818609802	0.382799456963591	0.517261051114418
Col4a3	3523.57455167839	0.211467942360484	0.16387385064711	1.29043127701847	0.196900958431521	0.31462313360775
Mff	2262.14608142295	0.032045815360422	0.0794232732619432	0.40348142357131	0.686594097850479	0.782516456409947
Agfg1	2488.358013086	-0.359230723774901	0.0685984259571494	-5.23671962967923	1.63455705460823e-07	2.92486648710957e-06
A030005L19Rik	22.0709313990223	0.505797210839897	0.367722113728848	1.37548760859365	0.168980324748883	0.280288993719706
Slc19a3	48.5914563225323	-0.154274493430816	0.246020640939734	-0.627079471224562	0.530607143009862	0.654856227221094
Ccl20	122.768758719683	1.22332519784696	0.354041952354307	3.45531141072998	0.000549657567611835	0.00297847159885474
Daw1	172.73017031797	-0.0601597269086605	0.241800157855861	-0.248799369868577	0.803515978555513	0.868270046365625
Sphkap	29.0045417570021	-1.20145281313503	0.398375456933873	-3.01588060264079	0.00256234135529995	0.0103010282345955
Pid1	1323.4146693219	-0.391332509111085	0.10509822968083	-3.72349287233012	0.000196485410686009	0.00127230725865133
Dner	64.145449050579	-0.869339403238667	0.307044547503013	-2.83131360028511	0.00463572448696744	0.0167346057014839
Trip12	3575.31714358426	-0.0899242590236081	0.0485773298845985	-1.851156892263	0.0641469853454965	0.133253310904461
Fbxo36	430.69183277561	0.143937483769966	0.0998278002285416	1.44185771338687	0.149342517598683	0.255270292076035
C130026I21Rik	77.266246712129	-0.84466237535545	0.270937405515725	-3.11755541375931	0.00182357661417597	0.00781176667339389
A530032D15Rik	45.3746351550783	0.61477609961194	0.322432061693998	1.90668414419466	0.0565615014436818	0.120945505802903
Sp110	638.131822627632	0.0836302574264559	0.125653575292847	0.665562099857074	0.505691038174795	0.633682215891089
Sp140	456.292169204922	0.42960313055101	0.13025372077594	3.29820236989624	0.000973059770596819	0.00469054526152997
Sp100	1732.73258452515	-0.0614216654277984	0.136993261491276	-0.448355377185541	0.653896740701052	0.758037526267404
A630001G21Rik	373.979288636312	0.486269997148665	0.17312448998299	2.80878804146336	0.00497283749367606	0.0176936208668386
Cab39	3086.69337138136	-0.135717544939923	0.0788254479737204	-1.72174784195543	0.0851152066827344	0.166277359485942
Itm2c	4484.67489890437	0.611717035859524	0.076307120178043	8.01651319604566	1.08789243598918e-15	1.00616943191216e-13
Gpr55	43.4493574592695	0.219391582103249	0.322147353962488	0.68102866407152	0.495853353271768	0.625027629949216
2810459M11Rik	13.7745881429298	-0.552510860834698	0.452060626374797	-1.22220522779309	0.221630027423502	0.344157561548804
Psmd1	862.973331889807	-0.215050747181207	0.206836711223176	-1.03971265985354	0.298473417119473	0.428964271451271
Htr2b	66.7233776659519	1.18520622058286	0.300547698577292	3.94348792618705	8.03050362016114e-05	0.000601425961367483
Armc9	184.564278381285	0.0226306800837182	0.148398217687901	0.152499675779889	0.878792846136692	0.921151537293413
B3gnt7	195.580666559721	0.590535993067624	0.222155051993	2.65821545704138	0.00785556542715746	0.0255847467125899
Ncl	5804.53051562031	-0.122375301193758	0.0959777720585044	-1.27503794440199	0.202295811951822	0.320987211332515
Ptma	43175.3837055454	-0.190498178195586	0.114308120349787	-1.66653233044735	0.0956074343032163	0.182252413565592
Pde6d	871.750575212955	-0.0759677335358689	0.096585977379522	-0.786529635014859	0.431557264390574	0.565187979202293
Cops7b	351.31246661653	0.160752083825171	0.141567208587038	1.13551778995726	0.256158432361454	0.383373473505065
Nppc	5.93499811161022	-1.12545067438382	0.629382227476912	-1.78818311869968	0.0737464689432745	0.149095277546233
Dis3l2	262.201800375666	0.232567986856499	0.128418573134327	1.81101519180742	0.0701385000812247	0.143348827442365
Eif4e2	1525.68173604033	0.399585862574604	0.0799162957101758	5.00005485769437	5.73140050117343e-07	8.76436174248165e-06
Efhd1	37.7625765558375	-0.819609092966534	0.372631161194539	-2.19951839330647	0.0278410827367408	0.0698552285107341
Gigyf2	791.848138647763	-0.0378111058515494	0.0862736642992195	-0.438269385665719	0.661191015678688	0.764229892623271
Kcnj13	205.150213793451	-0.368720015027958	0.154265979838021	-2.39015767063557	0.0168411410671244	0.0469004242342756
Ngef	302.460428654897	0.0834974481936478	0.128204167193251	0.651284977872728	0.51486254370525	0.641405763835338
Neu2	47.2128500582811	0.172915978634412	0.24329498305939	0.710725623932009	0.477254277785271	0.608174379717569
Inpp5d	1618.12135484375	0.339474628890105	0.101159603566247	3.35583194202409	0.000791266360557669	0.00397133456477342
Atg16l1	1008.45638505315	0.0412522940579758	0.0635214425214609	0.649423130528539	0.516064917249469	0.642590808964404
Sag	55.5103544799228	-0.144130155644854	0.242690365030283	-0.593884951414817	0.552589064780624	0.673645019068417
Dgkd	1758.29946150872	0.179989013781375	0.101449227849313	1.77417825248232	0.0760336702678847	0.152534292385056
Usp40	438.635332966059	0.0769026254460934	0.124423848797874	0.618069816912845	0.536529317453077	0.660243336277567
Ugt1a7c	7.14125662228251	-0.236834797543045	0.603249835830573	-0.392598196428787	0.69461627186054	0.788661441179591
Dnajb3	50.5054584854123	-0.119876901112911	0.241553929826372	-0.496273859833611	0.619701206459967	0.729678090557549
Mroh2a	12.5004796807307	-0.15407206895108	0.538390790074027	-0.28617144236419	0.774746815187845	0.847763326494025
Hjurp	1393.93738321329	0.0222288328755327	0.12616842738451	0.176183799198736	0.860149548064976	0.908194083983732
Arl4c	1509.11613278245	0.894861853257761	0.10693893316031	8.36797064279937	5.86189924278601e-17	6.7162491846637e-15
Sh3bp4	876.112142607382	0.0436352438873167	0.0730821615382616	0.59707106315502	0.550459936519407	0.671918597875323
Agap1	1567.13615672072	-0.444424024912348	0.143728123083749	-3.0921159713008	0.00198735191486531	0.00838332741370292
Gbx2	3.61008480423716	4.16010111664526	1.55036603939843	2.68330253045239	0.00728990120726265	0.0240759934484309
Iqca	370.422299797422	-0.710503134689927	0.17861632374651	-3.97781747931541	6.95507257580794e-05	0.000531514331788847
Ackr3	1763.2810172185	-0.726317037832831	0.112581312631128	-6.45148844739983	1.10756894559969e-10	4.24052519246686e-09
Cops8	1436.12400177865	-0.0121771966817687	0.0636439995756624	-0.191332989173504	0.848264716868158	0.900650636104898
Col6a3	5135.88643428171	0.207707073099146	0.118744548871281	1.74919248987421	0.0802577518294067	0.158870199050655
Mlph	413.919081570781	0.164673202766847	0.115749915269151	1.42266370030541	0.154833668290809	0.262321927749811
Rab17	30.524687640831	0.00573606698669386	0.346551650364768	0.016551838609501	0.98679414651	0.991703248764026
Lrrfip1	2780.74841900822	0.0225115224911258	0.0797215025382298	0.282377047275678	0.777654412790107	0.849713771230981
Rbm44	1.9401970208506	2.16646810114862	1.57433042229624	1.37612033056487	0.168784382203088	0.280085021613058
Ramp1	2152.19591200256	-0.190826994596867	0.128867157070305	-1.4808039452035	0.138658824933548	0.241391193922753
Ube2f	1221.27999526445	0.163843844651074	0.0970634667507525	1.6880073433994	0.0914098193039953	0.175932675915036
Scly	491.067925554827	-0.0020384592092649	0.0906931230498352	-0.0224764473944158	0.982067899510038	0.988571234013743
Espnl	12.0827090296216	-0.615846469395741	0.478729607576569	-1.28641817771265	0.198297157772065	0.316175746523473
Klhl30	23.497499146831	-0.222937968325012	0.516194554983801	-0.431887485392031	0.665823190819365	0.767100664013936
Erfe	18.100304479798	0.43183870686884	0.509715806667919	0.847214665936746	0.396875480367883	0.531602621714195
Ilkap	2577.43970757568	-0.234475072317778	0.0596570811423817	-3.93038123602063	8.48112782521203e-05	0.000628733730084405
Hes6	1716.14509485804	0.430928973380334	0.131626555526225	3.27387563746189	0.00106083288026211	0.00503305538030413
Per2	474.807446506858	0.655745530206767	0.255290389827265	2.56862598960524	0.0102102589204854	0.0315541849461695
Traf3ip1	1324.93601841708	0.109194216791093	0.122085515092516	0.894407634749675	0.371103829040244	0.505461061679814
Asb1	502.430241953479	0.0116294779263865	0.0946566513213227	0.122859595855646	0.90221828100002	0.936309129930601
Twist2	113.227435514424	-0.601949175505085	0.211640304522808	-2.84420860602293	0.00445218885367178	0.016205418556288
Hdac4	924.854603201619	0.054909781747948	0.0947628227975412	0.579444344595577	0.562289389881496	0.68179031771052
Ndufa10	2330.3807032154	0.0740115723607172	0.0907770634492334	0.815311374355128	0.414894099633476	0.548653670256051
Cops9	5306.75166125867	0.450365882152056	0.118754494688153	3.79241125428311	0.00014919157414615	0.00100771589875312
Gpc1	660.200869010099	0.361480874077616	0.199595028015578	1.81107153655853	0.0701297788650102	0.143348827442365
Ankmy1	51.7645210107571	-0.3559752422665	0.275050887598623	-1.29421593718311	0.19559084333586	0.313030982772382
Dusp28	275.096181623318	-0.526934568888733	0.121476526482105	-4.33774807486248	1.43950016498539e-05	0.000140410711772685
Rnpepl1	3456.65034578768	-0.0901614239366439	0.0880641834012012	-1.02381490924509	0.305922706937416	0.437280636775919
Capn10	280.468246314902	0.299592819629866	0.116002199629859	2.58264774793763	0.00980453711010911	0.0305891197422282
Gpr35	142.562512740246	0.791376247398445	0.162390273364041	4.87329832633734	1.09750298854175e-06	1.51528447689582e-05
Kif1a	164.075430207565	0.749581388204606	0.197214931155795	3.80083487498446	0.000144209381988021	0.000980100328314333
Mab21l4	1017.4517109157	0.18591950577297	0.14126315749732	1.31612169136526	0.188133201581772	0.30430648633111
Crocc2	251.104197446452	-0.368923896261506	0.151359457029348	-2.43740235002278	0.0147932091034266	0.0425477968087128
Sned1	884.640952563877	0.281611384726727	0.128731048098462	2.18759490337817	0.0286991234234382	0.0717034405077374
Mterf4	510.209365478099	0.0819500306134007	0.0875180172233018	0.936378967593674	0.349078102984834	0.48230706579609
Pask	54.5258708194552	0.370612736904804	0.241078547728257	1.53731113944886	0.124217134912608	0.222480829714567
Ppp1r7	1066.83371029471	-0.220197108608094	0.0925333058718152	-2.37965245630724	0.0173289730931666	0.0480397707540319
Ano7	6.37762535258487	0.539067742032579	0.69515122075075	0.775468309543348	0.438062984418292	0.571174607199493
Hdlbp	5075.40705313076	0.00392109672131588	0.0907014145278789	0.0432308221622128	0.965517535516229	0.978381834907044
2024-09-02	159.549651778807	-0.28242910607813	0.19106375245793	-1.47819302429077	0.139356120502813	0.242275452166197
Farp2	145.218755311118	0.0684358917199772	0.16365693392155	0.418166771673617	0.675825188404405	0.774996175132693
Stk25	2407.96274765955	0.134188340805868	0.0806165459254563	1.6645260506441	0.0960073495511823	0.182833147811871
Bok	673.699125483903	0.356905332987285	0.118008503808065	3.02440350881639	0.00249123925537722	0.0100758683582209
Thap4	628.666113434679	-0.173511612693786	0.0929358352715019	-1.8670043927285	0.0619009744217402	0.129795910993851
Atg4b	1058.19065697365	0.0835120678128507	0.0729972133673515	1.14404460061488	0.252605140846009	0.379624777545887
Dtymk	1000.65867824133	0.284864905525662	0.0921539969243281	3.09118339988636	0.00199360456753407	0.00840181469265731
Ing5	947.004882070882	-0.752005460909455	0.118548785047818	-6.34342613132749	2.24710742385211e-10	8.17531760151692e-09
D2hgdh	378.025235918347	0.191934163080849	0.107942163255512	1.77812040533705	0.0753840817674382	0.151508287390428
Gal3st2	7.21763036973985	0.145626766775627	0.616919880003137	0.236054585848143	0.813390313379262	0.875428074399706
Pdcd1	50.0436587667181	2.65842474514828	0.427476200488047	6.21888362934163	5.00704468202093e-10	1.66392114725254e-08
Fam174a	2049.34796810589	-0.104935627380002	0.0793809121284618	-1.32192519040579	0.186193063231149	0.302403691927201
St8sia4	1285.06840241566	-0.0890604995427547	0.138727302819908	-0.641982491783688	0.520884551001558	0.647227299411372
Slco4c1	1109.42979486239	-0.476931826874895	0.104368681221034	-4.56968336952384	4.88461624048134e-06	5.45804316885807e-05
D1Ertd622e	947.042627390703	-0.189064468155408	0.0959063003391647	-1.97134565181638	0.0486843529471351	0.107905713012399
Ppip5k2	597.727578932239	-0.256403451768947	0.16229357014512	-1.57987436926599	0.114135639975268	0.208684587416968
Gin1	345.465798291195	0.117441775555867	0.100956284658094	1.16329335963188	0.24471049893268	0.370992425211161
Pam	6753.86835340069	-0.347947326298204	0.094065147741668	-3.69900366556352	0.000216447475342143	0.00138060577022348
Rnf152	81.7709160026792	0.456860962794084	0.192859175100349	2.36888373372109	0.0178418612042827	0.0492053341241876
Pign	579.281018127506	0.123128057092451	0.0991980887124512	1.24123416782118	0.214519256101395	0.336072871318848
Relch	994.537880057786	-0.106034155004954	0.0692028209879856	-1.53222301477223	0.125467411065032	0.223997201001109
Tnfrsf11a	357.996863426486	0.637366565342853	0.133592864770984	4.77096262914549	1.83347558646713e-06	2.37147014987614e-05
Zcchc2	486.981053838348	-0.0500727894069888	0.115876644387466	-0.432121500166646	0.665653109111283	0.767077398797983
Phlpp1	1055.8564131342	-0.608564285407903	0.0858694520234496	-7.08708709637175	1.36964191876416e-12	7.90530540555873e-11
Bcl2	712.108543800712	-0.476950531484597	0.159017048479994	-2.99936727567046	0.00270540966562458	0.0107914145482811
Kdsr	1150.33890390496	-0.111497318256356	0.0949125103501098	-1.17473784904718	0.240099611930619	0.365880827987176
Vps4b	2582.518061799	-0.126355142654511	0.0738595290439587	-1.7107493682949	0.0871273899212053	0.16930348278196
Serpinb5	15.719465837455	6.23784399706966	1.23905692744215	5.03434818765493	4.79477480059242e-07	7.55017205266619e-06
Serpinb12	2.60954300516299	0.644339235394908	1.16256067137944	0.554241383918796	0.579413659676239	0.696230564061149
Serpinb2	3.70450099960674	2.13061331267264	1.19517250412387	1.78268267159853	0.0746379736820484	0.150449680165075
Serpinb8	423.721559388173	0.258834223726264	0.101786146484348	2.54292192666972	0.0109929789059583	0.0334937894707635
Cdh19	13.6091786373628	-0.285848034510278	0.435005029908341	-0.657114320196501	0.511107411726461	0.638333367952197
Dsel	206.064898651428	-0.0582746656388817	0.142279699973417	-0.409578215653881	0.682115379817325	0.779669254491914
Tsn	2318.34592369248	-0.273253533268742	0.100750329226271	-2.71218501584302	0.00668412734621087	0.0224603648821132
Nifk	781.291622774894	-0.0547512564932598	0.0770218977859331	-0.710853121867108	0.477175258017203	0.608124158407746
Clasp1	1135.70647661921	-0.407200870583296	0.118920191389281	-3.424152499472	0.000616720023583428	0.0032548994575718
Tfcp2l1	753.784281329229	-0.471127984859618	0.106650484503374	-4.41749502642638	9.98513674547834e-06	0.000101905549214248
Gli2	124.468416027875	0.389588715758982	0.179516297026988	2.17021363637204	0.0299906655216778	0.0742775750531245
Inhbb	491.778657503267	0.258756062253626	0.105653207981917	2.44910748283113	0.0143210705681602	0.0415243430468298
Ralb	1859.53507578962	0.145417197163483	0.0626472091837033	2.32120790468207	0.0202756257723507	0.054479636964454
Tmem185b	631.625853952239	-0.0226166426636099	0.0828538060902114	-0.272970473305533	0.784875912804796	0.855169958788733
Epb41l5	1681.91060743202	0.0580547571045571	0.114414570162132	0.507407028862585	0.611869254894206	0.723842554352809
Ptpn4	670.717362699545	-0.519680804664164	0.110854487527985	-4.68795459933881	2.7594921547351e-06	3.35975281932181e-05
Tmem177	219.512405932356	-0.0312655917250593	0.136963592348112	-0.228276662352675	0.81943116635857	0.879861148800203
Cfap221	98.2575531528389	-0.616299523404429	0.237584303033448	-2.59402458637035	0.00948597031254607	0.0297828429874274
Tmem37	1562.94757403132	0.41334139543218	0.17689689862604	2.33662318922834	0.0194587856108405	0.0526897240711171
Dbi	6360.41571964446	0.223653965168858	0.135504112049833	1.65053267967696	0.098834035043219	0.186848779709216
3110009E18Rik	129.045024241818	0.106440174463272	0.167623577974674	0.634995242013952	0.525431518161896	0.650822920398515
Steap3	357.30445004142	-0.145489274849937	0.100878916817343	-1.44221686195707	0.149241205176532	0.255155926845802
Marco	358.086338758235	-3.36618702128893	0.441394488635555	-7.62625521604163	2.41671159252624e-14	1.90275759384899e-12
Insig2	1349.59087503961	-0.00983091085456397	0.0739617214528394	-0.132918902662812	0.894257517387335	0.931005334267834
Ccdc93	419.033374416067	0.0247937732100821	0.110702341023411	0.223967921372492	0.822782264224738	0.882393152934445
Ddx18	642.613984795744	0.0905608769730119	0.101922503612253	0.888526809717465	0.374257441193074	0.50867337948276
Actr3	6956.32159623182	0.0489206344617169	0.0775719328851574	0.63064864625898	0.528270283798135	0.653285031587012
Slc35f5	1411.17150276645	-0.0543313980655448	0.0628569108672597	-0.864366341201225	0.387386676856112	0.522166301603305
Gpr39	126.994520655403	0.0858405974555373	0.169038991238328	0.507815367488266	0.611582831569433	0.723615229121879
Lypd1	13.3673690125724	1.00819959427852	0.571264090358959	1.76485728981321	0.0775877533362903	0.154722012855184
Nckap5	935.688876909699	-0.474335902512053	0.177865793624273	-2.66681913844575	0.0076572867090499	0.0250132601795836
Mgat5	930.86482976194	0.0719473728220404	0.0679076146551781	1.05948903060983	0.289377122321207	0.419053665251603
Tmem163	367.984568537293	0.0980541616353335	0.141616784323142	0.692390821497491	0.488691928304289	0.618437782332324
Ccnt2	1507.39756003263	0.0383360033947224	0.0853420037128447	0.449204397915402	0.653284215226631	0.75748603250317
Map3k19	74.0390583153398	0.0699847063742072	0.222567792758999	0.314442199864866	0.753185209412318	0.831976690566202
Rab3gap1	948.653951946774	-0.191541634240595	0.103258247092269	-1.85497662060289	0.0635995652488022	0.132524989856794
Zranb3	153.816588992768	1.91050825244306	0.228124319653089	8.37485567232982	5.52915905695857e-17	6.43099840920341e-15
R3hdm1	923.553134088637	-0.0728439428823913	0.112590762922621	-0.646979743200192	0.517645053815723	0.644036021979968
Ubxn4	2544.85161954814	-0.235749865916037	0.126436256058041	-1.86457487168724	0.06224101780126	0.130307097386378
Lct	3.8168600048226	2.32058406587664	1.18054161857205	1.96569441463957	0.0493339203985888	0.108972602650628
Mcm6	719.867773911503	-0.00369914793893366	0.10310831248187	-0.0358763309173941	0.971380968906606	0.981804609323445
Dars	1395.96473326803	0.163005705317286	0.0643379489174446	2.5335856684901	0.0112902139060374	0.0342905349355869
Cxcr4	1650.12752934961	-0.225808528764587	0.150839231209598	-1.49701458270373	0.134389463643627	0.23580359260807
Cd55b	12.7922998224987	0.0181559915292304	0.571605404862117	0.0317631557973284	0.974660929215147	0.983889095025324
Cd55	2897.88121862305	0.0715885909764333	0.0737625454395818	0.970527664816975	0.331783542111232	0.464854236360079
C4bp	7.85899713690764	0.585972289153516	0.678481637532451	0.863652391956576	0.387778873918281	0.522549350931333
Pfkfb2	583.740370204794	-0.133560953926932	0.0981831811604766	-1.36032416497722	0.173727364633858	0.286457199368879
Yod1	607.424595968263	-0.312907645166846	0.102722808183951	-3.0461360110649	0.0023180295168604	0.00950807031054173
AA986860	1242.32039996827	0.417139411534237	0.168847869118916	2.47050444705614	0.013492264137744	0.0395393646319496
Fcamr	11.5758522936288	0.591294219019271	0.499474156841581	1.1838334594893	0.236478994417095	0.361763850267603
Pigr	1396.48452881183	-0.82381757355743	0.238833212815407	-3.44934259287528	0.000561953249861381	0.00303044195473192
Fcmr	701.64624826804	0.449620676939654	0.371888597950766	1.20901979629711	0.226655240034368	0.350261612215153
Il24	0.955589122289713	2.20509361516377	1.89631348468523	1.16283179599379	0.244897753929812	0.3712030028714
Il10	6.2087452292002	1.95462107627738	0.867292571649834	2.25370439015654	0.0242147710019203	0.0627564785942745
Mapkapk2	3498.85671624833	0.377965321592035	0.087429879362777	4.32306809007165	1.53874217530599e-05	0.000148300744616904
Dyrk3	201.336556495716	0.364286708723075	0.125812729235118	2.89546781901773	0.00378593846126918	0.0142587781845416
Eif2d	801.930404005859	-0.035823072747477	0.0770848161885304	-0.464722814670306	0.642129968072528	0.748112111080401
Rassf5	978.044171799935	-0.126918498429878	0.105920802530317	-1.19823958465148	0.230823758975424	0.355165080331697
Ikbke	473.354148276526	0.605342455910965	0.149162157625182	4.05828439028137	4.94345450186203e-05	0.000398617946255713
Srgap2	1823.83073947581	-0.229719231172175	0.0698843638933888	-3.28713346411252	0.00101212852620634	0.0048378609162036
Fam72a	127.772213504132	-0.155723644012851	0.152712021097283	-1.01972092893493	0.307860832915718	0.43923309801645
Ctse	33.2773212792092	1.05091598799737	0.410034655602214	2.56299308763037	0.0103774114542703	0.0319607618971738
Rab7b	412.274118051661	0.938432823382647	0.146685969263977	6.39756363946328	1.57875688418338e-10	5.94084667717338e-09
Slc26a9	905.917724446611	0.0711333747097393	0.111870078646381	0.635857018878034	0.524869619327308	0.650179382405371
Pm20d1	92.1806982969083	-0.0753464577367222	0.176068438549679	-0.427938467321971	0.668695919943297	0.769333670845857
Slc41a1	832.667655788363	0.33139198567761	0.0771813769996683	4.29367806794939	1.75737243969024e-05	0.000165730583946955
Rab29	698.353517225994	-0.230118025175129	0.100617206638249	-2.287064338831	0.0221920679982127	0.0584164949077794
Nucks1	3277.32888066921	-0.233164798677849	0.096978986370334	-2.40428166352927	0.0162042826992082	0.045587348882966
Slc45a3	477.047798673772	-0.19437664980474	0.14349827935252	-1.35455735554314	0.175558627969569	0.288921815330346
Elk4	2531.98608431827	0.27878213733655	0.10421656256803	2.67502717866526	0.00747231922016423	0.0245395758261351
Mfsd4a	79.2334299597143	-0.581517025357216	0.286423381215977	-2.03027079314703	0.0423290213213651	0.0968665172673899
Cdk18	693.429353091447	0.111699617634333	0.123625719450042	0.903530577061441	0.366244367540248	0.500306946778666
Lemd1	13.5055203408756	2.26565597966073	0.71186432794938	3.18270756196937	0.00145904896769519	0.00652734851665016
Gm29695	7.30959638023749	5.15266932611979	1.26642826085407	4.06866262021415	4.72837545986513e-05	0.00038409919807042
Klhdc8a	412.948650896238	1.24795882047752	0.201194809116932	6.20273865888968	5.54889438687918e-10	1.81519671256892e-08
Nuak2	424.852904629294	0.126844843464662	0.0983654628857843	1.2895262192986	0.197215207161239	0.315039545889762
Tmcc2	2387.91893345117	-1.0153317597192	0.17705838359023	-5.73444611393833	9.78315210807852e-09	2.43832360901509e-07
Dstyk	784.018625038947	-0.0219044351280569	0.0820386594287957	-0.267001378137688	0.789468099999955	0.858071858252277
Rbbp5	537.938641297908	0.0506570670860887	0.0822630175470089	0.61579393263979	0.538030532352075	0.661526929498012
Tmem81	146.736895866957	0.365117610233417	0.18624260000924	1.9604408992105	0.0499442794257605	0.11002934739901
Nfasc	15.572146332766	0.995329307302666	0.578212701315136	1.72138955965306	0.0851801575107695	0.166319592809722
Lrrn2	70.3875246258304	-0.00968873973867258	0.273061297777222	-0.0354819222553361	0.971695461248566	0.982049622086803
Mdm4	1939.74440438016	0.192758635149203	0.14820321985849	1.30063729609422	0.193382634573186	0.310597718234347
Pik3c2b	485.45884349671	-0.328852425321139	0.137075621294001	-2.39905843370802	0.0164372913976965	0.046068224685804
Ppp1r15b	1671.17370188297	-0.0939974728250621	0.0669798289047019	-1.40336985570388	0.160506577135421	0.269380589984723
Plekha6	1035.63693958778	-0.0686525676175586	0.104642256358861	-0.656069259268657	0.511779562512373	0.639016885430421
Kiss1	27.8798900009112	-0.843731518377843	0.486473462127988	-1.7343834434197	0.082850070752817	0.162846900047113
Etnk2	12.9615283346079	-0.0829510182190648	0.443394571094137	-0.187081718241096	0.851596561823004	0.903126477424092
Sox13	1327.85171354048	-0.456847005213357	0.111915137692899	-4.08208410972044	4.46336366148938e-05	0.000365667141381251
Snrpe	3642.99468929169	0.194124754643847	0.0965093873048691	2.01145981821037	0.0442769104642858	0.100425972279241
Zc3h11a	361.800171905916	-1.16536506197345	0.22023142836306	-5.29154748999902	1.21285686156986e-07	2.25708986614328e-06
Lax1	125.986667916546	0.731463482453949	0.247721917690236	2.95276045524808	0.00314946256030001	0.0122105299717894
Atp2b4	992.223591253159	-0.499282389194128	0.127262749988271	-3.92324061235628	8.73658195200568e-05	0.00064486895533242
Optc	46.8762545979829	-1.12321388999583	0.318784600252287	-3.52342581513322	0.000426006335767866	0.00241345951034836
Prelp	9964.44554184909	0.0040866178803769	0.0851825541041863	0.0479748221141453	0.961736308537741	0.976045006834235
Fmod	661.27244995139	2.07714207654394	0.181934479547734	11.4169786931397	3.43985267383607e-30	1.88614493219304e-27
Btg2	4043.31107986424	-0.286049388585932	0.0769605699291162	-3.71683043471995	0.000201737740404091	0.00130302041582836
Chil1	15094.2087745114	-0.633448185172753	0.125170912460821	-5.0606660342995	4.17794456007787e-07	6.71664741684561e-06
Mybph	24.1336241654628	1.28237384233382	0.530867217673791	2.41562070446364	0.0157084150527312	0.0445047603440822
Adora1	80.5773014842724	0.244224236971878	0.23977814789638	1.01854251154454	0.30842020872772	0.439785963090618
Ppfia4	289.708911938267	1.35180651518675	0.138176108007746	9.78321458519417	1.3292042771269e-22	3.29149568818215e-20
Tmem183a	1349.02719086241	0.00269453923871183	0.0694255833727771	0.0388119063291646	0.969040352109914	0.980471630812146
Cyb5r1	1229.56506492846	-0.0540726157085214	0.0919160934158789	-0.588282352948435	0.556342788565066	0.676985878801574
Adipor1	5067.62827175667	-0.124007925008189	0.0566949724688973	-2.18728256859495	0.028721902449126	0.0717253364185802
Klhl12	432.314668187882	0.0975377092646077	0.0867131145739375	1.12483226722805	0.260660118294044	0.388196216526186
Rabif	618.35680755254	-0.135609956252607	0.0929421153426699	-1.45907972669467	0.144543165430372	0.249009337842516
Kdm5b	765.158192727425	-0.124902152621953	0.130476664165861	-0.957275796560667	0.338428068380682	0.4716244108059
Syt2	12.859106150671	0.719128381409536	0.524715359594318	1.37051139872392	0.170527319646009	0.28239736150633
Ppp1r12b	1756.36245626305	-0.62634850091469	0.127995875945124	-4.89350532811875	9.90556313307492e-07	1.39267500716208e-05
Ube2t	106.641017991058	0.299637825769326	0.213525415769619	1.40328880610923	0.1605307348383	0.269387733301171
Lgr6	315.78215603731	-0.991690635565186	0.412070107504833	-2.40660658830623	0.0161015046329164	0.0453839545858574
Ptpn7	280.283505257937	0.424614987286755	0.195865057839604	2.16789554997848	0.0301666345240597	0.0745330447132102
Arl8a	2107.49116065301	0.206706937733228	0.0807414386392116	2.56010966880199	0.0104639136505945	0.0321755390101297
Gpr37l1	18.9223960745977	-0.867757289783663	0.518700334860709	-1.67294530476193	0.0943380639067439	0.180347689597838
Elf3	769.178626899335	0.0223655749414792	0.131246490084009	0.17040893761931	0.864688543742068	0.911824744684101
Rnpep	1720.53764219356	0.285468170762348	0.0817901484056709	3.49025128731219	0.000482566558391084	0.00266697061590292
Timm17a	1367.37729285731	0.0220832245013242	0.077907928102512	0.283452853119992	0.77682971793046	0.849175269447231
Lmod1	604.137461295947	-0.82138605843733	0.176537282006472	-4.65276257287805	3.27517284753174e-06	3.88591412118661e-05
Shisa4	357.502744057558	0.332752338306993	0.174987055687994	1.90158258848756	0.0572257459865395	0.122042905699589
Ipo9	1097.70721798142	0.0867114514513072	0.0791261022566369	1.09586405722435	0.273138270479413	0.402369206166803
Nav1	1235.54844710606	-0.23722517722505	0.0651040264639267	-3.64378656912247	0.000268656223806939	0.00164723602400477
Csrp1	12604.9220672469	0.175641474620366	0.0643072735494387	2.73128473539365	0.00630879398036033	0.0215003138691392
Phlda3	2392.08483677243	0.969873595475764	0.111709303076826	8.68212018840325	3.88458613872892e-18	5.62641990451935e-16
Tnni1	9.28777187934644	0.842423076582866	0.611848002890173	1.37685025137539	0.168558550772499	0.27977074919029
Lad1	187.440777758432	0.534406483831925	0.131661862184863	4.05893153084511	4.92977643843145e-05	0.000397723897316017
Tnnt2	841.883776879644	0.69273803627719	0.764429402680675	0.906215843932638	0.36482161849738	0.498940522785522
Pkp1	12.2603796133033	5.89759964210677	1.27739401440434	4.61689938703592	3.89515997156521e-06	4.51679690660428e-05
Tmem9	1265.45930948722	0.0701104936087874	0.0990752848497288	0.707648670555191	0.479163460381632	0.609772044482018
Cacna1s	96.9938128494288	0.310697080828987	0.218627283006324	1.42112675305945	0.155279913746765	0.262874905254613
Kif21b	397.676703703581	0.259412059979383	0.214905609076493	1.20709766996844	0.227394532115953	0.351120210356655
Mroh3	2.93812930651089	0.196057091466555	1.10196220055303	0.1779163490074	0.858788671040166	0.907515406098238
Inava	147.68016024321	1.09754062520939	0.259786323489214	4.22478216123244	2.39172017048033e-05	0.000215746649690861
Camsap2	1163.25083106602	-0.0959113928205587	0.0656769689685886	-1.4603504748587	0.144193776488861	0.248498004889478
Ddx59	164.567697739459	0.014561523593493	0.139408382241159	0.104452281558676	0.916810434861088	0.946378069259156
Kif14	73.0966707245929	0.169491084296177	0.256534061238025	0.660696218966864	0.50880714908049	0.636288682889367
Zfp281	865.739311533283	-0.323285449275516	0.129534170806532	-2.49575418796916	0.0125689666946055	0.0373903014265217
Nr5a2	29.01263109415	1.10025004528932	0.36697914291063	2.99812691414254	0.00271644525293701	0.0108213762242714
A430106G13Rik	46.4404679346085	-0.66342241128226	0.257667854423889	-2.57471935242207	0.0100321451398353	0.0311473254462874
Ptprc	2391.75703076976	0.61667113334567	0.155929286572517	3.95481276738144	7.6594611518059e-05	0.000580328969166715
Atp6v1g3	51.5674113463472	-0.00552747892413604	0.308395626446793	-0.0179233375901642	0.985700011298617	0.991230498230641
Nek7	2314.478062733	-0.0239861309553815	0.0717989070330941	-0.334073761656645	0.73832389891264	0.822663968358063
2310009B15Rik	548.811679590026	-0.123271792048719	0.111705750751787	-1.10354024944188	0.269792622577407	0.398633990588612
Dennd1b	572.703305650946	0.212213332302767	0.093226825048717	2.27631191121088	0.0228273477096522	0.0597864669713903
Crb1	14.9097856717189	-0.211124486020237	0.466814842225229	-0.452266009824883	0.65107735946716	0.755440651443419
Zbtb41	623.775536583549	-0.184684895575874	0.0938340568098627	-1.96820751286608	0.0490441661979601	0.108435351906291
Aspm	82.6429153929885	0.384593402688086	0.277913244257678	1.38386136909508	0.166400907485774	0.27708819225912
Cfhr2	11.3568632002269	0.495229098843281	0.512790126897099	0.965753966130199	0.334167308323297	0.467341108096883
Cfh	6166.78722430427	-0.0369919882206171	0.107650120015555	-0.34363164867138	0.7311233203465	0.816968218491494
Kcnt2	13.5114450338784	-0.461107135341118	0.541768321255908	-0.851114982640912	0.394705483384963	0.529527550367821
Cdc73	1338.31750197776	-0.236095970685288	0.0866884968304838	-2.7234982646771	0.00645945549543375	0.0218488698438851
B3galt2	45.6972338561577	0.241620741125294	0.615282316119894	0.392698985156941	0.69454182030039	0.788661441179591
Glrx2	1090.4104534884	0.00847192564417275	0.090924148946155	0.0931757486032649	0.925763940370998	0.952504878109487
Ro60	1443.56052845438	-0.233725526459637	0.121816450869593	-1.91866964429824	0.0550261555366919	0.118437763347095
Uchl5	655.933039783553	0.0367504757482252	0.0812803887792604	0.452144438531556	0.651164931766603	0.755485165677674
Rgs2	2285.09594978302	0.167805778385141	0.0928222961278211	1.80781757600635	0.0706348973443629	0.144113963977143
Rgs1	128.044321581793	1.22106993773809	0.205064468556392	5.95456612417622	2.60762683791697e-09	7.40016540527528e-08
Rgs18	123.5904657278	0.402215416976459	0.19013949138637	2.11537021606492	0.0343984062153994	0.0827383253368364
Pla2g4a	548.980663968788	-0.0938563792644792	0.103454557704615	-0.907223242232202	0.364288755249697	0.498300539856432
Ptgs2	477.043059405374	-0.582113725295624	0.158538101840491	-3.67175914520095	0.000240886650296134	0.00150461055410763
Odr4	1093.55126351442	-0.203719443300203	0.08701756171858	-2.34113021873727	0.0192254602488715	0.0521683441500395
Tpr	2778.56371867664	-0.236145877733882	0.112512048163368	-2.09884969288797	0.0358301527069803	0.0853530387137732
Prg4	43.3629662575467	1.21212803722346	0.448957805932223	2.69987072550522	0.00693664239850967	0.0231417363633896
Hmcn1	969.162505282232	-0.212016923704477	0.12006034977486	-1.76591959045644	0.0774093400257723	0.154486623867891
Ivns1abp	4181.83616381151	0.128211844270455	0.107885130739135	1.18841070490492	0.234671640981119	0.359679914543588
Swt1	931.360669335541	-0.357936362148905	0.174655706204756	-2.04938258203418	0.0404247190908939	0.0935686284038133
Trmt1l	785.319362479471	0.104625326046026	0.0902561448673626	1.15920446413681	0.246372852244116	0.372996982595791
Rnf2	843.277298273653	-0.071548811131199	0.0827811229996585	-0.864313125245887	0.387415901879974	0.522166301603305
Fam129a	1962.39185432703	-0.547296640261585	0.105988820054744	-5.16372047522465	2.42089130866928e-07	4.13436532391541e-06
Edem3	695.23575865561	0.149700320894481	0.117457981407431	1.27450105221211	0.202485899990934	0.321253076631271
1700025G04Rik	502.458006345257	0.254888921808363	0.1003828597594	2.53916776648211	0.0111116525552878	0.0337883148507297
Tsen15	594.904693527798	-0.138960169786491	0.111334868858836	-1.24812802324024	0.21198417731491	0.332678429348442
Colgalt2	360.692022522967	-1.03171402591884	0.17305456192186	-5.96178462134209	2.49497868363151e-09	7.1199642620436e-08
Rgl1	2024.35836875972	-0.152184736323987	0.0911331815039735	-1.66991576297983	0.0949360311519556	0.181175001401613
Apobec4	26.5026831802687	-0.642287615478882	0.318975814167502	-2.01359346681251	0.044052232920725	0.10004939822957
Arpc5	8762.93745183087	-0.0077684567162754	0.0905909893403044	-0.0857530839749773	0.931662702594136	0.956580849062587
Ncf2	1150.70388386584	0.27828434822304	0.138792522777979	2.00503847507837	0.0449589339721415	0.10159766165356
Smg7	1449.75712739227	-0.13776816418627	0.0936550263101888	-1.47101730269101	0.141286437624137	0.244910316906783
Nmnat2	232.736366841282	0.349159144196813	0.150726013996372	2.3165154769184	0.0205301403889537	0.0550278012206017
Lamc2	4241.74591698741	0.487241692159533	0.171076158763979	2.84809815511316	0.00439813574240475	0.0160696282848977
Lamc1	4076.04599218295	0.123923549808339	0.106874866511766	1.15952004295319	0.246244271547522	0.372875855712507
Shcbp1l	13.4148840991575	0.510116402864364	0.512414667519295	0.995514834370262	0.319485933055681	0.451580512815675
Dhx9	2125.22385429335	0.308883336407095	0.0774083018136781	3.99031278519166	6.59862170527717e-05	0.000509344590453094
Npl	144.458477095838	0.0757630581465493	0.156880330404351	0.482935355575004	0.629141636979075	0.73753738637231
Rgs16	122.617703522279	1.90061869641252	0.372913086866385	5.09668006661701	3.45661769451484e-07	5.66376216263461e-06
Rnasel	598.343258733868	-0.250608730823186	0.129867404982622	-1.92972771617883	0.0536405839056653	0.116073838576981
Rgsl1	6.51145287733518	-0.170083562389147	0.647841913731382	-0.262538682329945	0.792906166728479	0.86074300910573
Teddm2	24.4565911950335	-0.468794076438702	0.382265014144252	-1.22635883246642	0.220063670778137	0.342383212146001
Glul	6234.17480412819	-0.00841820818508801	0.0915744293264715	-0.0919274981782993	0.926755643573332	0.953076521922524
Cacna1e	51.9982835661593	0.452103106151226	0.356445720392114	1.2683645230861	0.204667804757362	0.323644536660807
Ier5	3557.18950796996	0.234008341650713	0.108872874401794	2.14937231093125	0.0316048985538348	0.0773274912345857
Mr1	718.620418784915	-0.186666717211627	0.095686224594048	-1.95082121803391	0.0510783168894467	0.1118535728432
Stx6	1242.73651458978	0.316944574274401	0.081390855354516	3.89410546054441	9.85617661072491e-05	0.000713445919398678
BC034090	158.401175434285	0.0884108602179589	0.161211109435627	0.548416672569716	0.583405830939467	0.699564632524499
Xpr1	844.313360078305	-0.125857551969703	0.0943593290824706	-1.33381143331046	0.182265663006994	0.297346161316159
Acbd6	1306.15063729554	-0.164084716707308	0.0652758620847767	-2.51371198275717	0.0119467955906587	0.0358684801681411
Qsox1	4012.00551784738	-0.0267376420851829	0.15503708639493	-0.172459652763813	0.863076178489676	0.91058332657724
Cep350	832.356887337231	-0.278811452309491	0.125183499275146	-2.22722206939334	0.0259324358601267	0.0661033849843144
Tor1aip1	3215.89402065863	-0.292257904007743	0.0593835162585615	-4.92153247940429	8.58691477524666e-07	1.23577808591524e-05
Tor1aip2	2412.53790367735	0.148798749754691	0.0686223488770735	2.16837156100911	0.0301304276803899	0.0744675557271452
Tdrd5	48.1077842150496	0.821719457425663	0.286736184278999	2.86576826531986	0.00415998640646702	0.0154196695554052
Nphs2	16.1599723071805	-0.127899020972762	0.536525459486956	-0.238383880412803	0.811583368672791	0.874157391555589
Axdnd1	25.9483090845364	0.335112630418202	0.355256897741664	0.943296618724318	0.345529204902536	0.478749321473612
Gm2000	528.26157303563	1.10569323242875	0.409602659781056	2.6994288392067	0.00694586084777232	0.0231521318249656
Soat1	4745.81060936885	-0.290305243404335	0.128112326407014	-2.26602116709701	0.0234500872831495	0.0611254991609838
Abl2	629.322826623331	-0.134686355800986	0.0916122220032707	-1.47017890032378	0.141513307684075	0.245171933629282
Tor3a	1531.04610328802	0.234092597126811	0.0973639169469319	2.40430546004433	0.0162032278118142	0.045587348882966
Fam20b	962.618728238378	-0.202370040619525	0.149280977484428	-1.35563180272339	0.175216347808631	0.288472603951376
Ralgps2	618.458019759629	-0.300133972705576	0.135771514391004	-2.21058131414244	0.0270648439061182	0.0684332260360068
Rasal2	623.381632369846	-0.428634062738533	0.125687683679262	-3.41031078138371	0.000648888925356837	0.00338281550798082
Cryzl2	464.795439089198	0.25374512422639	0.0942297998196555	2.69283310281915	0.00708477242866127	0.0235234669327934
Sec16b	177.799105974646	0.0804255598678978	0.169249762062809	0.47518861407942	0.634652541837638	0.74165750952363
Brinp2	5.21978658984344	1.20385502677347	0.83554783710133	1.44079725099866	0.149641970320981	0.255670283812377
Pappa2	51.0193575708011	2.52655111027325	0.517900901213561	4.87844509316928	1.06925419940477e-06	1.48326500886838e-05
Cop1	1324.86002966236	0.180375601895416	0.0910564489309346	1.98092067078334	0.0476001705789125	0.106206280903654
Tnr	17.9497894713074	-0.175184462643489	0.421849717511159	-0.415276946674391	0.677939175434641	0.776688318815615
4930523C07Rik	2385.17229836159	-0.400664929969861	0.0863176338540594	-4.64175061433311	3.45469671597633e-06	4.07060312205561e-05
Tnn	175.795708013185	-0.218202027717334	0.134171489364607	-1.62629205914512	0.10388754023473	0.193855579645004
Mrps14	2389.50359658404	-0.0709732028859556	0.0649019692250678	-1.09354467566052	0.274154724835127	0.403275248330141
Cacybp	1849.94800039706	0.32390058953151	0.136769719441797	2.3682185709926	0.0178739729915366	0.0492850408295728
Rabgap1l	3202.16060130659	0.00476886099256678	0.0617605484482506	0.0772153277842509	0.938452248242743	0.960811455840698
Rc3h1	1341.95215799284	0.0395529704409905	0.059750201391759	0.661972169460266	0.507989057885384	0.635679843973779
Serpinc1	23.3191730440904	0.049785121225842	0.361764607488563	0.137617445696138	0.890542767047576	0.928775429826876
Zbtb37	458.077169987971	-0.288880083579028	0.143449979170345	-2.01380359376689	0.0440301582758251	0.100028857651486
Dars2	177.757767483219	0.282222856146824	0.137817109809586	2.0478071012863	0.0405789042646036	0.0937841212064517
Cenpl	182.495167181579	0.289884263274541	0.149365563916004	1.94077038692505	0.0522861344359306	0.113719935117558
Klhl20	492.931493146484	-0.0532164890258478	0.0821559086680805	-0.64774999009321	0.517146665710409	0.64362344680633
Ankrd45	154.582138610454	-0.379645495246476	0.161641660920592	-2.34868593334351	0.0188397903331545	0.0513031750594041
Prdx6	19739.1036222667	0.0585484353341904	0.0789757233146571	0.741347250482534	0.458482919224411	0.5900820067778
Tnfsf18	6.83042499825438	2.14404463830221	0.86282138410881	2.48492292586924	0.0129579486210149	0.0383468360020126
Fasl	34.8310120165946	-0.226024000269164	0.285816888915073	-0.790800015797264	0.429060700715963	0.562777295057403
Suco	718.808952397245	-0.0640638916775852	0.0774091137315915	-0.827601410083578	0.4078962694364	0.541967237097105
Pigc	625.453971397026	0.215978900400107	0.0997028490084722	2.16622596593759	0.0302939238572533	0.0747753397074614
Dnm3	250.837550378743	-0.653482557283973	0.12267457081013	-5.32696020836629	9.98700315959721e-08	1.89765420184772e-06
Eef1aknmt	225.854362695689	0.00790834413425268	0.131959116418835	0.0599302598325362	0.952211179340644	0.969642384852219
Vamp4	1374.96488151341	-0.0488584989250962	0.0851343412076182	-0.573898831329936	0.56603626395564	0.685204085809273
Myoc	7.59885568314927	-1.34365583493768	0.585758659355515	-2.2938727639401	0.0217978082832579	0.0576727867796541
Prrc2c	2682.46179732725	-0.505782343938863	0.148859386437309	-3.39771885430865	0.000679502126639536	0.00351259129639623
Fmo4	72.3627625621752	-0.660792773197371	0.206441528074064	-3.20087135259094	0.00137012690053502	0.00622353795973793
Fmo1	4393.55387413885	-0.845113262948396	0.175649094541914	-4.81137272669932	1.49897175921193e-06	1.98394081199834e-05
Fmo2	9261.01859163204	-0.515104321909795	0.146806766809533	-3.50872329051488	0.000450263096149093	0.00252387342649763
Fmo6	37.6748415207302	-1.38896179806921	0.672701564962075	-2.06475184600992	0.0389464862320614	0.0910807925545831
Fmo3	1201.3762344525	-0.804184586742202	0.16405818295567	-4.90182551247382	9.49501559429344e-07	1.34604777857052e-05
Prrx1	592.709530338973	-0.107788283315007	0.133298187454368	-0.808625273707537	0.418730722717461	0.552347520051652
Gorab	327.233086956248	-0.368957945019692	0.13922926358888	-2.65000284788665	0.00804910923633356	0.0260988329684116
Kifap3	760.61179747984	-0.0913217009688414	0.0804577183776247	-1.1350272268501	0.256363910725851	0.383400086363146
Scyl3	663.574685173894	0.0994787675092957	0.0931861105982923	1.06752784154851	0.285733548268733	0.415383691560445
BC055324	54.2848874491313	0.238746435706925	0.269963051253319	0.884367081341433	0.376498087103597	0.510859490172472
Mettl18	134.512435215983	-0.18450328978995	0.153107639679852	-1.20505606497329	0.228181659079212	0.351840214104965
Sell	944.748947099449	-0.539408943477864	0.190109023376097	-2.83736633800248	0.00454873878000139	0.0164826024284544
Selp	117.665631416359	-0.631761028556161	0.197490117302508	-3.19895009018832	0.0013792904491431	0.00624483817920791
F5	61.0571035077866	-1.24773075852212	0.324502005576259	-3.84506331881176	0.000120521313495324	0.000844529313598226
Slc19a2	209.846212813624	0.673154781722466	0.138308102614447	4.86706685290146	1.13266722464745e-06	1.55127920606711e-05
Ccdc181	1046.53049755453	-0.365868009767702	0.156285470334724	-2.34102382636149	0.0192309397921539	0.0521739916290755
Blzf1	665.325206966523	-0.132413994699886	0.0876140576659915	-1.51133274987313	0.130703693916213	0.230973044739366
Nme7	449.57279841161	0.387257884961051	0.138623014141489	2.79360456385538	0.00521241744005755	0.0184180080453863
Atp1b1	10701.4601424813	0.209035240367309	0.0988933152546777	2.11374489599206	0.0345370616882708	0.0829741022002171
Dpt	4927.93949753696	0.567178657998155	0.107352202303932	5.28334441050756	1.2684659790628e-07	2.34918675229808e-06
Xcl1	66.9086307185666	0.458588863922817	0.285101754643272	1.60850944076657	0.107723650227876	0.199843404007813
Sft2d2	1873.98361371416	-0.0503934147420095	0.0789155878561532	-0.638573646994385	0.523100329528188	0.648825901894416
Tiprl	1413.16337938641	-0.164400743315395	0.0816439710587956	-2.01362992494574	0.0440484021838349	0.10004939822957
Gpr161	112.757077239735	-0.336823508307027	0.170719400974364	-1.97296561717438	0.0484994797657448	0.107649633199867
Dcaf6	1106.89777722958	-0.733989170267825	0.151217775759507	-4.8538550880099	1.21084231286626e-06	1.65098241824473e-05
Mpc2	2642.20191536388	0.362070189117884	0.109230465588704	3.31473629784957	0.000917296141870186	0.00447217628760054
Mpzl1	1309.1765808777	-0.0175396910811911	0.105909480506107	-0.165610207862173	0.868463713518743	0.914445058202679
Rcsd1	2292.75025081988	-0.220665402691571	0.0971101361568257	-2.27232101019005	0.0230671287173414	0.0603321341051692
Creg1	3196.86030086317	0.139425402529725	0.0867646811104183	1.60693730150739	0.108068122688747	0.200189416945021
Cd247	250.57653968814	0.693355460338229	0.15000516992608	4.62221042568003	3.79672592338706e-06	4.42131474571373e-05
Pou2f1	434.237751835114	-0.594562950349823	0.226489925944899	-2.62511874587512	0.00866187530879874	0.027716917802415
Dusp27	11.9925092572558	-0.643603650997502	0.598442436150899	-1.07546459294744	0.282166776172297	0.411601569080596
Gpa33	5.86042395333552	1.53492507655923	0.899985502510532	1.70549978002703	0.0881012532714092	0.170742052698302
Ildr2	267.316762774359	2.47921771978177	0.247427413040301	10.0199799582351	1.24528195156384e-23	3.35417786006308e-21
Tada1	749.697630652626	-0.0286051576384691	0.078909559518327	-0.362505605316749	0.716974235543301	0.80545765409201
Pogk	434.138811453756	-0.107383341507769	0.101459994497538	-1.05838110912154	0.289881728316957	0.419705222071882
Gm16701.1	41.7385722958945	0.0800642031860905	0.256241097526964	0.312456526134203	0.754693597388442	0.832974536092428
Fam78b	162.075965743594	-0.347635057365106	0.166006993303021	-2.09409887166953	0.0362511735759064	0.0861821412063938
Uck2	515.462809380153	1.00455589906323	0.15199188719705	6.60927314996011	3.86211538069378e-11	1.61566914004882e-09
Tmco1	3855.83985459161	-0.17348573269317	0.0598621895247576	-2.89808532014052	0.00375448437568386	0.0141628006437038
Aldh9a1	762.823266110709	0.24014537389517	0.0988309308411922	2.4298604885251	0.0151046357060234	0.0432409979478982
Mgst3	1073.7997773463	0.667098517525997	0.176400753844748	3.78172146652568	0.000155747573166705	0.00104647373778049
Rxrg	39.8846700607969	-0.734384045522515	0.392922364202616	-1.86903091406581	0.0616185135392881	0.129344960126974
Pbx1	3156.04232120307	-0.53256713423564	0.184744118404296	-2.88272849406856	0.00394247088810617	0.0147451292436283
Nuf2	120.838008473693	0.169824384726838	0.224027482854808	0.758051568328789	0.448420111808001	0.580831348737723
Rgs5	280.355381344913	0.82750343060539	0.580655331470666	1.42511983573717	0.15412256374958	0.261326219818686
Rgs4	667.864014048461	0.885420600073114	0.178842860376525	4.95083000914322	7.38976316786878e-07	1.08258620149131e-05
Ccdc190	10.0302913781374	-0.100729996458935	0.566486129111108	-0.177815468521698	0.858867898821559	0.907515406098238
Hsd17b7	333.309541161726	-0.259370508996803	0.128724790985127	-2.01492274341134	0.0439127445577811	0.0998655557984911
Ddr2	1890.36249985413	-0.091862816845819	0.10878273367311	-0.844461374926144	0.39841163838685	0.533285358126612
Uap1	1451.98082700616	-0.101975589078646	0.0803986325498087	-1.2683746706198	0.204664182640508	0.323644536660807
Uhmk1	2580.77918691741	-0.206872436681888	0.0841877622720246	-2.45727444344522	0.0139995692179663	0.0407692310704545
Sh2d1b1	342.450925430827	0.0581334446195895	0.157332487156064	0.3694942199822	0.711759380638278	0.801344403309762
Gm7694	289.421713796839	0.0181021113640893	0.124698811843365	0.145166670768503	0.884579280020068	0.924943518773282
Nos1ap	23.576552749933	-1.78293250628445	0.522687293603885	-3.41108828950342	0.000647041362599606	0.00337432949727981
Olfml2b	722.154071408222	-0.308461319982149	0.194718838288917	-1.5841370187535	0.113162541807946	0.207429679887585
Atf6	1298.08210091041	-0.26656274204021	0.11297466994444	-2.35949122198192	0.0183000138100408	0.0502049478354888
Dusp12	399.416334184804	0.0594001332403375	0.0995945302033106	0.596419633880285	0.550894927355133	0.672338281047957
Fcrla	468.976682252626	0.0645047127522932	0.22100040795974	0.291875989496111	0.770381442136868	0.84447138948503
Fcgr2b	1276.53066782871	1.4859344458208	0.126334499008777	11.7619055561187	6.13341845406909e-32	3.92359889688845e-29
Fcgr4	523.745922303057	-0.103313210567135	0.118730845008679	-0.870146342844469	0.384220434564086	0.518907136863337
Fcgr3	1440.68669856148	1.26285026232994	0.125311420740631	10.0776948730299	6.9333583984499e-24	2.00845002813965e-21
Cfap126	1377.06713127566	-0.410222429159449	0.126689772974921	-3.23800745337713	0.00120367664845607	0.00558215602575274
Sdhc	2913.02907335479	0.0799954959360636	0.0710656503640451	1.12565628438316	0.260311034265123	0.387902097357316
Mpz	156.134013080522	-1.30792832299702	0.368260823442991	-3.55163579652261	0.000382844380757322	0.0022155332746955
Pcp4l1	3504.28390880979	-0.806685461552417	0.201209940676866	-4.00917300029384	6.09317658693048e-05	0.000477532108928758
Tomm40l	1019.9684563878	-0.291970319871528	0.0759899504992152	-3.84222279332243	0.000121925083744711	0.000853586780999792
Apoa2	23.0450203145137	-0.010161006500647	0.383277161139294	-0.0265108582792758	0.97884987298949	0.986301903262298
Fcer1g	3360.04063603624	0.818738877078068	0.0970106249901053	8.43968253128537	3.18200728576597e-17	3.81666858268476e-15
Ndufs2	3696.24188449631	0.0872064050849917	0.0677889242363186	1.2864403155445	0.198289435979479	0.316175746523473
Adamts4	25.9575384544682	1.54892660570189	0.522837650216091	2.96253838081805	0.00305113767986567	0.0118938240850423
B4galt3	1093.78405900152	0.269679321044946	0.101648418401516	2.65305968637603	0.00797657646685846	0.0259183869832123
Ppox	703.888274053561	0.244823316776409	0.130422536505026	1.87715500201894	0.0604968527876642	0.127384580766373
Usp21	672.178779652294	-0.195566752125289	0.114385828569898	-1.70971137395559	0.0873192584483195	0.169590458565092
Ufc1	2476.50334588288	0.306490837851737	0.0622604104359444	4.92272433968396	8.53476358629788e-07	1.23036831305569e-05
Dedd	740.94257634543	0.00666887376800187	0.0720624442450558	0.0925429859875926	0.926266639851278	0.952828926072809
Nit1	967.779224067769	0.294753244747826	0.0677100624599173	4.35316752103592	1.34184534862196e-05	0.000131638029631904
Pfdn2	2008.05474688081	-0.167110034976598	0.0618602490746413	-2.70141225546895	0.00690456961753888	0.023059790589096
Klhdc9	60.9542108011296	-0.492632334219274	0.251408715616629	-1.95948789210031	0.0500556764821381	0.110195698455731
Nectin4	433.60043933342	-0.217628470934693	0.174160371076214	-1.24958662863354	0.211450590153053	0.332010729251363
Arhgap30	699.056234819908	0.842499855530953	0.107599699339925	7.82994618664649	4.8807883100221e-15	4.14004104551212e-13
Usf1	393.855852638423	-0.225957897339375	0.103647901708788	-2.18005279040026	0.0292535486454055	0.0727453405171542
Tstd1	372.290542551773	-0.328296740315463	0.14604033826954	-2.24798671521522	0.024577037041625	0.0634763808174121
F11r	6306.37376954512	-0.134024004042478	0.0551589063665775	-2.4297799371107	0.0151079928519422	0.0432425455361424
Alyref2	286.655177914982	-0.43851587840683	0.143680973844032	-3.05201076158383	0.00227313951051876	0.00935142307207785
Itln1	10.8819657186049	0.150814109138135	0.922577683466235	0.163470363353586	0.870148105869036	0.915590697649737
Cd244a	123.957791570087	0.12652227021497	0.229778676600896	0.550626681668673	0.581889614418032	0.698276633590749
Ly9	198.843860270905	1.21174942294559	0.259478260870714	4.66994583237687	3.0127916693595e-06	3.61652779512716e-05
Slamf7	274.612280392291	1.78312289692593	0.183433677843344	9.72080436858903	2.45831765279895e-22	5.89727358178473e-20
Cd48	796.517149776585	0.896568542243311	0.118075577491976	7.59317516193593	3.12160110545935e-14	2.3725713748573e-12
Slamf1	44.946627219161	0.49714261492271	0.304307999366899	1.63368237429511	0.10232556119255	0.191866675743676
Cd84	922.478497726083	0.828748723111917	0.132735968276315	6.24358818392556	4.27645025302575e-10	1.46227930366825e-08
Slamf6	336.757678498269	0.206999668374387	0.21279757262643	0.972753898550234	0.330675630313415	0.463640452255877
Vangl2	216.514126525073	-0.280189491966805	0.140667738766848	-1.99185324526479	0.0463871621718604	0.104089754578277
Ncstn	1638.91366831122	0.716713009233111	0.158535801339294	4.5208274924553	6.15983703767165e-06	6.65999845347697e-05
Copa	6283.81646243883	-0.442253069932705	0.0885499743168487	-4.99438959011145	5.90221454579072e-07	8.98084241045837e-06
Pex19	1270.32902441155	-0.073064392937417	0.0596586768262964	-1.22470689636904	0.220685674810054	0.343072819497647
Dcaf8	2564.95628561663	-0.103309823211699	0.0648738257381795	-1.59247311278728	0.111278439778084	0.204900202196321
Pea15a	4679.48281916841	-0.186883342245418	0.0722180263798633	-2.58776584757967	0.00966006214477114	0.030230520609187
Casq1	56.2536820968482	-1.13992767491631	0.266783654565416	-4.27285426003037	1.92986600392444e-05	0.00017997603271594
Igsf8	1285.16439202795	0.0125677103559152	0.0995047233554474	0.126302651091458	0.899492357799081	0.934093879937417
Atp1a2	1984.25914197131	-0.463629862707222	0.158326820720414	-2.92830905463539	0.00340811095237917	0.0130485604618148
Kcnj10	78.7008290563479	2.6404950602957	0.370439498279753	7.12800625353837	1.01833151698003e-12	6.08344115960873e-11
Pigm	746.967956229314	-0.123724241755941	0.0780975652054633	-1.58422662000333	0.113142157571103	0.207429679887585
Slamf9	448.380265258565	0.92395322118301	0.146378414720605	6.31208653917024	2.75298200521344e-10	9.78391961250969e-09
Igsf9	131.239155994804	0.203909835278137	0.145028734910918	1.40599609727952	0.159725283666913	0.268593897057844
Tagln2	18252.9115264746	-0.331813873554538	0.0613645025038453	-5.40726087584178	6.39958980556991e-08	1.29110252674001e-06
Cfap45	536.253066996027	-0.321834053240542	0.155438306207822	-2.07049382544253	0.0384061236676411	0.0901190916505111
Vsig8	16.694737798583	0.554257705065876	0.544789041885813	1.01738042150644	0.308972492114066	0.4403594283015
Slamf8	111.162238950409	1.71927176599091	0.25821007945976	6.65842235743878	2.76782438272717e-11	1.18368823810614e-09
Dusp23	495.442422576945	-0.373633346699999	0.115255274886075	-3.2417895586065	0.00118781698152139	0.00552862287923187
Ackr1	62.3254839735381	1.88143462919486	0.309653618197424	6.07593297358251	1.2326889397024e-09	3.71816764071727e-08
Cadm3	37.6112097751088	-0.240785244126903	0.329250804329564	-0.731312546425516	0.464588268745709	0.595792155868098
Aim2	268.944812534802	0.325375584672511	0.148701320034401	2.18811497165754	0.0286612286125952	0.0716204171369098
Ifi206	182.281074887222	-0.0875403107500326	0.198682520489648	-0.440603987377912	0.659499715673586	0.762791858877246
Ifi214	58.9941461808414	-0.110679081824969	0.2637669396621	-0.419609379275335	0.674770835438312	0.77416701933106
Ifi213	355.711904036451	-0.553470330016397	0.194347719995985	-2.84783546741804	0.00440176750118822	0.0160752465379978
Ifi209	652.190657689937	-0.32217270552054	0.157598004308817	-2.0442689419419	0.0409269856881393	0.0943625873955086
Ifi208	133.556907825078	-1.04369304187526	0.220986786413026	-4.72287533031316	2.3253340511921e-06	2.90960502754297e-05
Ifi207	335.320859665474	0.606441949663483	0.182133048424717	3.3296645222196	0.000869506782180196	0.00428281604966716
Ifi204	235.54785064764	0.52468939007596	0.187569360891621	2.79730862003166	0.00515302852900419	0.0182375396509454
Mndal	1916.17026992157	-0.116872073871143	0.141289560422683	-0.827181240577914	0.408134342747766	0.542189717418574
Ifi211	276.161629779139	0.84010066302589	0.17285607007648	4.86011664302093	1.17316610444766e-06	1.60388416754986e-05
Ifi203	1469.16109592085	0.0694849328349806	0.106551573242932	0.652124888635466	0.514320609489028	0.640984247064672
Ifi205	256.735116663978	0.50849240135971	0.180403404640535	2.81864082539302	0.00482274503494362	0.0172555591986692
Olfr433	5.38986414797552	3.68219372835787	1.27698434158079	2.88350734496842	0.00393273475534807	0.0147266528533802
Spta1	7.45775431202403	-0.751755450470376	0.766561067694339	-0.980685665046237	0.326747775088384	0.459514719250683
Fmn2	15.2732264577635	-1.13348988633328	0.399662956715309	-2.83611444915747	0.00456660782422964	0.0165395446863406
Grem2	1165.52778855689	-0.466577103630873	0.0918627067825332	-5.0790698420786	3.79287267570476e-07	6.15559980867813e-06
Rgs7	5.95357947708759	-1.31608368726195	0.810603636369982	-1.62358473144235	0.104464466283888	0.194783832603417
Fh1	1379.94434931699	0.349360738324268	0.0890938766469331	3.92126542779969	8.80851702255013e-05	0.000648530308650385
Kmo	176.931233120974	0.836762801751449	0.203319469862911	4.11550749328453	3.86328445502249e-05	0.000322003291194138
Opn3	49.9172440878807	0.816902081115789	0.26676875439719	3.0622105012325	0.00219708885847086	0.00907747719163163
Chml	363.877040236154	-0.297240022365377	0.106240746403308	-2.79779681928253	0.00514524677526595	0.0182179630507363
Exo1	33.8909404559944	0.685784158288741	0.362286165955193	1.89293498547101	0.0583665159826122	0.123976358588966
Pld5	4.27265602213801	0.410063187719415	0.811958789989906	0.505029556641062	0.613538076619515	0.72492304835612
Rbm8a2	253.246962178662	-0.678548294585647	0.191972191460396	-3.5346176413558	0.000408365609256307	0.0023298540315541
Cep170	809.271856015088	-0.0833105216348893	0.0897391891475395	-0.928362763540454	0.353219427143255	0.486452983937065
Sdccag8	433.346988005978	-0.173159102246092	0.0927583983840932	-1.86677546467627	0.0619329501595454	0.129845225153557
Akt3	1013.01113204443	-0.577178966073082	0.116520865650214	-4.95343870689843	7.29133325297134e-07	1.07020878998919e-05
Zbtb18	1201.64980428647	-0.0540554543042113	0.086077625334167	-0.627984962344854	0.530013791044776	0.654414450069839
1700016C15Rik	15.2845329549806	-0.0177965892435412	0.444015114597035	-0.0400810437718826	0.968028514534975	0.979964511648126
Adss	1493.76834930505	0.134782397984247	0.0852937001519135	1.58021515943371	0.114057601274302	0.208566740395945
Catspere2	100.354771798435	-0.410069379788899	0.162954662479203	-2.51646300602926	0.0118539343823274	0.0356710024641068
Desi2	634.859300405655	0.214602500986018	0.121328150533347	1.76877748521382	0.0769310154758278	0.153892412893825
Cox20	1298.7792560859	0.450715773293066	0.116331553811274	3.87440688726866	0.000106884700437425	0.000763966855593943
Hnrnpu	9089.86561149763	-0.102250126704546	0.062223774634299	-1.64326460915445	0.100328197316205	0.189073960685488
Efcab2	231.75404941824	-0.433677808260345	0.159444881881178	-2.71992304264448	0.00652971110659077	0.0220149535157994
Kif26b	329.007331762505	-0.80432390742493	0.120046890581605	-6.70008113936251	2.08303844926514e-11	9.29677014871156e-10
Smyd3	352.28462131155	-0.127058124297459	0.126834290084749	-1.00176477680098	0.316457212822845	0.448372793324949
Tfb2m	518.001421055427	-0.140734288077498	0.112302380787433	-1.25317279198098	0.210142829451366	0.330430444548016
Cnst	736.178555914746	0.0887662276362015	0.0762959874605268	1.1634455571091	0.24464877490583	0.370935477101443
Sccpdh	796.864772720582	-0.0179378026137965	0.0824924484621595	-0.217447814293266	0.827859372081098	0.885587413337095
Ahctf1	1005.15448130671	-0.112435166445704	0.0695085154269209	-1.61757398723204	0.105754438828764	0.196758107045324
Cdc42bpa	2060.46495045917	-0.36537556574365	0.0834666136008611	-4.37750556756601	1.20045295554463e-05	0.000119533763121702
Coq8a	338.450097671532	0.00985468789992434	0.21481413189638	0.0458754171009472	0.963409547854452	0.977027993144158
Psen2	1054.34410036577	0.0625571938436582	0.0910061391268619	0.687395316885754	0.491833647954659	0.621549654942115
Itpkb	2334.31299451014	-0.175969306625172	0.094327846686127	-1.86550751243908	0.0621103001721775	0.13012819849119
Stum	47.8775962303285	-1.05743470722248	0.257812589314443	-4.10156350407221	4.10367847376594e-05	0.00033979419518599
Parp1	1018.19154557075	0.295276611238959	0.0741166554783202	3.9839440856223	6.77808272210579e-05	0.000520840360522974
Lin9	117.012521158957	0.627574276781541	0.18197957852128	3.44859726503957	0.000563506479317727	0.00303526902348505
Acbd3	1147.93228712571	0.0732392870335428	0.086379382627645	0.84787926013844	0.396505215967423	0.531326815459261
H3f3a	18668.5731643348	0.19449917094555	0.0679051221017621	2.86427834787006	0.00417960555460203	0.0154725338884564
Sde2	694.204094961843	-0.21483992427882	0.10663108365398	-2.01479640754642	0.0439259856236385	0.099880873412281
Pycr2	966.727461021127	0.115663890691026	0.0736478962574964	1.57049822966603	0.116299245935487	0.211381830572692
Lefty1	100.889831625302	0.416992974855482	0.171859983253167	2.42635293546613	0.0152514302565489	0.0435637597634969
Tmem63a	1852.03206040164	-0.382539299387196	0.0814622218480722	-4.69591045651364	2.65421803510852e-06	3.2546036950335e-05
Ephx1	5997.55983920554	-0.10737042203006	0.112986406056655	-0.950295046788384	0.341962355010511	0.475040538950089
Nvl	674.833817017848	0.0227096131021231	0.072025364088091	0.31530021943864	0.752533718405362	0.831736388933664
Cnih4	1393.81916787938	0.21234165907422	0.0922414491830571	2.30201998076611	0.0213340454088099	0.0567073405750446
Wdr26	3381.49060738726	0.0441805485844476	0.088545872728736	0.498956611109323	0.617809951093211	0.728344941959154
Ccdc121	172.841390032183	-0.0269429578272731	0.164060695051877	-0.164225549689117	0.86955358841872	0.915278777114535
Dnah14	4.16911654737002	0.246905329766191	0.797562403373377	0.309574935731522	0.756884218918578	0.83456215261828
Lbr	1698.47187322127	-0.299366898029785	0.0676818234025116	-4.42315060351456	9.72718844675874e-06	9.95610161487246e-05
Enah	1617.69206017987	-0.440681434571823	0.121959924674254	-3.61332983559026	0.000302289767337571	0.00181528190853901
Srp9	3388.2681815718	-0.0171746402373229	0.0719418119225968	-0.23872960352738	0.811315260054404	0.87392992265595
Degs1	4045.05225772388	-0.253092868157283	0.0761953067036681	-3.3216333013999	0.00089492222994401	0.00438208702984635
Fbxo28	983.58521948034	-0.260213189678516	0.0801187098902394	-3.24784547872776	0.0011628240149409	0.00543268074435077
Trp53bp2	2535.61273117013	-0.314299314898914	0.100499514240923	-3.12737148306466	0.00176376912865715	0.00759455555789664
Capn2	2695.13747280182	0.292003388709551	0.142229385089238	2.05304542747156	0.0400681719156423	0.0930097737255603
Capn8	8.16483995513885	-0.435605955707134	0.591292315668603	-0.73670153351236	0.461303874073766	0.5926693203895
Susd4	361.500406011496	0.517098379757575	0.10669031793777	4.84672264318481	1.25517711541305e-06	1.70537471264926e-05
Tlr5	14.8601664488683	0.187616532216363	0.534758304739496	0.350843606454618	0.725705680824054	0.812639864884633
Gm38079	77.6282376684939	-0.180220949808521	0.20670068156278	-0.871893350548936	0.383266561553272	0.517755523055643
Disp1	167.818366744712	0.343201436366858	0.13995427563894	2.45223973901493	0.0141970039121795	0.0412346956230972
Brox	963.369737067184	0.307091161268888	0.127293152433628	2.41247196253553	0.0158447560466184	0.0448083513692636
Aida	1039.30214497053	-0.00348874788198994	0.0845228115018787	-0.0412758144221504	0.967076013929984	0.979193961740226
Mia3	2315.14572311696	-0.320956401191603	0.0844709006808268	-3.79960907963248	0.0001449245134643	0.000983524128239758
Taf1a	345.400903394111	-0.157450109056952	0.10260663463869	-1.53450222406556	0.124906146528425	0.223324102439841
Hhipl2	4.95332628988105	0.1678043529745	0.752264559628635	0.223065610132344	0.823484443155717	0.88270742018135
Dusp10	195.480364251856	-0.324431907593207	0.134993332754316	-2.40331800818389	0.0162470517920539	0.0456433643482898
1700056E22Rik	32.6507274386167	0.365229564175457	0.317996710970266	1.14853252117318	0.250748795577074	0.377685299567823
Hlx	1319.60598598243	-0.871431511693076	0.130631151582455	-6.67093186530644	2.54184218249935e-11	1.10552133223548e-09
Marc1	16.9938067797863	-1.10196650715245	0.384758809562447	-2.86404490232627	0.00418268714734949	0.015473926692351
Marc2	3068.0582484768	-0.451131689132892	0.0807190272293554	-5.58891384866476	2.2849427067743e-08	5.17414828570883e-07
C130074G19Rik	1184.67720418656	-0.85424535746948	0.187242519703149	-4.56224023701339	5.06106900596483e-06	5.61828810999753e-05
Mark1	505.989930763735	0.43222281990233	0.166053225641752	2.60291733708816	0.00924342376788568	0.0292004701869031
Rab3gap2	939.393308798989	0.0786119929225772	0.0856826930135949	0.917478082885469	0.358892172656505	0.49267449273921
Iars2	1482.42107073467	-0.275652898282379	0.0763378147338736	-3.61096134652729	0.000305064130091195	0.00182812240019131
Bpnt1	1316.81202657963	-0.285772081418594	0.113352341260724	-2.52109553486226	0.0116990084569865	0.0352947291884679
Eprs	1268.62037490866	-0.118900127393793	0.12656169591586	-0.939463765346824	0.347492687589787	0.480792637332756
Lyplal1	196.13122542909	0.27113589897543	0.162161885318671	1.67200756480235	0.0945228303729335	0.180566009047611
Tgfb2	823.522348270169	0.02082606008409	0.159833302774395	0.130298628149392	0.896330165396145	0.932467612774563
Rrp15	370.809264188954	-0.189004574559141	0.133083886284762	-1.42019127811405	0.155552002150851	0.263248444557101
Spata17	21.8016358721415	-0.319574354974822	0.451838698164629	-0.707275309248488	0.479395406248589	0.60985800117428
Gpatch2	474.74610355068	-0.285542369404771	0.160612200898211	-1.77783734864412	0.0754305724267321	0.151524877613744
Esrrg	50.7218986058568	-0.68797823228195	0.295681899623659	-2.32675125923366	0.0199785079273506	0.0538217287609428
Kctd3	971.654046254235	-0.158787810734848	0.0827621524518294	-1.9186041690647	0.0550344475832994	0.118439006692794
Kcnk2	828.099785779684	-0.220887725402288	0.158760367018351	-1.3913278833423	0.16412602219321	0.274162421796578
Cenpf	156.807403523295	0.352677431304632	0.261830664954326	1.34696763408577	0.17799065690013	0.292047724205161
Ptpn14	1294.53974363691	-0.192434880625257	0.0859364218512261	-2.23927034055947	0.0251383314788665	0.0645468688851625
Smyd2	646.291711565106	-0.0213179811418256	0.101989140402866	-0.209022068993009	0.834431010556974	0.890953425487254
Prox1	140.041382636817	1.1668338295564	0.29120700389351	4.00688793179951	6.1524036912846e-05	0.000481436564078962
Angel2	985.703259588917	-0.0987183396231116	0.0769424549076685	-1.28301520586488	0.199486748824758	0.317729411312815
Vash2	22.8162053485529	0.90563459584565	0.423760513896143	2.13713776094676	0.0325867884490633	0.0792625099902516
Flvcr1	561.021208237459	0.118329066716565	0.0996665535022105	1.18724950907368	0.235129217502697	0.360201444454091
Tatdn3	276.793657872723	0.013443264581981	0.11735763230186	0.114549555221113	0.908802165502704	0.94085230255988
Nsl1	71.6471384354104	0.676919682106889	0.212852665067367	3.18022648150845	0.00147159989053324	0.00657169084332659
Batf3	277.030613007836	0.917057660939686	0.163510995622244	5.60853817475583	2.04042695738236e-08	4.69665293503618e-07
Atf3	308.830062287438	0.673101550620754	0.210473111922891	3.19804056903644	0.00138364813449159	0.00625718698346081
Nenf	4386.38713926779	-0.228159201921696	0.0783427079143717	-2.91232212921557	0.00358752455017832	0.0136301075028181
Pacc1	205.888461380016	0.474650100481062	0.125026989013214	3.79638111920697	0.000146823721275454	0.000993032860238787
Ppp2r5a	4987.5160101673	-0.465047048541978	0.0800767886850616	-5.80751371500407	6.34073592022339e-09	1.6556006561767e-07
Dtl	76.105137737409	0.149178517693727	0.32422090444871	0.460113816372769	0.645434527457137	0.751063026068571
Ints7	661.584446161651	-0.00793462926083501	0.107458704522841	-0.0738388695086907	0.94113859803182	0.962463479711099
Lpgat1	1777.95007992976	0.351733168982001	0.0766060892063734	4.59145183660855	4.40173228581415e-06	5.00848100650818e-05
Nek2	315.402338087764	-0.000712586412783852	0.125779378763355	-0.00566536756493712	0.995479714869482	0.99710334436268
Slc30a1	1245.4571999796	-0.233892997561824	0.0923460535928067	-2.53278822929628	0.0113159294676177	0.0343482532851591
Rd3	151.729088888744	-0.352941608216317	0.17414252252334	-2.02673995473456	0.0426890140639084	0.0974869006281698
Traf5	434.92905571947	0.060786709117134	0.122124273050957	0.497744695616491	0.618664000762891	0.729005549840919
Rcor3	762.411849105812	-0.180253769725332	0.103537061124077	-1.74095891624081	0.0816907802199955	0.16109697936517
Kcnh1	152.716413165648	-0.7510106224107	0.178781306442333	-4.20072230903483	2.66064768479505e-05	0.000236668157037419
Hhat	65.3099514706305	0.247325852203733	0.25145890082269	0.983563721127248	0.325330070221439	0.457985748038671
Sertad4	157.918768249063	1.01858189651393	0.201973526598382	5.04314557293118	4.57940588742608e-07	7.29332143046189e-06
Syt14	16.7288088788034	-0.609807103371194	0.434241702020789	-1.40430341105747	0.160228518977199	0.269145344842116
Utp25	336.593408345593	-0.0426461613556935	0.098568832955346	-0.432653609432641	0.665266436644952	0.766988992856741
Irf6	438.436313924473	-0.100085266914453	0.116094971580067	-0.862098207633627	0.388633477629619	0.523256141545868
A130010J15Rik	138.265365860795	0.192460675502685	0.146292090060572	1.31559180966652	0.18831108403085	0.304458097072895
Traf3ip3	398.393811980286	0.529923498243206	0.212917413227369	2.4888687600075	0.0128150261679632	0.0380030155052749
Lamb3	2977.11722064172	0.76185167223733	0.109771816863738	6.94032124095233	3.9120931873838e-12	2.03310346082005e-10
Hsd11b1	6298.62057386884	-0.165121606617964	0.149814250805629	-1.10217556560888	0.270385352550926	0.399193635674695
G0s2	1542.77064984451	-1.02175671597823	0.128431609220819	-7.95564831879877	1.78195904513308e-15	1.58141139999585e-13
Camk1g	8.48847680791048	1.60613832899328	0.848311418295402	1.89333574245724	0.058313234804606	0.123890945522247
Plxna2	783.87447145682	-0.22841122181173	0.0993471114029836	-2.29912292955576	0.0214979598043279	0.0570541360200252
Cd34	5502.13901569365	-0.0143709421362232	0.0998477327934292	-0.143928577386475	0.885556869138206	0.925587488044038
Cd46	113.274219063537	-0.0138538794618889	0.181353305587651	-0.0763916567001481	0.939107507199601	0.961079693243266
Cr1l	2216.68629905452	-0.33184227927549	0.0792429452093532	-4.1876570639669	2.81848963342701e-05	0.000248120821915166
Cr2	142.031187873192	0.243997181566851	0.350693658117228	0.695755899541499	0.486581711604294	0.616580473610163
Fam171a1	1418.5866737736	-0.109869033594516	0.0975461740639619	-1.12632847621962	0.260026508730302	0.387778957127734
Nmt2	1165.94005325113	-0.327758124744978	0.0809132927556789	-4.0507327483836	5.10574954575536e-05	0.000409982075188191
Rpp38	127.720434780612	0.280271963771108	0.175782126623944	1.59442810912569	0.110840180774866	0.204201080739891
Acbd7	22.1874095328297	-0.0989702474110037	0.333024852986087	-0.297185770141721	0.7663246851624	0.841247156436513
Meig1	654.459882170359	0.00673181096979596	0.145467183208225	0.0462771796451156	0.963089327823589	0.976961377606578
Dclre1c	94.5270661257145	0.320679360678879	0.186041823304514	1.72369500031178	0.0847629180755694	0.165736765310012
Suv39h2	32.5425937539864	0.679781822989004	0.318543223647676	2.13403322539636	0.0328400611506103	0.0797269859021696
Hspa14	1008.88278618074	-0.0645220090241338	0.0846065993459658	-0.76261201280879	0.445694818227327	0.578423714644476
Gm45902	47.9724281286748	-0.0843754947622035	0.27239349845174	-0.309755905488884	0.756746585709604	0.834530263640249
Cdnf	29.5094830583547	-0.0666108015720417	0.347440123336699	-0.191718794399259	0.847962483275687	0.900392005376003
Fam107b	1894.53912959598	-0.0429663751172449	0.0931026996353187	-0.461494406559028	0.644443933491851	0.750238679928752
Frmd4a	1157.82712041611	0.0725684080583617	0.0819901034810783	0.885087406617423	0.376109491051832	0.510512688190149
Prpf18	1356.5365671765	0.0568162401640065	0.0802958393320904	0.707586353621933	0.479202169708151	0.609772044482018
Bend7	614.302457310462	0.165510078520059	0.13032035438915	1.27002477315116	0.204075805901798	0.322907950944069
Sephs1	991.687105960262	0.116170085477206	0.0751750722879384	1.545327220069	0.122267134614821	0.219654495406195
Phyh	1897.93253304564	0.0696963836260746	0.091326067754524	0.763159800260009	0.445368099859966	0.57814631243342
Mcm10	42.3834609261436	0.381452986310199	0.299845905861223	1.27216339744437	0.203315069643309	0.322102596660172
Optn	320.267278185198	0.121444849323185	0.119320563719289	1.01780318109201	0.30877149998017	0.440205110891963
Ccdc3	173.495376908899	-0.653154291171067	0.244596253608018	-2.67033644847967	0.00757752768700096	0.0248107874980861
Camk1d	745.051604429752	0.266857078967418	0.110528011888442	2.41438414034591	0.0157618349104878	0.0446231700868006
Cdc123	983.560914647102	0.369691500894836	0.105724673273445	3.49673817329916	0.00047098384855923	0.00261898407349868
Nudt5	848.555613444824	0.256211998759752	0.092690140339158	2.76417748233263	0.00570664901487894	0.0198311865833944
Gm13199	37.1413178313195	0.0268905881398639	0.296343129468947	0.0907413922099437	0.927698080055122	0.953778274616278
Sec61a2	385.690844568515	-0.0564889818573957	0.102563612515401	-0.550770204675789	0.581791211583508	0.698215596981689
Dhtkd1	33.0103218921841	-0.254780335345514	0.296751258482073	-0.858565307014209	0.390580385457427	0.525256169912945
Upf2	1097.75243024031	-0.442556112443873	0.0964062101736173	-4.59053531558679	4.4211064149262e-06	5.02050641925754e-05
Proser2	228.374863756142	-0.115969982210261	0.134415432288545	-0.862772824784823	0.388262383229041	0.522894067518901
Echdc3	221.204576145887	-0.544007029341736	0.159278385612595	-3.41544791058404	0.000636772072018329	0.0033343661738395
Usp6nl	889.39664845061	-0.156861471541485	0.091723422098901	-1.71015720905342	0.0872368061296689	0.169494644964415
Celf2	2594.95246768856	-0.147129305120271	0.151431634334766	-0.971588966642305	0.331255073670323	0.46432567753679
Gata3	350.892157638006	-0.41004047875504	0.143844655933684	-2.85057846670423	0.00436397812767978	0.0159866753028556
Taf3	463.156350418423	-0.648917516709732	0.181426123040267	-3.5767589905766	0.000347880636634011	0.0020432331347521
Atp5c1	4195.69764718992	0.435950362393431	0.106610061089211	4.08920469549894	4.32854748886904e-05	0.000355761186277336
Kin	469.952683878562	-0.0717373723174397	0.101004457711674	-0.710239666077117	0.477555526961372	0.6085077604314
Itih2	153.990841770919	-0.289191250871823	0.24531475288133	-1.17885796706127	0.238454737465165	0.364024618107058
Itih5	264.0313147819	0.0670948099351426	0.139286532043316	0.4817034996196	0.630016589656246	0.738144436888915
Sfmbt2	14.3800440024671	0.114335457209278	0.456752010216711	0.250322833073093	0.802337700200142	0.867485261350196
Prkcq	277.884227285808	-0.0276927635964504	0.160692360971255	-0.172334038961591	0.863174925432917	0.910624931641007
Pfkfb3	1088.34574455834	0.147857679166566	0.0846002820327891	1.74772087768289	0.0805123718333325	0.159292067623345
Rbm17	1482.61793991153	0.100733197196213	0.0611977100055707	1.64602886590108	0.0997578161701732	0.188178124052177
Il2ra	129.937424720497	0.923487156816844	0.229518529336873	4.02358432447695	5.73190479297117e-05	0.000453384514613531
Il15ra	323.500163006978	-0.0827755969980183	0.136808467291613	-0.605047323727257	0.545147553156301	0.667489463562381
Fbh1	1708.05776527617	-0.0820667229037901	0.0979396228174114	-0.83793178432785	0.402069016510158	0.536207027902607
Ankrd16	600.771164633316	0.458547080499569	0.154667511139068	2.96472786768561	0.00302950787880134	0.0118291033731528
Itga8	4440.28685750729	-0.550498857342192	0.155734019442771	-3.53486578791148	0.000407982322284134	0.00232939851023738
Mindy3	914.909354081669	0.109903719105546	0.0829276522619208	1.32529640123446	0.185072862145219	0.300944417555161
Pter	130.852866470376	0.1008553699736	0.144260800824139	0.699118328731224	0.484478084963115	0.614726614747001
Rsu1	2319.93947593632	-0.25184944219615	0.0995482859930536	-2.52992243596966	0.0114087744347004	0.0346095463141582
Cubn	13.0645811953291	0.46237656119511	0.468501129802066	0.986927313047156	0.32367827337069	0.456204216566622
Trdmt1	264.755820161757	-0.43588076559982	0.119684621293941	-3.64191122374287	0.000270621405151177	0.00165729973405904
Vim	14661.6519396293	0.570705278970799	0.121666960574361	4.69071698903824	2.72249330137315e-06	3.32525375147032e-05
St8sia6	330.219187461328	1.32409234432587	0.280183893358535	4.72579750553863	2.29213976445239e-06	2.87980538491305e-05
Hacd1	568.738296216054	0.458489683404317	0.134598059057533	3.40636177530865	0.000658348776545764	0.00342167527633958
Stam	896.428434820065	0.0905007650677509	0.0855688922473049	1.05763628219227	0.29022129465656	0.420042744935882
Mrc1	1878.06540351114	0.124352196068004	0.134034084864488	0.92776547244477	0.353529237926272	0.486792321962516
Slc39a12	11.2414069855963	0.600950963743736	0.513511571866004	1.17027735433496	0.241889372054618	0.367914357950718
Cacnb2	221.078990947072	-0.350834697542225	0.131459749512504	-2.66876134210841	0.00761315247596569	0.0249008798388371
Nsun6	178.48937081437	-0.405101653620826	0.12018299540445	-3.37070691454763	0.000749755774919401	0.00380403186131446
Arl5b	695.830170724132	-0.229048657538712	0.100101988125863	-2.28815293109582	0.0221286166867388	0.0583145643651735
Plxdc2	4091.93613218945	0.113111133580931	0.0776208742910251	1.45722570911584	0.145054086114883	0.249611501618086
Nebl	2671.12768646734	-0.357619391917867	0.107701539419632	-3.32046685539464	0.000898670293070324	0.00439684034719843
A930004D18Rik	73.9391666977896	0.262669632539376	0.258787530122578	1.01500111854292	0.310105294314954	0.441532651731196
Skida1	124.220789094753	-0.292852532921766	0.152151634793663	-1.92474128404148	0.0542617329006203	0.117071442555259
Mllt10	1246.67661666936	-0.456443808677456	0.124713283903837	-3.65994539145811	0.000252269004217186	0.00156361971003086
Dnajc1	1420.73337940874	-0.479351561243049	0.150740454639352	-3.17997953760921	0.00147285452250133	0.0065753810654152
Commd3	2225.75741778518	0.146565042473247	0.0747356806723856	1.96111203048696	0.0498659556435335	0.109888333141262
Bmi1	1086.75605414748	0.223239496974116	0.0996548692678279	2.24012633415983	0.0250827223515206	0.0644510520942085
Gm20539	11.5479819867276	0.58611072467907	0.509847848423931	1.14957967654642	0.250317032803918	0.377257033929376
Pip4k2a	1253.32613722967	0.34698206146199	0.0877761599175485	3.95303305348427	7.71667726009604e-05	0.000583904120129396
Armc3	188.730874344147	-0.611670516027052	0.143347434362439	-4.26704892729722	1.98075730143085e-05	0.000184083334436246
Msrb2	494.366090503966	0.0907950020084897	0.111719006756863	0.812708639686437	0.416385126558949	0.549906116594051
Otud1	924.403973528	-0.657624593545009	0.114830012025378	-5.72694003898278	1.02258290925282e-08	2.52407000092581e-07
Etl4	1370.07118554269	-0.108318784920182	0.0723013160864374	-1.49815785912784	0.134092241461848	0.235416601848342
Arhgap21	1556.30468438848	-0.494399754251213	0.0910730837224506	-5.42860452335093	5.67963797853849e-08	1.15802764786855e-06
Enkur	673.011452386143	-0.133100878351527	0.121374097606201	-1.09661683156957	0.272808926542821	0.402038342216541
Thnsl1	181.64580055029	-0.098830324577351	0.14240893342206	-0.693989640976004	0.487688705347022	0.617473585122285
Apbb1ip	1047.9805610132	-0.0265343865007726	0.134682946278801	-0.19701370688643	0.843816811455585	0.897506772112327
Pdss1	91.034759606156	0.394692094348654	0.199695677683495	1.9764678881744	0.0481018092164952	0.107045524989252
Abi1	2753.42408322047	0.0369660141637474	0.0817818533045581	0.452007537981376	0.651263552059257	0.755488474696246
Acbd5	1486.51198523371	-0.422018134922317	0.106042232242876	-3.97971757097435	6.89971890591851e-05	0.000528336081608813
Mastl	32.1318658178382	0.129489187291814	0.351707451848805	0.368172998926051	0.712744242214275	0.802078893990747
Yme1l1	2780.93513372233	-0.266873300173977	0.0773614617320705	-3.44969309264414	0.000561224203478477	0.00302757385664268
Spopl	745.576456951743	-0.188287375274652	0.0985056526038793	-1.91143726575583	0.0559484115313703	0.120061137797177
Hnmt	525.242857401839	-0.194286323676396	0.113010548868263	-1.71918750614048	0.0855802350369673	0.166909724151748
Il1f9	28.175524798537	-0.208458058542293	0.297644501913471	-0.700359177482455	0.483703023483639	0.613946140835342
Il1rn	264.187406595867	0.674025878658359	0.251528988583262	2.67971450310683	0.00736849760356225	0.0242921502485487
Psd4	537.362859112156	0.551214858477198	0.192937335747756	2.85696314993098	0.0042771549141072	0.0157324291797527
Cacna1b	20.5366523577336	-1.33716721811419	0.350838844162686	-3.81134312908104	0.000138213755513699	0.000946292879047287
Ehmt1	918.85876954943	0.0731175969352316	0.0925994925734377	0.789611205236836	0.429754862276089	0.563452297226711
Arrdc1	2379.4295969681	0.0591654698424673	0.0718970198970798	0.822919641553465	0.41055369233465	0.544461504570604
Zmynd19	405.455599564021	-0.022159789422013	0.0943061720683361	-0.234977085126047	0.814226518748097	0.876021005069343
Dph7	177.55585489895	0.187824687038902	0.1323951890603	1.41866701027449	0.15599611942852	0.263796499789192
Mrpl41	1027.51174784409	0.0748106512443221	0.0967044087206226	0.773601247699563	0.43916663402946	0.57232198728922
Pnpla7	649.898045970224	0.17990951598514	0.116835108121035	1.53985834291148	0.123594886824239	0.221547261811154
Nsmf	1224.14304788469	-0.199140477794251	0.100429444793926	-1.98288936280463	0.04737978910325	0.105822214446057
Entpd8	63.9686846173917	-1.92841772690103	0.406921484000249	-4.73904132056063	2.14731717568552e-06	2.71339593401645e-05
Noxa1	46.1152434627675	-0.957756072833646	0.345130491726409	-2.77505493079666	0.00551923848745733	0.0193022479494151
Nrarp	985.820111060856	-0.380952162709579	0.195698421758012	-1.94662869167458	0.0515792662415278	0.112629280985091
Tor4a	332.476674813826	0.316121979453488	0.125007253454036	2.52882909366314	0.011444373972558	0.0347106822601113
Nelfb	2733.10237415014	-0.168579992084291	0.0556060629870662	-3.03168365153818	0.00243193930487534	0.00988167859793604
Fam166a	15.0589621458588	0.0469197598629834	0.534631921272359	0.0877608649916004	0.9300667429154	0.955265902059147
Tubb4b	9869.30159687422	0.119557182053051	0.0870319246654668	1.37371639789198	0.16952974412123	0.281018156067075
Cysrt1	11.2363569195119	0.768019162406502	0.528469552924421	1.45328932983267	0.146143438613942	0.250977652465308
Rnf208	118.839143516013	-0.34425279979236	0.192390885365266	-1.78934048324989	0.0735599980535435	0.148816266980637
Ndor1	554.880565708082	0.188985502919184	0.0969681154965694	1.9489447840808	0.0513020190710108	0.112135520899378
Tmem203	398.283657597777	0.156362433387004	0.155461803577663	1.00579325460412	0.314515032762573	0.446156268872197
Tprn	311.789455673937	0.0437636921940406	0.12981943150909	0.337112030805466	0.736032448455689	0.821004517664937
Ssna1	1453.55678335103	0.386272708763978	0.0962862221524591	4.01171320391359	6.02797032715332e-05	0.000473388380730358
Anapc2	1902.23212111747	0.356219657985518	0.147738184814381	2.4111549660169	0.0159020901695763	0.0449291112207406
Lrrc26	458.737138531774	-0.510472312073893	0.0950155284398732	-5.37251458214985	7.76461482054477e-08	1.51860039923343e-06
Grin1	6.19455912652696	-0.606474412188656	0.684334790293157	-0.886224726246714	0.375496442048866	0.510041305385848
Man1b1	1862.10857995618	-0.083297161217935	0.0904164726890683	-0.921260902362163	0.356914228406057	0.490617257473202
Dpp7	760.200409759023	0.268156733406358	0.107394703788496	2.49692698007221	0.0125274749953551	0.0372957773131057
Uap1l1	1992.45142867067	0.0946533857513913	0.127139672735466	0.744483478011877	0.456584033034663	0.588279175829237
Sapcd2	86.2900359590599	-0.0670826561958219	0.318342574266955	-0.210724740007813	0.833102068324143	0.889967718826925
Entpd2	444.834168538442	-0.0146524826567523	0.197688840736285	-0.074118916384858	0.940915763561594	0.96235292238766
Npdc1	2566.22586533926	0.303671259435371	0.0869824371675415	3.49117901640826	0.000480893919287533	0.00266056935281759
Fut7	48.3945240146577	1.52640189447026	0.326878717637973	4.66962763896056	3.01746171741132e-06	3.61656114991661e-05
Abca2	817.827080191884	0.41788192850441	0.175610432021037	2.37959626711897	0.0173316153329371	0.0480397707540319
Paxx	1239.46544971127	-0.311684132451084	0.0960543539799958	-3.24487250745547	0.00117503219183344	0.00547670590200935
Clic3	4616.04628475718	0.390823405103515	0.199606623893093	1.95796811488999	0.0502337542326314	0.110461018151474
Ptgds	11.6224116119642	0.341477486718151	0.498127298813461	0.685522531151275	0.493014247811835	0.622522226059306
C8g	30.4513612817255	0.309795729926662	0.320519063203552	0.966543851808029	0.333772115023469	0.466958564056435
Fbxw5	1407.45929512167	-0.030653118078305	0.0929425609750934	-0.329807116962479	0.741545709440384	0.824289387093746
Traf2	801.691173807819	0.250111943263516	0.1215329843089	2.05797582183786	0.0395924544078964	0.0921562996550082
Edf1	3251.55665032314	0.654420428614743	0.122104933299741	5.35949212640149	8.34562310060659e-08	1.61340904428023e-06
Mamdc4	78.07721154041	0.223584881986092	0.211777661754779	1.05575290676778	0.291081118741647	0.420925724408073
Phpt1	1803.79318721368	-0.287130687551467	0.125829144893697	-2.28190923330236	0.02249469960554	0.0590701638327506
Ajm1	14.7101136501156	0.557462175895588	0.459724830071055	1.21259966708656	0.225282916243726	0.348849848610765
Rabl6	1366.62755007926	0.0582651370413969	0.100901745529429	0.577444292323002	0.563639360648542	0.682941764978066
Tmem141	500.876708619379	0.126050333842373	0.0955496866509501	1.31921242507937	0.187098105543626	0.303424233063409
Fcna	61.8757076994378	0.431842663903785	0.299515736009598	1.44180292380347	0.14935797783619	0.255270292076035
Bmyc	737.876260523562	0.157924617565465	0.102710225423109	1.53757444222232	0.124152700484795	0.222391367465063
Kcnt1	5.17855787311291	3.64093813163908	1.45106012056726	2.50915732575969	0.012101957124483	0.0362397791558783
Camsap1	658.267657540815	0.0154963609480506	0.0835464505093457	0.185481978630764	0.852851013985478	0.904019719533212
Ubac1	720.950024634912	0.0146995622193517	0.0772345249950381	0.190323721422461	0.84905546636335	0.901303227205733
Nacc2	582.068171414454	0.311216566587483	0.102769993969756	3.02828242530664	0.00245948111686489	0.00997369614031343
Tmem250-ps	1140.85931619037	0.0477460465304243	0.0715445941795171	0.667360645174975	0.504541797578319	0.632551871486194
Qsox2	754.02152007526	-0.20579286120999	0.100443980224643	-2.04883220228562	0.040478525717318	0.0936508145476166
Ccdc187	293.379423623126	-0.306050938029644	0.103656751568582	-2.95254224542385	0.00315168941637906	0.012216078669444
Gpsm1	1008.4161044909	-0.0016606541443235	0.0819899771716105	-0.0202543554908869	0.983840467350556	0.98970663708774
Dnlz	977.462339497819	0.321460159451917	0.117778641163343	2.72935870440291	0.00634576365532003	0.021573629185148
Card9	177.557504493708	0.320001351260663	0.167669517871126	1.908524312133	0.0563234839458392	0.120587707296119
Snapc4	383.961718901206	0.170997257507114	0.131684147902699	1.29854094232712	0.194101516875052	0.311459091616082
Entr1	1523.79393154241	0.141432524910011	0.0846367436028538	1.67105347972346	0.0947111149301434	0.180858177552549
Pmpca	1381.30451918063	-0.107843942893845	0.0830411046771404	-1.29868145797357	0.194053269956159	0.31144677541678
Inpp5e	517.510044123197	0.00115661917795467	0.115082509799601	0.0100503471810681	0.991981118150923	0.99522225099465
Sec16a	1160.66381847714	0.314967801244127	0.110636539795328	2.84686959504338	0.00441514444231505	0.0161126010513104
Notch1	2907.87293535662	-0.489039461519889	0.0753779755225697	-6.48782960977058	8.70816808916369e-11	3.41934794559924e-09
Egfl7	11082.00377743	-0.189342158002538	0.168194844112178	-1.12573104723862	0.260279377980041	0.387892573299123
Agpat2	1335.63318454628	-0.24242469046937	0.134199241080068	-1.80645351283865	0.0708475292510244	0.144394280710338
Dipk1b	271.985623158703	-0.307434483698122	0.132265695664314	-2.3243705191585	0.020105644214473	0.0541072665424723
Lcn4	11.7828312500421	0.330693658649093	0.629422885065065	0.525391857359791	0.599310812842324	0.713715397887698
Surf6	419.903349968943	0.0541584785940863	0.103436710900785	0.523590494346191	0.600563394391145	0.714502119651187
Med22	823.079904093895	-0.053829103279049	0.0716567010707735	-0.751208225813847	0.452527350495496	0.584573194123462
Surf1	1259.16679330884	-0.057957385483809	0.0833215080482683	-0.695587332027574	0.486687301796899	0.616627372720744
Surf2	690.008858853824	0.0403287051705985	0.11225269117303	0.359267156530211	0.71939524170459	0.807498903790292
Surf4	5127.09561134908	-0.0034474153671894	0.0756144917487255	-0.0455919928503323	0.963635451317192	0.977192541880638
Stkld1	34.7473231637827	-0.0935989024020724	0.333203179704186	-0.280906390164609	0.778782199277311	0.850318403964982
Rexo4	686.975890436824	0.405402916748599	0.109228089132794	3.71152621974125	0.000206013323056138	0.00132617297646997
Adamts13	5.69510838103884	0.212926022832351	0.915531922633373	0.232570834034826	0.816094677385282	0.876986181976358
Cacfd1	1149.89393608589	-0.187650759329894	0.0814217786136064	-2.30467526655744	0.02118476710941	0.0564277809560672
Slc2a6	89.1818546827323	0.297795117442501	0.189699545813936	1.56982514725992	0.116455795486404	0.211566184842358
Mymk	7.97310236123558	1.41864485985187	0.695329450881697	2.04024848660299	0.0413255826949443	0.0950376978902756
Adamtsl2	2274.76396727405	0.837613548778522	0.098384392200648	8.51368321786517	1.68493928621006e-17	2.13792337695727e-15
Sardh	338.35673667478	0.125377966390775	0.117079860976327	1.0708756001694	0.284225368295969	0.413621998051945
Vav2	800.836512070671	0.398138767809384	0.136514274496462	2.91646254047743	0.00354025231827208	0.0134771866705756
Brd3os	133.743305186348	0.190806607625666	0.155787974529275	1.22478392958251	0.220656641474931	0.343062421930594
Brd3	1388.95025590683	-0.281016203794403	0.136520648782443	-2.05841538478349	0.0395502761433365	0.0920860463495065
Wdr5	873.534220393375	0.0925702522390479	0.0993979565493112	0.93130940969721	0.351693535914037	0.484917005557989
Rxra	1432.72929553976	0.0989631393493298	0.0675308876543929	1.46545000053605	0.142798184261514	0.246639725837217
Col5a1	2353.54382468757	0.347099122037036	0.164974287405801	2.10395891078013	0.0353820314046252	0.08454791099692
Olfm1	1193.98558251387	0.33228012449152	0.0916174222155873	3.6268224586108	0.000286930436168574	0.00174189125602852
Ppp1r26	135.55526515653	-0.0497794415199766	0.181621879236035	-0.274082845796807	0.784020956317322	0.854541654290774
1700007K13Rik	1204.89303749609	0.037398541089636	0.18169370004733	0.205832899434014	0.836921441382412	0.892717544879106
Mrps2	446.108278997111	0.141043387259443	0.11102038169426	1.27042787195475	0.203932260281186	0.322747344819818
Ralgds	1271.98027082382	-0.0550704844407333	0.0759128072306883	-0.725443919803701	0.46817973730849	0.599346577745122
Gtf3c5	566.930439764052	0.111692277086326	0.0983735149153158	1.13538971523459	0.256212066989218	0.383373473505065
Gfi1b	5.57246318900932	-0.844403990660554	0.638957771916661	-1.32153332782481	0.186323597495521	0.302504004647486
Tsc1	550.715093570812	-0.0217823661235485	0.117941858802033	-0.18468732259096	0.853474290226285	0.904493047411069
Spaca9	719.850762428402	-0.406487705548521	0.124437276072388	-3.26660722878615	0.00108844578231061	0.00512835484853528
Ak8	256.855546874895	-0.162853827774919	0.119347366338039	-1.36453641811963	0.172398800416306	0.284667539555985
Gtf3c4	611.806339727495	0.205425509509704	0.099182584439754	2.07118528590555	0.0383414841175484	0.0900224507809636
Ddx31	255.731477636112	0.0681793230908268	0.124324508203989	0.548398092023495	0.583418586259603	0.699564632524499
Barhl1	24.7894229886901	-0.490671991075947	0.303254249855672	-1.61802181275109	0.105657896907775	0.196649980752221
Cfap77	352.139292621204	-0.419170147836505	0.151280067295221	-2.7708220609031	0.00559149736515089	0.0195149486354084
Ttf1	582.681777685585	-0.0600400207049943	0.112428185855904	-0.534029969868462	0.593320799233807	0.708229997717045
Setx	1113.16757721938	-0.0259260712825183	0.0754512100442052	-0.343613724250794	0.731136802062993	0.816968218491494
Med27	613.432821328331	-0.0821823733483503	0.0981460544379594	-0.837347704082184	0.402397152082379	0.536517887617956
Rapgef1	1980.8959624555	0.0355425751130633	0.0802978649451746	0.442634124049635	0.658030398286089	0.761551387372707
Trub2	483.786846850487	-0.0763000111012037	0.123198033848981	-0.619328155794547	0.535700199713497	0.659657135563147
Coq4	522.224694352566	-0.292522306151733	0.110367320966218	-2.6504431165931	0.00803862625617031	0.0260758565203851
Slc27a4	687.909892681733	0.0750412332427799	0.115259360398077	0.651064113002243	0.51500510122571	0.64153130378242
Urm1	749.09140167615	0.0525703724898531	0.0845685408692117	0.621630359818495	0.534184953122241	0.658160788482928
Cercam	194.063647995217	0.304531509479215	0.145066927100362	2.09924836464297	0.0357950125810488	0.0853355323224911
Odf2	1084.24825973469	-0.17731294190645	0.090597296141477	-1.95715489819429	0.0503292596346821	0.110591830996318
Gle1	1061.09319836809	-0.299831815064063	0.078047255126	-3.84167021095121	0.000122199951515692	0.000855082963325137
Sptan1	7380.67937833832	-0.274431004933301	0.0680047129461113	-4.03547038204201	5.44930138221029e-05	0.000434387975706514
Wdr34	363.103232941079	-0.211401391705752	0.134882621758966	-1.56729895185107	0.117044830273355	0.212302168946959
Set	4403.13109837016	0.147206728522953	0.0800082392566447	1.83989461448781	0.0657837108475659	0.135895763272696
Pkn3	477.538611469386	-0.093000526633349	0.124798960812243	-0.745202732683534	0.456149171134603	0.587965596879319
Zdhhc12	419.885715352992	0.459870448412604	0.126932329754717	3.62295759717997	0.00029125358249665	0.00176117221428557
Zer1	785.151100689215	0.146247492584346	0.100270982661936	1.4585225825244	0.144696555215595	0.249217658988672
Tbc1d13	888.036347823555	0.0985965482888774	0.0908192327164913	1.08563511648094	0.277640457009594	0.406978521403519
Endog	1196.98266645003	-0.105832207444552	0.107929369083923	-0.980569129077921	0.326805264085078	0.459514719250683
Spout1	522.547692763508	-0.0767715811280799	0.110266913508202	-0.696234062290768	0.486282259259237	0.616359006504381
Kyat1	444.141854008311	-0.0246276094367526	0.0917563554878392	-0.268402219179429	0.788389731505901	0.85735568407778
Lrrc8a	1754.31629702703	0.0802775735765959	0.106409581004403	0.754420540132324	0.450596741755873	0.582480311284677
Phyhd1	516.787144934238	0.256057241642046	0.092869739289752	2.75716550515074	0.00583048322499263	0.0201611281426378
Dolk	393.833162921556	-0.00341164837535748	0.108553303737062	-0.0314283237626852	0.974927953207741	0.984093942511403
Nup188	596.078509311434	0.191937028045225	0.0916482510888218	2.09427922262485	0.0362351140935881	0.0861578993276825
Sh3glb2	1654.26459797134	-0.0834998927184795	0.0657051928481431	-1.2708263852366	0.20379041983198	0.322589134499901
Miga2	602.148811789016	-0.0109367173785027	0.105376242664431	-0.10378731583105	0.917338132604859	0.946625376386773
Dolpp1	650.060930768384	0.0104494866966864	0.107528839169871	0.0971784572153573	0.922584675713243	0.950144797970528
Crat	1379.58650077356	0.0294091363068537	0.0895341481450039	0.328468376772006	0.742557550768262	0.824747600155186
Ptpa	2104.8418501466	0.0789215940676572	0.101338238332851	0.778793823200624	0.436101176876903	0.569390370660013
Ier5l	393.783325457445	0.606259710932077	0.157659797772104	3.84536653921389	0.000120372367320953	0.0008438707559263
Cstad	15.3690288735257	-0.118862874893476	0.469358610418093	-0.253245327251152	0.800078641719981	0.865835439932817
1700001O22Rik	32.1206126016529	-0.495349000519382	0.335771365481231	-1.47525683081832	0.140143507685086	0.243313725374773
Ntmt1	527.879006987516	0.126320249443886	0.114029734543343	1.10778342113803	0.267955361719279	0.39656050399808
Asb6	620.117907196705	0.322613273955188	0.0846312015830973	3.81198976170061	0.00013785258798163	0.00094568846437979
Prrx2	126.473362971908	0.789913127404083	0.253952364132949	3.11047754999653	0.00186785093701301	0.0079858299738125
Ptges	861.006566509863	0.329318645104091	0.154969852045795	2.12504974842962	0.0335824620093124	0.0811019018700183
Tor1b	1392.6779955353	0.132117544231407	0.0706160855112691	1.87092704551462	0.0613551937193157	0.128837706368236
Tor1a	907.615113769102	0.0513133852956747	0.0703698102167524	0.729196016553401	0.465881767548676	0.596906163848254
BC005624	1301.12363321716	-0.0932479294635969	0.0769582699364974	-1.21166873346479	0.225639212291995	0.349217623620866
Usp20	514.377230004539	-0.120386092125838	0.113453041443736	-1.06110942989166	0.288640172871743	0.418388019092193
Fnbp1	1897.22848212453	0.10557304953051	0.0971701639359404	1.08647598454305	0.277268460270351	0.406638566103115
Gpr107	1275.67287234178	0.0487047638549369	0.06820751284705	0.714067436590944	0.475185480571904	0.606494528491183
Ncs1	206.839234186826	0.024619143042776	0.176536290118377	0.139456556078456	0.889089383635929	0.927924721394559
Hmcn2	138.298723152229	0.116162738030596	0.160671359529932	0.722983476149376	0.46969003604229	0.600678977372534
Ass1	530.376141072045	0.499543218255727	0.117151582020569	4.26407573538373	2.00731356241525e-05	0.000186213203164721
Fubp3	1230.9195635983	-0.198638359387588	0.0773371779895752	-2.56847178228257	0.0102148028170193	0.0315612533004019
Exosc2	271.384758868274	-0.0352116540226028	0.115596946866046	-0.304607128278277	0.760665390302475	0.837146172789659
Abl1	2023.67363985643	-0.424151218441586	0.0883992941927333	-4.79812901579085	1.60154611193105e-06	2.10158439798952e-05
Qrfp	15.6256465088412	-0.871308978346277	0.415594724612371	-2.09653522228646	0.0360347387921966	0.0857871522215218
Lamc3	551.002751210745	0.580151195522525	0.118527269160962	4.8946643217998	9.84736667132275e-07	1.38576187447129e-05
Aif1l	105.869207894455	-0.454280609842661	0.193563579227104	-2.34693226719921	0.0189286954106059	0.0515187408168076
Nup214	1266.15113425807	-0.384572786522146	0.0842636918171765	-4.56392045291034	5.02071088187718e-06	5.5816780716481e-05
Fam78a	262.213137739189	0.0144709616399252	0.145115422353396	0.0997203564255521	0.920566339005793	0.948886857754154
Plpp7	54.5072950108327	0.647773617918033	0.267031608884266	2.42583123632672	0.0152733708468246	0.0436183152178755
Prrc2b	3422.0537557576	0.0133662142988924	0.0760408626097352	0.175776731617208	0.860469350474038	0.908394824852362
Pomt1	303.983714812688	0.265885798453567	0.119564665894831	2.22378238975251	0.0261630887934269	0.066602868885008
Uck1	1014.16169384098	0.14808092752421	0.128542502957779	1.15199972084602	0.24932118804013	0.376303014510748
Swi5	5821.47286089945	-0.112764737717339	0.0589645271049131	-1.91241655371376	0.0558227864114478	0.119842452088132
Golga2	1325.63876887235	-0.314991008945417	0.0993207779851586	-3.1714512847703	0.00151679306020354	0.00672655223954505
Dnm1	488.311867779196	-0.0346513205432863	0.0982625297368158	-0.352640224469038	0.724358177677816	0.811701045262969
Ciz1	1217.02041480327	0.244672776402145	0.129483869133568	1.88960044242851	0.0588114179627427	0.124662667400523
1110008P14Rik	1727.05604251942	0.566891772531926	0.103128434342616	5.49694927636138	3.86417789215527e-08	8.26277481591363e-07
Lcn2	8341.4723769014	0.606566663127908	0.122251152224646	4.96164373169503	6.98991172511345e-07	1.03188571841987e-05
Ptges2	613.881510705457	0.0796192753999808	0.092491982450905	0.860823536161557	0.389335240088019	0.523971243081291
Slc25a25	500.708172616601	0.00546540181153047	0.143074001061453	0.0381998250624373	0.969528360375501	0.980577662506263
Naif1	95.5308094407508	0.075838796260195	0.225513276098464	0.336294153374288	0.736649058387234	0.821513255859606
Fam102a	1288.96503615625	-0.17011482703241	0.14127619907889	-1.2041294155813	0.228539562116673	0.3521798551819
Dpm2	1379.73409898966	0.175462275159152	0.0736558725400735	2.38218989346286	0.0172100202740896	0.0477544625461952
St6galnac4	1098.28521320154	-0.38402984319534	0.0959895465188989	-4.00074650961842	6.31429706083243e-05	0.000491848821790768
St6galnac6	517.98156605633	-0.27121425230116	0.100161777147215	-2.70776198292226	0.00677385836864124	0.0227072156187225
Ak1	863.220331798235	0.302991684263522	0.106782414524818	2.83746800081113	0.0045472904631453	0.0164812442116784
Eng	4150.55552941149	-0.457832456346191	0.173603431144061	-2.63723161074086	0.00835857397075547	0.0269259727597584
Fpgs	367.138481792226	0.200843957444499	0.127715855206329	1.57258436800997	0.115815089610319	0.210851590127457
Cdk9	2575.70693044448	-0.171580616161274	0.0633481228306251	-2.70853513086776	0.00675809569174833	0.0226642732973814
Sh2d3c	2150.15782018521	-0.536943227129363	0.158876188522795	-3.37963311004483	0.000725826505122263	0.0037046590203265
6330409D20Rik	8.15015127721486	-1.0895236507383	0.58142988340695	-1.87386937244113	0.0609484318023545	0.128131079482617
Ttc16	247.496571496632	-0.247258294022491	0.144069857876654	-1.71623889734231	0.0861183266211525	0.167788663529766
Tor2a	1270.66625370255	-0.0132186697171142	0.0838175933783418	-0.157707578854559	0.874687228173484	0.918541245837722
Ptrh1	144.598897927817	0.810974941017092	0.22673337141266	3.57677802770859	0.000347855313488248	0.0020432331347521
Cfap157	199.836912746737	-0.441442070753541	0.12582172687178	-3.50847251686029	0.000450687797020378	0.00252410720997484
Stxbp1	1028.45989057273	-0.401240506970025	0.0951002870907253	-4.2191303438153	2.45246465975329e-05	0.000220320011241617
Fam129b	4716.34108156544	0.264886003876444	0.101170117325306	2.61822374906139	0.00883888270966494	0.0281542253613041
Lrsam1	389.435059103691	-0.0753008095163992	0.117835677398007	-0.639032347241149	0.522801888919499	0.648664732550596
Slc2a8	294.797487702526	-0.055037811946365	0.10849199245738	-0.507298379352616	0.611945475547024	0.723862733608341
Garnl3	180.844268704653	-0.0101178799700801	0.145558366182503	-0.0695108102367277	0.944583028143368	0.96436559281217
Ralgps1	180.555602342946	-0.0270155188721165	0.136837302816619	-0.197428028147567	0.843492597948526	0.897423588753311
Angptl2	1388.84760118852	0.031822107831618	0.114702277872112	0.277432222114179	0.781448242604278	0.852463753638161
Zbtb34	641.538156178289	-0.31123223448915	0.100671161051058	-3.09157291164349	0.00199099079837846	0.00839310316515775
Zbtb43	518.394502681306	-0.284776247042016	0.0943370952227239	-3.01870909179128	0.00253854160163759	0.0102240895094286
Lmx1b	6.99841421612501	-1.0192829200833	0.724065557289275	-1.40772186968711	0.159213443362503	0.267967989031409
Mvb12b	1356.46880330454	-0.0999680924921724	0.0687700724493021	-1.45365693144892	0.146041444370984	0.250858614391107
Pbx3	503.651974423691	-0.18430554664203	0.144726078108155	-1.27347848467432	0.20284830255407	0.321595413993457
Mapkap1	1008.67114295446	-0.0013895841933079	0.0988275194288205	-0.0140607009195322	0.988781553477459	0.993103332482941
Gapvd1	1414.17609017061	-0.149305832651414	0.0678487848624456	-2.20056752606715	0.0277666546432757	0.0697140553946381
Hspa5	16990.5927741242	0.214017794976653	0.0955765640567162	2.23922880142095	0.0251410327579803	0.0645468688851625
Rabepk	328.578493454443	-0.033802354316267	0.10320432649334	-0.327528461885253	0.743268219539574	0.825357802299369
Fbxw2	1396.51738463672	0.0770230446827179	0.071480431631346	1.07754028515045	0.281238963459713	0.410733058063165
Psmd5	1233.4598702947	0.0431650000928395	0.0719544771618937	0.59989317962412	0.548577428136101	0.670405894624975
Cutal	304.126583543245	0.29281863655991	0.135138788981222	2.16679932362423	0.0302501590531578	0.0746913303221504
Phf19	55.7335916673658	0.623549499064333	0.284798178928705	2.18944342063517	0.0285646266459339	0.0713906418517049
Traf1	1578.35316608444	0.0800916561080136	0.0873283561065718	0.917132300192084	0.359073317103611	0.492879091416338
Hc	9906.08083156803	-0.114578794432475	0.13711079618803	-0.835665736163799	0.403342976202672	0.537452240378373
AI182371	73.8585651310771	0.351566838289152	0.24606270389504	1.42876930442541	0.153070550812905	0.259994708112682
Cntrl	1080.28432918186	-0.0373421693779468	0.0753185462492718	-0.495789831821241	0.620042699611864	0.729856288211373
Rab14	5299.72663618353	-0.130291773214655	0.076473556439641	-1.70374936488656	0.0884279213764101	0.171223846246945
Gsn	94998.5629065228	-0.807589092088027	0.123979867921536	-6.51387282166756	7.32375121357249e-11	2.92816542661402e-09
Stom	1816.88825436365	-0.14154507704042	0.077635168430972	-1.82320821737216	0.0682718609716726	0.140261994044974
Ggta1	839.7276459007	0.391729995889742	0.118480741052334	3.3062757070089	0.000945450091328419	0.00457757655382063
Dab2ip	2439.7047139723	-0.369194830974663	0.0700819273281272	-5.26804620035739	1.37883409666394e-07	2.51939146105111e-06
Ttll11	21.5992401102939	-0.345531863159687	0.335003427826298	-1.03142784359463	0.302340229349256	0.433289418575481
Ndufa8	2242.08274279523	0.358071367360993	0.113220333640295	3.16260653760833	0.00156363509783692	0.00687667993614731
Morn5	207.336871737319	-0.310563985651468	0.18969328007763	-1.63719023427911	0.101590726921198	0.190955243685254
Lhx6	99.650925140635	-0.224912306926664	0.167132084348423	-1.34571592165264	0.17839414962128	0.292428505139388
Rbm18	1201.17516581281	-0.138532488072701	0.0679818435432963	-2.03778657435897	0.0415712816095363	0.0955026016087402
Mrrf	448.355773454595	0.370956955030144	0.125400872160823	2.95816885989759	0.00309472545384449	0.0120466125094598
Ptgs1	1989.15318056768	0.35373023347021	0.117715050363681	3.0049703277309	0.00265606759329754	0.0106388222697357
Pdcl	1016.30562997135	0.0405799627929611	0.100466404335686	0.403915747371352	0.686274675980411	0.782326633525932
Rc3h2	1345.84790902078	0.0179187865374957	0.0748015829654836	0.239550900223116	0.810678432426988	0.873427787582565
Zbtb6	537.562259879891	-0.0204930900401544	0.11252375586237	-0.18212234281639	0.855486714918414	0.905480751984813
Zbtb26	224.306225327294	-0.151673787516536	0.134726644009285	-1.12578910156838	0.260254798300491	0.387892573299123
Rabgap1	1050.06717427249	0.274191240678958	0.0852510338177652	3.21628053526103	0.00129863817890756	0.00594454143135594
Strbp	1064.56909495431	-0.175247555934012	0.101651556356281	-1.72400268343933	0.084707358732887	0.165649226675075
Gpr21	13.2641145984721	-0.886787942484443	0.47044148544294	-1.88501220645857	0.0594281898373633	0.125657760442506
Dennd1a	555.950923391328	0.0925716256820714	0.0893198621195122	1.03640582828272	0.30001285246	0.430597113566269
Nek6	1305.79898987743	0.751056991740971	0.119352636393536	6.2927557734422	3.11878834216182e-10	1.09822838112868e-08
Psmb7	2820.40915155965	0.135702448774085	0.0897142123430446	1.51260815014675	0.130379222722116	0.230558881185515
Nr6a1	175.182830318951	0.198717514232924	0.136190167817773	1.45911791884136	0.144532655149902	0.249009337842516
Olfml2a	514.499232328948	-0.567051268548886	0.0983958995822575	-5.76295629143407	8.2653205961314e-09	2.09805814380218e-07
Wdr38	110.5974154928	0.19929387078218	0.175970665820013	1.13254030070002	0.257407351176973	0.384732774787779
Arpc5l	1949.4129693902	-0.00602506005207911	0.069074812250408	-0.0872251383071044	0.930492558024923	0.955575400893421
Golga1	600.142381776296	-0.0311959036131299	0.0825309381994816	-0.377990415397046	0.705437714108689	0.796366560640493
Scai	379.314664018537	-0.0719117364208637	0.125007344857982	-0.575260089737617	0.565115408880334	0.684444884254803
Ppp6c	2383.13835014391	-0.309794207004967	0.0908060823048379	-3.41160194495542	0.000645823467885754	0.0033693039488788
Kynu	133.528221267989	1.26186021468104	0.23291920953745	5.41758757118809	6.04085642312359e-08	1.22516867456032e-06
Arhgap15	404.448599912902	-0.106218764253325	0.159932309080238	-0.664148256622962	0.506595426987263	0.634453021497303
Gtdc1	209.416875040649	0.0567254702441736	0.129122925146409	0.439313701884107	0.660434247314358	0.763527635468173
Zeb2	3247.22872971492	-0.350291154354216	0.102527464690942	-3.41655921571972	0.000634178698807972	0.00332532293811434
Acvr2a	948.347128430822	-0.437096486110313	0.120894904644328	-3.61550792728814	0.000299759301247043	0.00180407861703091
Orc4	995.141568424194	0.0533784565139203	0.0634479299382387	0.841295477502257	0.400182423592803	0.53475551569392
Mbd5	352.297198626083	-0.169091914493647	0.101771536610475	-1.66148532414164	0.0966160139924654	0.183696057315953
Epc2	972.745004606843	-0.109638364337237	0.0777105811853	-1.41085502984215	0.158287364411042	0.266857212166106
Kif5c	20.4401505506077	1.04973171202615	0.448856608678734	2.33867941727798	0.0193520311791842	0.0524189287009645
Lypd6b	181.133343960658	0.121089155871965	0.192188546637569	0.630053965184079	0.528659277248914	0.653450276435278
Lypd6	29.9585870310882	-0.41068997754902	0.282610870016896	-1.45319950900851	0.146168368462423	0.250980925349211
Mmadhc	1333.51542197622	0.211419189368038	0.0857205217540809	2.46637777094459	0.0136487301877058	0.0398912915613643
Rnd3	419.039463543486	0.234567211861562	0.0959230722885742	2.44536800443476	0.014470440602876	0.0418546862426443
Rbm43	625.587771073528	0.0955162907782729	0.0869691309470551	1.0982780871574	0.272083077414151	0.401276799955761
Nmi	598.620832764732	0.252239749110132	0.103936877392017	2.42685517825173	0.0152303341454839	0.0435115966013424
Tnfaip6	102.399829083374	0.123886398996763	0.236739225405603	0.523303220176168	0.600763260441647	0.714613646669296
Rif1	728.013395985047	-0.485756998472834	0.130253657453724	-3.72931561361654	0.000192000542965165	0.00124747538558788
Neb	36.2340247745336	1.15252167659065	0.352964564870891	3.26526170413801	0.00109362982241841	0.0051473018588565
Arl5a	2989.53349734247	-0.344591503122568	0.0769044619702503	-4.48077386271645	7.43728802691034e-06	7.81507389508227e-05
Cacnb4	22.5856235606592	0.131335188644957	0.376075746510353	0.349225361815088	0.726920127409135	0.813737128407761
Stam2	790.84706972644	0.101848525202505	0.0786157791016947	1.29552268471139	0.195139981043077	0.312504863769099
Fmnl2	806.629277637424	0.0236066875274147	0.112571368051589	0.209704189759834	0.833898555289948	0.890570709471798
Prpf40a	2098.16343357902	-0.304773123441897	0.112650180256553	-2.70548278527205	0.00682051832837972	0.0228486619890059
Arl6ip6	755.026714201898	-0.0326479663996927	0.0738141250335321	-0.442299714111106	0.658272337801263	0.761773965648812
Rprm	128.79886258118	-0.540169599122037	0.217038992247477	-2.48881361606265	0.0128170138921588	0.0380030155052749
Galnt13	27.7376131226989	-1.20658168936862	0.34833771452425	-3.46382731199959	0.000532548268213234	0.00289628535666943
Kcnj3	38.7922451362021	0.0711768779729434	1.22034018471317	0.0583254397950298	0.953489403978194	0.970364763308843
Nr4a2	183.988843113076	-0.287634393742191	0.17358476222895	-1.6570255940024	0.0975143007058273	0.185029915397832
Gpd2	782.649915931688	-0.34905684095967	0.104393350799221	-3.34366928820025	0.00082678232957636	0.00410928750598441
Galnt5	23.0015159798374	-0.747729452338724	0.498589929213586	-1.49968823782321	0.133695178797286	0.234988217524297
Cytip	1891.10275281017	-0.247251540182153	0.107950642269142	-2.29041286818568	0.0219973942717248	0.0580584483846984
Acvr1c	12.7768026210329	-0.909212499349928	0.57127909098054	-1.59153820558943	0.111488504349109	0.205139382463072
Acvr1	606.983477081948	0.118458090289142	0.124901967402761	0.94840852191831	0.3429215227304	0.475942337595356
Upp2	307.458994375634	-0.0862248097994067	0.131852407201838	-0.653949454767368	0.513144370539967	0.640096321165105
Ccdc148	49.5017769025032	-0.004286298339615	0.244983981255531	-0.0174962392138781	0.986040733060812	0.991430829117304
Pkp4	2231.1901437585	-0.481824521574765	0.104395362177346	-4.61538244157096	3.92372095105149e-06	4.5362114278233e-05
Dapl1	110.844836422768	0.659413614102834	0.279443245518852	2.35974075121579	0.0182877102219412	0.0501914935712305
Tanc1	1128.31311280528	0.0372854814196339	0.103589311961343	0.359935602560502	0.718895291893386	0.807166843384463
Wdsub1	803.169995143313	-0.151169785810767	0.0993707716032941	-1.52127012170404	0.128192064899621	0.227667435179669
Baz2b	1765.25296247475	-0.462613676281547	0.134402371757987	-3.44200530266352	0.000577418930730389	0.00309428022460861
March7	1831.6698261189	-0.197815342672474	0.062104416396996	-3.18520572527338	0.00144651136766596	0.00648038781084781
Cd302	2797.61583346719	0.0503746918990747	0.100554638904648	0.500968353601696	0.616393395144811	0.727177485450921
Ly75	419.047472037062	-0.0421427540556707	0.118879561612453	-0.354499574897962	0.722964522556801	0.810550190946003
Pla2r1	474.914375217614	-0.338801821144006	0.106662111887626	-3.17640270896708	0.00149113796599733	0.00664305460401818
Itgb6	1257.59750382293	0.399600335174647	0.17359903988249	2.30185797942857	0.0213431825879486	0.0567119907014147
Rbms1	5009.56815905523	-0.520712529917774	0.124652668488697	-4.17730752362505	2.9498009227607e-05	0.000258052954798547
Tank	878.632329696547	0.200551711231418	0.0962104652063387	2.08451035759263	0.0371137690722286	0.0877572303351188
Psmd14	1514.60362753135	0.267085617576359	0.0905229482872461	2.95047413534132	0.00317286608816342	0.0122857536069541
Dpp4	1760.62805795228	-0.337144884771982	0.109023321600331	-3.09241068629263	0.00198537967242301	0.00837865148727612
Fap	62.5702526198223	0.0374542223031756	0.238781017596111	0.15685594558663	0.875358380307776	0.919057458309874
Ifih1	920.625388079566	-0.0934737866252515	0.0694312662736706	-1.34627800473658	0.178212876578046	0.292224959318887
Gca	462.795076529441	0.0741475573535055	0.102390783761793	0.724162416082351	0.468966029327153	0.600002954021648
Kcnh7	12.8143927946208	-3.03089158276662	0.787364225610505	-3.84941490123777	0.000118400308595271	0.000831945051653637
Fign	160.463974045762	-0.381787680883593	0.19994853936084	-1.90942970678368	0.0562066816118377	0.120455218144409
Grb14	1417.02922873571	-0.324465436126295	0.145260999917363	-2.23367205451483	0.0255046590480415	0.0652404249191239
Cobll1	718.83076288598	-0.0566560341363136	0.105651467226716	-0.536254115759095	0.591782937495743	0.706855250014175
Scn3a	725.182473452519	-1.06090177582191	0.199624043310148	-5.31449898634519	1.06951177580047e-07	2.01475022010608e-06
Scn2a	27.680605852704	-0.283861104850318	0.37509663286752	-0.75676793651884	0.449188905415185	0.581532782261518
Galnt3	410.303505056051	0.130226238819691	0.147278715779666	0.884216284276361	0.37657946939915	0.510879614180891
Ttc21b	283.297769100655	-0.246640085293152	0.126758720898001	-1.94574451008871	0.0516854371405612	0.112812982146579
Scn7a	7256.18691556517	-0.119222898567684	0.111361555274861	-1.07059297325203	0.28435248434056	0.413743597608139
Xirp2	21.7195297614149	-0.0763040369537651	1.28801825753647	-0.0592414249621805	0.952759815214479	0.969936940228236
B3galt1	47.6830908813248	-0.0734558743763724	0.241697369276032	-0.303916731060823	0.761191330796881	0.837566867463952
Stk39	460.415122816532	0.267531015627898	0.13086915343909	2.04426336227822	0.0409275366030543	0.0943625873955086
Cers6	551.292893889039	0.406654138183402	0.128442949025931	3.16602928589957	0.00154535234358694	0.00682236354057998
Nostrin	1432.9381100922	-0.202833651060331	0.0806102884852699	-2.51622534631414	0.0118619312868778	0.035681079750673
Spc25	127.363724677	0.649322847848263	0.217515675383386	2.9851772600011	0.00283414036081986	0.0111886235432418
Dhrs9	34.1064903018474	0.322172868335343	0.355956419051234	0.905090766993505	0.365417303129132	0.499443768800994
Lrp2	1519.36784750307	0.151815706608488	0.144775631933582	1.04862748365095	0.294349601469699	0.42461236788164
Bbs5	267.78620227666	0.0135718362637317	0.125315006162658	0.108301764324343	0.913756323121438	0.944389150379228
Klhl41	29.8778860575554	0.241906636385882	0.470639115400396	0.513996028953267	0.607254767028657	0.720259150714017
Fastkd1	175.41743989237	0.114620428328924	0.148584291829741	0.771416863232517	0.440459882862059	0.57352053104751
Ppig	1681.02066255375	-0.461862850528087	0.208396282842741	-2.21627201900053	0.0266728781415458	0.0676091626394507
Ccdc173	218.177561801643	-0.541769059211866	0.255762120117935	-2.11825370763289	0.0341535868630634	0.0822654564023551
Phospho2	419.303340199668	0.0801323644655089	0.101683095043792	0.78805984840448	0.4306616995911	0.564400262383453
Klhl23	399.008865298528	-0.0168949964024701	0.10314605845101	-0.163796820316644	0.869891094892593	0.915430846424474
Ssb	3242.73645425831	-0.0979093437262344	0.0887586341634713	-1.10309655673509	0.269985235986972	0.398757414921403
Mettl5	537.851268319072	-0.183252395891212	0.101791537394895	-1.80027142315665	0.0718177908916443	0.14586830844813
Ubr3	1637.64266055231	-0.105516458479598	0.0686669245413945	-1.5366416827943	0.124381079231079	0.222618641808669
Myo3b	16.3960652262198	1.28304225314329	0.573554094969336	2.23700303841764	0.0252861414552706	0.0648326870011306
Sp5	221.628807726033	0.750524259719663	0.210535070174029	3.56484199567928	0.000364075447914842	0.00212534233910136
Erich2	476.06998461472	0.000240364641740715	0.166020522990475	0.00144780077433261	0.998844822518608	0.999170221535587
Gad1	10.8025829561528	-0.722469298041247	0.484687116631036	-1.49058902795475	0.136069426725896	0.237987717554057
Gorasp2	2770.37102208881	0.136293616896218	0.0750457615909698	1.81614009914476	0.0693488839341082	0.142018596110493
Tlk1	1614.73798438418	-0.301995797479272	0.082296052706783	-3.66962676272298	0.000242904863964175	0.00151598307985446
Mettl8	376.535968718436	-0.105438987628538	0.10322489908486	-1.02144917130757	0.307041679053846	0.438471853642795
Dcaf17	389.111737112681	-0.0767813443445082	0.129096564601648	-0.594759005256506	0.552004573830713	0.673254386878212
Cybrd1	314.952220519478	-0.928364706056091	0.189917424676246	-4.88825450133752	1.01733959599669e-06	1.42641231208559e-05
Dync1i2	3336.61068351009	-0.0727767301673192	0.0935385125704478	-0.778040276324769	0.436545269571966	0.569774999095042
Slc25a12	768.096760850266	0.0774104739503696	0.109069806327966	0.709733303436894	0.477869535861752	0.608604809961466
Hat1	570.180735744327	0.535530378174837	0.123207569488294	4.34657042906537	1.38282663374215e-05	0.000135226352279256
Metap1d	641.029030564327	0.0600684509321232	0.111025494345419	0.541032951812311	0.588484870437351	0.703880353367455
Itga6	2673.98107323366	0.175577031232863	0.113188076900097	1.55119722890806	0.120854426042507	0.217600328724125
Pdk1	555.734678204415	-0.0904559686921071	0.105596472906339	-0.856619224132031	0.391655357799054	0.526263763193621
Rapgef4	348.569309512505	-0.389100315803513	0.143955541685954	-2.70292002132405	0.00687332826583106	0.0229983721640452
Map3k20	2584.72295376932	-0.297930886079253	0.078275553068052	-3.80618053021274	0.000141129384865196	0.000963432390322523
Cdca7	175.430009154191	0.296060129311626	0.157268611614116	1.88251251329196	0.0597664625007217	0.126185950688648
Sp3	2240.19367192314	-0.191243491183497	0.0813697353456332	-2.35030248496144	0.0187581602264467	0.0511262265145812
Ola1	814.528698683813	0.497241306539332	0.0951291100225448	5.22701522616463	1.7226831897339e-07	3.05055997831425e-06
Cir1	1127.88724072191	-0.302982844200852	0.154414161003017	-1.96214415978941	0.0497457029133182	0.109654813614957
Scrn3	536.210133034736	-0.139099533339579	0.118700210139328	-1.1718558305525	0.241254943014285	0.367188730255782
Gpr155	691.521350845488	-0.394275934853743	0.166313809416995	-2.37067466758087	0.0177556521675658	0.0489939841352691
Wipf1	2172.79012818597	0.109693936394487	0.081032386368041	1.35370487420015	0.175830552470684	0.289287938154901
Chn1	507.619081663007	-0.0958692652510528	0.0994478150509701	-0.964015802679192	0.335038003168439	0.46821759172083
Atf2	1192.69896742381	-0.15644967532347	0.0905413866210584	-1.72793549074145	0.0839997905092685	0.164727140591238
Atp5g3	9146.4706665047	0.154259738465461	0.0713633344660498	2.16161057522961	0.0306482056349874	0.075443626922232
Lnpk	403.60793400976	-0.632750034210512	0.141218675907448	-4.48063990222655	7.44195794607587e-06	7.81507389508227e-05
Hoxd9	30.5649794258933	1.45817527383837	0.44274778541605	3.29346712026605	0.00098959915140105	0.00474791117858135
Hoxd8	47.9632903203087	1.09180139832231	0.347876524097025	3.13847392018266	0.00169830047108374	0.00736165476564143
Hoxd4	9.6140219801586	0.998777699651257	0.665934933865023	1.49981274274717	0.133662915568741	0.234982744748312
Mtx2	1023.09121786553	0.143692192516205	0.0903083773828533	1.59112805124419	0.111580760747148	0.20528453202528
Hnrnpa3	9307.26978679004	-0.0764065283869286	0.059979413492774	-1.27387921851109	0.202706224412179	0.321469751409997
Nfe2l2	5628.4772467145	0.176277481753574	0.088459591003532	1.99274583743594	0.0462892853472873	0.103963595394367
Agps	1736.9303871036	-0.0115773948111742	0.0616544953241958	-0.187778599926853	0.851050212124556	0.902609416050588
Ttc30b	557.029844498305	-0.131819713149188	0.14260568525091	-0.924365062425494	0.355296278503934	0.488699495061001
Ttc30a1	131.221039573612	0.41235931662468	0.150067838350996	2.74781939392107	0.00599930454269255	0.0206241206099326
Rbm45	858.934289568438	-0.233420037929395	0.104394093946471	-2.23595060894041	0.0253550066641076	0.0649116920650399
Osbpl6	1554.67543538429	-0.368836386093339	0.100824124154779	-3.65821562235567	0.000253977337703084	0.00156939820888421
Prkra	726.99995639206	-0.159375186709437	0.0883949271021862	-1.8029901933761	0.0713897548137155	0.145210241872678
Fkbp7	1026.09178610157	0.162124149932574	0.119596646440308	1.35559110358075	0.175229304009023	0.288472603951376
Plekha3	1297.04053798221	-0.186793923076542	0.0778603490512184	-2.39908920718638	0.0164359100159328	0.046068224685804
Ttn	302.464059453967	-0.693630440274968	0.972531214749326	-0.713221776078164	0.475708533319393	0.606960285220032
Ccdc141	1019.45712985178	0.056132875471945	0.0830448923026474	0.675934111244016	0.49908247911211	0.627912259428683
Sestd1	752.652065087989	-0.177084935925477	0.108374346862891	-1.63401156317477	0.102256422647923	0.191807313001047
Zfp385b	71.0179818492874	0.385838913991287	0.241496221858668	1.59770165769754	0.110109389673457	0.203191176879019
Cwc22	493.056757161962	0.0358798555170287	0.091657797519809	0.391454480556053	0.69546132883822	0.789341153371271
Ube2e3	1752.28174331758	0.0745875545553975	0.108456083979757	0.687721258397259	0.491628330282854	0.621436666790108
Itga4	1027.72315202209	-0.0173798232636834	0.106832123686924	-0.16268349503765	0.870767642909477	0.91586597393911
Cerkl	7.30267375654476	-0.477074155767248	0.630581541538476	-0.756562195910928	0.449312197205611	0.58159431445053
Itprid2	769.74570677053	0.209821663588586	0.0953025662035672	2.20163708016429	0.0276909544839463	0.0695808877564693
Pde1a	141.849732303451	0.314115996325264	0.206048563365619	1.52447554690244	0.127389960795459	0.226708944951046
Dnajc10	1882.71079359903	0.0206925756876893	0.0600280231571322	0.344715261295936	0.730308443754124	0.816636965546763
Frzb	63.6403207262293	3.00365116748838	0.494982748033837	6.06819364799972	1.2935687823111e-09	3.89414931663183e-08
Nckap1	3020.66917829874	0.102145163711269	0.123542225155509	0.826803658285203	0.408348356211704	0.542286334479568
Dusp19	217.698973300428	0.230899097615562	0.139182388755419	1.65896777372685	0.0971222862912422	0.184475870522014
Nup35	350.594284338534	0.339492892848657	0.12025096545903	2.82320305332038	0.00475464479401058	0.0170715765955202
Zc3h15	1412.76891789622	0.234477565090366	0.0990178717145258	2.36803277055255	0.0178829518454935	0.049300944457508
Itgav	3245.26194249907	0.136411004125782	0.115184874061936	1.18427879733959	0.236302719042387	0.361566239332048
Fam171b	35.2215086465595	-0.980284349125774	0.26607937468721	-3.68418014465851	0.000229439936934914	0.00144309354844807
Calcrl	24284.3812790564	-0.847872382213567	0.122171017977162	-6.94004516170985	3.91974613692916e-12	2.03310346082005e-10
Tfpi	1077.60608888102	-0.00499869126565135	0.0844794711688663	-0.0591704848111496	0.95281631814774	0.969936940228236
Ctnnd1	5278.90274694224	-0.547684782767573	0.106892749666935	-5.12368504387898	2.99621313067755e-07	4.9946645163184e-06
Selenoh	1427.34174724384	0.144252328005419	0.0875916665937759	1.64687274046763	0.0995842059903255	0.187966107028457
Tmx2	1641.53300508747	-0.359042810561787	0.0895764378230634	-4.00822827171347	6.11759742211424e-05	0.000478957028157674
Med19	930.871995586006	-0.402822444064682	0.115113522204376	-3.49934947998114	0.000466394846644042	0.00259817129191799
Zdhhc5	1461.5971533577	0.44200774057992	0.11001251708335	4.01779499550073	5.87452696956544e-05	0.000463471801458058
Clp1	421.832669781413	-0.262390193245666	0.127559909850338	-2.05699575637455	0.0396866340702128	0.0923335191513831
Ypel4	52.2021990652051	0.369073834268523	0.241241383867794	1.52989436700788	0.126042877908472	0.224832845884601
Gm19426	103.932428535547	-0.374466243304958	0.167421027222593	-2.23667390839199	0.0253076605006545	0.0648725810872281
Serping1	5888.02926072559	0.657016193446606	0.134838193192265	4.87262679728858	1.1012413206958e-06	1.51907978406493e-05
[truncated: 13,969 more rows]

## Sheet: Extended_data_Fig_4_d
Marker list origin	ID	-log(p-value)	GeneRatio	geneID	pvalue	p.adjust	Count	setSize
[truncated: 66 more rows]

## Sheet: Extended_data_Fig_4_g
cluster_bin	cluster	bin	n_rand_avg	n_rand_sd	n_obs	n_zscore	p_val	sign	sign001
[truncated: 75 more rows]
