# Supplementary material for: Mapping spatially resolved transcriptomes in human and mouse pulmonary fibrosis
Source: Nat Genet. 2024 Jul 1;56(8):1725–36. doi: 10.1038/s41588-024-01819-2 (PMC11319205; doi:10.1038/s41588-024-01819-2)
Supplement: Supplementary file 14 — Statistical source data for Extended Data Fig. 5. [file 41588_2024_1819_MOESM14_ESM.xlsx]

## Sheet: Extended_data_Fig_5_a
gene	hs_mac	mm_d7_mac	mm_d21_mac
TYROBP	1	0.659450853624856	0.663682526656405
IFI30	0.981706062281543	0.590971879853108	0.252429395070477
CTSD	0.966673493874413	0.796963693391726	0.734749430665638
CD68	0.942534045579538	0.59620532825931	0.776716418835272
MSR1	0.78992978213791	NA	0.236760820800991
C1QB	0.774969225427115	0.717209888533946	0.310397956027546
LPL	0.756016117751761	0.428722614383842	0.508517269381077
ALOX5AP	0.698326328173324	0.627889227072018	0.360399784949793
SPP1	0.684506304796658	0.514686084146855	0.875764175146786
CTSB	0.680959428199726	0.628303722914663	0.492284996964044
FTH1	0.600040862154673	0.430653775205249	0.393286304467
MRC1	0.590676514024045	0.371864420921879	0.523078552182695
APOE	0.530126516099708	0.616755847330166	0.287125423986549
LCP1	0.463077787621797	0.465484155170924	0.457019720519179
CSTB	0.458160484407354	0.634329285101853	0.445422998125778
GPNMB	0.436762684465636	0.342196364639467	0.245535434547429
FABP5	0.421132286065855	0.757266292314185	0.54245164689508
ITGB2	0.399493762090085	0.806870006445501	0.610683246284622
OLR1	0.396190295981165	NA	0.360453834265915
MCEMP1	0.377482150737942	0.357235106331124	0.389293656875025
CTSZ	0.215478310613783	0.774373614924466	0.55332400471508
SGK1	0.182034129924038	0.650220234092532	0.612494681545424
PLEK	0.167530375861924	0.664020219696975	0.329459950813757
CTSK	0.158777365782665	NA	0.272356110773185
MMP12	0.138405298090647	0.395515758191125	0.248133893619505
C1QA	0.855077436906585	0.768203649559844	NA
CRIP1	0.55636869965731	0.343997812197936	NA
CTSL	0.343070012006748	0.32897524703659	NA
CD9	NA	0.55416662863062	1
MPEG1	NA	0.980692661841263	0.930051910211957
CYBA	NA	0.979368450144554	0.926430621052633
LYZ2	NA	0.770509989879154	0.923918177084529
GRN	NA	0.702310369537373	0.781258823644113
SIRPA	NA	0.862650730363452	0.77796971164591
ATP6V0D2	NA	0.450674671917003	0.766368010821573
PLD3	NA	0.67008159242075	0.755370480263096
LAPTM5	NA	0.831579142376298	0.751841563162729
FCER1G	NA	0.898228834583964	0.735269922538391
CTSS	NA	0.738097456559627	0.717554960277406
CHIL3	NA	0.340036389965442	0.711738278330818
CD44	NA	0.37426105014792	0.709792688137097
FTL1	NA	0.604081690459894	0.674805955030442
CCL6	NA	0.655161426978955	0.647158977731764
PSAP	NA	1	0.635511994919655
CYBB	NA	0.766856492991075	0.56194137192748
LILRB4A	NA	0.720760664945457	0.5560637346631
AXL	NA	0.642631354969608	0.541099292533798
CEBPB	NA	0.708355469500958	0.523927480765149
CLEC4N	NA	0.379407108208582	0.520143745523621
B2M	NA	0.659398329750285	0.489552393610946
FCGR3	NA	0.70287431951379	0.486611774506394
LGALS3	NA	0.391371683721119	0.484047011233493
ABCG1	NA	0.390626808842272	0.470135324989475
LGMN	NA	0.502204178885913	0.461124302652152
FXYD5	NA	0.785833870334717	0.454177396668027
F7	NA	0.531394417961987	0.448298051597329
ARPC1B	NA	0.624584377870492	0.439374420800644
CD53	NA	0.493923612879616	0.409412766399341
CTSC	NA	0.591027261762212	0.406033141235928
ITGAX	NA	0.323953926178347	0.39301371411673
HEXB	NA	0.701613049853384	0.391341106148151
GPX1	NA	0.535361440552596	0.386430584906088
CD84	NA	0.675426139938098	0.375450022657913
TLR2	NA	0.466001508419773	0.354231094823447
VIM	NA	0.370105280452724	0.351677784451463
LILR4B	NA	0.468980601048496	0.343567862287957
TREM2	NA	0.554023398397671	0.334396026089581
COTL1	NA	0.518740698422783	0.330088315260249
GM2A	NA	0.526523820408373	0.328007336328283
BST1	NA	0.326814308422777	0.313989143302604
TMSB4X	NA	0.433214560553611	0.309763716581321
NCEH1	NA	0.462969665084085	0.307119768563091
MS4A6D	NA	0.445203636751348	0.302711435513403
TNFAIP2	NA	0.419334035680338	0.296787439762338
NCF1	NA	0.472065340197347	0.296259130894407
2024-09-09	NA	0.429360095166433	0.287119860697089
SOAT1	NA	0.369564963132287	0.283140284917418
C1QC	NA	0.638247509349552	0.27648009994409
SULF2	NA	0.389842551871404	0.270891925837924
CFL1	NA	0.343394145952881	0.268839399245493
PLD4	NA	0.669923567326854	0.254746145433848
SLA	NA	0.350314353614832	0.2511140785276
TCIRG1	NA	0.477293961845337	0.247885432553107
LITAF	NA	0.366366884876261	0.247559812101953
FCGR2B	NA	0.553252703972971	0.24649853859901
CD300LF	NA	0.471915266189838	0.243363217514758
WFDC17	NA	0.35955824959176	0.241206561398916
TGFBI	NA	0.781097283807954	0.2339537898669
TBXAS1	NA	0.496399417672792	0.232869915267126
GDA	NA	0.399144783562143	0.230673537943456
